# Supplementary material for: Correspondence of D. melanogaster and C. elegans developmental stages revealed by alternative splicing characteristics of conserved exons
Source: BMC Genomics. 2017 Mar 16;18:234. doi: 10.1186/s12864-017-3600-2 (PMC5353869; doi:10.1186/s12864-017-3600-2)
Supplement: Additional file 4: — Functional annotations of protein domains. Conserved functional annotations of protein domains encoded by conserved cassette exon pairs. (XLSX 146 kb) [file 12864_2017_3600_MOESM4_ESM.xlsx]

## Sheet: functions
conserved functions of protein domains encoded by conserved exon pairs
D. melanogaster				C. elegans
start	end	seqname	gene_id	start	end	seqname	gene_id	GO terms id	GO terms name
205650	205767	3R	FBgn0037239	11679549	11679815	II	C47D12.3	GO:0006811|GO:0015075|GO:0016020|GO:0055085	ion transport|ion transmembrane transporter activity|membrane|transmembrane transport
476521	477615	3R	FBgn0087013	312927	313843	I	C53D5.6	GO:0005488	binding
748956	749199	3R	FBgn0051536	11577893	11578136	X	H05G16.1	GO:0005856	cytoskeleton
1053999	1054558	3R	FBgn0040208	8295487	8296214	I	T01G9.5	GO:0005524	ATP binding
1611987	1612461	3R	FBgn0037375	8295487	8296214	I	T01G9.5	GO:0005524	ATP binding
1181725	1181958	3R	FBgn0037313	6046529	6046842	II	R12C12.6	GO:0016021	integral component of membrane
1181725	1181850	3R	FBgn0037313	6046529	6046842	II	R12C12.6	GO:0016021	integral component of membrane
1181725	1181958	3R	FBgn0037313	6046529	6046872	II	R12C12.6	GO:0016021	integral component of membrane
1181725	1181850	3R	FBgn0037313	6046529	6046872	II	R12C12.6	GO:0016021	integral component of membrane
1207044	1208974	3R	FBgn0001311	208169	208867	II	F48A11.1	GO:0016758	transferase activity, transferring hexosyl groups
21960226	21961455	3L	FBgn0029091	208169	208867	II	F48A11.1	GO:0016758	transferase activity, transferring hexosyl groups
1207044	1208974	3R	FBgn0001311	7556521	7557992	I	T25G3.2	GO:0016758	transferase activity, transferring hexosyl groups
21960226	21961455	3L	FBgn0029091	7556521	7557992	I	T25G3.2	GO:0016758	transferase activity, transferring hexosyl groups
1207044	1208974	3R	FBgn0001311	208918	210173	II	F48A11.1	GO:0016758	transferase activity, transferring hexosyl groups
21960226	21961455	3L	FBgn0029091	208918	210173	II	F48A11.1	GO:0016758	transferase activity, transferring hexosyl groups
1205210	1205410	3R	FBgn0001311	210220	210476	II	F48A11.1	GO:0016758	transferase activity, transferring hexosyl groups
1359609	1362374	3R	FBgn0010051	7693582	7694228	IV	F33D4.2	GO:0006816	calcium ion transport
1362436	1362628	3R	FBgn0010051	7694911	7695226	IV	F33D4.2	GO:0006816	calcium ion transport
1363328	1363753	3R	FBgn0010051	7695513	7695825	IV	F33D4.2	GO:0006816	calcium ion transport
1403315	1403550	3R	FBgn0023023	7240437	7240683	I	R06C7.3	GO:0016787	hydrolase activity
1418290	1418502	3R	FBgn0015324	6791310	6791438	IV	C17H12.14	GO:0015991|GO:0033178|GO:0046961	ATP hydrolysis coupled proton transport|proton-transporting two-sector ATPase complex, catalytic domain|proton-transporting ATPase activity, rotational mechanism
1427636	1428652	3R	FBgn0037347	10802958	10803594	V	D1054.13	GO:0003824|GO:0016785|GO:0097056|GO:0016740	catalytic activity|transferase activity, transferring selenium-containing groups|selenocysteinyl-tRNA(Sec) biosynthetic process|transferase activity
1476976	1477524	3R	FBgn0262125	20103176	20103402	V	Y113G7A.3	GO:0006886|GO:0006888|GO:0030127	intracellular protein transport|ER to Golgi vesicle-mediated transport|COPII vesicle coat
3949852	3950487	3R	FBgn0037549	14280541	14280803	II	Y54G11A.3	GO:0003676|GO:0005524	nucleic acid binding|ATP binding
7822827	7824348	X	FBgn0029979	14010837	14011734	V	F58E10.3	GO:0003676|GO:0005524	nucleic acid binding|ATP binding
6946873	6948269	3L	FBgn0035720	14010837	14011734	V	F58E10.3	GO:0003676|GO:0005524	nucleic acid binding|ATP binding
2184005	2184744	3R	FBgn0014001	6046160	6046727	X	C09B8.7	GO:0005524|GO:0004672|GO:0006468	ATP binding|protein kinase activity|protein phosphorylation
2183672	2184744	3R	FBgn0014001	6046160	6046727	X	C09B8.7	GO:0004672|GO:0005524|GO:0006468	protein kinase activity|ATP binding|protein phosphorylation
2192070	2193553	3R	FBgn0261641	7046902	7048279	II	ZK1127.9	GO:0005515	protein binding
2192070	2193553	3R	FBgn0261641	7046902	7048241	II	ZK1127.9	GO:0005515	protein binding
2626701	2627080	3R	FBgn0000439	7529766	7529911	III	C07H6.7	GO:0003677	DNA binding
16278863	16279169	2L	FBgn0001994	9623746	9623969	III	F58A4.7	GO:0046983	protein dimerization activity
16278863	16279169	2L	FBgn0001994	9623752	9623969	III	F58A4.7	GO:0046983	protein dimerization activity
3015846	3015988	3R	FBgn0086372	3804782	3805095	I	C32E8.10	GO:0005543	phospholipid binding
3017458	3017651	3R	FBgn0086372	3804019	3804294	I	C32E8.10	GO:0005545|GO:0030136|GO:0030276|GO:0048268|GO:0005543	1-phosphatidylinositol binding|clathrin-coated vesicle|clathrin binding|clathrin coat assembly|phospholipid binding
3573976	3574595	3R	FBgn0037513	6289005	6289582	II	F13H8.7	GO:0006807|GO:0016810	nitrogen compound metabolic process|hydrolase activity, acting on carbon-nitrogen (but not peptide) bonds
3747859	3748183	3R	FBgn0002542	6443912	6444447	I	T23H2.3	GO:0005524	ATP binding
3747859	3748183	3R	FBgn0002542	11334345	11335346	IV	F54E12.2	GO:0005524	ATP binding
3843930	3847671	3R	FBgn0037541	7206747	7208907	V	C13F10.4	GO:0005488	binding
3843930	3847671	3R	FBgn0037541	7209304	7209849	V	C13F10.4	GO:0005488	binding
3953984	3954145	3R	FBgn0037551	14798318	14798705	IV	Y57G11C.13	GO:0005525	GTP binding
6614593	6615703	3R	FBgn0017577	4289475	4290465	III	R10E4.4	GO:0003677|GO:0005524|GO:0006260	DNA binding|ATP binding|DNA replication
6615762	6616583	3R	FBgn0017577	4289475	4290465	III	R10E4.4	GO:0005524|GO:0003677|GO:0006260	ATP binding|DNA binding|DNA replication
3385844	3386772	2R	FBgn0015929	2319335	2320703	I	Y39G10AR.14	GO:0003677|GO:0003678|GO:0005524|GO:0006270|GO:0042555	DNA binding|DNA helicase activity|ATP binding|DNA replication initiation|MCM complex
3385412	3385783	2R	FBgn0015929	2319335	2320703	I	Y39G10AR.14	GO:0003677|GO:0005524|GO:0006260	DNA binding|ATP binding|DNA replication
3384984	3385350	2R	FBgn0015929	2319335	2320703	I	Y39G10AR.14	GO:0003677|GO:0005524|GO:0006260	DNA binding|ATP binding|DNA replication
4139675	4139866	3R	FBgn0037573	633894	634800	I	Y65B4A.6	GO:0003676|GO:0005524	nucleic acid binding|ATP binding
4139675	4139866	3R	FBgn0037573	5867077	5867748	I	F33D11.10	GO:0003676|GO:0005524	nucleic acid binding|ATP binding
5984011	5984624	2L	FBgn0001942	6930551	6930970	III	F57B9.6	GO:0003676|GO:0005524	nucleic acid binding|ATP binding
4141144	4142135	3R	FBgn0037574	6936511	6936677	III	F57B9.4	GO:0016021|GO:0016765	integral component of membrane|transferase activity, transferring alkyl or aryl (other than methyl) groups
4184929	4185187	3R	FBgn0020249	5593861	5594104	X	F14D12.2	GO:0008270	zinc ion binding
12985645	12986035	X	FBgn0261524	7818275	7818658	X	R03G5.2	GO:0004672|GO:0005524|GO:0006468	protein kinase activity|ATP binding|protein phosphorylation
4475200	4476041	3R	FBgn0024326	10028587	10028766	X	F42G10.2	GO:0004672|GO:0005524|GO:0006468	protein kinase activity|ATP binding|protein phosphorylation
4475200	4476041	3R	FBgn0024326	10031965	10032144	X	VZC374L.1	GO:0004672|GO:0005524|GO:0006468	protein kinase activity|ATP binding|protein phosphorylation
4497433	4499031	3R	FBgn0037607	10244486	10245260	IV	F01G10.1	GO:0003824|GO:0008152	catalytic activity|metabolic process
4627581	4627841	3R	FBgn0037632	1872399	1872920	V	T10B5.5	GO:0005524|GO:0006457|GO:0051082	ATP binding|protein folding|unfolded protein binding
4627908	4628727	3R	FBgn0037632	1872399	1872920	V	T10B5.5	GO:0005524|GO:0006457|GO:0051082	ATP binding|protein folding|unfolded protein binding
4627908	4628727	3R	FBgn0037632	1873478	1874188	V	T10B5.5	GO:0005524|GO:0006457|GO:0051082	ATP binding|protein folding|unfolded protein binding
4767130	4767554	3R	FBgn0037643	10898179	10898506	X	F47B10.1	GO:0003824|GO:0008152	catalytic activity|metabolic process
4809335	4809719	3R	FBgn0037647	11301498	11302106	II	T24F1.1	GO:0005525	GTP binding
5069899	5070936	3R	FBgn0260935	11913882	11914307	II	ZK930.1	GO:0004672|GO:0005524|GO:0006468	protein kinase activity|ATP binding|protein phosphorylation
5091202	5091781	3R	FBgn0010803	18856053	18856538	V	Y80D3A.1	GO:0000166|GO:0004830|GO:0005524|GO:0005737|GO:0006436|GO:0004812|GO:0006418	nucleotide binding|tryptophan-tRNA ligase activity|ATP binding|cytoplasm|tryptophanyl-tRNA aminoacylation|aminoacyl-tRNA ligase activity|tRNA aminoacylation for protein translation
5239445	5240917	3R	FBgn0011740	11931690	11932034	V	F58H1.1	GO:0003824|GO:0005975|GO:0004559	catalytic activity|carbohydrate metabolic process|alpha-mannosidase activity
5241152	5242214	3R	FBgn0011740	11928147	11928897	V	F58H1.1	GO:0006013|GO:0015923|GO:0003824|GO:0005975|GO:0030246	mannose metabolic process|mannosidase activity|catalytic activity|carbohydrate metabolic process|carbohydrate binding
5381726	5382260	3R	FBgn0037709	12971139	12971526	III	Y39E4A.3	GO:0008152|GO:0016624	metabolic process|oxidoreductase activity, acting on the aldehyde or oxo group of donors, disulfide as acceptor
18288570	18289008	3R	FBgn0024832	4389882	4390064	X	R160.1	GO:0006810	transport
5401599	5402429	3R	FBgn0027338	7560490	7561084	IV	F32E10.4	GO:0005488|GO:0005515	binding|protein binding
4816987	4821042	3L	FBgn0261797	4392797	4393830	I	T21E12.4	GO:0003777|GO:0007018	microtubule motor activity|microtubule-based movement
5575028	5575298	3R	FBgn0005777	19192436	19192678	V	Y39B6A.2	GO:0004721|GO:0006470	phosphoprotein phosphatase activity|protein dephosphorylation
7830462	7831025	2L	FBgn0004177	11858598	11858807	IV	F38H4.9	GO:0016787	hydrolase activity
26867266	26867597	3R	FBgn0010015	10499056	10499541	IV	C02F4.2	GO:0016787	hydrolase activity
26867686	26867797	3R	FBgn0010015	10499056	10499541	IV	C02F4.2	GO:0016787	hydrolase activity
5878165	5880201	2R	FBgn0261014	8138951	8139926	II	C41C4.8	GO:0005524	ATP binding
7377749	7378081	3L	FBgn0016983	13313784	13314821	II	Y48C3A.7	GO:0005524	ATP binding
24251592	24251736	3L	FBgn0011288	10261803	10261947	V	Y22F5A.3	GO:0005515	protein binding
5604341	5604440	3R	FBgn0261599	794565	794664	III	B0412.4	GO:0003735|GO:0005622|GO:0005840|GO:0006412	structural constituent of ribosome|intracellular|ribosome|translation
5954352	5955155	3R	FBgn0004889	9754915	9755171	I	F26E4.1	GO:0000159	protein phosphatase type 2A complex
5954352	5955155	3R	FBgn0004889	9755725	9755889	I	F26E4.1	GO:0000159|GO:0005515	protein phosphatase type 2A complex|protein binding
5982739	5983152	3R	FBgn0086359	13225338	13225487	III	Y43F4A.1	GO:0004222|GO:0006508|GO:0007155|GO:0016020	metalloendopeptidase activity|proteolysis|cell adhesion|membrane
5982739	5983152	3R	FBgn0086359	13225535	13225632	III	Y43F4A.1	GO:0004222|GO:0006508|GO:0007155|GO:0016020	metalloendopeptidase activity|proteolysis|cell adhesion|membrane
6078520	6079253	3R	FBgn0037801	6051898	6052100	II	R12C12.1	GO:0004375|GO:0006546|GO:0055114	glycine dehydrogenase (decarboxylating) activity|glycine catabolic process|oxidation-reduction process
6079312	6080641	3R	FBgn0037801	6052974	6053362	II	R12C12.1	GO:0003824|GO:0004375|GO:0006546|GO:0055114	catalytic activity|glycine dehydrogenase (decarboxylating) activity|glycine catabolic process|oxidation-reduction process
6079312	6080641	3R	FBgn0037801	6052433	6052926	II	R12C12.1	GO:0003824|GO:0004375|GO:0006546|GO:0055114	catalytic activity|glycine dehydrogenase (decarboxylating) activity|glycine catabolic process|oxidation-reduction process
6079312	6080641	3R	FBgn0037801	6052708	6052926	II	R12C12.1	GO:0003824|GO:0004375|GO:0006546|GO:0055114	catalytic activity|glycine dehydrogenase (decarboxylating) activity|glycine catabolic process|oxidation-reduction process
6079312	6080641	3R	FBgn0037801	6053406	6053638	II	R12C12.1	GO:0004375|GO:0006546|GO:0055114	glycine dehydrogenase (decarboxylating) activity|glycine catabolic process|oxidation-reduction process
15358377	15358597	2R	FBgn0260934	14122979	14123782	V	H39E23.1	GO:0004672|GO:0005524|GO:0006468|GO:0000226|GO:0004674|GO:0030010	protein kinase activity|ATP binding|protein phosphorylation|microtubule cytoskeleton organization|protein serine/threonine kinase activity|establishment of cell polarity
15358714	15358995	2R	FBgn0260934	14122979	14123782	V	H39E23.1	GO:0000226|GO:0004674|GO:0030010|GO:0004672|GO:0005524|GO:0006468	microtubule cytoskeleton organization|protein serine/threonine kinase activity|establishment of cell polarity|protein kinase activity|ATP binding|protein phosphorylation
15359057	15359241	2R	FBgn0260934	14122979	14123782	V	H39E23.1	GO:0000226|GO:0004674|GO:0030010	microtubule cytoskeleton organization|protein serine/threonine kinase activity|establishment of cell polarity
15359057	15359250	2R	FBgn0260934	14122979	14123782	V	H39E23.1	GO:0000226|GO:0004674|GO:0030010	microtubule cytoskeleton organization|protein serine/threonine kinase activity|establishment of cell polarity
6190689	6191147	3R	FBgn0020379	10159267	10159608	II	F33H1.1	GO:0003677|GO:0006355	DNA binding|regulation of transcription, DNA-templated
6237074	6237289	3R	FBgn0024957	11340301	11340438	X	ZK455.1	GO:0008152	metabolic process
18549044	18549773	3R	FBgn0024958	11340728	11341536	X	ZK455.1	GO:0008152	metabolic process
6502372	6502716	3R	FBgn0037818	7828473	7828973	IV	C06A6.4	GO:0006508|GO:0008237|GO:0008152|GO:0016787	proteolysis|metallopeptidase activity|metabolic process|hydrolase activity
6502372	6502716	3R	FBgn0037818	9375072	9375572	IV	C10C5.3	GO:0006508|GO:0008237|GO:0008152|GO:0016787	proteolysis|metallopeptidase activity|metabolic process|hydrolase activity
18917778	18918269	3R	FBgn0039049	9375072	9375572	IV	C10C5.3	GO:0008152|GO:0016787	metabolic process|hydrolase activity
6502372	6502716	3R	FBgn0037818	9381809	9382309	IV	C10C5.5	GO:0006508|GO:0008237|GO:0008152|GO:0016787	proteolysis|metallopeptidase activity|metabolic process|hydrolase activity
18917778	18918269	3R	FBgn0039049	9381809	9382309	IV	C10C5.5	GO:0008152|GO:0016787	metabolic process|hydrolase activity
6525941	6526412	3R	FBgn0020385	8085414	8085792	X	K07E3.3	GO:0003824|GO:0004488|GO:0009396|GO:0055114	catalytic activity|methylenetetrahydrofolate dehydrogenase (NADP+) activity|folic acid-containing compound biosynthetic process|oxidation-reduction process
6526724	6528561	3R	FBgn0020385	8081314	8082262	X	K07E3.4	GO:0004329|GO:0005524|GO:0009396	formate-tetrahydrofolate ligase activity|ATP binding|folic acid-containing compound biosynthetic process
6526724	6528561	3R	FBgn0020385	8082628	8083084	X	K07E3.4	GO:0004329|GO:0005524|GO:0009396	formate-tetrahydrofolate ligase activity|ATP binding|folic acid-containing compound biosynthetic process
5219452	5219685	X	FBgn0024332	15057815	15059179	V	C25D7.6	GO:0003677|GO:0005524|GO:0006260|GO:0003678|GO:0005634|GO:0006270|GO:0042555	DNA binding|ATP binding|DNA replication|DNA helicase activity|nucleus|DNA replication initiation|MCM complex
7049117	7049252	3R	FBgn0020910	3868426	3868561	III	F13B10.2	GO:0003735|GO:0005622|GO:0005840|GO:0006412	structural constituent of ribosome|intracellular|ribosome|translation
7049117	7049252	3R	FBgn0020910	3868445	3868561	III	F13B10.2	GO:0003735|GO:0005622|GO:0005840|GO:0006412	structural constituent of ribosome|intracellular|ribosome|translation
7049580	7049969	3R	FBgn0020910	3868610	3869050	III	F13B10.2	GO:0003735|GO:0005622|GO:0005840|GO:0006412	structural constituent of ribosome|intracellular|ribosome|translation
7049580	7049969	3R	FBgn0020910	3868754	3869050	III	F13B10.2	GO:0003735|GO:0005622|GO:0005840|GO:0006412	structural constituent of ribosome|intracellular|ribosome|translation
7203757	7203911	3R	FBgn0004595	8069451	8069922	III	K12H4.1	GO:0003677	DNA binding
1269895	1270220	X	FBgn0023169	16799973	16800441	X	T01C8.1	GO:0004672|GO:0005524|GO:0006468	protein kinase activity|ATP binding|protein phosphorylation
1269903	1270220	X	FBgn0023169	16799973	16800441	X	T01C8.1	GO:0004672|GO:0005524|GO:0006468	protein kinase activity|ATP binding|protein phosphorylation
12725859	12726678	2L	FBgn0032456	19682689	19683129	V	Y43F8C.12	GO:0005524|GO:0016887	ATP binding|ATPase activity
12725859	12726678	2L	FBgn0032456	12289208	12289442	III	Y75B8A.26	GO:0005524|GO:0016887	ATP binding|ATPase activity
12737959	12738176	2L	FBgn0032456	9887741	9888956	X	F21G4.2	GO:0005524|GO:0006810|GO:0016021|GO:0042626|GO:0055085	ATP binding|transport|integral component of membrane|ATPase activity, coupled to transmembrane movement of substances|transmembrane transport
12738241	12738747	2L	FBgn0032456	9887741	9888956	X	F21G4.2	GO:0005524|GO:0016887|GO:0006810|GO:0016021|GO:0042626|GO:0055085	ATP binding|ATPase activity|transport|integral component of membrane|ATPase activity, coupled to transmembrane movement of substances|transmembrane transport
12738807	12739188	2L	FBgn0032456	9887741	9888956	X	F21G4.2	GO:0005524|GO:0016887	ATP binding|ATPase activity
7460938	7461133	3R	FBgn0262081	76949	77153	I	Y48G1C.2	GO:0004672|GO:0006468|GO:0005524	protein kinase activity|protein phosphorylation|ATP binding
7564927	7567235	3R	FBgn0002906	12491132	12491763	IV	T04A11.6	GO:0003676|GO:0005524	nucleic acid binding|ATP binding
7581457	7581968	3R	FBgn0017581	10545578	10546265	II	R166.5	GO:0004672|GO:0005524|GO:0006468	protein kinase activity|ATP binding|protein phosphorylation
15589320	15589472	3R	FBgn0024963	5450510	5450731	V	ZC317.3	GO:0006811|GO:0016020|GO:0016021	ion transport|membrane|integral component of membrane
7896608	7896831	3R	FBgn0037989	4831461	4831854	IV	H06H21.10	GO:0000287|GO:0004012|GO:0005524|GO:0015914|GO:0016021	magnesium ion binding|phospholipid-translocating ATPase activity|ATP binding|phospholipid transport|integral component of membrane
20687250	20688336	2L	FBgn0014859	3576857	3577146	III	C48D5.1	GO:0006355|GO:0008270|GO:0003700|GO:0005634|GO:0043565	regulation of transcription, DNA-templated|zinc ion binding|sequence-specific DNA binding transcription factor activity|nucleus|sequence-specific DNA binding
10300795	10301138	X	FBgn0000711	10684225	10684688	V	F29F11.6	GO:0016787	hydrolase activity
8518937	8519483	3R	FBgn0011745	15120401	15120840	II	Y53F4B.22	GO:0005869	dynactin complex
8523841	8525057	3R	FBgn0016693	6215539	6216218	V	W06H8.1	GO:0005525	GTP binding
8523841	8525057	3R	FBgn0016693	6215050	6215389	V	W06H8.1	GO:0005525	GTP binding
8785015	8786039	3R	FBgn0040493	8400029	8400377	III	ZK353.6	GO:0004177|GO:0005737|GO:0008235|GO:0019538|GO:0030145|GO:0005622|GO:0006508	aminopeptidase activity|cytoplasm|metalloexopeptidase activity|protein metabolic process|manganese ion binding|intracellular|proteolysis
8859340	8861940	3R	FBgn0003308	14411550	14411745	IV	F55B11.1	GO:0016491|GO:0055114|GO:0046872	oxidoreductase activity|oxidation-reduction process|metal ion binding
8859340	8861940	3R	FBgn0003308	4283266	4283576	IV	F15E6.6	GO:0016491|GO:0055114|GO:0046872	oxidoreductase activity|oxidation-reduction process|metal ion binding
8862222	8863535	3R	FBgn0003308	14403082	14403338	IV	F55B11.1	GO:0016491|GO:0055114	oxidoreductase activity|oxidation-reduction process
8862222	8863535	3R	FBgn0003308	14405400	14405730	IV	F55B11.1	GO:0016491|GO:0055114	oxidoreductase activity|oxidation-reduction process
8876177	8876646	3R	FBgn0038115	14052436	14052806	IV	Y37A1B.5	GO:0008430	selenium binding
8875433	8875558	3R	FBgn0038115	14055449	14055855	IV	Y37A1B.5	GO:0008430	selenium binding
26022819	26023210	3R	FBgn0039756	11914401	11914737	IV	VZK822L.1	GO:0016717|GO:0055114	oxidoreductase activity, acting on paired donors, with oxidation of a pair of donors resulting in the reduction of molecular oxygen to two molecules of water|oxidation-reduction process
17567607	17568081	3R	FBgn0038897	12861313	12861520	V	T07F10.1	GO:0008237|GO:0008270|GO:0006508	metallopeptidase activity|zinc ion binding|proteolysis
1519947	1520763	3L	FBgn0261243	7545943	7546177	IV	F49E8.3	GO:0008237|GO:0008270|GO:0006508	metallopeptidase activity|zinc ion binding|proteolysis
24426428	24426917	3R	FBgn0001215	3337557	3338295	IV	F42A6.7	GO:0000166|GO:0003676	nucleotide binding|nucleic acid binding
24426440	24426917	3R	FBgn0001215	3337557	3338295	IV	F42A6.7	GO:0000166|GO:0003676	nucleotide binding|nucleic acid binding
24426428	24426917	3R	FBgn0001215	3337560	3338295	IV	F42A6.7	GO:0000166|GO:0003676	nucleotide binding|nucleic acid binding
24426440	24426917	3R	FBgn0001215	3337560	3338295	IV	F42A6.7	GO:0000166|GO:0003676	nucleotide binding|nucleic acid binding
9661499	9662464	3R	FBgn0013998	7768874	7769291	I	H15N14.2	GO:0005524	ATP binding
9661499	9662464	3R	FBgn0013998	7768363	7768812	I	H15N14.2	GO:0005524	ATP binding
13153828	13155456	X	FBgn0000346	7768363	7768812	I	H15N14.2	GO:0005524	ATP binding
9905068	9905360	3R	FBgn0038197	10772949	10773110	I	R13H8.1	GO:0003700|GO:0006355|GO:0043565	sequence-specific DNA binding transcription factor activity|regulation of transcription, DNA-templated|sequence-specific DNA binding
10219833	10221477	3R	FBgn0086901	3359161	3360067	III	F45H7.2	GO:0007165	signal transduction
10716418	10716624	3R	FBgn0038271	5592488	5592704	III	F56D2.1	GO:0003824|GO:0046872	catalytic activity|metal ion binding
10969988	10970961	3R	FBgn0038293	12871622	12872203	II	Y46G5A.31	GO:0004373|GO:0005978	glycogen (starch) synthase activity|glycogen biosynthetic process
10968681	10969548	3R	FBgn0038293	12871622	12872203	II	Y46G5A.31	GO:0004373|GO:0005978	glycogen (starch) synthase activity|glycogen biosynthetic process
10968681	10969548	3R	FBgn0038293	12868290	12868668	II	Y46G5A.31	GO:0004373|GO:0005978	glycogen (starch) synthase activity|glycogen biosynthetic process
11051688	11052248	3R	FBgn0015610	9618956	9619539	I	K07A1.12	GO:0005515	protein binding
11051691	11052248	3R	FBgn0015610	9618956	9619539	I	K07A1.12	GO:0005515	protein binding
11051688	11052248	3R	FBgn0015610	9617462	9617902	I	K07A1.11	GO:0005515	protein binding
11051691	11052248	3R	FBgn0015610	9617462	9617902	I	K07A1.11	GO:0005515	protein binding
11170135	11170545	3R	FBgn0019925	5779885	5780196	X	C54H2.5	GO:0016021	integral component of membrane
11218932	11219220	3R	FBgn0262483	1806010	1806221	III	Y39A3CL.2	GO:0005515	protein binding
15955215	15959958	3L	FBgn0036548	12734239	12735376	II	Y46G5A.4	GO:0003676|GO:0005524	nucleic acid binding|ATP binding
11312050	11313731	3R	FBgn0038344	14757842	14758944	II	Y54E2A.4	GO:0003676|GO:0005524	nucleic acid binding|ATP binding
11681251	11681655	3R	FBgn0038376	11095900	11096176	III	W09D6.6	GO:0005524|GO:0006810|GO:0016021|GO:0042626|GO:0055085	ATP binding|transport|integral component of membrane|ATPase activity, coupled to transmembrane movement of substances|transmembrane transport
11687811	11688539	3R	FBgn0051183	4504639	4504810	I	T01A4.1	GO:0004672|GO:0005524|GO:0006468	protein kinase activity|ATP binding|protein phosphorylation
11796715	11797045	3R	FBgn0002783	20247093	20247718	V	Y113G7B.23	GO:0005515|GO:0003677	protein binding|DNA binding
11795877	11796651	3R	FBgn0002783	20247093	20247718	V	Y113G7B.23	GO:0005515|GO:0003677	protein binding|DNA binding
11795877	11796651	3R	FBgn0002783	20244207	20244627	V	Y113G7B.23	GO:0006338|GO:0006357|GO:0090544	chromatin remodeling|regulation of transcription from RNA polymerase II promoter|BAF-type complex
19875754	19881204	3L	FBgn0262519	12848525	12849854	X	T14G8.1	GO:0005524	ATP binding
11878746	11879065	3R	FBgn0027948	8458008	8458865	II	F22B5.7	GO:0005488	binding
11927517	11927714	3R	FBgn0010379	10250454	10250651	V	C12D8.10	GO:0005524|GO:0004672|GO:0006468	ATP binding|protein kinase activity|protein phosphorylation
11927517	11927714	3R	FBgn0010379	14149525	14149722	X	F28H6.1	GO:0005524|GO:0004672|GO:0006468	ATP binding|protein kinase activity|protein phosphorylation
11927780	11928169	3R	FBgn0010379	10251302	10251508	V	C12D8.10	GO:0004672|GO:0005524|GO:0006468	protein kinase activity|ATP binding|protein phosphorylation
12346476	12346623	X	FBgn0259680	10400417	10401188	X	F46F6.2	GO:0004672|GO:0005524|GO:0006468	protein kinase activity|ATP binding|protein phosphorylation
11927780	11928169	3R	FBgn0010379	14150496	14150624	X	F28H6.1	GO:0004672|GO:0005524|GO:0006468	protein kinase activity|ATP binding|protein phosphorylation
11927780	11928169	3R	FBgn0010379	10250816	10251007	V	C12D8.10	GO:0004672|GO:0005524|GO:0006468	protein kinase activity|ATP binding|protein phosphorylation
11927780	11928169	3R	FBgn0010379	14150194	14150385	X	F28H6.1	GO:0004672|GO:0005524|GO:0006468	protein kinase activity|ATP binding|protein phosphorylation
11927780	11928169	3R	FBgn0010379	10251652	10251780	V	C12D8.10	GO:0004672|GO:0005524|GO:0006468	protein kinase activity|ATP binding|protein phosphorylation
786733	788178	2L	FBgn0000442	1877187	1877820	IV	F55A8.2	GO:0004672|GO:0005524|GO:0006468	protein kinase activity|ATP binding|protein phosphorylation
12087984	12088808	3R	FBgn0040237	10249352	10250364	II	F54B3.3	GO:0005524	ATP binding
12122384	12122498	3R	FBgn0250823	10229623	10229776	I	Y106G6E.6	GO:0004672|GO:0005524|GO:0006468	protein kinase activity|ATP binding|protein phosphorylation
12296215	12296791	3R	FBgn0027053	5649943	5650325	IV	B0547.1	GO:0005515	protein binding
18315644	18316534	3R	FBgn0003676	8185514	8185937	II	T05C12.7	GO:0005524|GO:0006457|GO:0051082	ATP binding|protein folding|unfolded protein binding
12866745	12867427	3R	FBgn0038471	4204832	4205322	III	R74.7	GO:0008168|GO:0032259|GO:0001510	methyltransferase activity|methylation|RNA methylation
12897354	12898239	3R	FBgn0038473	8282142	8282907	II	K01C8.9	GO:0005525	GTP binding
12918009	12920040	3R	FBgn0014141	361326	361858	IV	Y66H1B.2	GO:0005515	protein binding
12918009	12920040	3R	FBgn0014141	361011	361264	IV	Y66H1B.2	GO:0005515	protein binding
13369222	13369374	3R	FBgn0025571	17107846	17107998	IV	Y116A8C.32	GO:0000398|GO:0003723|GO:0045131	mRNA splicing, via spliceosome|RNA binding|pre-mRNA branch point binding
3043272	3043389	3L	FBgn0040308	5378825	5379200	II	F09E5.15	GO:0016209|GO:0016491|GO:0055114	antioxidant activity|oxidoreductase activity|oxidation-reduction process
1898676	1898842	2R	FBgn0004603	14327340	14327628	I	F49B2.5	GO:0004672|GO:0005524|GO:0006468	protein kinase activity|ATP binding|protein phosphorylation
13990554	13990771	3R	FBgn0022943	7642894	7643075	I	F26A3.2	GO:0000166|GO:0003676|GO:0000339|GO:0005846|GO:0045292	nucleotide binding|nucleic acid binding|RNA cap binding|nuclear cap binding complex|mRNA cis splicing, via spliceosome
23392583	23392777	3R	FBgn0027492	16360086	16360309	V	W08G11.4	GO:0000159|GO:0007165|GO:0005488	protein phosphatase type 2A complex|signal transduction|binding
23392327	23392517	3R	FBgn0027492	16360086	16360309	V	W08G11.4	GO:0005488|GO:0000159|GO:0007165	binding|protein phosphatase type 2A complex|signal transduction
14001325	14001659	3R	FBgn0042693	11027695	11028756	V	C13G3.3	GO:0000159|GO:0007165|GO:0005488	protein phosphatase type 2A complex|signal transduction|binding
14001726	14001956	3R	FBgn0042693	11027695	11028756	V	C13G3.3	GO:0000159|GO:0007165|GO:0005488	protein phosphatase type 2A complex|signal transduction|binding
14002029	14002421	3R	FBgn0042693	11027695	11028756	V	C13G3.3	GO:0005488|GO:0000159|GO:0007165	binding|protein phosphatase type 2A complex|signal transduction
23391929	23392262	3R	FBgn0027492	16362953	16363147	V	W08G11.4	GO:0000159|GO:0007165|GO:0005488	protein phosphatase type 2A complex|signal transduction|binding
23391640	23391869	3R	FBgn0027492	16364031	16364321	V	W08G11.4	GO:0000159|GO:0007165|GO:0005488	protein phosphatase type 2A complex|signal transduction|binding
14053427	14053623	3R	FBgn0262559	6607392	6607718	III	F20H11.3	GO:0016616|GO:0019752|GO:0055114|GO:0016491	oxidoreductase activity, acting on the CH-OH group of donors, NAD or NADP as acceptor|carboxylic acid metabolic process|oxidation-reduction process|oxidoreductase activity
5992222	5992335	2R	FBgn0004907	11604841	11605213	X	F52D10.3	GO:0019904	protein domain specific binding
5992446	5992572	2R	FBgn0004907	11604841	11605213	X	F52D10.3	GO:0019904	protein domain specific binding
5993207	5993330	2R	FBgn0004907	11604841	11605213	X	F52D10.3	GO:0019904	protein domain specific binding
5993794	5993957	2R	FBgn0004907	11820968	11821261	IV	M117.2	GO:0019904	protein domain specific binding
5993446	5993609	2R	FBgn0004907	11820968	11821261	IV	M117.2	GO:0019904	protein domain specific binding
14129854	14130591	3R	FBgn0038603	13641789	13642140	I	W09C5.5	GO:0004672|GO:0005524|GO:0006468|GO:0004697	protein kinase activity|ATP binding|protein phosphorylation|protein kinase C activity
14213297	14215168	3R	FBgn0038613	8907778	8909032	III	ZK637.8	GO:0015078|GO:0015991|GO:0033179	hydrogen ion transmembrane transporter activity|ATP hydrolysis coupled proton transport|proton-transporting V-type ATPase, V0 domain
14217300	14218927	3R	FBgn0028670	8907778	8909032	III	ZK637.8	GO:0015078|GO:0015991|GO:0033179	hydrogen ion transmembrane transporter activity|ATP hydrolysis coupled proton transport|proton-transporting V-type ATPase, V0 domain
24960984	24962139	3R	FBgn0028671	8907778	8909032	III	ZK637.8	GO:0015078|GO:0015991|GO:0033179	hydrogen ion transmembrane transporter activity|ATP hydrolysis coupled proton transport|proton-transporting V-type ATPase, V0 domain
11741530	11743729	2L	FBgn0032373	8907778	8909032	III	ZK637.8	GO:0015078|GO:0015991|GO:0033179	hydrogen ion transmembrane transporter activity|ATP hydrolysis coupled proton transport|proton-transporting V-type ATPase, V0 domain
14213297	14215168	3R	FBgn0038613	11436227	11437411	II	VW02B12L.1	GO:0015078|GO:0015991|GO:0033179	hydrogen ion transmembrane transporter activity|ATP hydrolysis coupled proton transport|proton-transporting V-type ATPase, V0 domain
14217300	14218927	3R	FBgn0028670	11436227	11437411	II	VW02B12L.1	GO:0015078|GO:0015991|GO:0033179	hydrogen ion transmembrane transporter activity|ATP hydrolysis coupled proton transport|proton-transporting V-type ATPase, V0 domain
24960984	24962139	3R	FBgn0028671	11436227	11437411	II	VW02B12L.1	GO:0015078|GO:0015991|GO:0033179	hydrogen ion transmembrane transporter activity|ATP hydrolysis coupled proton transport|proton-transporting V-type ATPase, V0 domain
11741530	11743729	2L	FBgn0032373	11436227	11437411	II	VW02B12L.1	GO:0015078|GO:0015991|GO:0033179	hydrogen ion transmembrane transporter activity|ATP hydrolysis coupled proton transport|proton-transporting V-type ATPase, V0 domain
14213297	14215168	3R	FBgn0038613	8304390	8306399	IV	F35H10.4	GO:0015078|GO:0015991|GO:0033179	hydrogen ion transmembrane transporter activity|ATP hydrolysis coupled proton transport|proton-transporting V-type ATPase, V0 domain
14217300	14218927	3R	FBgn0028670	8304390	8306399	IV	F35H10.4	GO:0015078|GO:0015991|GO:0033179	hydrogen ion transmembrane transporter activity|ATP hydrolysis coupled proton transport|proton-transporting V-type ATPase, V0 domain
24957848	24958024	3R	FBgn0028671	8304390	8306399	IV	F35H10.4	GO:0015078|GO:0015991|GO:0033179	hydrogen ion transmembrane transporter activity|ATP hydrolysis coupled proton transport|proton-transporting V-type ATPase, V0 domain
24960984	24962139	3R	FBgn0028671	8304390	8306399	IV	F35H10.4	GO:0015078|GO:0015991|GO:0033179	hydrogen ion transmembrane transporter activity|ATP hydrolysis coupled proton transport|proton-transporting V-type ATPase, V0 domain
11741530	11743729	2L	FBgn0032373	8304390	8306399	IV	F35H10.4	GO:0015078|GO:0015991|GO:0033179|GO:0000220	hydrogen ion transmembrane transporter activity|ATP hydrolysis coupled proton transport|proton-transporting V-type ATPase, V0 domain|vacuolar proton-transporting V-type ATPase, V0 domain
14213297	14215168	3R	FBgn0038613	12646664	12646800	IV	C26H9A.1	GO:0015078|GO:0015991|GO:0033179	hydrogen ion transmembrane transporter activity|ATP hydrolysis coupled proton transport|proton-transporting V-type ATPase, V0 domain
14212991	14213234	3R	FBgn0038613	8910255	8910474	III	ZK637.8	GO:0015078|GO:0015991|GO:0033179	hydrogen ion transmembrane transporter activity|ATP hydrolysis coupled proton transport|proton-transporting V-type ATPase, V0 domain
14212991	14213234	3R	FBgn0038613	12648981	12649152	IV	C26H9A.1	GO:0015078|GO:0015991|GO:0033179	hydrogen ion transmembrane transporter activity|ATP hydrolysis coupled proton transport|proton-transporting V-type ATPase, V0 domain
14212991	14213234	3R	FBgn0038613	8306446	8306671	IV	F35H10.4	GO:0015078|GO:0015991|GO:0033179	hydrogen ion transmembrane transporter activity|ATP hydrolysis coupled proton transport|proton-transporting V-type ATPase, V0 domain
14509226	14509547	3R	FBgn0038641	13211904	13212361	IV	C48D1.3	GO:0005215|GO:0006810|GO:0016020|GO:0055085	transporter activity|transport|membrane|transmembrane transport
14804946	14806024	3R	FBgn0038666	12998918	12999147	I	CC4.3	GO:0005515	protein binding
14804946	14806024	3R	FBgn0038666	12997946	12998070	I	CC4.3	GO:0005515	protein binding
7925276	7926116	2R	FBgn0010339	11328478	11328946	III	T28D6.6	GO:0005525	GTP binding
9148126	9148410	3L	FBgn0004244	10525175	10525374	III	T21C12.1	GO:0006811|GO:0016021|GO:0016020	ion transport|integral component of membrane|membrane
15586117	15586353	3R	FBgn0024963	16220115	16220785	V	F11A5.10	GO:0005230|GO:0006810|GO:0016020|GO:0006811|GO:0016021	extracellular ligand-gated ion channel activity|transport|membrane|ion transport|integral component of membrane
15589320	15589472	3R	FBgn0024963	5968813	5968888	I	B0207.12	GO:0006811|GO:0016020	ion transport|membrane
15681355	15682624	3R	FBgn0261984	8113432	8114544	II	C41C4.4	GO:0004672|GO:0005524|GO:0006468	protein kinase activity|ATP binding|protein phosphorylation
12738807	12739188	2L	FBgn0032456	19690712	19691204	V	Y43F8C.12	GO:0005524|GO:0016887	ATP binding|ATPase activity
12738807	12739188	2L	FBgn0032456	9889005	9889199	X	F21G4.2	GO:0005524|GO:0016887	ATP binding|ATPase activity
12738241	12738747	2L	FBgn0032456	578258	578717	X	F57C12.5	GO:0005524|GO:0016887	ATP binding|ATPase activity
12738807	12739188	2L	FBgn0032456	578258	578717	X	F57C12.5	GO:0005524|GO:0016887	ATP binding|ATPase activity
15744957	15745411	3R	FBgn0038751	2935288	2935601	X	Y71H10A.2	GO:0080019	fatty-acyl-CoA reductase (alcohol-forming) activity
15883740	15884466	3R	FBgn0038772	10756605	10757337	III	K01G5.1	GO:0046872	metal ion binding
16467668	16468195	3R	FBgn0038816	10881784	10883215	I	T27C10.6	GO:0004672|GO:0005524|GO:0006468	protein kinase activity|ATP binding|protein phosphorylation
16170630	16170859	X	FBgn0004066	8727870	8728121	I	C36B1.4	GO:0004298|GO:0005839|GO:0051603	threonine-type endopeptidase activity|proteasome core complex|proteolysis involved in cellular protein catabolic process
16651355	16651715	3R	FBgn0027493	4820898	4821938	V	C37H5.6	GO:0004019|GO:0005525|GO:0006164	adenylosuccinate synthase activity|GTP binding|purine nucleotide biosynthetic process
1154501	1154698	4	FBgn0039927	8719443	8719835	V	ZC196.7	GO:0004970|GO:0016020	ionotropic glutamate receptor activity|membrane
1155720	1156110	4	FBgn0039927	8719443	8719835	V	ZC196.7	GO:0004970|GO:0016020	ionotropic glutamate receptor activity|membrane
16789980	16791761	3R	FBgn0002921	13128595	13129665	V	B0365.3	GO:0016021|GO:0000166|GO:0046872	integral component of membrane|nucleotide binding|metal ion binding
16789980	16791761	3R	FBgn0002921	13127094	13128542	V	B0365.3	GO:0016021|GO:0000166	integral component of membrane|nucleotide binding
5508654	5510737	U	FBgn0085503	14595115	14595402	II	C01G12.8	GO:0000166	nucleotide binding
5508654	5510737	U	FBgn0085503	14596423	14596717	II	C01G12.8	GO:0016021	integral component of membrane
16882417	16882572	3R	FBgn0011672	2621686	2621817	IV	Y69A2AR.4	GO:0005215|GO:0006810|GO:0016020	transporter activity|transport|membrane
16882417	16882572	3R	FBgn0011672	6721647	6721802	X	K11G12.4	GO:0005215|GO:0006810|GO:0016020	transporter activity|transport|membrane
16893791	16894499	3R	FBgn0000083	10327463	10327908	III	T07C4.9	GO:0005509|GO:0005544	calcium ion binding|calcium-dependent phospholipid binding
16914018	16914409	3R	FBgn0038853	1391115	1391298	I	Y92H12BM.1	GO:0005515	protein binding
16940475	16940823	3R	FBgn0015790	11633201	11633486	I	W04G5.2	GO:0005525|GO:0007264	GTP binding|small GTPase mediated signal transduction
14357520	14357700	2L	FBgn0015791	15606052	15606296	X	K09A9.2	GO:0003924|GO:0005525|GO:0005802|GO:0006895|GO:0032456|GO:0042742|GO:0045335|GO:0055037|GO:0090382|GO:0007264	GTPase activity|GTP binding|trans-Golgi network|Golgi to endosome transport|endocytic recycling|defense response to bacterium|phagocytic vesicle|recycling endosome|phagosome maturation|small GTPase mediated signal transduction
2360972	2361092	2L	FBgn0014010	9309116	9309427	I	F26H9.6	GO:0005525|GO:0007264	GTP binding|small GTPase mediated signal transduction
16946556	16946691	3R	FBgn0023423	6372791	6373231	II	K10B2.1	GO:0005515	protein binding
17092948	17093175	3R	FBgn0016700	1263252	1263452	V	C39F7.4	GO:0005525|GO:0007264	GTP binding|small GTPase mediated signal transduction
17097877	17098158	3R	FBgn0038877	5595194	5595351	V	CD4.2	GO:0016788	hydrolase activity, acting on ester bonds
17493401	17495961	3R	FBgn0259113	11142685	11145029	III	Y47D3A.29	GO:0003677|GO:0003887|GO:0006260|GO:0006270|GO:0000166|GO:0008408|GO:0003676	DNA binding|DNA-directed DNA polymerase activity|DNA replication|DNA replication initiation|nucleotide binding|3'-5' exonuclease activity|nucleic acid binding
17567607	17568081	3R	FBgn0038897	13102743	13102944	X	R03G8.4	GO:0008237|GO:0008270|GO:0006508	metallopeptidase activity|zinc ion binding|proteolysis
18856143	18856848	2L	FBgn0032721	3610561	3611229	IV	ZC416.6	GO:0008237|GO:0008270|GO:0006508	metallopeptidase activity|zinc ion binding|proteolysis
17598858	17599221	3R	FBgn0027575	4498319	4498682	IV	ZK180.1	GO:0004930|GO:0007186|GO:0016021|GO:0004965	G-protein coupled receptor activity|G-protein coupled receptor signaling pathway|integral component of membrane|G-protein coupled GABA receptor activity
17894833	17894949	3R	FBgn0017397	7696533	7696649	I	T23G11.3	GO:0003723|GO:0003727|GO:0006417	RNA binding|single-stranded RNA binding|regulation of translation
17894833	17894949	3R	FBgn0017397	6880589	6881000	I	T21G5.5	GO:0003723	RNA binding
17897055	17897151	3R	FBgn0017397	6880589	6881000	I	T21G5.5	GO:0003723	RNA binding
17896529	17896669	3R	FBgn0017397	7696698	7696841	I	T23G11.3	GO:0003727|GO:0006417|GO:0003723	single-stranded RNA binding|regulation of translation|RNA binding
18288313	18288501	3R	FBgn0024832	4389667	4389832	X	R160.1	GO:0006810	transport
18315644	18316534	3R	FBgn0003676	8186333	8186989	II	T05C12.7	GO:0005524	ATP binding
18315644	18316534	3R	FBgn0003676	8185982	8186287	II	T05C12.7	GO:0005524	ATP binding
18370840	18371192	3R	FBgn0038984	6554232	6554403	IV	C43G2.1	GO:0016021	integral component of membrane
18370840	18371192	3R	FBgn0038984	6553277	6553598	IV	C43G2.1	GO:0016021	integral component of membrane
18430538	18430813	3R	FBgn0051158	12606936	12607441	IV	Y55D9A.1	GO:0005515|GO:0005543	protein binding|phospholipid binding
19114789	19115381	3R	FBgn0039071	11954002	11954665	IV	ZK829.4	GO:0006520|GO:0016491|GO:0055114	cellular amino acid metabolic process|oxidoreductase activity|oxidation-reduction process
19174234	19180442	3R	FBgn0020756	15012089	15012708	I	F33H2.5	GO:0003887|GO:0006260|GO:0003676|GO:0008408|GO:0003677|GO:0006281|GO:0008622	DNA-directed DNA polymerase activity|DNA replication|nucleic acid binding|3'-5' exonuclease activity|DNA binding|DNA repair|epsilon DNA polymerase complex
19174234	19180442	3R	FBgn0020756	15010622	15011187	I	F33H2.5	GO:0003887|GO:0006260|GO:0003677|GO:0006281|GO:0008622|GO:0000166	DNA-directed DNA polymerase activity|DNA replication|DNA binding|DNA repair|epsilon DNA polymerase complex|nucleotide binding
19174234	19180442	3R	FBgn0020756	15010009	15010574	I	F33H2.5	GO:0003887|GO:0006260|GO:0003677|GO:0006281|GO:0008622	DNA-directed DNA polymerase activity|DNA replication|DNA binding|DNA repair|epsilon DNA polymerase complex
19174234	19180442	3R	FBgn0020756	15011795	15012041	I	F33H2.5	GO:0003887|GO:0006260|GO:0003677|GO:0006281|GO:0008622	DNA-directed DNA polymerase activity|DNA replication|DNA binding|DNA repair|epsilon DNA polymerase complex
19174234	19180442	3R	FBgn0020756	15011234	15011578	I	F33H2.5	GO:0003887|GO:0006260|GO:0003677|GO:0006281|GO:0008622	DNA-directed DNA polymerase activity|DNA replication|DNA binding|DNA repair|epsilon DNA polymerase complex
19527601	19527943	3R	FBgn0051148	17478363	17478610	IV	F11E6.1	GO:0005975|GO:0004348|GO:0006665	carbohydrate metabolic process|glucosylceramidase activity|sphingolipid metabolic process
5878165	5880201	2R	FBgn0261014	10562027	10562854	II	C06A1.1	GO:0005524	ATP binding
18771424	18771814	2R	FBgn0034792	10419574	10419678	III	M03C11.5	GO:0005524	ATP binding
19763843	19764277	3R	FBgn0001098	11953552	11953956	IV	ZK829.4	GO:0006520|GO:0016491|GO:0055114	cellular amino acid metabolic process|oxidoreductase activity|oxidation-reduction process
19784754	19784932	3R	FBgn0039132	6018084	6018187	V	F29G9.3	GO:0008565|GO:0015031	protein transporter activity|protein transport
19870080	19870988	3R	FBgn0005649	5713415	5713834	II	C18A3.5	GO:0000166|GO:0003676	nucleotide binding|nucleic acid binding
19870080	19870988	3R	FBgn0005649	5713415	5713835	II	C18A3.5	GO:0000166|GO:0003676	nucleotide binding|nucleic acid binding
19886097	19886666	3R	FBgn0040283	4955249	4955598	I	F28B3.7	GO:0005515|GO:0005524|GO:0005694|GO:0051276	protein binding|ATP binding|chromosome|chromosome organization
9926839	9927006	2L	FBgn0259712	9360896	9361357	I	M04C9.5	GO:0004672|GO:0005524|GO:0006468	protein kinase activity|ATP binding|protein phosphorylation
9927066	9927404	2L	FBgn0259712	9360896	9361357	I	M04C9.5	GO:0004672|GO:0005524|GO:0006468	protein kinase activity|ATP binding|protein phosphorylation
20766894	20769153	3L	FBgn0016696	10417349	10418283	X	ZC504.3	GO:0004672|GO:0006468|GO:0005524	protein kinase activity|protein phosphorylation|ATP binding
20765705	20769153	3L	FBgn0016696	10417349	10418283	X	ZC504.3	GO:0004672|GO:0005524|GO:0006468	protein kinase activity|ATP binding|protein phosphorylation
20068377	20073364	3R	FBgn0043884	10381840	10382495	IV	R11A8.7	GO:0005515	protein binding
20082082	20082826	3R	FBgn0011225	1449237	1450252	I	F47G6.4	GO:0003774|GO:0005524|GO:0016459	motor activity|ATP binding|myosin complex
20082082	20082826	3R	FBgn0011225	436482	436967	IV	Y66H1A.6	GO:0003774|GO:0005524|GO:0016459	motor activity|ATP binding|myosin complex
3388416	3389229	2R	FBgn0261397	9387091	9389017	V	F36D4.3	GO:0003774|GO:0005524|GO:0016459	motor activity|ATP binding|myosin complex
3389607	3390095	2R	FBgn0261397	9387091	9389017	V	F36D4.3	GO:0003774|GO:0005524|GO:0016459	motor activity|ATP binding|myosin complex
20881930	20884669	2R	FBgn0005634	7930881	7932976	I	F20G4.3	GO:0003774|GO:0005524|GO:0016459|GO:0005515	motor activity|ATP binding|myosin complex|protein binding
10494428	10494811	2L	FBgn0086347	4032473	4032608	III	T02C12.1	GO:0003774|GO:0005524|GO:0016459	motor activity|ATP binding|myosin complex
20881930	20884669	2R	FBgn0005634	2912072	2912545	X	F52B10.1	GO:0003774|GO:0005524|GO:0016459	motor activity|ATP binding|myosin complex
6976373	6981691	2L	FBgn0031879	4009428	4011552	IV	W02C12.1	GO:0005515|GO:0005509	protein binding|calcium ion binding
20143618	20143843	3R	FBgn0028471	4569585	4569901	V	Y61A9LA.8	GO:0006397	mRNA processing
23256899	23257067	3L	FBgn0037212	4898925	4899201	I	F21F3.5	GO:0016020|GO:0006811|GO:0016021	membrane|ion transport|integral component of membrane
23220538	23220647	3L	FBgn0037212	5143713	5143822	I	Y110A7A.3	GO:0005230|GO:0006810|GO:0016020|GO:0006811|GO:0016021	extracellular ligand-gated ion channel activity|transport|membrane|ion transport|integral component of membrane
23220538	23220647	3L	FBgn0037212	4900323	4900477	I	F21F3.5	GO:0005230|GO:0006810|GO:0016020|GO:0006811|GO:0016021	extracellular ligand-gated ion channel activity|transport|membrane|ion transport|integral component of membrane
20339789	20339974	3R	FBgn0004118	4900080	4900230	I	F21F3.5	GO:0005230|GO:0006810|GO:0016020|GO:0006811|GO:0016021	extracellular ligand-gated ion channel activity|transport|membrane|ion transport|integral component of membrane
23231937	23232117	3L	FBgn0037212	4900080	4900230	I	F21F3.5	GO:0005230|GO:0006810|GO:0016020|GO:0006811|GO:0016021	extracellular ligand-gated ion channel activity|transport|membrane|ion transport|integral component of membrane
6112059	6112248	3L	FBgn0005658	4128984	4129292	II	T08H4.3	GO:0003700|GO:0006355|GO:0043565	sequence-specific DNA binding transcription factor activity|regulation of transcription, DNA-templated|sequence-specific DNA binding
20628293	20629884	3R	FBgn0039227	7497664	7498609	I	C26C6.1	GO:0005515	protein binding
20849250	20849871	3R	FBgn0039258	9779496	9779770	III	R10E11.4	GO:0005975|GO:0016757	carbohydrate metabolic process|transferase activity, transferring glycosyl groups
20890583	20891136	3R	FBgn0039269	14347840	14347997	II	Y54G11A.10	GO:0005515	protein binding
21079014	21082015	3R	FBgn0039302	3403143	3403568	III	F59A2.1	GO:0046907	intracellular transport
21079014	21082015	3R	FBgn0039302	3403071	3403568	III	F59A2.1	GO:0046907	intracellular transport
21091893	21092271	3R	FBgn0039306	14653115	14654403	I	Y105E8B.3	GO:0004672|GO:0004674|GO:0005524	protein kinase activity|protein serine/threonine kinase activity|ATP binding
21092324	21092515	3R	FBgn0039306	14653115	14654403	I	Y105E8B.3	GO:0004672|GO:0004674|GO:0005524	protein kinase activity|protein serine/threonine kinase activity|ATP binding
21182356	21183230	3R	FBgn0004509	11678828	11679451	I	F11A6.1	GO:0004252|GO:0006508	serine-type endopeptidase activity|proteolysis
21182356	21183230	3R	FBgn0004509	11677831	11678231	I	F11A6.1	GO:0004252|GO:0006508	serine-type endopeptidase activity|proteolysis
21312717	21313993	3R	FBgn0040212	12813645	12814181	II	Y46G5A.21	GO:0008374|GO:0044255	O-acyltransferase activity|cellular lipid metabolic process
21506988	21507767	3R	FBgn0039358	4569752	4569964	III	F35G12.2	GO:0016616|GO:0055114|GO:0000287|GO:0051287	oxidoreductase activity, acting on the CH-OH group of donors, NAD or NADP as acceptor|oxidation-reduction process|magnesium ion binding|NAD binding
21507827	21508013	3R	FBgn0039358	4570230	4570418	III	F35G12.2	GO:0000287|GO:0016616|GO:0051287|GO:0055114	magnesium ion binding|oxidoreductase activity, acting on the CH-OH group of donors, NAD or NADP as acceptor|NAD binding|oxidation-reduction process
22082947	22083763	3R	FBgn0000064	5875005	5875756	III	F01F1.12	GO:0004332|GO:0006096|GO:0003824	fructose-bisphosphate aldolase activity|glycolytic process|catalytic activity
22082947	22083763	3R	FBgn0000064	5875131	5875756	III	F01F1.12	GO:0004332|GO:0006096|GO:0003824	fructose-bisphosphate aldolase activity|glycolytic process|catalytic activity
22082947	22083763	3R	FBgn0000064	13564149	13564624	III	T05D4.1	GO:0004332|GO:0006096|GO:0003824	fructose-bisphosphate aldolase activity|glycolytic process|catalytic activity
22797632	22801698	3R	FBgn0039466	702252	703988	I	Y18H1A.3	GO:0005096|GO:0051056|GO:0005488	GTPase activator activity|regulation of small GTPase mediated signal transduction|binding
11413524	11414100	2R	FBgn0019968	3176684	3177289	X	F56E3.3	GO:0003777|GO:0005524|GO:0007018|GO:0008017	microtubule motor activity|ATP binding|microtubule-based movement|microtubule binding
1186176	1186993	4	FBgn0039925	3797336	3797885	IV	M02B7.3	GO:0003777|GO:0005524|GO:0007018|GO:0008017	microtubule motor activity|ATP binding|microtubule-based movement|microtubule binding
23463795	23464027	3R	FBgn0039532	11548736	11548968	X	C35C5.4	GO:0005525|GO:0007264	GTP binding|small GTPase mediated signal transduction
23484338	23484643	3R	FBgn0002772	5566634	5566817	III	F09F7.2	GO:0005509	calcium ion binding
23522857	23524452	3R	FBgn0086346	9959734	9960698	III	R10E12.1	GO:0005515	protein binding
23775064	23776316	3R	FBgn0039562	11120611	11121628	IV	T05E11.3	GO:0005524|GO:0006457|GO:0006950|GO:0051082	ATP binding|protein folding|response to stress|unfolded protein binding
23775064	23776316	3R	FBgn0039562	11121703	11122278	IV	T05E11.3	GO:0005524|GO:0006457|GO:0006950|GO:0051082	ATP binding|protein folding|response to stress|unfolded protein binding
23790707	23792209	3R	FBgn0039566	6010627	6011680	III	ZK328.2	GO:0005525	GTP binding
23790707	23792209	3R	FBgn0039566	6011734	6012304	III	ZK328.2	GO:0005525	GTP binding
21679484	21680180	2L	FBgn0000559	9164829	9166332	I	F25H5.4	GO:0005525	GTP binding
2480187	2481026	3RHet	FBgn0027341	11411631	11412473	IV	F22B3.4	GO:0005975|GO:0030246	carbohydrate metabolic process|carbohydrate binding
2480187	2481026	3RHet	FBgn0027341	11592833	11593675	II	F07A11.2	GO:0005975|GO:0030246	carbohydrate metabolic process|carbohydrate binding
4815493	4816645	3L	FBgn0261797	4393881	4394955	I	T21E12.4	GO:0003777|GO:0007018|GO:0005524|GO:0016887	microtubule motor activity|microtubule-based movement|ATP binding|ATPase activity
24641204	24642520	3R	FBgn0039600	5680010	5680538	V	F25B4.5	GO:0006396|GO:0005515	RNA processing|protein binding
24870219	24871440	3R	FBgn0003093	12016319	12016646	V	F57F5.5	GO:0004672|GO:0005524|GO:0006468	protein kinase activity|ATP binding|protein phosphorylation
10835399	10836355	2R	FBgn0261854	5382627	5382985	II	F09E5.1	GO:0004672|GO:0005524|GO:0006468	protein kinase activity|ATP binding|protein phosphorylation
12829458	12829659	2R	FBgn0003091	9382417	9382627	X	E01H11.1	GO:0004672|GO:0006468|GO:0005524	protein kinase activity|protein phosphorylation|ATP binding
24886323	24886680	3R	FBgn0039632	10182112	10182276	V	ZK856.1	GO:0006511|GO:0031625	ubiquitin-dependent protein catabolic process|ubiquitin protein ligase binding
24939716	24939877	3R	FBgn0039635	3399885	3400070	IV	C04C3.3	GO:0004739|GO:0006086	pyruvate dehydrogenase (acetyl-transferring) activity|acetyl-CoA biosynthetic process from pyruvate
24939716	24939877	3R	FBgn0039635	3400606	3400736	IV	C04C3.3	GO:0004739|GO:0006086	pyruvate dehydrogenase (acetyl-transferring) activity|acetyl-CoA biosynthetic process from pyruvate
24940816	24941227	3R	FBgn0039635	3401427	3401604	IV	C04C3.3	GO:0004739|GO:0006086	pyruvate dehydrogenase (acetyl-transferring) activity|acetyl-CoA biosynthetic process from pyruvate
24940816	24941227	3R	FBgn0039635	3402246	3402627	IV	C04C3.3	GO:0003824|GO:0008152	catalytic activity|metabolic process
24957848	24958024	3R	FBgn0028671	8905783	8905959	III	ZK637.8	GO:0015078|GO:0015991|GO:0033179	hydrogen ion transmembrane transporter activity|ATP hydrolysis coupled proton transport|proton-transporting V-type ATPase, V0 domain
24960984	24962139	3R	FBgn0028671	8907514	8907723	III	ZK637.8	GO:0015078|GO:0015991|GO:0033179	hydrogen ion transmembrane transporter activity|ATP hydrolysis coupled proton transport|proton-transporting V-type ATPase, V0 domain
11741530	11743729	2L	FBgn0032373	8907514	8907723	III	ZK637.8	GO:0015078|GO:0015991|GO:0033179	hydrogen ion transmembrane transporter activity|ATP hydrolysis coupled proton transport|proton-transporting V-type ATPase, V0 domain
12725859	12726678	2L	FBgn0032456	15933732	15934056	X	E03G2.2	GO:0005524|GO:0016887	ATP binding|ATPase activity
25142645	25143233	3R	FBgn0015622	9815618	9815965	III	ZK632.6	GO:0005509|GO:0005783|GO:0006457|GO:0051082|GO:0005515	calcium ion binding|endoplasmic reticulum|protein folding|unfolded protein binding|protein binding
25576703	25577345	3R	FBgn0260990	13039730	13040400	V	W07G4.3	GO:0005488	binding
25699046	25699864	3R	FBgn0083969	14166095	14166911	X	R03E1.1	GO:0005515	protein binding
26272286	26272895	3R	FBgn0028646	848953	849406	III	K02F3.2	GO:0055085	transmembrane transport
26304841	26305149	3R	FBgn0039776	12214750	12215167	IV	F35G2.4	GO:0004656|GO:0005783|GO:0016702|GO:0055114	procollagen-proline 4-dioxygenase activity|endoplasmic reticulum|oxidoreductase activity, acting on single donors with incorporation of molecular oxygen, incorporation of two atoms of oxygen|oxidation-reduction process
26309842	26310324	3R	FBgn0039776	11374159	11374805	III	Y47D3B.10	GO:0005506|GO:0016705|GO:0031418|GO:0055114	iron ion binding|oxidoreductase activity, acting on paired donors, with incorporation or reduction of molecular oxygen|L-ascorbic acid binding|oxidation-reduction process
26419211	26419357	3R	FBgn0039790	11075292	11075438	X	W04G3.5	GO:0000287|GO:0004749|GO:0009165|GO:0009116	magnesium ion binding|ribose phosphate diphosphokinase activity|nucleotide biosynthetic process|nucleoside metabolic process
9696191	9698431	2L	FBgn0000273	14950017	14950400	I	ZK909.2	GO:0005524|GO:0006468|GO:0004672	ATP binding|protein phosphorylation|protein kinase activity
9696191	9698431	2L	FBgn0000273	14949592	14949801	I	ZK909.2	GO:0005524|GO:0006468|GO:0004672	ATP binding|protein phosphorylation|protein kinase activity
26609665	26611663	3R	FBgn0004606	3860315	3860486	IV	F28F9.1	GO:0046872|GO:0003676	metal ion binding|nucleic acid binding
1606086	1606900	3L	FBgn0035240	4700601	4701902	IV	T22B11.5	GO:0008152|GO:0016624|GO:0004591|GO:0006099|GO:0030976|GO:0055114	metabolic process|oxidoreductase activity, acting on the aldehyde or oxo group of donors, disulfide as acceptor|oxoglutarate dehydrogenase (succinyl-transferring) activity|tricarboxylic acid cycle|thiamine pyrophosphate binding|oxidation-reduction process
2565341	2565578	X	FBgn0003371	12821640	12822216	I	Y18D10A.5	GO:0004672|GO:0005524|GO:0006468	protein kinase activity|ATP binding|protein phosphorylation
27228377	27229597	3R	FBgn0039846	1043136	1043450	III	BE0003N10.1	GO:0003723|GO:0004654|GO:0006402	RNA binding|polyribonucleotide nucleotidyltransferase activity|mRNA catabolic process
27228377	27229597	3R	FBgn0039846	1041761	1042095	III	BE0003N10.1	GO:0003723|GO:0004654|GO:0006402	RNA binding|polyribonucleotide nucleotidyltransferase activity|mRNA catabolic process
27281770	27282033	3R	FBgn0261988	9994076	9994237	X	F19C6.1	GO:0004703|GO:0005524|GO:0006468|GO:0007165	G-protein coupled receptor kinase activity|ATP binding|protein phosphorylation|signal transduction
27398223	27398878	3R	FBgn0028968	10152316	10153051	IV	T14G10.5	GO:0005488|GO:0006886|GO:0016192|GO:0030117	binding|intracellular protein transport|vesicle-mediated transport|membrane coat
27398220	27398878	3R	FBgn0028968	10152316	10153051	IV	T14G10.5	GO:0005488|GO:0006886|GO:0016192|GO:0030117	binding|intracellular protein transport|vesicle-mediated transport|membrane coat
27398976	27400446	3R	FBgn0028968	10153256	10154390	IV	T14G10.5	GO:0005198|GO:0006886|GO:0016192|GO:0030126|GO:0030117|GO:0005488	structural molecule activity|intracellular protein transport|vesicle-mediated transport|COPI vesicle coat|membrane coat|binding
27566042	27566891	3R	FBgn0000557	7824089	7824909	X	R03G5.1	GO:0003924|GO:0005525	GTPase activity|GTP binding
27567349	27567554	3R	FBgn0000557	7824089	7824909	X	R03G5.1	GO:0005525	GTP binding
27566042	27566891	3R	FBgn0000557	7824223	7824909	X	R03G5.1	GO:0005525	GTP binding
27567349	27567554	3R	FBgn0000557	7824223	7824909	X	R03G5.1	GO:0005525	GTP binding
27566042	27566891	3R	FBgn0000557	7824268	7824908	X	R03G5.1	GO:0005525	GTP binding
27567349	27567554	3R	FBgn0000557	7824268	7824908	X	R03G5.1	GO:0005525	GTP binding
27566042	27566891	3R	FBgn0000557	7824268	7824909	X	R03G5.1	GO:0005525	GTP binding
27567349	27567554	3R	FBgn0000557	7824268	7824909	X	R03G5.1	GO:0005525	GTP binding
27598576	27598764	3R	FBgn0039875	11767599	11768031	V	F55A11.3	GO:0000836|GO:0016567|GO:0030433|GO:0061630	Hrd1p ubiquitin ligase complex|protein ubiquitination|ER-associated ubiquitin-dependent protein catabolic process|ubiquitin protein ligase activity
27618427	27619192	3R	FBgn0039877	9885149	9885436	IV	F32B6.2	GO:0005524|GO:0003824	ATP binding|catalytic activity
5742016	5743525	2R	FBgn0027580	11820841	11821457	V	D2023.2	GO:0005524|GO:0004075|GO:0046872	ATP binding|biotin carboxylase activity|metal ion binding
27617866	27618372	3R	FBgn0039877	9885487	9885657	IV	F32B6.2	GO:0005524	ATP binding
27617866	27618372	3R	FBgn0039877	9885709	9885956	IV	F32B6.2	GO:0005524|GO:0004075	ATP binding|biotin carboxylase activity
27691473	27691758	3R	FBgn0011224	10687055	10687276	II	D2089.4	GO:0000166	nucleotide binding
27691485	27691758	3R	FBgn0011224	10687055	10687276	II	D2089.4	GO:0000166	nucleotide binding
27678314	27678530	3R	FBgn0011224	10688859	10689153	II	D2089.4	GO:0000166	nucleotide binding
383518	384261	X	FBgn0023536	17378140	17378720	IV	C30H6.6	GO:0005524|GO:0016887	ATP binding|ATPase activity
15902025	15902251	3L	FBgn0036544	13492714	13492854	X	F15A2.6	GO:0004672|GO:0005524|GO:0006468	protein kinase activity|ATP binding|protein phosphorylation
1754719	1755131	X	FBgn0028969	6624050	6624682	III	C13B9.3	GO:0006890|GO:0030126|GO:0006810	retrograde vesicle-mediated transport, Golgi to ER|COPI vesicle coat|transport
1776352	1776534	X	FBgn0023518	13655811	13656059	III	T12D8.1	GO:0005515	protein binding
1800339	1801467	X	FBgn0023511	12046142	12046734	V	F10C2.5	GO:0004571|GO:0005509|GO:0016020	mannosyl-oligosaccharide 1,2-alpha-mannosidase activity|calcium ion binding|membrane
1798526	1800268	X	FBgn0023511	12046797	12047111	V	F10C2.5	GO:0004571|GO:0005509|GO:0016020	mannosyl-oligosaccharide 1,2-alpha-mannosidase activity|calcium ion binding|membrane
17555022	17561265	X	FBgn0250788	6882814	6883695	V	K11C4.3	GO:0005515	protein binding
1924248	1924401	X	FBgn0000667	12480343	12480591	V	W04D2.1	GO:0005515	protein binding
1919808	1920942	X	FBgn0000667	12481520	12482546	V	W04D2.1	GO:0005515	protein binding
1972865	1973677	X	FBgn0040394	11991301	11992023	V	C52E4.6	GO:0000079|GO:0006355|GO:0019901	regulation of cyclin-dependent protein serine/threonine kinase activity|regulation of transcription, DNA-templated|protein kinase binding
2489759	2491048	X	FBgn0001404	9471421	9471742	III	B0464.4	GO:0019187	beta-1,4-mannosyltransferase activity
2526638	2526884	X	FBgn0261922	12255431	12255590	III	Y75B8A.24	GO:0046854|GO:0048015|GO:0016301	phosphatidylinositol phosphorylation|phosphatidylinositol-mediated signaling|kinase activity
5878165	5880201	2R	FBgn0261014	10560908	10561980	II	C06A1.1	GO:0005524	ATP binding
5879542	5880201	2R	FBgn0261014	10560908	10561980	II	C06A1.1	GO:0005524	ATP binding
2590021	2590890	X	FBgn0024992	2338183	2338452	IV	Y38F2AR.7	GO:0005524	ATP binding
5878165	5880201	2R	FBgn0261014	8139979	8140697	II	C41C4.8	GO:0005524	ATP binding
5879542	5880201	2R	FBgn0261014	8139979	8140697	II	C41C4.8	GO:0005524	ATP binding
13677424	13678738	2R	FBgn0028744	14153169	14153859	II	Y48B6A.1	GO:0006364	rRNA processing
2686159	2686813	X	FBgn0003996	6086845	6087157	III	C05D10.3	GO:0005524|GO:0016887	ATP binding|ATPase activity
3678561	3678739	X	FBgn0086899	9707174	9708604	III	C07A9.3	GO:0005524	ATP binding
3679323	3679528	X	FBgn0086899	9707174	9708604	III	C07A9.3	GO:0004672|GO:0006468|GO:0005524	protein kinase activity|protein phosphorylation|ATP binding
3775487	3775995	X	FBgn0028665	5081627	5081805	I	C30F8.2	GO:0015078|GO:0015991|GO:0033179	hydrogen ion transmembrane transporter activity|ATP hydrolysis coupled proton transport|proton-transporting V-type ATPase, V0 domain
4005676	4007500	X	FBgn0026079	1198547	1199144	I	Y48G8AL.5	GO:0008168	methyltransferase activity
4009353	4010577	X	FBgn0026080	7082655	7083350	V	VC5.4	GO:0006355|GO:0016747	regulation of transcription, DNA-templated|transferase activity, transferring acyl groups other than amino-acyl groups
4597588	4598152	X	FBgn0028325	8066393	8066962	II	T05H10.6	GO:0008152|GO:0016624	metabolic process|oxidoreductase activity, acting on the aldehyde or oxo group of donors, disulfide as acceptor
4597588	4598152	X	FBgn0028325	8067042	8067618	II	T05H10.6	GO:0008152|GO:0016624	metabolic process|oxidoreductase activity, acting on the aldehyde or oxo group of donors, disulfide as acceptor
4598228	4598550	X	FBgn0028325	8067042	8067618	II	T05H10.6	GO:0008152|GO:0016624	metabolic process|oxidoreductase activity, acting on the aldehyde or oxo group of donors, disulfide as acceptor
4844997	4847140	X	FBgn0004368	9006981	9007431	II	F44G4.8	GO:0004725|GO:0006470	protein tyrosine phosphatase activity|protein dephosphorylation
11566283	11566965	X	FBgn0004370	9006981	9007431	II	F44G4.8	GO:0004725|GO:0006470	protein tyrosine phosphatase activity|protein dephosphorylation
3623262	3623881	2L	FBgn0000721	8536892	8537197	IV	C09G4.2	GO:0004672|GO:0005524|GO:0006468	protein kinase activity|ATP binding|protein phosphorylation
3674739	3675037	2R	FBgn0015614	11376158	11376334	V	F55C10.1	GO:0005509	calcium ion binding
5616241	5617076	X	FBgn0052758	10544344	10544773	I	F25H2.2	GO:0035091	phosphatidylinositol binding
6017422	6017631	X	FBgn0029846	7854474	7854659	X	C54D2.5	GO:0005216|GO:0006811|GO:0016020|GO:0055085	ion channel activity|ion transport|membrane|transmembrane transport
6009450	6009605	X	FBgn0029846	7853673	7853852	X	C54D2.5	GO:0005216|GO:0006811|GO:0016020|GO:0055085|GO:0005891|GO:0008332|GO:0070509	ion channel activity|ion transport|membrane|transmembrane transport|voltage-gated calcium channel complex|low voltage-gated calcium channel activity|calcium ion import
6002063	6003979	X	FBgn0029846	7851956	7852473	X	C54D2.5	GO:0005216|GO:0006811|GO:0016020|GO:0055085	ion channel activity|ion transport|membrane|transmembrane transport
6002063	6003979	X	FBgn0029846	7850639	7850997	X	C54D2.5	GO:0005216|GO:0006811|GO:0016020|GO:0055085	ion channel activity|ion transport|membrane|transmembrane transport
6002063	6003979	X	FBgn0029846	7850395	7850595	X	C54D2.5	GO:0005216|GO:0006811|GO:0016020|GO:0055085	ion channel activity|ion transport|membrane|transmembrane transport
6179465	6180515	X	FBgn0026015	13393327	13393590	II	Y48C3A.14	GO:0003677|GO:0003916|GO:0006265|GO:0003917	DNA binding|DNA topoisomerase activity|DNA topological change|DNA topoisomerase type I activity
6252935	6253912	X	FBgn0261955	10215876	10216274	III	T20G5.2	GO:0046912	transferase activity, transferring acyl groups, acyl groups converted into alkyl on transfer
6574331	6574531	X	FBgn0028336	7465892	7467133	III	H14A12.2	GO:0003824	catalytic activity
6574601	6575405	X	FBgn0028336	7465892	7467133	III	H14A12.2	GO:0003824	catalytic activity
6576539	6577343	X	FBgn0029890	7465892	7467133	III	H14A12.2	GO:0003824	catalytic activity
11457183	11458191	3L	FBgn0036162	7465892	7467133	III	H14A12.2	GO:0003824	catalytic activity
6574331	6574531	X	FBgn0028336	7465998	7466223	III	H14A12.2	GO:0003824	catalytic activity
6574331	6574531	X	FBgn0028336	7465892	7466223	III	H14A12.2	GO:0003824	catalytic activity
6574331	6574531	X	FBgn0028336	7466072	7466223	III	H14A12.2	GO:0003824	catalytic activity
6574601	6575405	X	FBgn0028336	7466270	7467133	III	H14A12.2	GO:0003824	catalytic activity
6576539	6577343	X	FBgn0029890	7466270	7467133	III	H14A12.2	GO:0003824	catalytic activity
11457183	11458191	3L	FBgn0036162	7466270	7467133	III	H14A12.2	GO:0003824	catalytic activity
6574601	6575405	X	FBgn0028336	7466272	7467133	III	H14A12.2	GO:0003824	catalytic activity
6576539	6577343	X	FBgn0029890	7466272	7467133	III	H14A12.2	GO:0003824	catalytic activity
11457183	11458191	3L	FBgn0036162	7466272	7467133	III	H14A12.2	GO:0003824	catalytic activity
6721851	6725351	X	FBgn0052743	6903113	6903409	I	C48B6.6	GO:0016301	kinase activity
13649848	13650140	2R	FBgn0027572	12939292	12939966	I	F08A8.1	GO:0008152|GO:0016627|GO:0050660|GO:0055114	metabolic process|oxidoreductase activity, acting on the CH-CH group of donors|flavin adenine dinucleotide binding|oxidation-reduction process
13650198	13650493	2R	FBgn0027572	12939292	12939966	I	F08A8.1	GO:0008152|GO:0016627|GO:0055114	metabolic process|oxidoreductase activity, acting on the CH-CH group of donors|oxidation-reduction process
17274647	17274939	2R	FBgn0034628	12939292	12939966	I	F08A8.1	GO:0008152|GO:0016627|GO:0055114|GO:0050660	metabolic process|oxidoreductase activity, acting on the CH-CH group of donors|oxidation-reduction process|flavin adenine dinucleotide binding
17275003	17275408	2R	FBgn0034628	12939292	12939966	I	F08A8.1	GO:0016627|GO:0055114|GO:0008152	oxidoreductase activity, acting on the CH-CH group of donors|oxidation-reduction process|metabolic process
17277788	17278080	2R	FBgn0034629	12939292	12939966	I	F08A8.1	GO:0008152|GO:0016627|GO:0050660|GO:0055114	metabolic process|oxidoreductase activity, acting on the CH-CH group of donors|flavin adenine dinucleotide binding|oxidation-reduction process
17278143	17278548	2R	FBgn0034629	12939292	12939966	I	F08A8.1	GO:0008152|GO:0016627|GO:0055114	metabolic process|oxidoreductase activity, acting on the CH-CH group of donors|oxidation-reduction process
13649848	13650140	2R	FBgn0027572	12943531	12944205	I	F08A8.2	GO:0008152|GO:0016627|GO:0050660|GO:0055114	metabolic process|oxidoreductase activity, acting on the CH-CH group of donors|flavin adenine dinucleotide binding|oxidation-reduction process
13650198	13650493	2R	FBgn0027572	12948094	12948607	I	F08A8.3	GO:0008152|GO:0016627|GO:0055114	metabolic process|oxidoreductase activity, acting on the CH-CH group of donors|oxidation-reduction process
13649848	13650140	2R	FBgn0027572	12951796	12952309	I	F08A8.4	GO:0008152|GO:0016627|GO:0055114	metabolic process|oxidoreductase activity, acting on the CH-CH group of donors|oxidation-reduction process
13650198	13650493	2R	FBgn0027572	12951796	12952309	I	F08A8.4	GO:0008152|GO:0016627|GO:0055114	metabolic process|oxidoreductase activity, acting on the CH-CH group of donors|oxidation-reduction process
17275003	17275408	2R	FBgn0034628	12951796	12952309	I	F08A8.4	GO:0016627|GO:0055114|GO:0008152	oxidoreductase activity, acting on the CH-CH group of donors|oxidation-reduction process|metabolic process
13649848	13650140	2R	FBgn0027572	12951796	12952298	I	F08A8.3	GO:0008152|GO:0016627|GO:0055114	metabolic process|oxidoreductase activity, acting on the CH-CH group of donors|oxidation-reduction process
13650198	13650493	2R	FBgn0027572	12951796	12952298	I	F08A8.3	GO:0008152|GO:0016627|GO:0055114	metabolic process|oxidoreductase activity, acting on the CH-CH group of donors|oxidation-reduction process
17275003	17275408	2R	FBgn0034628	12951796	12952298	I	F08A8.3	GO:0016627|GO:0055114|GO:0008152	oxidoreductase activity, acting on the CH-CH group of donors|oxidation-reduction process|metabolic process
7794836	7795040	X	FBgn0261592	13952476	13952836	I	Y71A12B.1	GO:0003735|GO:0005622|GO:0005840|GO:0006412	structural constituent of ribosome|intracellular|ribosome|translation
7855472	7855747	X	FBgn0003656	8235764	8236039	II	M110.7	GO:0008152|GO:0004622|GO:0046470|GO:0006629	metabolic process|lysophospholipase activity|phosphatidylcholine metabolic process|lipid metabolic process
7918154	7918341	X	FBgn0010329	15500614	15500975	X	H13N06.6	GO:0055114|GO:0003824|GO:0016715	oxidation-reduction process|catalytic activity|oxidoreductase activity, acting on paired donors, with incorporation or reduction of molecular oxygen, reduced ascorbate as one donor, and incorporation of one atom of oxygen
7999301	7999927	X	FBgn0040319	9037850	9038123	II	F37B12.2	GO:0004357|GO:0006750	glutamate-cysteine ligase activity|glutathione biosynthetic process
7998070	7999226	X	FBgn0040319	9037035	9037610	II	F37B12.2	GO:0004357|GO:0006750	glutamate-cysteine ligase activity|glutathione biosynthetic process
8129915	8131202	X	FBgn0261873	8794045	8794882	V	C01B7.4	GO:0005515|GO:0070830|GO:0090162	protein binding|tight junction assembly|establishment of epithelial cell polarity
8143736	8144762	X	FBgn0017566	2700273	2701025	V	Y45G12B.1	GO:0016491|GO:0055114|GO:0008137|GO:0016020|GO:0042773	oxidoreductase activity|oxidation-reduction process|NADH dehydrogenase (ubiquinone) activity|membrane|ATP synthesis coupled electron transport
8143736	8144762	X	FBgn0017566	2702905	2703872	V	Y45G12B.1	GO:0016491|GO:0055114	oxidoreductase activity|oxidation-reduction process
8984521	8985210	X	FBgn0030086	8927857	8927974	II	T21B10.7	GO:0005524|GO:0006457|GO:0051082	ATP binding|protein folding|unfolded protein binding
8985443	8986070	X	FBgn0030086	8928033	8929202	II	T21B10.7	GO:0005524	ATP binding
9007676	9007932	X	FBgn0030089	14407330	14408026	I	Y105E8A.9	GO:0006886|GO:0016192|GO:0030117	intracellular protein transport|vesicle-mediated transport|membrane coat
9091302	9094106	X	FBgn0086450	5470680	5471297	X	C25F6.3	GO:0005737|GO:0016627|GO:0055114|GO:0003824	cytoplasm|oxidoreductase activity, acting on the CH-CH group of donors|oxidation-reduction process|catalytic activity
9091302	9094106	X	FBgn0086450	5469022	5469271	X	C25F6.3	GO:0051536	iron-sulfur cluster binding
9091302	9094106	X	FBgn0086450	5469839	5470011	X	C25F6.3	GO:0055114|GO:0016491	oxidation-reduction process|oxidoreductase activity
9091302	9094106	X	FBgn0086450	5469321	5469789	X	C25F6.3	GO:0055114|GO:0016491	oxidation-reduction process|oxidoreductase activity
9142575	9143214	X	FBgn0010269	3008736	3008860	I	Y54E10BL.6	GO:0005524|GO:0004672|GO:0006468	ATP binding|protein kinase activity|protein phosphorylation
9142575	9143214	X	FBgn0010269	3012846	3013064	I	Y54E10BL.6	GO:0005524|GO:0004672|GO:0006468	ATP binding|protein kinase activity|protein phosphorylation
9214118	9214545	X	FBgn0040234	12992098	12992208	X	F11C1.5	GO:0005524|GO:0016887	ATP binding|ATPase activity
9259911	9265571	X	FBgn0261260	7622328	7623341	I	F29D11.1	GO:0005515|GO:0005509	protein binding|calcium ion binding
9259911	9265571	X	FBgn0261260	7628773	7630820	I	F29D11.1	GO:0005515	protein binding
9257590	9259094	X	FBgn0261260	7628773	7630820	I	F29D11.1	GO:0005515	protein binding
9259911	9265571	X	FBgn0261260	7621414	7621927	I	F29D11.1	GO:0005515	protein binding
9501662	9502325	X	FBgn0027084	7071550	7072143	II	T02G5.9	GO:0003676|GO:0000166|GO:0004812|GO:0005524|GO:0006418	nucleic acid binding|nucleotide binding|aminoacyl-tRNA ligase activity|ATP binding|tRNA aminoacylation for protein translation
9501662	9502325	X	FBgn0027084	7071550	7072131	II	T02G5.9	GO:0003676|GO:0000166|GO:0004812|GO:0005524|GO:0006418	nucleic acid binding|nucleotide binding|aminoacyl-tRNA ligase activity|ATP binding|tRNA aminoacylation for protein translation
9570790	9571079	X	FBgn0261617	9769358	9772570	III	R10E11.1	GO:0005515	protein binding
9567528	9568476	X	FBgn0261617	9769358	9772570	III	R10E11.1	GO:0004402|GO:0006355|GO:0016573	histone acetyltransferase activity|regulation of transcription, DNA-templated|histone acetylation
9674544	9674925	X	FBgn0030151	13340910	13341128	I	W08E3.3	GO:0005525	GTP binding
9674544	9674925	X	FBgn0030151	13340909	13341128	I	W08E3.3	GO:0005525	GTP binding
1192256	1192625	2L	FBgn0031322	11545993	11546720	II	F54D5.8	GO:0006457|GO:0051082	protein folding|unfolded protein binding
1192268	1192625	2L	FBgn0031322	11545993	11546720	II	F54D5.8	GO:0006457|GO:0051082	protein folding|unfolded protein binding
10602100	10602867	X	FBgn0052677	8112160	8112389	I	C09H6.2	GO:0005515	protein binding
17498104	17498469	X	FBgn0026313	8112160	8112389	I	C09H6.2	GO:0005515	protein binding
7680936	7682057	2L	FBgn0040299	601149	601378	I	F56A6.2	GO:0003774|GO:0005524|GO:0016459	motor activity|ATP binding|myosin complex
11004074	11005444	X	FBgn0015245	1621418	1621810	III	Y22D7AL.5	GO:0005524	ATP binding
11004074	11005444	X	FBgn0015245	1620046	1620354	III	Y22D7AL.5	GO:0005524	ATP binding
11004074	11005444	X	FBgn0015245	1624425	1624742	III	Y22D7AL.5	GO:0005737|GO:0005524|GO:0006457	cytoplasm|ATP binding|protein folding
11027473	11027719	X	FBgn0030268	10809474	10809935	III	K11D9.1	GO:0003777|GO:0005524|GO:0007018|GO:0008017	microtubule motor activity|ATP binding|microtubule-based movement|microtubule binding
11289273	11289824	X	FBgn0001624	5481988	5482185	X	C25F6.2	GO:0005515	protein binding
11289273	11289824	X	FBgn0001624	5481988	5482294	X	C25F6.2	GO:0005515	protein binding
11322562	11322902	X	FBgn0001145	9944250	9944595	III	K03H1.1	GO:0004356|GO:0006542|GO:0006807	glutamate-ammonia ligase activity|glutamine biosynthetic process|nitrogen compound metabolic process
11461076	11463319	X	FBgn0003277	4249335	4250043	IV	F36A4.7	GO:0003677|GO:0003899|GO:0006351	DNA binding|DNA-directed RNA polymerase activity|transcription, DNA-templated
11461076	11463319	X	FBgn0003277	4250984	4251764	IV	F36A4.7	GO:0003677|GO:0003899|GO:0006351	DNA binding|DNA-directed RNA polymerase activity|transcription, DNA-templated
15657214	15659072	X	FBgn0030687	7163642	7164248	IV	C42D4.8	GO:0003677|GO:0003899|GO:0006351	DNA binding|DNA-directed RNA polymerase activity|transcription, DNA-templated
11461076	11463319	X	FBgn0003277	4248522	4248850	IV	F36A4.7	GO:0003677|GO:0003899|GO:0006351	DNA binding|DNA-directed RNA polymerase activity|transcription, DNA-templated
11458767	11461011	X	FBgn0003277	4254062	4255650	IV	F36A4.7	GO:0003677|GO:0003899|GO:0006351	DNA binding|DNA-directed RNA polymerase activity|transcription, DNA-templated
11458767	11461011	X	FBgn0003277	4252867	4253607	IV	F36A4.7	GO:0003677|GO:0003899|GO:0006351	DNA binding|DNA-directed RNA polymerase activity|transcription, DNA-templated
11458767	11461011	X	FBgn0003277	4252063	4252476	IV	F36A4.7	GO:0003677|GO:0003899|GO:0006351	DNA binding|DNA-directed RNA polymerase activity|transcription, DNA-templated
15661584	15662019	X	FBgn0030687	7162057	7162939	IV	C42D4.8	GO:0003677|GO:0003899|GO:0006351	DNA binding|DNA-directed RNA polymerase activity|transcription, DNA-templated
10485544	10485829	2R	FBgn0019938	13689343	13690537	II	Y48E1A.1	GO:0003677|GO:0003899|GO:0006351|GO:0005634|GO:0008270	DNA binding|DNA-directed RNA polymerase activity|transcription, DNA-templated|nucleus|zinc ion binding
10484550	10485477	2R	FBgn0019938	13687853	13688174	II	Y48E1A.1	GO:0003677|GO:0003899|GO:0006351|GO:0005634|GO:0008270	DNA binding|DNA-directed RNA polymerase activity|transcription, DNA-templated|nucleus|zinc ion binding
15662088	15663123	X	FBgn0030687	7161608	7161814	IV	C42D4.8	GO:0003677|GO:0003899|GO:0006351	DNA binding|DNA-directed RNA polymerase activity|transcription, DNA-templated
15601162	15601698	X	FBgn0030672	13460602	13461732	III	T27E9.7	GO:0005524|GO:0016887	ATP binding|ATPase activity
11754796	11756042	X	FBgn0030343	13444942	13445425	III	Y76A2A.2	GO:0000166|GO:0046872	nucleotide binding|metal ion binding
16175717	16176236	2L	FBgn0001991	7409012	7410018	IV	C48A7.1	GO:0005216|GO:0006811|GO:0016020|GO:0055085|GO:0005245|GO:0005891|GO:0070588	ion channel activity|ion transport|membrane|transmembrane transport|voltage-gated calcium channel activity|voltage-gated calcium channel complex|calcium ion transmembrane transport
16176592	16176802	2L	FBgn0001991	7410237	7411083	IV	C48A7.1	GO:0005216|GO:0006811|GO:0016020|GO:0055085	ion channel activity|ion transport|membrane|transmembrane transport
16176865	16177074	2L	FBgn0001991	7410237	7411083	IV	C48A7.1	GO:0005216|GO:0006811|GO:0016020|GO:0055085	ion channel activity|ion transport|membrane|transmembrane transport
12508054	12508883	X	FBgn0030407	5947313	5947620	III	F25B5.6	GO:0004326|GO:0005524|GO:0009396|GO:0009058	tetrahydrofolylpolyglutamate synthase activity|ATP binding|folic acid-containing compound biosynthetic process|biosynthetic process
12837226	12837483	X	FBgn0086675	9579740	9579893	II	F35H8.5	GO:0000166|GO:0003723|GO:0003676	nucleotide binding|RNA binding|nucleic acid binding
7499813	7501525	2L	FBgn0085403	1228277	1228522	II	F53A10.2	GO:0005096|GO:0051056	GTPase activator activity|regulation of small GTPase mediated signal transduction
13051947	13053230	X	FBgn0025463	4211309	4212393	I	C18E3.2	GO:0005515	protein binding
13051947	13053230	X	FBgn0025463	10121288	10121819	III	ZK1128.5	GO:0005515	protein binding
13093081	13093515	X	FBgn0005410	6596513	6597214	III	F20H11.2	GO:0006355	regulation of transcription, DNA-templated
13093081	13093515	X	FBgn0005410	6595567	6596431	III	F20H11.2	GO:0006355	regulation of transcription, DNA-templated
13091829	13093008	X	FBgn0005410	6594560	6595516	III	F20H11.2	GO:0006355	regulation of transcription, DNA-templated
13479724	13479860	X	FBgn0086674	12654567	12655134	III	Y111B2A.15	GO:0006478|GO:0008476	peptidyl-tyrosine sulfation|protein-tyrosine sulfotransferase activity
13479927	13480087	X	FBgn0086674	12654567	12655134	III	Y111B2A.15	GO:0006478|GO:0008476	peptidyl-tyrosine sulfation|protein-tyrosine sulfotransferase activity
13479927	13480125	X	FBgn0086674	12654567	12655134	III	Y111B2A.15	GO:0006478|GO:0008476	peptidyl-tyrosine sulfation|protein-tyrosine sulfotransferase activity
13662692	13662836	X	FBgn0003218	3527700	3527832	III	M01F1.7	GO:0005622|GO:0006810	intracellular|transport
13663177	13663587	X	FBgn0003218	3526106	3526596	III	M01F1.7	GO:0005622|GO:0006810	intracellular|transport
13666819	13667786	X	FBgn0003218	3521998	3522715	III	M01F1.7	GO:0005622|GO:0006810	intracellular|transport
13675506	13675766	X	FBgn0030521	6607817	6608158	X	C25B8.3	GO:0008234|GO:0006508	cysteine-type peptidase activity|proteolysis
13725201	13725311	X	FBgn0052626	5208918	5209436	II	C34F11.3	GO:0003876|GO:0032264|GO:0019239	AMP deaminase activity|IMP salvage|deaminase activity
14165830	14166580	X	FBgn0002917	4976325	4976657	III	C27F2.2	GO:0005216|GO:0006811|GO:0016020|GO:0055085	ion channel activity|ion transport|membrane|transmembrane transport
14168579	14168833	X	FBgn0002917	4977838	4978067	III	C27F2.2	GO:0005216|GO:0006811|GO:0016020|GO:0055085|GO:0005261	ion channel activity|ion transport|membrane|transmembrane transport|cation channel activity
12921774	12922549	2L	FBgn0040510	5628173	5628571	V	T01C2.1	GO:0009190|GO:0016849|GO:0035556	cyclic nucleotide biosynthetic process|phosphorus-oxygen lyase activity|intracellular signal transduction
12921774	12922554	2L	FBgn0040510	5628173	5628571	V	T01C2.1	GO:0009190|GO:0016849|GO:0035556	cyclic nucleotide biosynthetic process|phosphorus-oxygen lyase activity|intracellular signal transduction
15218104	15219233	X	FBgn0004924	13294224	13295705	I	M01E5.5	GO:0003917|GO:0003677|GO:0005694|GO:0006265	DNA topoisomerase type I activity|DNA binding|chromosome|DNA topological change
15219308	15219558	X	FBgn0004924	13294224	13295705	I	M01E5.5	GO:0003677|GO:0003917|GO:0006265|GO:0005694	DNA binding|DNA topoisomerase type I activity|DNA topological change|chromosome
15241509	15242509	X	FBgn0030631	1304386	1304586	IV	F53H1.1	GO:0003676|GO:0005524	nucleic acid binding|ATP binding
15241509	15242509	X	FBgn0030631	1305954	1306364	IV	F53H1.1	GO:0003676|GO:0005524	nucleic acid binding|ATP binding
15601162	15601698	X	FBgn0030672	13458932	13459135	III	T27E9.7	GO:0005524|GO:0016887	ATP binding|ATPase activity
15624810	15625000	X	FBgn0030674	3034086	3034977	IV	Y67D8C.5	GO:0004842	ubiquitin-protein transferase activity
15624810	15625000	X	FBgn0030674	3033920	3034026	IV	Y67D8C.5	GO:0004842	ubiquitin-protein transferase activity
15657214	15659072	X	FBgn0030687	7162986	7163594	IV	C42D4.8	GO:0003677|GO:0003899|GO:0006351	DNA binding|DNA-directed RNA polymerase activity|transcription, DNA-templated
15722985	15727286	X	FBgn0000319	10207278	10208499	III	T20G5.1	GO:0006886|GO:0016192|GO:0005488|GO:0005515	intracellular protein transport|vesicle-mediated transport|binding|protein binding
15722985	15727286	X	FBgn0000319	10206077	10207231	III	T20G5.1	GO:0006886|GO:0016192|GO:0005488|GO:0005515	intracellular protein transport|vesicle-mediated transport|binding|protein binding
15722985	15727286	X	FBgn0000319	10204822	10205682	III	T20G5.1	GO:0006886|GO:0016192|GO:0005488|GO:0005198|GO:0030130|GO:0030132	intracellular protein transport|vesicle-mediated transport|binding|structural molecule activity|clathrin coat of trans-Golgi network vesicle|clathrin coat of coated pit
15722985	15727286	X	FBgn0000319	10205727	10206029	III	T20G5.1	GO:0006886|GO:0016192|GO:0005488	intracellular protein transport|vesicle-mediated transport|binding
15722985	15727286	X	FBgn0000319	10204123	10204487	III	T20G5.1	GO:0006886|GO:0016192|GO:0005198|GO:0030130|GO:0030132	intracellular protein transport|vesicle-mediated transport|structural molecule activity|clathrin coat of trans-Golgi network vesicle|clathrin coat of coated pit
15722985	15727286	X	FBgn0000319	10208552	10209130	III	T20G5.1	GO:0006886|GO:0016192|GO:0005488|GO:0005515	intracellular protein transport|vesicle-mediated transport|binding|protein binding
15722749	15722915	X	FBgn0000319	10208552	10209130	III	T20G5.1	GO:0006886|GO:0016192|GO:0005515	intracellular protein transport|vesicle-mediated transport|protein binding
15737088	15737417	X	FBgn0027093	4915657	4915915	III	F26F4.10	GO:0005524|GO:0004814|GO:0006420	ATP binding|arginine-tRNA ligase activity|arginyl-tRNA aminoacylation
2583534	2584198	2L	FBgn0026479	5538844	5539409	IV	T12E12.4	GO:0005525|GO:0003924	GTP binding|GTPase activity
15820850	15821007	X	FBgn0010240	12775649	12775851	III	ZC482.1	GO:0006811|GO:0016021|GO:0005230|GO:0006810|GO:0016020	ion transport|integral component of membrane|extracellular ligand-gated ion channel activity|transport|membrane
15821414	15821917	X	FBgn0010240	12774870	12775252	III	ZC482.1	GO:0005230|GO:0006810|GO:0016020|GO:0006811|GO:0004890|GO:0005216|GO:0016021	extracellular ligand-gated ion channel activity|transport|membrane|ion transport|GABA-A receptor activity|ion channel activity|integral component of membrane
15821414	15821917	X	FBgn0010240	12773704	12773804	III	ZC482.1	GO:0016020|GO:0006811	membrane|ion transport
15888380	15888638	X	FBgn0000611	6980520	6980846	III	F31E3.1	GO:0003677|GO:0003700|GO:0005634	DNA binding|sequence-specific DNA binding transcription factor activity|nucleus
15888380	15888638	X	FBgn0000611	12319177	12319428	X	F17A2.5	GO:0003677|GO:0003700|GO:0005634	DNA binding|sequence-specific DNA binding transcription factor activity|nucleus
16281004	16281322	X	FBgn0030745	12258770	12259324	II	Y57A10A.10	GO:0005261|GO:0015672|GO:0016020	cation channel activity|monovalent inorganic cation transport|membrane
16281004	16281322	X	FBgn0030745	12278375	12278929	II	Y57A10A.28	GO:0005261|GO:0015672|GO:0016020	cation channel activity|monovalent inorganic cation transport|membrane
13299395	13300739	2L	FBgn0051729	3131019	3132191	V	F02C9.3	GO:0000287|GO:0004012|GO:0005524|GO:0015914|GO:0016021|GO:0000166	magnesium ion binding|phospholipid-translocating ATPase activity|ATP binding|phospholipid transport|integral component of membrane|nucleotide binding
16483660	16486827	X	FBgn0015615	11304550	11304746	III	Y47D3A.26	GO:0003682|GO:0006281|GO:0007064	chromatin binding|DNA repair|mitotic sister chromatid cohesion
16506467	16506738	X	FBgn0025743	11037817	11038223	V	C45B11.1	GO:0004672|GO:0005524|GO:0006468	protein kinase activity|ATP binding|protein phosphorylation
19981638	19984541	2R	FBgn0023081	6265831	6266195	V	K08B12.5	GO:0004672|GO:0005524|GO:0006468	protein kinase activity|ATP binding|protein phosphorylation
16551254	16554505	X	FBgn0003189	8654181	8655601	II	D2085.1	GO:0005524|GO:0046872|GO:0006807	ATP binding|metal ion binding|nitrogen compound metabolic process
16551254	16554505	X	FBgn0003189	8652900	8653430	II	D2085.1	GO:0005524|GO:0046872|GO:0006807|GO:0003824	ATP binding|metal ion binding|nitrogen compound metabolic process|catalytic activity
16551254	16554505	X	FBgn0003189	8653487	8654112	II	D2085.1	GO:0005524|GO:0006807	ATP binding|nitrogen compound metabolic process
16551254	16554505	X	FBgn0003189	8652467	8652848	II	D2085.1	GO:0006807	nitrogen compound metabolic process
17498528	17499004	X	FBgn0026313	8110905	8111328	I	C09H6.2	GO:0005515	protein binding
17526623	17527141	X	FBgn0030853	13624928	13625299	V	F53F4.10	GO:0016491|GO:0055114	oxidoreductase activity|oxidation-reduction process
17555022	17561265	X	FBgn0250788	6883773	6888648	V	K11C4.3	GO:0005515	protein binding
3353923	3354185	3L	FBgn0004167	11903096	11903479	V	R31.1	GO:0005515	protein binding
17641001	17644519	X	FBgn0261570	9510468	9510668	X	ZK899.8	GO:0005515	protein binding
17764288	17764455	X	FBgn0259168	14821860	14822056	X	T04C10.1	GO:0004672|GO:0005524|GO:0006468	protein kinase activity|ATP binding|protein phosphorylation
17763926	17764212	X	FBgn0259168	14820990	14821798	X	T04C10.1	GO:0004672|GO:0005524|GO:0006468	protein kinase activity|ATP binding|protein phosphorylation
17763015	17763849	X	FBgn0259168	14820990	14821798	X	T04C10.1	GO:0004672|GO:0005524|GO:0006468	protein kinase activity|ATP binding|protein phosphorylation
1232379	1233241	4	FBgn0027101	13033205	13033906	IV	F49E11.1	GO:0004672|GO:0005524|GO:0006468	protein kinase activity|ATP binding|protein phosphorylation
1230625	1231225	4	FBgn0027101	13033205	13033906	IV	F49E11.1	GO:0004672|GO:0005524|GO:0006468	protein kinase activity|ATP binding|protein phosphorylation
17802841	17803702	X	FBgn0027605	1059383	1059546	I	Y34D9A.10	GO:0005524	ATP binding
18752522	18753674	X	FBgn0030969	2568954	2569145	II	F09D1.1	GO:0008270	zinc ion binding
18789058	18789931	X	FBgn0030975	9351522	9351755	II	F42A8.2	GO:0009055|GO:0051536|GO:0051537|GO:0006099|GO:0016491|GO:0055114	electron carrier activity|iron-sulfur cluster binding|2 iron, 2 sulfur cluster binding|tricarboxylic acid cycle|oxidoreductase activity|oxidation-reduction process
2695595	2696031	2R	FBgn0014028	9351522	9351755	II	F42A8.2	GO:0009055|GO:0051536|GO:0051537|GO:0006099|GO:0016491|GO:0055114	electron carrier activity|iron-sulfur cluster binding|2 iron, 2 sulfur cluster binding|tricarboxylic acid cycle|oxidoreductase activity|oxidation-reduction process
18789058	18789931	X	FBgn0030975	9350950	9351174	II	F42A8.2	GO:0051536|GO:0006099|GO:0016491|GO:0055114	iron-sulfur cluster binding|tricarboxylic acid cycle|oxidoreductase activity|oxidation-reduction process
19079723	19080239	X	FBgn0030992	11633631	11633861	X	Y71H9A.2	GO:0016020	membrane
19083067	19083580	X	FBgn0030993	5583680	5583837	X	F14D12.4	GO:0016020	membrane
19375051	19375539	X	FBgn0031020	237749	238011	III	Y50D7A.4	GO:0005515	protein binding
19384618	19385712	X	FBgn0020261	14072824	14073132	II	Y39G8C.1	GO:0003676|GO:0004527	nucleic acid binding|exonuclease activity
19533929	19534123	X	FBgn0031047	4945289	4945572	III	C26E6.3	GO:0006402|GO:0030014	mRNA catabolic process|CCR4-NOT complex
11991116	11991279	2R	FBgn0014020	16488261	16488395	IV	Y51H4A.3	GO:0005525|GO:0007264	GTP binding|small GTPase mediated signal transduction
19625408	19626857	X	FBgn0010380	2592232	2593348	III	Y71H2B.10	GO:0005488|GO:0006886|GO:0016192|GO:0030117	binding|intracellular protein transport|vesicle-mediated transport|membrane coat
19625408	19626857	X	FBgn0010380	2595469	2595862	III	Y71H2B.10	GO:0005488|GO:0016192	binding|vesicle-mediated transport
19625408	19626857	X	FBgn0010380	2596680	2596921	III	Y71H2B.10	GO:0005488|GO:0006886|GO:0016192|GO:0030117	binding|intracellular protein transport|vesicle-mediated transport|membrane coat
19652135	19652309	X	FBgn0031069	6884986	6885793	II	C44B7.9	GO:0005777|GO:0015910|GO:0042626|GO:0042803|GO:0005524|GO:0016887	peroxisome|peroxisomal long-chain fatty acid import|ATPase activity, coupled to transmembrane movement of substances|protein homodimerization activity|ATP binding|ATPase activity
19652135	19652309	X	FBgn0031069	6881231	6882035	II	C44B7.8	GO:0005777|GO:0015910|GO:0042626|GO:0042803|GO:0005524|GO:0016887	peroxisome|peroxisomal long-chain fatty acid import|ATPase activity, coupled to transmembrane movement of substances|protein homodimerization activity|ATP binding|ATPase activity
20644179	20644357	X	FBgn0085387	15122801	15122968	X	R07D5.1	GO:0005921	gap junction
21167877	21169301	X	FBgn0031170	327677	328427	V	Y39D8C.1	GO:0005215|GO:0006810|GO:0016021|GO:0005524|GO:0016887	transporter activity|transport|integral component of membrane|ATP binding|ATPase activity
17788713	17789927	3L	FBgn0261998	327677	328427	V	Y39D8C.1	GO:0005215|GO:0006810|GO:0016021|GO:0005524|GO:0016887	transporter activity|transport|integral component of membrane|ATP binding|ATPase activity
21164620	21165393	X	FBgn0031170	324938	325244	V	Y39D8C.1	GO:0005215|GO:0006810|GO:0016021|GO:0005524|GO:0016887	transporter activity|transport|integral component of membrane|ATP binding|ATPase activity
17785980	17786289	3L	FBgn0261998	324938	325244	V	Y39D8C.1	GO:0005215|GO:0006810|GO:0016021|GO:0005524|GO:0016887	transporter activity|transport|integral component of membrane|ATP binding|ATPase activity
21211138	21214292	X	FBgn0000709	8677397	8678359	III	B0523.5	GO:0003779|GO:0030036|GO:0051014	actin binding|actin cytoskeleton organization|actin filament severing
21211138	21214292	X	FBgn0000709	8682927	8683243	III	B0523.5	GO:0005515|GO:0003779|GO:0030036|GO:0051014	protein binding|actin binding|actin cytoskeleton organization|actin filament severing
21254057	21254410	X	FBgn0003423	13870831	13871171	IV	B0513.5	GO:0004657|GO:0006562	proline dehydrogenase activity|proline catabolic process
21474008	21474757	X	FBgn0027588	9728347	9728848	V	F40F9.6	GO:0003824|GO:0005975|GO:0030246	catalytic activity|carbohydrate metabolic process|carbohydrate binding
21472371	21473856	X	FBgn0027588	462463	463108	X	F52D1.1	GO:0004553|GO:0005975	hydrolase activity, hydrolyzing O-glycosyl compounds|carbohydrate metabolic process
21472371	21473856	X	FBgn0027588	464561	464752	X	F52D1.1	GO:0004553|GO:0005975	hydrolase activity, hydrolyzing O-glycosyl compounds|carbohydrate metabolic process
21855567	21856026	X	FBgn0031186	13802120	13802407	V	F53C11.7	GO:0005515	protein binding
21855327	21855508	X	FBgn0031186	13805509	13805867	V	F53C11.8	GO:0005515	protein binding
21898500	21898697	X	FBgn0027279	5631994	5632235	I	F46F11.1	GO:0003993	acid phosphatase activity
5799847	5799980	3L	FBgn0015806	11247919	11248955	III	Y47D3A.16	GO:0004672|GO:0005524|GO:0006468	protein kinase activity|ATP binding|protein phosphorylation
370356	370669	4	FBgn0259214	9626988	9628379	IV	W09C2.3	GO:0005388|GO:0005524|GO:0016021|GO:0070588	calcium-transporting ATPase activity|ATP binding|integral component of membrane|calcium ion transmembrane transport
158433	158936	4	FBgn0052000	8590257	8591072	IV	Y59H11AR.2	GO:0000166|GO:0046872	nucleotide binding|metal ion binding
208623	208795	4	FBgn0039890	17404283	17404511	IV	T02D1.5	GO:0042626|GO:0005524|GO:0006810|GO:0016021|GO:0055085	ATPase activity, coupled to transmembrane movement of substances|ATP binding|transport|integral component of membrane|transmembrane transport
205296	205421	4	FBgn0039890	17402881	17403006	IV	T02D1.5	GO:0005779|GO:0042626|GO:1902001	integral component of peroxisomal membrane|ATPase activity, coupled to transmembrane movement of substances|fatty acid transmembrane transport
293741	294338	4	FBgn0042696	7539261	7539392	II	ZK1290.4	GO:0003700|GO:0005634|GO:0006260|GO:0006355	sequence-specific DNA binding transcription factor activity|nucleus|DNA replication|regulation of transcription, DNA-templated
375306	375592	4	FBgn0259214	3126123	3126514	IV	Y67D8C.10	GO:0000166|GO:0046872	nucleotide binding|metal ion binding
374977	375187	4	FBgn0259214	3126123	3126514	IV	Y67D8C.10	GO:0000166|GO:0046872	nucleotide binding|metal ion binding
375306	375592	4	FBgn0259214	9630220	9630501	IV	W09C2.3	GO:0000166|GO:0046872	nucleotide binding|metal ion binding
375306	375592	4	FBgn0259214	2085001	2085611	IV	R05C11.3	GO:0000166|GO:0046872	nucleotide binding|metal ion binding
372807	373216	4	FBgn0259214	9628729	9629964	IV	W09C2.3	GO:0000166|GO:0046872|GO:0016021	nucleotide binding|metal ion binding|integral component of membrane
372510	372752	4	FBgn0259214	9628729	9629964	IV	W09C2.3	GO:0016021	integral component of membrane
372510	372752	4	FBgn0259214	3117594	3119653	IV	Y67D8C.10	GO:0005388|GO:0005524|GO:0016021|GO:0070588	calcium-transporting ATPase activity|ATP binding|integral component of membrane|calcium ion transmembrane transport
371391	371835	4	FBgn0259214	3117594	3119653	IV	Y67D8C.10	GO:0005388|GO:0005524|GO:0016021|GO:0070588|GO:0000166	calcium-transporting ATPase activity|ATP binding|integral component of membrane|calcium ion transmembrane transport|nucleotide binding
370356	370669	4	FBgn0259214	3117594	3119653	IV	Y67D8C.10	GO:0005388|GO:0005524|GO:0016021|GO:0070588	calcium-transporting ATPase activity|ATP binding|integral component of membrane|calcium ion transmembrane transport
369839	370050	4	FBgn0259214	3117594	3119653	IV	Y67D8C.10	GO:0005388|GO:0005524|GO:0016021|GO:0070588	calcium-transporting ATPase activity|ATP binding|integral component of membrane|calcium ion transmembrane transport
372510	372752	4	FBgn0259214	2085656	2085908	IV	R05C11.3	GO:0016021	integral component of membrane
371391	371835	4	FBgn0259214	2086547	2087545	IV	R05C11.3	GO:0000166	nucleotide binding
22776520	22776835	3L	FBgn0052451	13020246	13020630	I	ZK256.1	GO:0016021|GO:0005388|GO:0006816	integral component of membrane|calcium-transporting ATPase activity|calcium ion transport
470997	471135	4	FBgn0016126	1831914	1832070	IV	K07A9.2	GO:0004672|GO:0005524|GO:0006468	protein kinase activity|ATP binding|protein phosphorylation
471816	472080	4	FBgn0016126	1832163	1832428	IV	K07A9.2	GO:0004672|GO:0005524|GO:0006468	protein kinase activity|ATP binding|protein phosphorylation
500928	501317	4	FBgn0039908	12894460	12894884	V	R90.1	GO:0004672|GO:0005524|GO:0006468	protein kinase activity|ATP binding|protein phosphorylation
544957	545138	4	FBgn0004607	804473	804898	I	ZC123.3	GO:0046872	metal ion binding
545530	547146	4	FBgn0004607	804473	804898	I	ZC123.3	GO:0046872|GO:0003676	metal ion binding|nucleic acid binding
653955	654058	4	FBgn0039915	11306693	11307064	V	T03F7.1	GO:0005328|GO:0006836|GO:0016021	neurotransmitter:sodium symporter activity|neurotransmitter transport|integral component of membrane
654117	654486	4	FBgn0039915	11305738	11306491	V	T03F7.1	GO:0005328|GO:0006836|GO:0016021	neurotransmitter:sodium symporter activity|neurotransmitter transport|integral component of membrane
654547	654750	4	FBgn0039915	11305738	11306491	V	T03F7.1	GO:0005328|GO:0006836|GO:0016021	neurotransmitter:sodium symporter activity|neurotransmitter transport|integral component of membrane
654587	654750	4	FBgn0039915	11305738	11306491	V	T03F7.1	GO:0005328|GO:0006836|GO:0016021	neurotransmitter:sodium symporter activity|neurotransmitter transport|integral component of membrane
660733	660837	4	FBgn0039916	7119830	7119934	I	K10D3.1	GO:0004970|GO:0005234|GO:0016020	ionotropic glutamate receptor activity|extracellular-glutamate-gated ion channel activity|membrane
6626173	6626435	3L	FBgn0004619	8585871	8586125	III	C06E1.4	GO:0004970|GO:0005234|GO:0016020	ionotropic glutamate receptor activity|extracellular-glutamate-gated ion channel activity|membrane
659959	660674	4	FBgn0039916	7787593	7787843	II	C06A8.9	GO:0016020|GO:0004970	membrane|ionotropic glutamate receptor activity
660219	660674	4	FBgn0039916	7787593	7787843	II	C06A8.9	GO:0016020|GO:0004970	membrane|ionotropic glutamate receptor activity
897496	897820	4	FBgn0025726	7446672	7447104	I	ZK524.2	GO:0005515|GO:0007268|GO:0019992	protein binding|synaptic transmission|diacylglycerol binding
897143	897415	4	FBgn0025726	7446672	7447104	I	ZK524.2	GO:0007268|GO:0019992	synaptic transmission|diacylglycerol binding
897143	897415	4	FBgn0025726	7447722	7447860	I	ZK524.2	GO:0007268|GO:0019992	synaptic transmission|diacylglycerol binding
895829	896110	4	FBgn0025726	7450393	7450898	I	ZK524.2	GO:0007268|GO:0019992	synaptic transmission|diacylglycerol binding
893840	894197	4	FBgn0025726	7451776	7452500	I	ZK524.2	GO:0007268|GO:0019992	synaptic transmission|diacylglycerol binding
964360	964879	4	FBgn0019985	9969733	9969991	X	ZC506.4	GO:0004930|GO:0007186|GO:0016021	G-protein coupled receptor activity|G-protein coupled receptor signaling pathway|integral component of membrane
1012692	1012872	4	FBgn0019650	10511061	10511187	X	F14F3.1	GO:0003677|GO:0006355	DNA binding|regulation of transcription, DNA-templated
1035592	1035978	4	FBgn0025741	981560	981993	IV	Y55F3AL.1	GO:0017154|GO:0071526|GO:0007165	semaphorin receptor activity|semaphorin-plexin signaling pathway|signal transduction
16091098	16091492	3L	FBgn0036568	5228659	5229288	III	C34E10.6	GO:0015992|GO:0046034	proton transport|ATP metabolic process
11211350	11211652	2R	FBgn0013750	16947243	16947346	IV	Y116A8C.12	GO:0005525	GTP binding
12157299	12157758	2R	FBgn0001308	8354507	8354668	III	R05D3.7	GO:0003777|GO:0005524|GO:0007018|GO:0008017	microtubule motor activity|ATP binding|microtubule-based movement|microtubule binding
1216468	1216717	4	FBgn0039924	2102708	2102950	III	Y48G9A.8	GO:0016307|GO:0046488	phosphatidylinositol phosphate kinase activity|phosphatidylinositol metabolic process
1247203	1247378	4	FBgn0053653	12776379	12776828	IV	ZK897.1	GO:0016079|GO:1990504	synaptic vesicle exocytosis|NA
1247445	1247676	4	FBgn0053653	12777439	12777652	IV	ZK897.1	GO:0016079|GO:1990504	synaptic vesicle exocytosis|NA
1249478	1249653	4	FBgn0053653	12781623	12781941	IV	ZK897.1	GO:0016079|GO:1990504	synaptic vesicle exocytosis|NA
1250828	1250964	4	FBgn0053653	12782414	12782733	IV	ZK897.1	GO:0016079|GO:1990504	synaptic vesicle exocytosis|NA
1252273	1252562	4	FBgn0053653	12782778	12783276	IV	ZK897.1	GO:0016079|GO:1990504	synaptic vesicle exocytosis|NA
200345	201060	3L	FBgn0035107	4909512	4910411	II	R05F9.1	GO:0005515	protein binding
200390	201060	3L	FBgn0035107	4909512	4910411	II	R05F9.1	GO:0005515	protein binding
208372	208908	3L	FBgn0027587	7092214	7092765	I	F22D6.5	GO:0004672|GO:0005524|GO:0006468	protein kinase activity|ATP binding|protein phosphorylation
253314	254636	3L	FBgn0024806	4945236	4945753	I	F28B3.1	GO:0003824|GO:0008152	catalytic activity|metabolic process
251390	252050	3L	FBgn0024806	4947021	4948585	I	F28B3.1	GO:0003824|GO:0008152	catalytic activity|metabolic process
261978	262818	3L	FBgn0035121	4707352	4708491	II	F10G7.2	GO:0016442|GO:0031047	RISC complex|gene silencing by RNA
260311	261746	3L	FBgn0035121	4707352	4708491	II	F10G7.2	GO:0016442|GO:0031047	RISC complex|gene silencing by RNA
324049	324598	3L	FBgn0052344	2703308	2703499	IV	Y94H6A.5	GO:0003676|GO:0005524	nucleic acid binding|ATP binding
323240	323994	3L	FBgn0052344	2701819	2701948	IV	Y94H6A.5	GO:0003676|GO:0005524	nucleic acid binding|ATP binding
569879	570199	3L	FBgn0035142	4213482	4214032	X	F20B6.8	GO:0004672|GO:0005524|GO:0006468	protein kinase activity|ATP binding|protein phosphorylation
570263	571014	3L	FBgn0035142	4213305	4213433	X	F20B6.8	GO:0004672|GO:0005524|GO:0006468	protein kinase activity|ATP binding|protein phosphorylation
584479	584956	3L	FBgn0035144	2570459	2570598	I	C55C2.1	GO:0046872|GO:0003676	metal ion binding|nucleic acid binding
827877	829851	3L	FBgn0035162	6833400	6833612	I	K02F2.3	GO:0003676|GO:0005634	nucleic acid binding|nucleus
1191173	1191405	3L	FBgn0035187	7551224	7551492	II	ZK1290.2	GO:0016714|GO:0055114|GO:0004497|GO:0005506|GO:0009072	oxidoreductase activity, acting on paired donors, with incorporation or reduction of molecular oxygen, reduced pteridine as one donor, and incorporation of one atom of oxygen|oxidation-reduction process|monooxygenase activity|iron ion binding|aromatic amino acid family metabolic process
12155281	12157160	2R	FBgn0001308	8352325	8353650	III	R05D3.7	GO:0003777|GO:0005524|GO:0007018|GO:0008017	microtubule motor activity|ATP binding|microtubule-based movement|microtubule binding
10492789	10494195	2L	FBgn0086347	4031319	4031615	III	T02C12.1	GO:0003774|GO:0016459|GO:0005524	motor activity|myosin complex|ATP binding
1498293	1498796	3L	FBgn0028577	3544406	3544619	I	Y47G6A.20	GO:0003676|GO:0000166	nucleic acid binding|nucleotide binding
1554078	1554401	3L	FBgn0035231	7579192	7579308	X	F08C6.2	GO:0003824|GO:0009058	catalytic activity|biosynthetic process
1621317	1622665	3L	FBgn0035244	2478230	2478802	I	Y74C10AR.3	GO:0005524|GO:0006810|GO:0016021|GO:0042626|GO:0055085	ATP binding|transport|integral component of membrane|ATPase activity, coupled to transmembrane movement of substances|transmembrane transport
1644012	1645061	3L	FBgn0025725	2899700	2900705	I	Y71F9AL.17	GO:0005515	protein binding
1784907	1788957	3L	FBgn0250789	3123975	3125555	X	K10B3.10	GO:0005515	protein binding
1781759	1783682	3L	FBgn0250789	3123975	3125555	X	K10B3.10	GO:0005515	protein binding
1784907	1788957	3L	FBgn0250789	3122771	3123931	X	K10B3.10	GO:0005515	protein binding
1784907	1788957	3L	FBgn0250789	3119489	3121954	X	K10B3.10	GO:0005515	protein binding
1781759	1783682	3L	FBgn0250789	3119489	3121954	X	K10B3.10	GO:0005515	protein binding
1781095	1781698	3L	FBgn0250789	3118859	3119435	X	K10B3.10	GO:0005515	protein binding
1779385	1779985	3L	FBgn0250789	3118313	3118615	X	K10B3.10	GO:0005509	calcium ion binding
1795793	1795996	3L	FBgn0011573	579504	579891	II	W08F4.8	GO:0019901	protein kinase binding
12438072	12438841	2L	FBgn0020443	11111086	11111829	V	H19N07.1	GO:0005525	GTP binding
1965330	1966306	3L	FBgn0035298	9935500	9935875	II	C05C10.3	GO:0008410|GO:0008152	CoA-transferase activity|metabolic process
1965330	1966306	3L	FBgn0035298	9935254	9935451	II	C05C10.3	GO:0008410|GO:0008152	CoA-transferase activity|metabolic process
2651019	2651280	3L	FBgn0027082	12488859	12489131	I	T27F6.5	GO:0000166|GO:0004812|GO:0005524|GO:0006418|GO:0004827|GO:0005737|GO:0006433	nucleotide binding|aminoacyl-tRNA ligase activity|ATP binding|tRNA aminoacylation for protein translation|proline-tRNA ligase activity|cytoplasm|prolyl-tRNA aminoacylation
2982248	2983042	3L	FBgn0035383	11181263	11181683	IV	R07H5.2	GO:0016746	transferase activity, transferring acyl groups
3351496	3351686	3L	FBgn0004167	11901977	11902156	V	R31.1	GO:0005515	protein binding
3354949	3357922	3L	FBgn0004167	11903526	11905024	V	R31.1	GO:0005515	protein binding
11457863	11458227	2R	FBgn0013762	13465523	13465976	III	T27E9.3	GO:0004672|GO:0005524|GO:0006468	protein kinase activity|ATP binding|protein phosphorylation
10385140	10385643	2L	FBgn0004106	9747874	9748029	III	T05G5.3	GO:0004672|GO:0005524|GO:0006468	protein kinase activity|ATP binding|protein phosphorylation
3817437	3817721	3L	FBgn0004888	14754939	14755110	X	C05G5.4	GO:0003824|GO:0008152	catalytic activity|metabolic process
4072490	4073091	3L	FBgn0016013	6447771	6448015	X	K10C2.4	GO:0003824|GO:0008152|GO:0004334|GO:0009072	catalytic activity|metabolic process|fumarylacetoacetase activity|aromatic amino acid family metabolic process
4155239	4156113	3L	FBgn0259986	10532626	10533013	II	R166.1	GO:0005634|GO:0045892	nucleus|negative regulation of transcription, DNA-templated
4241235	4241435	3L	FBgn0035515	4974907	4975053	IV	Y9C9A.16	GO:0016491|GO:0055114	oxidoreductase activity|oxidation-reduction process
4822690	4823524	3L	FBgn0261797	4387510	4388237	I	T21E12.4	GO:0003777|GO:0007018	microtubule motor activity|microtubule-based movement
4822023	4822626	3L	FBgn0261797	4388285	4389276	I	T21E12.4	GO:0003777|GO:0007018	microtubule motor activity|microtubule-based movement
4816987	4821042	3L	FBgn0261797	4391553	4392268	I	T21E12.4	GO:0003777|GO:0007018	microtubule motor activity|microtubule-based movement
4816987	4821042	3L	FBgn0261797	4389692	4391500	I	T21E12.4	GO:0003777|GO:0007018	microtubule motor activity|microtubule-based movement
4815493	4816645	3L	FBgn0261797	4395152	4395483	I	T21E12.4	GO:0003777|GO:0007018	microtubule motor activity|microtubule-based movement
4813328	4815436	3L	FBgn0261797	4395152	4395483	I	T21E12.4	GO:0003777|GO:0007018	microtubule motor activity|microtubule-based movement
4813328	4815436	3L	FBgn0261797	4395559	4399228	I	T21E12.4	GO:0003777|GO:0007018	microtubule motor activity|microtubule-based movement
4807892	4811490	3L	FBgn0261797	4395559	4399228	I	T21E12.4	GO:0003777|GO:0007018	microtubule motor activity|microtubule-based movement
4807892	4811490	3L	FBgn0261797	4399485	4400331	I	T21E12.4	GO:0003777|GO:0007018|GO:0030286	microtubule motor activity|microtubule-based movement|dynein complex
4807892	4811490	3L	FBgn0261797	4400378	4401257	I	T21E12.4	GO:0003777|GO:0007018|GO:0030286	microtubule motor activity|microtubule-based movement|dynein complex
4807892	4811490	3L	FBgn0261797	4401307	4401564	I	T21E12.4	GO:0003777|GO:0007018|GO:0030286	microtubule motor activity|microtubule-based movement|dynein complex
4913695	4913956	3L	FBgn0028699	5429043	5429339	V	F08F3.3	GO:0008519|GO:0015696|GO:0016020|GO:0072488	ammonium transmembrane transporter activity|ammonium transport|membrane|ammonium transmembrane transport
8380448	8381452	2L	FBgn0027094	3983641	3984811	I	F28H1.3	GO:0000166|GO:0004813|GO:0005524|GO:0005737|GO:0006419|GO:0003676	nucleotide binding|alanine-tRNA ligase activity|ATP binding|cytoplasm|alanyl-tRNA aminoacylation|nucleic acid binding
5354795	5355088	3L	FBgn0035600	8023670	8023918	I	C54G4.8	GO:0009055|GO:0020037	electron carrier activity|heme binding
5596172	5596729	3L	FBgn0035622	1746375	1746742	IV	Y41D4A.4	GO:0016021	integral component of membrane
5596172	5596729	3L	FBgn0035622	1746165	1746321	IV	Y41D4A.4	GO:0016021	integral component of membrane
5595090	5596054	3L	FBgn0035622	1749823	1750488	IV	Y41D4A.4	GO:0016021	integral component of membrane
5595090	5596054	3L	FBgn0035622	1748018	1748316	IV	Y41D4A.4	GO:0016021	integral component of membrane
5638775	5641337	3L	FBgn0035625	10412469	10412937	I	F25D7.3	GO:0046872|GO:0003676	metal ion binding|nucleic acid binding
5892905	5893157	3L	FBgn0052409	14424097	14424834	V	C15H11.9	GO:0005634|GO:0042254	nucleus|ribosome biogenesis
5893215	5893708	3L	FBgn0052409	14424097	14424834	V	C15H11.9	GO:0005634|GO:0042254	nucleus|ribosome biogenesis
6188073	6189185	3L	FBgn0024921	14365747	14367138	II	R06A4.4	GO:0005488	binding
6194476	6195543	3L	FBgn0035693	14365747	14367138	II	R06A4.4	GO:0005488	binding
6188073	6189185	3L	FBgn0024921	14367312	14367645	II	R06A4.4	GO:0005488	binding
6253081	6253536	3L	FBgn0001258	11725564	11726156	II	F13D12.2	GO:0016616|GO:0055114|GO:0003824|GO:0005975|GO:0004459|GO:0016491|GO:0019752	oxidoreductase activity, acting on the CH-OH group of donors, NAD or NADP as acceptor|oxidation-reduction process|catalytic activity|carbohydrate metabolic process|L-lactate dehydrogenase activity|oxidoreductase activity|carboxylic acid metabolic process
12625455	12627183	2L	FBgn0085424	3844799	3845325	X	ZC64.3	GO:0003700|GO:0006355|GO:0003677	sequence-specific DNA binding transcription factor activity|regulation of transcription, DNA-templated|DNA binding
6954911	6955049	3L	FBgn0261445	10660883	10661222	V	F29F11.1	GO:0016616|GO:0051287|GO:0055114	oxidoreductase activity, acting on the CH-OH group of donors, NAD or NADP as acceptor|NAD binding|oxidation-reduction process
6348601	6348730	2R	FBgn0001122	7524570	7524699	I	C26C6.2	GO:0003924|GO:0004871|GO:0007186|GO:0019001|GO:0031683	GTPase activity|signal transducer activity|G-protein coupled receptor signaling pathway|guanyl nucleotide binding|G-protein beta/gamma-subunit complex binding
19833421	19833600	2R	FBgn0001123	1071802	1071936	I	R06A10.2	GO:0003924|GO:0004871|GO:0007186|GO:0019001|GO:0031683	GTPase activity|signal transducer activity|G-protein coupled receptor signaling pathway|guanyl nucleotide binding|G-protein beta/gamma-subunit complex binding
6348795	6348948	2R	FBgn0001122	7525035	7525188	I	C26C6.2	GO:0003924|GO:0004871|GO:0007186|GO:0019001|GO:0031683	GTPase activity|signal transducer activity|G-protein coupled receptor signaling pathway|guanyl nucleotide binding|G-protein beta/gamma-subunit complex binding
8039670	8040261	3L	FBgn0011817	13722162	13722796	III	W06F12.1	GO:0004672|GO:0005524|GO:0006468	protein kinase activity|ATP binding|protein phosphorylation
239912	240196	2RHet	FBgn0003256	4218054	4218653	III	F43C1.2	GO:0004672|GO:0005524|GO:0006468|GO:0004707	protein kinase activity|ATP binding|protein phosphorylation|MAP kinase activity
10385140	10385643	2L	FBgn0004106	9748081	9748407	III	T05G5.3	GO:0004672|GO:0005524|GO:0006468	protein kinase activity|ATP binding|protein phosphorylation
8095993	8097918	3L	FBgn0262579	3870581	3871615	III	F13B10.1	GO:0005515	protein binding
8290635	8290719	3L	FBgn0015793	13383420	13383620	IV	Y62E10A.9	GO:0005525|GO:0007264	GTP binding|small GTPase mediated signal transduction
8419506	8419913	3L	FBgn0020224	723432	723701	X	M02A10.3	GO:0004842|GO:0023051|GO:0001784	ubiquitin-protein transferase activity|regulation of signaling|phosphotyrosine binding
8528474	8529192	3L	FBgn0035909	9610104	9610822	I	K07A1.8	GO:0016020	membrane
8955811	8957564	3L	FBgn0035942	8033208	8033868	V	ZC513.4	GO:0006418|GO:0000166|GO:0004832|GO:0005524|GO:0006438|GO:0004812	tRNA aminoacylation for protein translation|nucleotide binding|valine-tRNA ligase activity|ATP binding|valyl-tRNA aminoacylation|aminoacyl-tRNA ligase activity
8955811	8957564	3L	FBgn0035942	8031857	8032855	V	ZC513.4	GO:0002161|GO:0006418|GO:0000166|GO:0004832|GO:0005524|GO:0006438|GO:0004812	aminoacyl-tRNA editing activity|tRNA aminoacylation for protein translation|nucleotide binding|valine-tRNA ligase activity|ATP binding|valyl-tRNA aminoacylation|aminoacyl-tRNA ligase activity
8960382	8960616	3L	FBgn0035944	7149935	7150168	IV	C34D4.4	GO:0016021	integral component of membrane
8966561	8967171	3L	FBgn0086706	13155855	13156612	III	Y39E4B.1	GO:0005524|GO:0016887	ATP binding|ATPase activity
8965785	8966501	3L	FBgn0086706	13155855	13156612	III	Y39E4B.1	GO:0005524|GO:0016887	ATP binding|ATPase activity
8993703	8994883	3L	FBgn0035953	10864004	10864407	III	Y39A1C.2	GO:0004842	ubiquitin-protein transferase activity
9155848	9156074	3L	FBgn0004244	10522818	10523059	III	T21C12.1	GO:0005230|GO:0006810|GO:0016020|GO:0006811|GO:0016021	extracellular ligand-gated ion channel activity|transport|membrane|ion transport|integral component of membrane
9148126	9148410	3L	FBgn0004244	10528272	10528527	III	T21C12.1	GO:0006811|GO:0016021|GO:0016020	ion transport|integral component of membrane|membrane
9148126	9148410	3L	FBgn0004244	7016419	7016506	III	F11H8.2	GO:0006811|GO:0016021|GO:0016020	ion transport|integral component of membrane|membrane
9345018	9345427	3L	FBgn0035978	13764343	13765212	III	K08E3.5	GO:0008152|GO:0070569	metabolic process|uridylyltransferase activity
9404917	9405082	3L	FBgn0035987	8615791	8616020	I	F43G9.5	GO:0003729|GO:0005849|GO:0006378	mRNA binding|mRNA cleavage factor complex|mRNA polyadenylation
9612401	9612812	3L	FBgn0002528	7146634	7148144	X	C54D1.5	GO:0005604|GO:0048731|GO:0070831	basement membrane|system development|basement membrane assembly
9612879	9615464	3L	FBgn0002528	7146634	7148144	X	C54D1.5	GO:0005515|GO:0005604|GO:0048731|GO:0070831	protein binding|basement membrane|system development|basement membrane assembly
9617525	9619782	3L	FBgn0036018	12727923	12728586	IV	T23F6.4	GO:0000166|GO:0003676	nucleotide binding|nucleic acid binding
9704600	9705252	3L	FBgn0040475	14062665	14062999	IV	Y37A1B.2	GO:0035091|GO:0005547|GO:0006886|GO:0045335|GO:0090389	phosphatidylinositol binding|phosphatidylinositol-3,4,5-trisphosphate binding|intracellular protein transport|phagocytic vesicle|phagosome-lysosome fusion involved in apoptotic cell clearance
9704600	9705252	3L	FBgn0040475	14062665	14063005	IV	Y37A1B.2	GO:0035091|GO:0005547|GO:0006886|GO:0045335|GO:0090389	phosphatidylinositol binding|phosphatidylinositol-3,4,5-trisphosphate binding|intracellular protein transport|phagocytic vesicle|phagosome-lysosome fusion involved in apoptotic cell clearance
10624620	10626418	3L	FBgn0001179	11528189	11529118	III	Y66D12A.15	GO:0004003|GO:0006289|GO:0006367|GO:0003677|GO:0005524|GO:0016787	ATP-dependent DNA helicase activity|nucleotide-excision repair|transcription initiation from RNA polymerase II promoter|DNA binding|ATP binding|hydrolase activity
10624620	10626418	3L	FBgn0001179	11531568	11531932	III	Y66D12A.15	GO:0003677|GO:0005524|GO:0016787	DNA binding|ATP binding|hydrolase activity
10624620	10626418	3L	FBgn0001179	11532861	11533476	III	Y66D12A.15	GO:0004003|GO:0006289|GO:0006367	ATP-dependent DNA helicase activity|nucleotide-excision repair|transcription initiation from RNA polymerase II promoter
11600752	11601283	3L	FBgn0036180	3376169	3376481	IV	B0546.2	GO:0004843|GO:0016579	ubiquitin-specific protease activity|protein deubiquitination
11639961	11641280	3L	FBgn0036187	3094234	3094436	I	M01B12.5	GO:0004674	protein serine/threonine kinase activity
15280351	15281948	2R	FBgn0261439	10684362	10685036	I	C34B2.7	GO:0055114|GO:0016491	oxidation-reduction process|oxidoreductase activity
15280351	15281948	2R	FBgn0261439	8545249	8545495	X	C03G5.1	GO:0055114|GO:0016491	oxidation-reduction process|oxidoreductase activity
15280351	15281948	2R	FBgn0261439	10684050	10684317	I	C34B2.7	GO:0055114|GO:0016491	oxidation-reduction process|oxidoreductase activity
12364861	12365671	3L	FBgn0036279	14111768	14112237	IV	Y37A1C.1	GO:0006810|GO:0016020|GO:0055085	transport|membrane|transmembrane transport
12362149	12362384	3L	FBgn0036279	14108317	14108729	IV	Y37A1C.1	GO:0005215|GO:0006811|GO:0016020	transporter activity|ion transport|membrane
12397463	12398036	3L	FBgn0052103	11772227	11772697	V	F55A11.4	GO:0055085	transmembrane transport
12700475	12700773	3L	FBgn0014343	9538908	9539267	I	C36F7.1	GO:0003677|GO:0006355	DNA binding|regulation of transcription, DNA-templated
13920494	13921891	3L	FBgn0036386	4408639	4409106	III	R07E5.1	GO:0003676|GO:0006397	nucleic acid binding|mRNA processing
14181772	14181998	3L	FBgn0036414	7332040	7332521	IV	Y40C5A.2	GO:0005515	protein binding
14181421	14181700	3L	FBgn0036414	10766053	10766308	V	F28H7.10	GO:0005515	protein binding
14583101	14583297	3L	FBgn0040318	14904666	14904925	II	R03C1.3	GO:0003677	DNA binding
15152939	15153557	3L	FBgn0036487	5128344	5129609	I	Y110A7A.8	GO:0000244|GO:0000398|GO:0046540	spliceosomal tri-snRNP complex assembly|mRNA splicing, via spliceosome|U4/U6 x U5 tri-snRNP complex
15563789	15565058	3L	FBgn0036511	11442309	11442679	IV	C10C6.1	GO:0004672|GO:0005524|GO:0006468	protein kinase activity|ATP binding|protein phosphorylation
15566029	15567186	3L	FBgn0036511	11444763	11445548	IV	C10C6.1	GO:0005515	protein binding
20304435	20305217	3L	FBgn0003124	7472551	7472842	IV	F55G1.8	GO:0004672|GO:0005524|GO:0006468	protein kinase activity|ATP binding|protein phosphorylation
15955215	15959958	3L	FBgn0036548	12732535	12733710	II	Y46G5A.4	GO:0005515	protein binding
15965259	15968196	3L	FBgn0000212	11127943	11129592	IV	F01G4.1	GO:0005524	ATP binding
15965259	15968196	3L	FBgn0000212	4300293	4300729	X	C52B9.8	GO:0005524|GO:0016514|GO:0016887	ATP binding|SWI/SNF complex|ATPase activity
15965259	15968196	3L	FBgn0000212	4301181	4301567	X	C52B9.8	GO:0005524	ATP binding
15965259	15968196	3L	FBgn0000212	11127102	11127894	IV	F01G4.1	GO:0005515|GO:0016817	protein binding|hydrolase activity, acting on acid anhydrides
2980636	2985177	2L	FBgn0250786	7011467	7013121	I	H06O01.2	GO:0005524|GO:0003676|GO:0008026	ATP binding|nucleic acid binding|ATP-dependent helicase activity
8525160	8527275	2R	FBgn0011604	6707520	6708596	III	F37A4.8	GO:0016589|GO:0016887|GO:0043044|GO:0005524	NURF complex|ATPase activity|ATP-dependent chromatin remodeling|ATP binding
19875754	19881204	3L	FBgn0262519	5829414	5830743	V	F26F12.7	GO:0005524	ATP binding
16086116	16086748	3L	FBgn0036566	9097175	9097822	II	C07H4.2	GO:0005216|GO:0055085|GO:0005247|GO:0006821|GO:0016020	ion channel activity|transmembrane transport|voltage-gated chloride channel activity|chloride transport|membrane
16087088	16087648	3L	FBgn0036566	9095908	9096508	II	C07H4.2	GO:0005216|GO:0055085|GO:0005247|GO:0006821|GO:0016020	ion channel activity|transmembrane transport|voltage-gated chloride channel activity|chloride transport|membrane
16119442	16120660	3L	FBgn0003076	4890065	4890950	II	R05F9.6	GO:0005975|GO:0016868|GO:0071704	carbohydrate metabolic process|intramolecular transferase activity, phosphotransferases|organic substance metabolic process
16119442	16120660	3L	FBgn0003076	4889737	4890017	II	R05F9.6	GO:0005975|GO:0016868|GO:0000287	carbohydrate metabolic process|intramolecular transferase activity, phosphotransferases|magnesium ion binding
21680757	21681284	2L	FBgn0000559	9164203	9164557	I	F25H5.4	GO:0003924|GO:0005525	GTPase activity|GTP binding
16776408	16777812	3L	FBgn0036662	9244093	9244350	II	T26C5.3	GO:0008521|GO:0016021	acetyl-CoA transporter activity|integral component of membrane
16776408	16777812	3L	FBgn0036662	9248012	9248202	II	T26C5.3	GO:0008521|GO:0016021	acetyl-CoA transporter activity|integral component of membrane
16786374	16787537	3L	FBgn0036663	10095689	10095961	X	W07E11.1	GO:0006807|GO:0015930|GO:0055114|GO:0003824	nitrogen compound metabolic process|glutamate synthase activity|oxidation-reduction process|catalytic activity
16786176	16786306	3L	FBgn0036663	10099154	10099711	X	W07E11.1	GO:0006537|GO:0015930|GO:0016638|GO:0055114|GO:0003824	glutamate biosynthetic process|glutamate synthase activity|oxidoreductase activity, acting on the CH-NH2 group of donors|oxidation-reduction process|catalytic activity
16785749	16786107	3L	FBgn0036663	10099154	10099711	X	W07E11.1	GO:0006537|GO:0015930|GO:0016638|GO:0055114|GO:0003824	glutamate biosynthetic process|glutamate synthase activity|oxidoreductase activity, acting on the CH-NH2 group of donors|oxidation-reduction process|catalytic activity
16785541	16785686	3L	FBgn0036663	10099841	10101102	X	W07E11.1	GO:0006537|GO:0015930|GO:0016638|GO:0055114|GO:0003824	glutamate biosynthetic process|glutamate synthase activity|oxidoreductase activity, acting on the CH-NH2 group of donors|oxidation-reduction process|catalytic activity
16782559	16784043	3L	FBgn0036663	10099841	10101102	X	W07E11.1	GO:0016491|GO:0055114|GO:0008152	oxidoreductase activity|oxidation-reduction process|metabolic process
16782559	16784043	3L	FBgn0036663	10102143	10102774	X	W07E11.1	GO:0016491|GO:0055114|GO:0051536	oxidoreductase activity|oxidation-reduction process|iron-sulfur cluster binding
16956970	16957864	3L	FBgn0010352	4700288	4700431	IV	T22B11.5	GO:0004591|GO:0006099|GO:0030976|GO:0055114	oxoglutarate dehydrogenase (succinyl-transferring) activity|tricarboxylic acid cycle|thiamine pyrophosphate binding|oxidation-reduction process
18771424	18771814	2R	FBgn0034792	10419732	10420431	III	M03C11.5	GO:0005524	ATP binding
17537561	17537717	3L	FBgn0259174	1552705	1552850	I	Y92H12A.2	GO:0004842	ubiquitin-protein transferase activity
17537777	17538070	3L	FBgn0259174	1553518	1553884	I	Y92H12A.2	GO:0004842	ubiquitin-protein transferase activity
17841238	17842116	3L	FBgn0036762	14466219	14466545	IV	LLC1.3	GO:0016491|GO:0055114|GO:0045454	oxidoreductase activity|oxidation-reduction process|cell redox homeostasis
17841238	17842116	3L	FBgn0036762	14467252	14467389	IV	LLC1.3	GO:0016491|GO:0050660|GO:0055114|GO:0045454	oxidoreductase activity|flavin adenine dinucleotide binding|oxidation-reduction process|cell redox homeostasis
18819438	18820358	3L	FBgn0000261	14301174	14301818	II	Y54G11A.5	GO:0004096|GO:0006979|GO:0020037|GO:0055114	catalase activity|response to oxidative stress|heme binding|oxidation-reduction process
18819438	18820358	3L	FBgn0000261	14305407	14306051	II	Y54G11A.6	GO:0004096|GO:0006979|GO:0020037|GO:0055114	catalase activity|response to oxidative stress|heme binding|oxidation-reduction process
18819438	18820358	3L	FBgn0000261	14309640	14310284	II	Y54G11A.13	GO:0004096|GO:0006979|GO:0020037|GO:0055114	catalase activity|response to oxidative stress|heme binding|oxidation-reduction process
18872902	18874079	3L	FBgn0036821	513146	513728	I	Y65B4BL.5	GO:0003824|GO:0008152	catalytic activity|metabolic process
18872902	18874079	3L	FBgn0036821	512484	513093	I	Y65B4BL.5	GO:0003824|GO:0008152	catalytic activity|metabolic process
18872902	18874079	3L	FBgn0036821	513779	514211	I	Y65B4BL.5	GO:0003824|GO:0008152	catalytic activity|metabolic process
18872902	18874079	3L	FBgn0036821	1972399	1972741	V	T08B1.6	GO:0003824|GO:0008152	catalytic activity|metabolic process
18872902	18874079	3L	FBgn0036821	13541898	13542169	III	Y76A2B.3	GO:0003824|GO:0008152	catalytic activity|metabolic process
18898759	18900277	3L	FBgn0036828	18030422	18030953	V	Y59A8B.6	GO:0005515|GO:0000398|GO:0006396	protein binding|mRNA splicing, via spliceosome|RNA processing
18898759	18900277	3L	FBgn0036828	18028915	18029299	V	Y59A8B.6	GO:0000398	mRNA splicing, via spliceosome
19875754	19881204	3L	FBgn0262519	5828284	5829362	V	F26F12.7	GO:0005524|GO:0003676|GO:0008026	ATP binding|nucleic acid binding|ATP-dependent helicase activity
19875754	19881204	3L	FBgn0262519	12849901	12850553	X	T14G8.1	GO:0005524|GO:0003676|GO:0008026	ATP binding|nucleic acid binding|ATP-dependent helicase activity
19640711	19641525	3L	FBgn0022774	6394991	6395304	III	C16A3.10	GO:0008483|GO:0030170|GO:0003824	transaminase activity|pyridoxal phosphate binding|catalytic activity
19640711	19641525	3L	FBgn0022774	6395173	6395304	III	C16A3.10	GO:0008483|GO:0030170|GO:0003824	transaminase activity|pyridoxal phosphate binding|catalytic activity
19640711	19641525	3L	FBgn0022774	6395386	6395595	III	C16A3.10	GO:0008483|GO:0030170|GO:0003824	transaminase activity|pyridoxal phosphate binding|catalytic activity
19851915	19853440	3L	FBgn0020389	10162698	10163775	IV	T14G10.1	GO:0004781	sulfate adenylyltransferase (ATP) activity
19851915	19853440	3L	FBgn0020389	10162370	10162649	IV	T14G10.1	GO:0000103|GO:0004020|GO:0005524	sulfate assimilation|adenylylsulfate kinase activity|ATP binding
19875754	19881204	3L	FBgn0262519	5830815	5832160	V	F26F12.7	GO:0008270|GO:0003677|GO:0005524|GO:0005634|GO:0006355|GO:0016818	zinc ion binding|DNA binding|ATP binding|nucleus|regulation of transcription, DNA-templated|hydrolase activity, acting on acid anhydrides, in phosphorus-containing anhydrides
20255756	20255941	3L	FBgn0004366	920963	921638	III	F23H11.8	GO:0016787	hydrolase activity
20304435	20305217	3L	FBgn0003124	2757547	2757838	I	Y71F9B.7	GO:0004672|GO:0005524|GO:0006468	protein kinase activity|ATP binding|protein phosphorylation
20305283	20305711	3L	FBgn0003124	8102791	8103237	III	C14B9.4	GO:0005515	protein binding
20305283	20305711	3L	FBgn0003124	2756169	2756612	I	Y71F9B.7	GO:0005515	protein binding
20339344	20339975	3L	FBgn0036973	6098474	6099324	II	F21H12.1	GO:0005515	protein binding
20343405	20343580	3L	FBgn0036974	6434299	6434624	V	T05H4.6	GO:0005737|GO:0006415|GO:0016149	cytoplasm|translational termination|translation release factor activity, codon specific
20343659	20344128	3L	FBgn0036974	6434299	6434624	V	T05H4.6	GO:0005737|GO:0006415|GO:0016149	cytoplasm|translational termination|translation release factor activity, codon specific
20343659	20344128	3L	FBgn0036974	6434671	6435404	V	T05H4.6	GO:0005737|GO:0006415|GO:0016149	cytoplasm|translational termination|translation release factor activity, codon specific
20367999	20368269	3L	FBgn0001247	5775872	5776440	V	F44E7.4	GO:0046872|GO:0003824	metal ion binding|catalytic activity
20367715	20367943	3L	FBgn0001247	5775872	5776440	V	F44E7.4	GO:0046872|GO:0003824	metal ion binding|catalytic activity
20367999	20368269	3L	FBgn0001247	5876502	5877070	V	C02G6.1	GO:0046872|GO:0003824	metal ion binding|catalytic activity
20367999	20368269	3L	FBgn0001247	5872211	5872779	V	C02G6.2	GO:0046872|GO:0003824	metal ion binding|catalytic activity
20367999	20368269	3L	FBgn0001247	16700513	16701081	V	Y70C5C.1	GO:0046872|GO:0003824	metal ion binding|catalytic activity
20426478	20426687	3L	FBgn0019947	916491	916700	X	F35H12.3	GO:0004190|GO:0016021|GO:0016485	aspartic-type endopeptidase activity|integral component of membrane|protein processing
20426741	20426961	3L	FBgn0019947	916746	917065	X	F35H12.3	GO:0004190|GO:0016021|GO:0016485	aspartic-type endopeptidase activity|integral component of membrane|protein processing
20427034	20427132	3L	FBgn0019947	916746	917065	X	F35H12.3	GO:0004190|GO:0016021|GO:0016485	aspartic-type endopeptidase activity|integral component of membrane|protein processing
20766894	20769153	3L	FBgn0016696	7700440	7701487	II	B0495.2	GO:0004672|GO:0006468|GO:0005524	protein kinase activity|protein phosphorylation|ATP binding
20765705	20769153	3L	FBgn0016696	7700440	7701487	II	B0495.2	GO:0004672|GO:0005524|GO:0006468	protein kinase activity|ATP binding|protein phosphorylation
21328593	21330154	3L	FBgn0037073	4710688	4712379	II	F10G7.1	GO:0005634|GO:0042254	nucleus|ribosome biogenesis
21489521	21489841	3L	FBgn0015239	1394543	1394654	IV	Y104H12A.1	GO:0003700|GO:0005634|GO:0006355|GO:0008270|GO:0043565	sequence-specific DNA binding transcription factor activity|nucleus|regulation of transcription, DNA-templated|zinc ion binding|sequence-specific DNA binding
21513502	21513890	3L	FBgn0037093	4337704	4337993	III	B0285.1	GO:0004672|GO:0006468|GO:0005524	protein kinase activity|protein phosphorylation|ATP binding
21514182	21514655	3L	FBgn0037093	4338387	4338542	III	B0285.1	GO:0004672|GO:0005524|GO:0006468	protein kinase activity|ATP binding|protein phosphorylation
21830877	21831244	3L	FBgn0037138	1307177	1307521	II	F56D12.1	GO:0008152|GO:0016491|GO:0016620|GO:0055114	metabolic process|oxidoreductase activity|oxidoreductase activity, acting on the aldehyde or oxo group of donors, NAD or NADP as acceptor|oxidation-reduction process
21973404	21973661	3L	FBgn0037146	12785453	12786000	X	T22H6.2	GO:0008152|GO:0016491|GO:0055114	metabolic process|oxidoreductase activity|oxidation-reduction process
21973732	21973957	3L	FBgn0037146	12786051	12786513	X	T22H6.2	GO:0008152|GO:0016491|GO:0055114	metabolic process|oxidoreductase activity|oxidation-reduction process
22282104	22283355	3L	FBgn0027086	10368759	10369647	IV	R11A8.6	GO:0000166|GO:0004822|GO:0005524|GO:0005737|GO:0006428|GO:0002161|GO:0006418|GO:0004812	nucleotide binding|isoleucine-tRNA ligase activity|ATP binding|cytoplasm|isoleucyl-tRNA aminoacylation|aminoacyl-tRNA editing activity|tRNA aminoacylation for protein translation|aminoacyl-tRNA ligase activity
22283413	22284263	3L	FBgn0027086	10370579	10370839	IV	R11A8.6	GO:0000166|GO:0004812|GO:0005524|GO:0006418	nucleotide binding|aminoacyl-tRNA ligase activity|ATP binding|tRNA aminoacylation for protein translation
22283413	22284263	3L	FBgn0027086	10370282	10370531	IV	R11A8.6	GO:0000166|GO:0004812|GO:0005524|GO:0006418	nucleotide binding|aminoacyl-tRNA ligase activity|ATP binding|tRNA aminoacylation for protein translation
22284329	22284821	3L	FBgn0027086	10370893	10371531	IV	R11A8.6	GO:0000166|GO:0006418|GO:0004812|GO:0005524	nucleotide binding|tRNA aminoacylation for protein translation|aminoacyl-tRNA ligase activity|ATP binding
22770211	22771924	3L	FBgn0052451	13015150	13015723	I	ZK256.1	GO:0000166|GO:0046872|GO:0016021|GO:0005388|GO:0006816	nucleotide binding|metal ion binding|integral component of membrane|calcium-transporting ATPase activity|calcium ion transport
22770211	22771924	3L	FBgn0052451	13013366	13013596	I	ZK256.1	GO:0000166|GO:0046872|GO:0016021|GO:0005388|GO:0006816	nucleotide binding|metal ion binding|integral component of membrane|calcium-transporting ATPase activity|calcium ion transport
22770211	22771924	3L	FBgn0052451	13013659	13013934	I	ZK256.1	GO:0000166|GO:0046872|GO:0016021|GO:0005388|GO:0006816	nucleotide binding|metal ion binding|integral component of membrane|calcium-transporting ATPase activity|calcium ion transport
22770211	22771924	3L	FBgn0052451	13019176	13019478	I	ZK256.1	GO:0000166|GO:0016021|GO:0005388|GO:0006816	nucleotide binding|integral component of membrane|calcium-transporting ATPase activity|calcium ion transport
22776888	22777852	3L	FBgn0052451	13021475	13021739	I	ZK256.1	GO:0005388|GO:0006816|GO:0016021	calcium-transporting ATPase activity|calcium ion transport|integral component of membrane
22776888	22777852	3L	FBgn0052451	13022377	13022617	I	ZK256.1	GO:0005388|GO:0006816|GO:0016021	calcium-transporting ATPase activity|calcium ion transport|integral component of membrane
1184083	1184301	U	FBgn0039993	7727708	7728181	I	F27D4.5	GO:0003824|GO:0008152	catalytic activity|metabolic process
266469	266660	2R	FBgn0260798	677203	677610	III	W02B3.2	GO:0005524|GO:0004672|GO:0006468	ATP binding|protein kinase activity|protein phosphorylation
266254	266409	2R	FBgn0260798	677203	677610	III	W02B3.2	GO:0004672|GO:0005524|GO:0006468	protein kinase activity|ATP binding|protein phosphorylation
265874	266200	2R	FBgn0260798	677203	677610	III	W02B3.2	GO:0004672|GO:0005524|GO:0006468	protein kinase activity|ATP binding|protein phosphorylation
265874	266200	2R	FBgn0260798	678051	678392	III	W02B3.2	GO:0004672|GO:0005524|GO:0006468	protein kinase activity|ATP binding|protein phosphorylation
1207924	1208120	2R	FBgn0261403	7149883	7150169	III	K04G7.3	GO:0005515	protein binding
1213309	1213504	2R	FBgn0261403	7149883	7150169	III	K04G7.3	GO:0005515	protein binding
1213309	1213504	2R	FBgn0261403	7149686	7149830	III	K04G7.3	GO:0005515	protein binding
1213568	1215296	2R	FBgn0261403	7148802	7149440	III	K04G7.3	GO:0005515	protein binding
1549732	1549881	2R	FBgn0033029	11844768	11845295	III	Y56A3A.1	GO:0005634|GO:0006355	nucleus|regulation of transcription, DNA-templated
1544877	1545086	2R	FBgn0033029	11832071	11832280	III	Y56A3A.1	GO:0005634|GO:0006355	nucleus|regulation of transcription, DNA-templated
1585961	1586729	2R	FBgn0259979	14596195	14596674	V	R11H6.1	GO:0006508|GO:0008237|GO:0008152|GO:0016787	proteolysis|metallopeptidase activity|metabolic process|hydrolase activity
1585961	1586729	2R	FBgn0259979	2721184	2721563	III	Y71H2AM.11	GO:0006508|GO:0008237|GO:0008152|GO:0016787	proteolysis|metallopeptidase activity|metabolic process|hydrolase activity
1595688	1595884	2R	FBgn0000099	11764937	11765115	X	C40H5.5	GO:0003677	DNA binding
2139443	2140677	2R	FBgn0033075	5087837	5089428	II	C04G6.3	GO:0003824	catalytic activity
2574644	2574858	2R	FBgn0050446	8272063	8272283	II	K01C8.3	GO:0016831|GO:0003824|GO:0019752|GO:0030170	carboxy-lyase activity|catalytic activity|carboxylic acid metabolic process|pyridoxal phosphate binding
2574644	2574858	2R	FBgn0050446	8271270	8271901	II	K01C8.3	GO:0016831|GO:0003824|GO:0019752|GO:0030170	carboxy-lyase activity|catalytic activity|carboxylic acid metabolic process|pyridoxal phosphate binding
2572776	2573284	2R	FBgn0050446	8272437	8272620	II	K01C8.3	GO:0003824	catalytic activity
2752141	2752554	2R	FBgn0033109	10250855	10251477	III	R01H10.3	GO:0005515	protein binding
3343654	3344352	2R	FBgn0025885	11698745	11699659	II	VF13D12L.1	GO:0004512|GO:0006021|GO:0008654	inositol-3-phosphate synthase activity|inositol biosynthetic process|phospholipid biosynthetic process
3371367	3373320	2R	FBgn0259745	9336483	9337160	I	C12C8.3	GO:0005515	protein binding
3388416	3389229	2R	FBgn0261397	9386523	9387040	V	F36D4.3	GO:0003774|GO:0005524|GO:0016459	motor activity|ATP binding|myosin complex
3410842	3411720	2R	FBgn0022772	10644709	10645318	III	Y39A1A.12	GO:0005524	ATP binding
3686489	3687583	2R	FBgn0002891	5776482	5776707	III	Y37B11A.2	GO:0006281|GO:0016035|GO:0019985|GO:0000166|GO:0003677	DNA repair|zeta DNA polymerase complex|translesion synthesis|nucleotide binding|DNA binding
21660123	21661200	2L	FBgn0032956	13689341	13690507	III	ZK520.4	GO:0006511|GO:0031625	ubiquitin-dependent protein catabolic process|ubiquitin protein ligase binding
21661348	21661465	2L	FBgn0032956	13689341	13690507	III	ZK520.4	GO:0006511|GO:0031625	ubiquitin-dependent protein catabolic process|ubiquitin protein ligase binding
21660123	21661200	2L	FBgn0032956	13689341	13691014	III	ZK520.4	GO:0006511|GO:0031625	ubiquitin-dependent protein catabolic process|ubiquitin protein ligase binding
21661348	21661465	2L	FBgn0032956	13689341	13691014	III	ZK520.4	GO:0006511|GO:0031625	ubiquitin-dependent protein catabolic process|ubiquitin protein ligase binding
3806406	3807452	2R	FBgn0015509	10473076	10473537	III	D2045.6	GO:0006511|GO:0031625	ubiquitin-dependent protein catabolic process|ubiquitin protein ligase binding
3806406	3807452	2R	FBgn0015509	12587466	12587915	IV	K08E7.7	GO:0006511|GO:0031625	ubiquitin-dependent protein catabolic process|ubiquitin protein ligase binding
3806406	3807452	2R	FBgn0015509	10471323	10472553	III	D2045.6	GO:0006511|GO:0031625	ubiquitin-dependent protein catabolic process|ubiquitin protein ligase binding
3864894	3868627	2R	FBgn0033246	1145662	1147573	II	W09B6.1	GO:0005524|GO:0046872|GO:0003824|GO:0004075	ATP binding|metal ion binding|catalytic activity|biotin carboxylase activity
3864894	3868627	2R	FBgn0033246	17295953	17296254	IV	T28F3.5	GO:0005524	ATP binding
3862809	3863678	2R	FBgn0033246	1148361	1151905	II	W09B6.1	GO:0016874	ligase activity
4047560	4048434	2R	FBgn0033271	10382798	10383112	III	C38H2.2	GO:0016020|GO:0016757	membrane|transferase activity, transferring glycosyl groups
2842871	2843707	2L	FBgn0031469	10382798	10383112	III	C38H2.2	GO:0016020|GO:0016757	membrane|transferase activity, transferring glycosyl groups
8944233	8945122	2L	FBgn0032078	10382798	10383112	III	C38H2.2	GO:0016020|GO:0016757	membrane|transferase activity, transferring glycosyl groups
4053621	4054353	2R	FBgn0021995	1784893	1785385	I	Y71G12B.8	GO:0003676|GO:0005524	nucleic acid binding|ATP binding
4800110	4800692	2R	FBgn0003074	13578492	13579342	I	Y87G2A.8	GO:0004347|GO:0006094|GO:0006096	glucose-6-phosphate isomerase activity|gluconeogenesis|glycolytic process
4799522	4799761	2R	FBgn0003074	13578492	13579342	I	Y87G2A.8	GO:0004347|GO:0006094|GO:0006096	glucose-6-phosphate isomerase activity|gluconeogenesis|glycolytic process
4798931	4799459	2R	FBgn0003074	13578492	13579342	I	Y87G2A.8	GO:0004347|GO:0006094|GO:0006096	glucose-6-phosphate isomerase activity|gluconeogenesis|glycolytic process
4800110	4800692	2R	FBgn0003074	13577597	13577889	I	Y87G2A.8	GO:0004347|GO:0006094|GO:0006096	glucose-6-phosphate isomerase activity|gluconeogenesis|glycolytic process
4995080	4996511	2R	FBgn0033377	13300116	13300462	III	Y43F4B.5	GO:0005975|GO:0016868|GO:0000287	carbohydrate metabolic process|intramolecular transferase activity, phosphotransferases|magnesium ion binding
4995080	4996511	2R	FBgn0033377	13300753	13301046	III	Y43F4B.5	GO:0005975|GO:0016868	carbohydrate metabolic process|intramolecular transferase activity, phosphotransferases
5742016	5743525	2R	FBgn0027580	11821504	11821930	V	D2023.2	GO:0005524|GO:0004075|GO:0046872	ATP binding|biotin carboxylase activity|metal ion binding
5740053	5740710	2R	FBgn0027580	11819540	11820300	V	D2023.2	GO:0003824	catalytic activity
5765437	5766059	2R	FBgn0033460	12357385	12358001	IV	ZC518.2	GO:0006886|GO:0006888|GO:0030127	intracellular protein transport|ER to Golgi vesicle-mediated transport|COPII vesicle coat
5799819	5800268	2R	FBgn0033465	6445049	6445838	III	C05D11.12	GO:0051536|GO:0055114|GO:0016491	iron-sulfur cluster binding|oxidation-reduction process|oxidoreductase activity
5849068	5849567	2R	FBgn0033466	4909681	4910185	I	F21F3.1	GO:0003824|GO:0006518|GO:0016020|GO:0005515	catalytic activity|peptide metabolic process|membrane|protein binding
5992222	5992335	2R	FBgn0004907	11821566	11821736	IV	M117.2	GO:0019904	protein domain specific binding
5992446	5992572	2R	FBgn0004907	11821566	11821736	IV	M117.2	GO:0019904	protein domain specific binding
5993207	5993330	2R	FBgn0004907	11821309	11821500	IV	M117.2	GO:0019904	protein domain specific binding
6000122	6000463	2R	FBgn0003071	9531921	9532585	V	C50F4.2	GO:0003872|GO:0006096	6-phosphofructokinase activity|glycolytic process
6000521	6000675	2R	FBgn0003071	2941477	2941794	X	Y71H10A.1	GO:0003872|GO:0006002|GO:0006096	6-phosphofructokinase activity|fructose 6-phosphate metabolic process|glycolytic process
6002422	6002610	2R	FBgn0003071	2941844	2942212	X	Y71H10A.1	GO:0003872|GO:0006096|GO:0006002	6-phosphofructokinase activity|glycolytic process|fructose 6-phosphate metabolic process
6003320	6004162	2R	FBgn0003071	2942960	2943590	X	Y71H10A.1	GO:0003872|GO:0006096|GO:0006002	6-phosphofructokinase activity|glycolytic process|fructose 6-phosphate metabolic process
6041313	6041488	2R	FBgn0033494	6622602	6622777	X	C25B8.1	GO:0005249|GO:0006813|GO:0008076	voltage-gated potassium channel activity|potassium ion transport|voltage-gated potassium channel complex
6306455	6306829	2R	FBgn0033518	219462	219842	IV	Y38C1AA.11	GO:0045454|GO:0016209|GO:0016491|GO:0055114	cell redox homeostasis|antioxidant activity|oxidoreductase activity|oxidation-reduction process
6312182	6312556	2R	FBgn0033520	219462	219842	IV	Y38C1AA.11	GO:0045454|GO:0016209|GO:0016491|GO:0055114	cell redox homeostasis|antioxidant activity|oxidoreductase activity|oxidation-reduction process
6335704	6335888	2R	FBgn0001122	7522667	7522808	I	C26C6.2	GO:0003924|GO:0004871|GO:0007186|GO:0019001|GO:0031683|GO:0007165	GTPase activity|signal transducer activity|G-protein coupled receptor signaling pathway|guanyl nucleotide binding|G-protein beta/gamma-subunit complex binding|signal transduction
6356206	6356442	2R	FBgn0033527	6913022	6913183	II	B0252.4	GO:0003755|GO:0006457|GO:0000413	peptidyl-prolyl cis-trans isomerase activity|protein folding|protein peptidyl-prolyl isomerization
6359980	6360717	2R	FBgn0261862	12793564	12794066	II	Y46G5A.17	GO:0016746	transferase activity, transferring acyl groups
6357873	6358254	2R	FBgn0261862	12789301	12789807	II	Y46G5A.17	GO:0016746	transferase activity, transferring acyl groups
6357451	6357810	2R	FBgn0261862	12789301	12789807	II	Y46G5A.17	GO:0016746	transferase activity, transferring acyl groups
6711444	6712709	2R	FBgn0033557	5651771	5652198	I	F55F8.3	GO:0005515	protein binding
7193377	7193603	2R	FBgn0025373	11920138	11920599	I	R06C1.2	GO:0008299	isoprenoid biosynthetic process
7342638	7342792	2R	FBgn0000581	12604220	12605079	III	Y111B2A.11	GO:0006357|GO:0032777|GO:0035267	regulation of transcription from RNA polymerase II promoter|Piccolo NuA4 histone acetyltransferase complex|NuA4 histone acetyltransferase complex
7766062	7770801	2R	FBgn0033661	4367408	4369646	IV	F55F10.1	GO:0005524|GO:0016887	ATP binding|ATPase activity
7766062	7771240	2R	FBgn0033661	4367408	4369646	IV	F55F10.1	GO:0005524|GO:0016887	ATP binding|ATPase activity
12438072	12438841	2L	FBgn0020443	11111888	11112295	V	H19N07.1	GO:0003924|GO:0005525	GTPase activity|GTP binding
8048152	8048571	2R	FBgn0033688	8165926	8166670	III	C50C3.6	GO:0000398|GO:0005681	mRNA splicing, via spliceosome|spliceosomal complex
8047876	8048093	2R	FBgn0033688	8165926	8166670	III	C50C3.6	GO:0000398|GO:0005681	mRNA splicing, via spliceosome|spliceosomal complex
8046767	8047818	2R	FBgn0033688	8165926	8166670	III	C50C3.6	GO:0000398|GO:0005681	mRNA splicing, via spliceosome|spliceosomal complex
8046767	8047818	2R	FBgn0033688	8166719	8168135	III	C50C3.6	GO:0000398|GO:0005681	mRNA splicing, via spliceosome|spliceosomal complex
8045715	8046288	2R	FBgn0033688	8166719	8168135	III	C50C3.6	GO:0003676|GO:0003723|GO:0000398|GO:0005681	nucleic acid binding|RNA binding|mRNA splicing, via spliceosome|spliceosomal complex
8045260	8045436	2R	FBgn0033688	8168367	8169368	III	C50C3.6	GO:0000398|GO:0005681|GO:0003676|GO:0030623	mRNA splicing, via spliceosome|spliceosomal complex|nucleic acid binding|U5 snRNA binding
8063242	8064223	2R	FBgn0010621	4500436	4500873	III	C07G2.3	GO:0005524	ATP binding
8063242	8064223	2R	FBgn0010621	4501027	4501237	III	C07G2.3	GO:0005524	ATP binding
8081578	8082809	2R	FBgn0033698	10454447	10455636	III	D2045.2	GO:0032947|GO:0043248|GO:0005488	protein complex scaffold|proteasome assembly|binding
8228071	8228645	2R	FBgn0033717	15069722	15070336	II	Y53F4B.18	GO:0004040	amidase activity
8335817	8336643	2R	FBgn0033739	1487181	1487412	I	F47G6.1	GO:0008270	zinc ion binding
8504292	8504446	2R	FBgn0004435	1838782	1838999	I	M01D7.7	GO:0004871|GO:0007165|GO:0003924|GO:0007186|GO:0019001|GO:0031683	signal transducer activity|signal transduction|GTPase activity|G-protein coupled receptor signaling pathway|guanyl nucleotide binding|G-protein beta/gamma-subunit complex binding
8511654	8511808	2R	FBgn0050054	1838782	1838999	I	M01D7.7	GO:0004871|GO:0007165|GO:0003924|GO:0007186|GO:0019001|GO:0031683	signal transducer activity|signal transduction|GTPase activity|G-protein coupled receptor signaling pathway|guanyl nucleotide binding|G-protein beta/gamma-subunit complex binding
8514742	8514896	2R	FBgn0033756	1838782	1838999	I	M01D7.7	GO:0003924|GO:0004871|GO:0007186|GO:0019001|GO:0031683|GO:0007165	GTPase activity|signal transducer activity|G-protein coupled receptor signaling pathway|guanyl nucleotide binding|G-protein beta/gamma-subunit complex binding|signal transduction
8504577	8504705	2R	FBgn0004435	1839066	1839194	I	M01D7.7	GO:0004871|GO:0007165|GO:0003924|GO:0007186|GO:0019001|GO:0031683	signal transducer activity|signal transduction|GTPase activity|G-protein coupled receptor signaling pathway|guanyl nucleotide binding|G-protein beta/gamma-subunit complex binding
8504961	8505089	2R	FBgn0004435	1839066	1839194	I	M01D7.7	GO:0004871|GO:0007165|GO:0003924|GO:0007186|GO:0019001|GO:0031683	signal transducer activity|signal transduction|GTPase activity|G-protein coupled receptor signaling pathway|guanyl nucleotide binding|G-protein beta/gamma-subunit complex binding
8511869	8511997	2R	FBgn0050054	1839066	1839194	I	M01D7.7	GO:0004871|GO:0007165	signal transducer activity|signal transduction
8515103	8515231	2R	FBgn0033756	1839066	1839194	I	M01D7.7	GO:0004871|GO:0007165|GO:0003924|GO:0007186|GO:0019001|GO:0031683	signal transducer activity|signal transduction|GTPase activity|G-protein coupled receptor signaling pathway|guanyl nucleotide binding|G-protein beta/gamma-subunit complex binding
8505300	8505429	2R	FBgn0004435	1839253	1839382	I	M01D7.7	GO:0003924|GO:0004871|GO:0007186|GO:0019001|GO:0031683	GTPase activity|signal transducer activity|G-protein coupled receptor signaling pathway|guanyl nucleotide binding|G-protein beta/gamma-subunit complex binding
8515292	8515421	2R	FBgn0033756	1839253	1839382	I	M01D7.7	GO:0003924|GO:0004871|GO:0007186|GO:0019001|GO:0031683	GTPase activity|signal transducer activity|G-protein coupled receptor signaling pathway|guanyl nucleotide binding|G-protein beta/gamma-subunit complex binding
9910817	9911149	2L	FBgn0032157	10433045	10433698	III	M03C11.8	GO:0005524	ATP binding
234237	242143	2L	FBgn0086902	4691555	4692669	I	T04D1.4	GO:0005524	ATP binding
2991335	2992649	2L	FBgn0002989	9066276	9066621	I	W06D4.6	GO:0005524	ATP binding
8559062	8560092	2R	FBgn0261625	14723525	14723734	II	C09F9.3	GO:0004359|GO:0006541	glutaminase activity|glutamine metabolic process
8559040	8560092	2R	FBgn0261625	14723525	14723734	II	C09F9.3	GO:0004359|GO:0006541	glutaminase activity|glutamine metabolic process
8769013	8770037	2R	FBgn0002069	9489930	9490673	III	B0464.1	GO:0000166|GO:0004815|GO:0005524|GO:0005737|GO:0006422|GO:0004812|GO:0006418	nucleotide binding|aspartate-tRNA ligase activity|ATP binding|cytoplasm|aspartyl-tRNA aminoacylation|aminoacyl-tRNA ligase activity|tRNA aminoacylation for protein translation
9057012	9057339	2R	FBgn0086532	52215	52615	II	C23H3.4	GO:0009058|GO:0030170|GO:0003824	biosynthetic process|pyridoxal phosphate binding|catalytic activity
9060287	9061227	2R	FBgn0053138	4696448	4696563	III	T04A8.7	GO:0005975|GO:0003824	carbohydrate metabolic process|catalytic activity
9379160	9379400	2R	FBgn0033844	12763381	12763528	X	F22E10.5	GO:0008654|GO:0016020|GO:0016780	phospholipid biosynthetic process|membrane|phosphotransferase activity, for other substituted phosphate groups
9481334	9483364	2R	FBgn0033859	3878612	3879387	I	C50F2.3	GO:0005515|GO:0006396	protein binding|RNA processing
9481334	9483364	2R	FBgn0033859	3877347	3878003	I	C50F2.3	GO:0005515|GO:0006396	protein binding|RNA processing
9740686	9741410	2R	FBgn0033879	14368469	14368847	I	Y105E8A.4	GO:0003824|GO:0008152	catalytic activity|metabolic process
9740686	9741410	2R	FBgn0033879	9751884	9752182	III	T05G5.6	GO:0003824|GO:0008152	catalytic activity|metabolic process
10121122	10121711	2R	FBgn0261276	9326784	9327316	II	D2013.5	GO:0005525|GO:0003924|GO:0005739|GO:0006915|GO:0007005	GTP binding|GTPase activity|mitochondrion|apoptotic process|mitochondrion organization
10120693	10121066	2R	FBgn0261276	9326784	9327316	II	D2013.5	GO:0003924|GO:0005739|GO:0006915|GO:0007005|GO:0005525	GTPase activity|mitochondrion|apoptotic process|mitochondrion organization|GTP binding
10120693	10121066	2R	FBgn0261276	9327366	9328158	II	D2013.5	GO:0003924|GO:0005739|GO:0006915|GO:0007005|GO:0005525	GTPase activity|mitochondrion|apoptotic process|mitochondrion organization|GTP binding
10240517	10241983	2R	FBgn0033924	7696497	7697760	II	B0495.5	GO:0003824	catalytic activity
10486438	10487803	2R	FBgn0019938	13692115	13694286	II	Y48E1A.1	GO:0003677|GO:0003899|GO:0006351|GO:0005634|GO:0008270	DNA binding|DNA-directed RNA polymerase activity|transcription, DNA-templated|nucleus|zinc ion binding
10681128	10681345	2R	FBgn0001319	14776815	14777032	X	Y16B4A.1	GO:0003677|GO:0006355	DNA binding|regulation of transcription, DNA-templated
10663511	10663691	2R	FBgn0001319	14779918	14780035	X	Y16B4A.1	GO:0003677|GO:0006355	DNA binding|regulation of transcription, DNA-templated
10789708	10789908	2R	FBgn0027596	2449668	2449982	II	T22D2.1	GO:0005515	protein binding
10818657	10819845	2R	FBgn0033983	296274	296844	III	Y50D7A.7	GO:0003824|GO:0050660|GO:0016614|GO:0055114|GO:0008609|GO:0008610	catalytic activity|flavin adenine dinucleotide binding|oxidoreductase activity, acting on CH-OH group of donors|oxidation-reduction process|alkylglycerone-phosphate synthase activity|lipid biosynthetic process
10818657	10819845	2R	FBgn0033983	297271	297891	III	Y50D7A.7	GO:0003824|GO:0050660|GO:0016614|GO:0055114|GO:0008609|GO:0008610|GO:0016491	catalytic activity|flavin adenine dinucleotide binding|oxidoreductase activity, acting on CH-OH group of donors|oxidation-reduction process|alkylglycerone-phosphate synthase activity|lipid biosynthetic process|oxidoreductase activity
11211350	11211652	2R	FBgn0013750	16947618	16947718	IV	Y116A8C.12	GO:0005525	GTP binding
11550977	11551303	2R	FBgn0023441	9180449	9180687	II	ZK1067.6	GO:0000166	nucleotide binding
11550737	11551303	2R	FBgn0023441	9180449	9180687	II	ZK1067.6	GO:0000166	nucleotide binding
11745695	11746398	2R	FBgn0022160	7565476	7566696	I	T25G3.4	GO:0005509	calcium ion binding
11762017	11763541	2R	FBgn0003425	14679772	14680096	X	F40E10.4	GO:0005515|GO:0005509	protein binding|calcium ion binding
11884782	11885508	2R	FBgn0020236	13117026	13117952	V	B0365.1	GO:0005524	ATP binding
11884782	11885508	2R	FBgn0020236	1480258	1480715	X	D1005.1	GO:0005524	ATP binding
11882370	11883603	2R	FBgn0020236	13117999	13119255	V	B0365.1	GO:0048037|GO:0046912|GO:0003824|GO:0008152	cofactor binding|transferase activity, transferring acyl groups, acyl groups converted into alkyl on transfer|catalytic activity|metabolic process
11882370	11883603	2R	FBgn0020236	1482119	1482922	X	D1005.1	GO:0046912|GO:0003824|GO:0008152	transferase activity, transferring acyl groups, acyl groups converted into alkyl on transfer|catalytic activity|metabolic process
11882370	11883603	2R	FBgn0020236	1481595	1482059	X	D1005.1	GO:0048037	cofactor binding
11882370	11883603	2R	FBgn0020236	13119301	13119600	V	B0365.1	GO:0046912	transferase activity, transferring acyl groups, acyl groups converted into alkyl on transfer
11992538	11992687	2R	FBgn0014020	16485764	16486114	IV	Y51H4A.3	GO:0005525|GO:0007264	GTP binding|small GTPase mediated signal transduction
12019047	12019404	2R	FBgn0086676	12115872	12116242	V	C13C4.5	GO:0016021|GO:0055085	integral component of membrane|transmembrane transport
12157299	12157758	2R	FBgn0001308	8353976	8354273	III	R05D3.7	GO:0003777|GO:0005524|GO:0007018|GO:0008017	microtubule motor activity|ATP binding|microtubule-based movement|microtubule binding
12155281	12157160	2R	FBgn0001308	8353698	8353927	III	R05D3.7	GO:0003777|GO:0005524|GO:0007018|GO:0008017	microtubule motor activity|ATP binding|microtubule-based movement|microtubule binding
12214479	12214665	2R	FBgn0262511	2312624	2312907	IV	Y38F2AL.3	GO:0015078|GO:0015991|GO:0033180	hydrogen ion transmembrane transporter activity|ATP hydrolysis coupled proton transport|proton-transporting V-type ATPase, V1 domain
12229349	12229920	2R	FBgn0034117	12087656	12088285	V	R07B7.11	GO:0003824|GO:0004553|GO:0005975	catalytic activity|hydrolase activity, hydrolyzing O-glycosyl compounds|carbohydrate metabolic process
10207920	10208351	2L	FBgn0032192	12087656	12088285	V	R07B7.11	GO:0004553|GO:0005975|GO:0003824	hydrolase activity, hydrolyzing O-glycosyl compounds|carbohydrate metabolic process|catalytic activity
12447879	12448256	2R	FBgn0034136	9244437	9244631	III	T23G5.5	GO:0005328|GO:0006836|GO:0016021	neurotransmitter:sodium symporter activity|neurotransmitter transport|integral component of membrane
12447879	12448256	2R	FBgn0034136	9244676	9244788	III	T23G5.5	GO:0005328|GO:0006836|GO:0016021	neurotransmitter:sodium symporter activity|neurotransmitter transport|integral component of membrane
12823924	12824035	2R	FBgn0003091	9380678	9380918	X	E01H11.1	GO:0035556	intracellular signal transduction
12819969	12820083	2R	FBgn0003091	9380678	9380918	X	E01H11.1	GO:0035556	intracellular signal transduction
12828649	12828997	2R	FBgn0003091	9381279	9381519	X	E01H11.1	GO:0005515	protein binding
6061187	6062021	2L	FBgn0031771	11098113	11098757	II	C09H10.3	GO:0008137|GO:0010181|GO:0051539|GO:0055114	NADH dehydrogenase (ubiquinone) activity|FMN binding|4 iron, 4 sulfur cluster binding|oxidation-reduction process
13649848	13650140	2R	FBgn0027572	15836795	15836978	X	F59F4.1	GO:0008152|GO:0016627|GO:0055114	metabolic process|oxidoreductase activity, acting on the CH-CH group of donors|oxidation-reduction process
13650198	13650493	2R	FBgn0027572	15836327	15836749	X	F59F4.1	GO:0008152|GO:0016627|GO:0055114	metabolic process|oxidoreductase activity, acting on the CH-CH group of donors|oxidation-reduction process
17275003	17275408	2R	FBgn0034628	15836327	15836749	X	F59F4.1	GO:0016627|GO:0055114|GO:0008152	oxidoreductase activity, acting on the CH-CH group of donors|oxidation-reduction process|metabolic process
13650198	13650493	2R	FBgn0027572	9588621	9589330	III	C48B4.1	GO:0008152|GO:0016627|GO:0055114	metabolic process|oxidoreductase activity, acting on the CH-CH group of donors|oxidation-reduction process
14028993	14029177	2R	FBgn0261619	10434967	10435226	I	Y106G6H.2	GO:0003676|GO:0000166	nucleic acid binding|nucleotide binding
14028993	14029177	2R	FBgn0261619	10434967	10435229	I	Y106G6H.2	GO:0003676|GO:0000166	nucleic acid binding|nucleotide binding
14028993	14029177	2R	FBgn0261619	13525419	13525749	X	F18H3.3	GO:0003676|GO:0000166	nucleic acid binding|nucleotide binding
14028993	14029177	2R	FBgn0261619	13525419	13525753	X	F18H3.3	GO:0003676|GO:0000166	nucleic acid binding|nucleotide binding
14030918	14032402	2R	FBgn0261619	10434079	10434669	I	Y106G6H.2	GO:0000166|GO:0003676	nucleotide binding|nucleic acid binding
14030918	14032402	2R	FBgn0261619	13523902	13524664	X	F18H3.3	GO:0000166|GO:0003676	nucleotide binding|nucleic acid binding
14030918	14032402	2R	FBgn0261619	10434722	10434915	I	Y106G6H.2	GO:0000166	nucleotide binding
20412297	20413174	2R	FBgn0035016	10434722	10434915	I	Y106G6H.2	GO:0000166	nucleotide binding
14030918	14032402	2R	FBgn0261619	10434079	10434552	I	Y106G6H.2	GO:0000166|GO:0003676	nucleotide binding|nucleic acid binding
14030918	14032402	2R	FBgn0261619	10433748	10434032	I	Y106G6H.2	GO:0000166|GO:0003676	nucleotide binding|nucleic acid binding
14057820	14058162	2R	FBgn0027836	121245	121680	V	Y38C9A.2	GO:0003924|GO:0005525	GTPase activity|GTP binding
14349102	14350185	2R	FBgn0028496	13572588	13572955	IV	Y45F10B.10	GO:0005515	protein binding
14744389	14744596	2R	FBgn0034405	6501075	6501520	V	W01A11.1	GO:0003824	catalytic activity
14748766	14748970	2R	FBgn0034406	6501075	6501520	V	W01A11.1	GO:0003824	catalytic activity
14983905	14984014	2R	FBgn0004168	1729128	1729420	III	Y22D7AR.13	GO:0004930|GO:0007186|GO:0016021	G-protein coupled receptor activity|G-protein coupled receptor signaling pathway|integral component of membrane
15280351	15281948	2R	FBgn0261439	8544748	8545010	X	C03G5.1	GO:0055114|GO:0016491	oxidation-reduction process|oxidoreductase activity
15321669	15321813	2R	FBgn0020440	5089566	5090645	I	C30F8.4	GO:0004672|GO:0006468|GO:0005524	protein kinase activity|protein phosphorylation|ATP binding
16130678	16131917	2R	FBgn0034488	11490278	11491237	II	B0334.3	GO:0000287|GO:0030976	magnesium ion binding|thiamine pyrophosphate binding
16142913	16143076	2R	FBgn0025720	9612177	9612352	I	K07A1.9	GO:0004057|GO:0016598	arginyltransferase activity|protein arginylation
16151752	16151937	2R	FBgn0010411	14825815	14826003	IV	Y57G11C.16	GO:0003723|GO:0003735|GO:0005622|GO:0005840|GO:0006412|GO:0003676	RNA binding|structural constituent of ribosome|intracellular|ribosome|translation|nucleic acid binding
18763668	18763810	2R	FBgn0034789	5359271	5359423	I	F55A12.3	GO:0016307|GO:0046488	phosphatidylinositol phosphate kinase activity|phosphatidylinositol metabolic process
17106880	17107097	2R	FBgn0034606	11683608	11684734	V	F46F3.4	GO:0005515	protein binding
12738241	12738747	2L	FBgn0032456	564775	565234	X	F57C12.4	GO:0005524|GO:0016887	ATP binding|ATPase activity
17202741	17204144	2R	FBgn0034618	14354297	14354513	II	R06A4.8	GO:0004134|GO:0004135|GO:0005980	4-alpha-glucanotransferase activity|amylo-alpha-1,6-glucosidase activity|glycogen catabolic process
17278603	17279109	2R	FBgn0034629	15834835	15835188	X	F59F4.1	GO:0016627|GO:0055114	oxidoreductase activity, acting on the CH-CH group of donors|oxidation-reduction process
17970210	17972429	2R	FBgn0034691	13265196	13265959	IV	JC8.10	GO:0046856	phosphatidylinositol dephosphorylation
18074273	18075006	2R	FBgn0034708	5908326	5909213	II	F59G1.3	GO:0008565|GO:0015031|GO:0030904|GO:0042147	protein transporter activity|protein transport|retromer complex|retrograde transport, endosome to Golgi
18102387	18103690	2R	FBgn0025186	5554230	5554367	IV	T12E12.1	GO:0004842|GO:0016567	ubiquitin-protein transferase activity|protein ubiquitination
18102387	18103690	2R	FBgn0025186	5553979	5554181	IV	T12E12.1	GO:0004842|GO:0016567	ubiquitin-protein transferase activity|protein ubiquitination
18687401	18687981	2R	FBgn0011211	12652790	12653220	I	H28O16.1	GO:0015992|GO:0046034|GO:0015986|GO:0045261|GO:0046933	proton transport|ATP metabolic process|ATP synthesis coupled proton transport|proton-transporting ATP synthase complex, catalytic core F(1)|proton-transporting ATP synthase activity, rotational mechanism
18687401	18687981	2R	FBgn0011211	12652790	12652939	I	H28O16.1	GO:0015992|GO:0046034|GO:0015986|GO:0045261|GO:0046933	proton transport|ATP metabolic process|ATP synthesis coupled proton transport|proton-transporting ATP synthase complex, catalytic core F(1)|proton-transporting ATP synthase activity, rotational mechanism
18687401	18687981	2R	FBgn0011211	12653029	12653220	I	H28O16.1	GO:0015986|GO:0045261|GO:0046933	ATP synthesis coupled proton transport|proton-transporting ATP synthase complex, catalytic core F(1)|proton-transporting ATP synthase activity, rotational mechanism
18687401	18687981	2R	FBgn0011211	12652790	12652923	I	H28O16.1	GO:0015992|GO:0046034|GO:0015986|GO:0045261|GO:0046933	proton transport|ATP metabolic process|ATP synthesis coupled proton transport|proton-transporting ATP synthase complex, catalytic core F(1)|proton-transporting ATP synthase activity, rotational mechanism
18688074	18688875	2R	FBgn0011211	12653275	12654076	I	H28O16.1	GO:0005524|GO:0015986|GO:0045261|GO:0046933	ATP binding|ATP synthesis coupled proton transport|proton-transporting ATP synthase complex, catalytic core F(1)|proton-transporting ATP synthase activity, rotational mechanism
18763873	18764370	2R	FBgn0034789	5359810	5360374	I	F55A12.3	GO:0016307|GO:0046488	phosphatidylinositol phosphate kinase activity|phosphatidylinositol metabolic process
19277828	19278340	2R	FBgn0028497	13352521	13353461	III	F53A2.8	GO:0004725|GO:0016311|GO:0016791	protein tyrosine phosphatase activity|dephosphorylation|phosphatase activity
19277828	19278340	2R	FBgn0028497	13352515	13353461	III	F53A2.8	GO:0004725|GO:0016311|GO:0016791	protein tyrosine phosphatase activity|dephosphorylation|phosphatase activity
19694684	19696255	2R	FBgn0010278	7380549	7381186	III	T20B12.8	GO:0003677|GO:0005634	DNA binding|nucleus
19694684	19696255	2R	FBgn0010278	5817183	5817820	I	C32F10.5	GO:0003677|GO:0005634	DNA binding|nucleus
19694684	19696255	2R	FBgn0010278	7379559	7380486	III	T20B12.8	GO:0003677|GO:0005634	DNA binding|nucleus
19833219	19833347	2R	FBgn0001123	1071624	1071752	I	R06A10.2	GO:0003924|GO:0004871|GO:0007186|GO:0019001|GO:0031683|GO:0007165	GTPase activity|signal transducer activity|G-protein coupled receptor signaling pathway|guanyl nucleotide binding|G-protein beta/gamma-subunit complex binding|signal transduction
19937886	19938129	2R	FBgn0003353	4139764	4139986	III	C30D11.1	GO:0005249|GO:0006813|GO:0016021	voltage-gated potassium channel activity|potassium ion transport|integral component of membrane
19939553	19939692	2R	FBgn0003353	4142219	4142349	III	C30D11.1	GO:0005249|GO:0006813|GO:0016021	voltage-gated potassium channel activity|potassium ion transport|integral component of membrane
19960228	19960484	2R	FBgn0034971	2067801	2068200	X	F49H12.6	GO:0008152|GO:0016746	metabolic process|transferase activity, transferring acyl groups
19959514	19959747	2R	FBgn0034971	10325269	10325568	X	R07E3.5	GO:0008152|GO:0016746	metabolic process|transferase activity, transferring acyl groups
19984595	19984866	2R	FBgn0023081	6266265	6266536	V	K08B12.5	GO:0005524|GO:0004672|GO:0006468	ATP binding|protein kinase activity|protein phosphorylation
19981638	19984541	2R	FBgn0023081	6261943	6264005	V	K08B12.5	GO:0035556	intracellular signal transduction
20057650	20058289	2R	FBgn0034985	10186312	10186587	X	F21A10.2	GO:0003677|GO:0003700|GO:0006355	DNA binding|sequence-specific DNA binding transcription factor activity|regulation of transcription, DNA-templated
20062551	20062919	2R	FBgn0259937	10748578	10749056	III	K01G5.5	GO:0001522|GO:0003723|GO:0009451|GO:0009982|GO:0006396	pseudouridine synthesis|RNA binding|RNA modification|pseudouridine synthase activity|RNA processing
20062996	20063247	2R	FBgn0259937	10748578	10749056	III	K01G5.5	GO:0006396|GO:0001522|GO:0003723|GO:0009451|GO:0009982	RNA processing|pseudouridine synthesis|RNA binding|RNA modification|pseudouridine synthase activity
20183431	20184907	2R	FBgn0034999	12393506	12394120	IV	F28D1.9	GO:0003824|GO:0008152	catalytic activity|metabolic process
20271447	20272571	2R	FBgn0000037	14568763	14568850	V	Y40H4A.1	GO:0016021	integral component of membrane
20294456	20294908	2R	FBgn0010414	3041778	3042155	I	Y54E10BR.7	GO:0005328|GO:0006836|GO:0016021	neurotransmitter:sodium symporter activity|neurotransmitter transport|integral component of membrane
20881930	20884669	2R	FBgn0005634	2912600	2913720	X	F52B10.1	GO:0003774|GO:0005524|GO:0016459|GO:0005515	motor activity|ATP binding|myosin complex|protein binding
20881930	20884669	2R	FBgn0005634	2914017	2914594	X	F52B10.1	GO:0003774|GO:0016459	motor activity|myosin complex
20881930	20884669	2R	FBgn0005634	2911249	2911411	X	F52B10.1	GO:0003774|GO:0005524|GO:0016459	motor activity|ATP binding|myosin complex
20881930	20884669	2R	FBgn0005634	7933022	7933184	I	F20G4.3	GO:0003774|GO:0005524|GO:0016459	motor activity|ATP binding|myosin complex
20879556	20880851	2R	FBgn0005634	2916010	2917065	X	F52B10.1	GO:0003774|GO:0016459	motor activity|myosin complex
231740	231826	3LHet	FBgn0028993	11662189	11662446	V	F46F3.1	GO:0003677	DNA binding
3049392	3054620	2L	FBgn0042627	8981095	8982644	I	F32H2.5	GO:0008152|GO:0016740|GO:0003824	metabolic process|transferase activity|catalytic activity
3049392	3054620	2L	FBgn0042627	8976604	8981039	I	F32H2.5	GO:0055114|GO:0009058|GO:0016788|GO:0031177|GO:0016491	oxidation-reduction process|biosynthetic process|hydrolase activity, acting on ester bonds|phosphopantetheine binding|oxidoreductase activity
3060230	3066957	2L	FBgn0027571	8976604	8981039	I	F32H2.5	GO:0016491|GO:0009058|GO:0016788|GO:0031177|GO:0055114	oxidoreductase activity|biosynthetic process|hydrolase activity, acting on ester bonds|phosphopantetheine binding|oxidation-reduction process
1823435	1823612	3RHet	FBgn0067318	4745045	4745230	IV	E04A4.5	GO:0005744|GO:0006886|GO:0015450	mitochondrial inner membrane presequence translocase complex|intracellular protein transport|P-P-bond-hydrolysis-driven protein transmembrane transporter activity
110755	110877	2L	FBgn0005278	5849214	5849429	IV	C06E7.1	GO:0004478|GO:0006556|GO:0005524	methionine adenosyltransferase activity|S-adenosylmethionine biosynthetic process|ATP binding
110755	110877	2L	FBgn0005278	5849307	5849429	IV	C06E7.1	GO:0004478|GO:0006556|GO:0005524	methionine adenosyltransferase activity|S-adenosylmethionine biosynthetic process|ATP binding
110755	110877	2L	FBgn0005278	5849307	5849913	IV	C06E7.1	GO:0004478|GO:0006556|GO:0005524	methionine adenosyltransferase activity|S-adenosylmethionine biosynthetic process|ATP binding
112690	113369	2L	FBgn0005278	5849307	5849913	IV	C06E7.1	GO:0004478|GO:0006556|GO:0005524	methionine adenosyltransferase activity|S-adenosylmethionine biosynthetic process|ATP binding
112690	113369	2L	FBgn0005278	5844987	5845369	IV	C06E7.3	GO:0004478|GO:0006556|GO:0005524	methionine adenosyltransferase activity|S-adenosylmethionine biosynthetic process|ATP binding
112690	113369	2L	FBgn0005278	11966320	11967112	X	C49F5.1	GO:0004478|GO:0006556|GO:0005524	methionine adenosyltransferase activity|S-adenosylmethionine biosynthetic process|ATP binding
112690	113369	2L	FBgn0005278	6277681	6278090	IV	T13A10.11	GO:0004478|GO:0006556|GO:0005524	methionine adenosyltransferase activity|S-adenosylmethionine biosynthetic process|ATP binding
112690	113369	2L	FBgn0005278	5844526	5844935	IV	C06E7.3	GO:0004478|GO:0006556|GO:0005524	methionine adenosyltransferase activity|S-adenosylmethionine biosynthetic process|ATP binding
112690	113369	2L	FBgn0005278	5849965	5850374	IV	C06E7.1	GO:0004478|GO:0006556|GO:0005524	methionine adenosyltransferase activity|S-adenosylmethionine biosynthetic process|ATP binding
112690	113369	2L	FBgn0005278	6278138	6278520	IV	T13A10.11	GO:0004478|GO:0006556|GO:0005524	methionine adenosyltransferase activity|S-adenosylmethionine biosynthetic process|ATP binding
295704	296811	2L	FBgn0024352	773658	773784	V	R09E12.3	GO:0005515	protein binding
404536	406035	2L	FBgn0003278	9284355	9284781	I	F14B4.3	GO:0003677|GO:0003899|GO:0006351|GO:0032549	DNA binding|DNA-directed RNA polymerase activity|transcription, DNA-templated|ribonucleoside binding
412447	412658	2L	FBgn0015567	9338616	9338751	X	T20B5.1	GO:0005488	binding
411782	412237	2L	FBgn0015567	9339180	9339503	X	T20B5.1	GO:0005488|GO:0006886|GO:0016192|GO:0030117	binding|intracellular protein transport|vesicle-mediated transport|membrane coat
411782	412237	2L	FBgn0015567	9339679	9340475	X	T20B5.1	GO:0005488|GO:0006886|GO:0016192|GO:0030117	binding|intracellular protein transport|vesicle-mediated transport|membrane coat
411129	411718	2L	FBgn0015567	9339679	9340475	X	T20B5.1	GO:0005488|GO:0006886|GO:0016192|GO:0030117	binding|intracellular protein transport|vesicle-mediated transport|membrane coat
410127	411060	2L	FBgn0015567	9340525	9340915	X	T20B5.1	GO:0005488|GO:0006886|GO:0016192|GO:0030117	binding|intracellular protein transport|vesicle-mediated transport|membrane coat
409532	409736	2L	FBgn0015567	9341856	9342186	X	T20B5.1	GO:0006886|GO:0016192|GO:0030117|GO:0030131	intracellular protein transport|vesicle-mediated transport|membrane coat|clathrin adaptor complex
786733	788178	2L	FBgn0000442	1875651	1876207	IV	F55A8.2	GO:0004672|GO:0005524|GO:0006468|GO:0004692	protein kinase activity|ATP binding|protein phosphorylation|cGMP-dependent protein kinase activity
1103879	1105101	2L	FBgn0261938	14555924	14556505	I	Y105E8A.23	GO:0003677|GO:0003899|GO:0006351	DNA binding|DNA-directed RNA polymerase activity|transcription, DNA-templated
1103879	1105101	2L	FBgn0261938	14552848	14553158	I	Y105E8A.23	GO:0003677|GO:0003899|GO:0006351	DNA binding|DNA-directed RNA polymerase activity|transcription, DNA-templated
1152177	1152700	2L	FBgn0261458	16807730	16807876	X	F41G4.2	GO:0000902|GO:0003779|GO:0007010|GO:0007015	cell morphogenesis|actin binding|cytoskeleton organization|actin filament organization
1708061	1708214	2L	FBgn0031356	4263662	4263801	X	C52B9.4	GO:0016021	integral component of membrane
2042653	2042851	2L	FBgn0003557	541067	541288	I	Y65B4BR.4	GO:0004842	ubiquitin-protein transferase activity
2134439	2134967	2L	FBgn0004507	3581395	3582075	V	T22F3.3	GO:0005975|GO:0008184	carbohydrate metabolic process|glycogen phosphorylase activity
2134439	2134967	2L	FBgn0004507	3582451	3582672	V	T22F3.3	GO:0005975|GO:0008184	carbohydrate metabolic process|glycogen phosphorylase activity
2135038	2136644	2L	FBgn0004507	3583592	3584549	V	T22F3.3	GO:0005975|GO:0008184	carbohydrate metabolic process|glycogen phosphorylase activity
2135038	2136644	2L	FBgn0004507	3582729	3583285	V	T22F3.3	GO:0005975|GO:0008184	carbohydrate metabolic process|glycogen phosphorylase activity
2491513	2492201	2L	FBgn0015816	10507925	10508161	III	F43D9.3	GO:0006904|GO:0016192	vesicle docking involved in exocytosis|vesicle-mediated transport
2491519	2492201	2L	FBgn0015816	10507925	10508161	III	F43D9.3	GO:0006904|GO:0016192	vesicle docking involved in exocytosis|vesicle-mediated transport
2582867	2583318	2L	FBgn0026479	5539455	5540183	IV	T12E12.4	GO:0005525	GTP binding
2582867	2583318	2L	FBgn0026479	5539455	5540204	IV	T12E12.4	GO:0005525	GTP binding
2747311	2748255	2L	FBgn0250906	3867925	3868249	I	T03F1.3	GO:0004618|GO:0006096	phosphoglycerate kinase activity|glycolytic process
2785539	2785672	2L	FBgn0004242	6815261	6815394	II	F31E8.2	GO:0005515	protein binding
2785539	2785672	2L	FBgn0004242	6815005	6815144	II	F31E8.2	GO:0005515	protein binding
2991335	2992649	2L	FBgn0002989	9066865	9066983	I	W06D4.6	GO:0005524	ATP binding
3027339	3028308	2L	FBgn0031493	128576	129353	V	W03F9.10	GO:0005634	nucleus
3046950	3048427	2L	FBgn0042627	8982701	8983208	I	F32H2.5	GO:0003824|GO:0008152	catalytic activity|metabolic process
3046950	3048427	2L	FBgn0042627	8983587	8983837	I	F32H2.5	GO:0003824|GO:0008152	catalytic activity|metabolic process
3060230	3066957	2L	FBgn0027571	8983587	8983837	I	F32H2.5	GO:0003824|GO:0008152	catalytic activity|metabolic process
3513542	3514377	2L	FBgn0053123	4186124	4186595	III	R74.1	GO:0000166|GO:0004812|GO:0005524|GO:0006418	nucleotide binding|aminoacyl-tRNA ligase activity|ATP binding|tRNA aminoacylation for protein translation
3513542	3514377	2L	FBgn0053123	4184580	4185665	III	R74.1	GO:0000166|GO:0004812|GO:0005524|GO:0006418	nucleotide binding|aminoacyl-tRNA ligase activity|ATP binding|tRNA aminoacylation for protein translation
3512903	3513474	2L	FBgn0053123	4184580	4185665	III	R74.1	GO:0002161|GO:0006418|GO:0000166|GO:0004812|GO:0005524	aminoacyl-tRNA editing activity|tRNA aminoacylation for protein translation|nucleotide binding|aminoacyl-tRNA ligase activity|ATP binding
3511088	3512328	2L	FBgn0053123	4183243	4184154	III	R74.1	GO:0000166|GO:0006418|GO:0004812|GO:0005524	nucleotide binding|tRNA aminoacylation for protein translation|aminoacyl-tRNA ligase activity|ATP binding
3721645	3721762	2L	FBgn0003386	10741723	10741862	X	R07A4.1	GO:0051260|GO:0005249|GO:0006813|GO:0008076	protein homooligomerization|voltage-gated potassium channel activity|potassium ion transport|voltage-gated potassium channel complex
3722653	3723256	2L	FBgn0003386	12974480	12974884	V	R186.5	GO:0005249|GO:0006813|GO:0008076|GO:0005216|GO:0006811|GO:0016020|GO:0055085	voltage-gated potassium channel activity|potassium ion transport|voltage-gated potassium channel complex|ion channel activity|ion transport|membrane|transmembrane transport
3722653	3723256	2L	FBgn0003386	8306659	8307127	II	F14F11.1	GO:0005249|GO:0006813|GO:0008076|GO:0005216|GO:0006811|GO:0016020|GO:0055085	voltage-gated potassium channel activity|potassium ion transport|voltage-gated potassium channel complex|ion channel activity|ion transport|membrane|transmembrane transport
3722653	3723256	2L	FBgn0003386	12973552	12973656	V	R186.5	GO:0005249|GO:0006813|GO:0008076	voltage-gated potassium channel activity|potassium ion transport|voltage-gated potassium channel complex
4193539	4193679	2L	FBgn0031589	2881645	2882339	IV	Y54G2A.17	GO:0004514|GO:0009435	nicotinate-nucleotide diphosphorylase (carboxylating) activity|NAD biosynthetic process
4445193	4446058	2L	FBgn0031604	12180182	12180818	V	ZK863.3	GO:0003824|GO:0051536	catalytic activity|iron-sulfur cluster binding
5035064	5036208	2L	FBgn0000299	16381101	16381564	X	F01G12.5	GO:0005201|GO:0005581	extracellular matrix structural constituent|collagen trimer
5356976	5357278	2L	FBgn0016920	13906556	13906786	I	Y71A12B.4	GO:0005515	protein binding
5362583	5362812	2L	FBgn0016920	13912435	13912822	I	Y71A12B.4	GO:0005216|GO:0006811|GO:0016020|GO:0055085	ion channel activity|ion transport|membrane|transmembrane transport
5548168	5548709	2L	FBgn0031717	13389731	13389925	III	T03F6.3	GO:0005975|GO:0004342|GO:0006044	carbohydrate metabolic process|glucosamine-6-phosphate deaminase activity|N-acetylglucosamine metabolic process
5946316	5946688	2L	FBgn0001128	9855038	9855496	III	K11H3.1	GO:0016491|GO:0055114|GO:0004367|GO:0005975|GO:0006072|GO:0009331|GO:0016616|GO:0046168|GO:0051287	oxidoreductase activity|oxidation-reduction process|glycerol-3-phosphate dehydrogenase [NAD+] activity|carbohydrate metabolic process|glycerol-3-phosphate metabolic process|glycerol-3-phosphate dehydrogenase complex|oxidoreductase activity, acting on the CH-OH group of donors, NAD or NADP as acceptor|glycerol-3-phosphate catabolic process|NAD binding
5984011	5984624	2L	FBgn0001942	6940412	6940807	III	F57B9.3	GO:0003676|GO:0005524	nucleic acid binding|ATP binding
5993472	5994886	2L	FBgn0031759	10921573	10923583	IV	ZK593.4	GO:0016706|GO:0055114	oxidoreductase activity, acting on paired donors, with incorporation or reduction of molecular oxygen, 2-oxoglutarate as one donor, and incorporation of one atom each of oxygen into both donors|oxidation-reduction process
6325713	6329487	2L	FBgn0021873	10167601	10167840	IV	T14G10.2	GO:0005085|GO:0007264	guanyl-nucleotide exchange factor activity|small GTPase mediated signal transduction
6729570	6729772	2L	FBgn0046704	10550945	10551263	X	F59F5.6	GO:0005515|GO:0045202|GO:0050808	protein binding|synapse|synapse organization
6973745	6975132	2L	FBgn0031879	4012784	4013352	IV	W02C12.1	GO:0005515	protein binding
7234527	7234997	2L	FBgn0259111	8304108	8304374	I	F52B5.1	GO:0005452|GO:0006820|GO:0016020|GO:0008509|GO:0016021|GO:0005215|GO:0006810	inorganic anion exchanger activity|anion transport|membrane|anion transmembrane transporter activity|integral component of membrane|transporter activity|transport
7229653	7230598	2L	FBgn0259111	8300330	8301476	I	F52B5.1	GO:0006820|GO:0008509|GO:0016021|GO:0005215|GO:0006810|GO:0005452|GO:0016020	anion transport|anion transmembrane transporter activity|integral component of membrane|transporter activity|transport|inorganic anion exchanger activity|membrane
7429167	7429515	2L	FBgn0031912	14445753	14446205	V	F23B12.5	GO:0008152|GO:0016746	metabolic process|transferase activity, transferring acyl groups
7805853	7806523	2L	FBgn0031952	5591558	5592820	II	C17G10.4	GO:0004725|GO:0016311|GO:0016791|GO:0004721|GO:0006470|GO:0007096|GO:0008138	protein tyrosine phosphatase activity|dephosphorylation|phosphatase activity|phosphoprotein phosphatase activity|protein dephosphorylation|regulation of exit from mitosis|protein tyrosine/serine/threonine phosphatase activity
7830462	7831025	2L	FBgn0004177	11858970	11859158	IV	F38H4.9	GO:0016787	hydrolase activity
8186314	8186675	2L	FBgn0031993	9346437	9347351	IV	T20D3.11	GO:0008381|GO:0016021	mechanically-gated ion channel activity|integral component of membrane
8187161	8188094	2L	FBgn0031993	9344986	9345576	IV	T20D3.11	GO:0008381|GO:0016021	mechanically-gated ion channel activity|integral component of membrane
8187161	8188094	2L	FBgn0031993	9345630	9346212	IV	T20D3.11	GO:0008381|GO:0016021	mechanically-gated ion channel activity|integral component of membrane
8219362	8219806	2L	FBgn0032005	17976162	17976285	V	Y59A8B.22	GO:0035091	phosphatidylinositol binding
8367096	8367249	2L	FBgn0260439	5450691	5451210	III	F48E8.5	GO:0006461|GO:0005488	protein complex assembly|binding
8367312	8367730	2L	FBgn0260439	5450691	5451210	III	F48E8.5	GO:0006461|GO:0005488	protein complex assembly|binding
8380448	8381452	2L	FBgn0027094	3983402	3983590	I	F28H1.3	GO:0000166|GO:0004813|GO:0005524|GO:0006419|GO:0003676	nucleotide binding|alanine-tRNA ligase activity|ATP binding|alanyl-tRNA aminoacylation|nucleic acid binding
8404005	8405779	2L	FBgn0020497	7805915	7807472	V	ZK742.1	GO:0005488	binding
8405916	8406286	2L	FBgn0020497	7805915	7807472	V	ZK742.1	GO:0005488	binding
8406924	8407256	2L	FBgn0020497	7808104	7808344	V	ZK742.1	GO:0005488	binding
9340059	9340488	2L	FBgn0026439	6405932	6406080	X	T22E5.2	GO:0015293|GO:0016021	symporter activity|integral component of membrane
9380815	9381318	2L	FBgn0085395	10742236	10742429	X	R07A4.1	GO:0005249|GO:0006813|GO:0008076	voltage-gated potassium channel activity|potassium ion transport|voltage-gated potassium channel complex
9503593	9504813	2L	FBgn0032120	10728742	10729450	III	W09D10.2	GO:0000287|GO:0004012|GO:0005524|GO:0015914|GO:0016021|GO:0000166|GO:0046872	magnesium ion binding|phospholipid-translocating ATPase activity|ATP binding|phospholipid transport|integral component of membrane|nucleotide binding|metal ion binding
9515995	9517062	2L	FBgn0032120	10727927	10728124	III	W09D10.2	GO:0000166|GO:0000287|GO:0004012|GO:0005524|GO:0015914|GO:0016021	nucleotide binding|magnesium ion binding|phospholipid-translocating ATPase activity|ATP binding|phospholipid transport|integral component of membrane
9517531	9517903	2L	FBgn0032120	10725224	10726066	III	W09D10.2	GO:0000166|GO:0000287|GO:0004012|GO:0005524|GO:0015914|GO:0016021	nucleotide binding|magnesium ion binding|phospholipid-translocating ATPase activity|ATP binding|phospholipid transport|integral component of membrane
9518219	9518558	2L	FBgn0032120	10724147	10724599	III	W09D10.2	GO:0016021|GO:0000287|GO:0004012|GO:0005524|GO:0015914	integral component of membrane|magnesium ion binding|phospholipid-translocating ATPase activity|ATP binding|phospholipid transport
9518623	9518808	2L	FBgn0032120	10724147	10724599	III	W09D10.2	GO:0000287|GO:0004012|GO:0005524|GO:0015914|GO:0016021	magnesium ion binding|phospholipid-translocating ATPase activity|ATP binding|phospholipid transport|integral component of membrane
9575502	9576229	2L	FBgn0028479	15359729	15360469	V	C29F3.1	GO:0003824|GO:0008152	catalytic activity|metabolic process
9575502	9576380	2L	FBgn0028479	15359729	15360469	V	C29F3.1	GO:0003824|GO:0008152	catalytic activity|metabolic process
9696191	9698431	2L	FBgn0000273	14948985	14949113	I	ZK909.2	GO:0005524|GO:0006468|GO:0004672	ATP binding|protein phosphorylation|protein kinase activity
21143564	21143822	2L	FBgn0032919	9405553	9406433	III	T26G10.1	GO:0003676|GO:0005524	nucleic acid binding|ATP binding
10248525	10248722	2L	FBgn0000229	6961310	6961507	IV	B0478.1	GO:0004672|GO:0005524|GO:0006468|GO:0004707	protein kinase activity|ATP binding|protein phosphorylation|MAP kinase activity
10248197	10248461	2L	FBgn0000229	6961786	6961951	IV	B0478.1	GO:0004672|GO:0005524|GO:0006468	protein kinase activity|ATP binding|protein phosphorylation
10282345	10287934	2L	FBgn0032208	7136121	7136551	IV	C34D4.14	GO:0004842	ubiquitin-protein transferase activity
10282345	10287934	2L	FBgn0032208	7139299	7140741	IV	C34D4.14	GO:0004842|GO:0016567|GO:0046872	ubiquitin-protein transferase activity|protein ubiquitination|metal ion binding
10358711	10359938	2L	FBgn0027568	16811503	16811922	V	Y102A5A.1	GO:0005488	binding
10370028	10372923	2L	FBgn0041723	17008594	17009190	IV	Y116A8C.16	GO:0004252|GO:0006508|GO:0016021	serine-type endopeptidase activity|proteolysis|integral component of membrane
10403730	10403828	2L	FBgn0032240	7252872	7253012	II	F32A5.7	GO:0006396	RNA processing
10415470	10416040	2L	FBgn0032243	11358208	11358492	IV	T01G1.1	GO:0003777|GO:0005524|GO:0007018|GO:0008017	microtubule motor activity|ATP binding|microtubule-based movement|microtubule binding
10415470	10416040	2L	FBgn0032243	11357727	11357994	IV	T01G1.1	GO:0003777|GO:0005524|GO:0007018|GO:0008017	microtubule motor activity|ATP binding|microtubule-based movement|microtubule binding
10419480	10419930	2L	FBgn0032244	8029137	8029311	III	F44B9.8	GO:0005524	ATP binding
10431477	10431888	2L	FBgn0004915	157019	157286	V	W03F9.5	GO:0006352|GO:0006355|GO:0008270	DNA-templated transcription, initiation|regulation of transcription, DNA-templated|zinc ion binding
10431944	10432178	2L	FBgn0004915	160308	160642	V	W03F9.5	GO:0017025|GO:0006352|GO:0006355|GO:0008270	TBP-class protein binding|DNA-templated transcription, initiation|regulation of transcription, DNA-templated|zinc ion binding
11117166	11118075	2L	FBgn0027582	11475070	11476072	IV	C10C6.6	GO:0016021|GO:0000166|GO:0006812|GO:0016887	integral component of membrane|nucleotide binding|cation transport|ATPase activity
11136806	11137075	2L	FBgn0040211	9050834	9051203	I	W06D4.1	GO:0004411|GO:0006559|GO:0006570|GO:0055114	homogentisate 1,2-dioxygenase activity|L-phenylalanine catabolic process|tyrosine metabolic process|oxidation-reduction process
11152335	11152554	2L	FBgn0032350	13637397	13637759	II	C31C9.2	GO:0051287|GO:0055114	NAD binding|oxidation-reduction process
11163453	11163949	2L	FBgn0259822	3643192	3643459	I	T28F2.5	GO:0005245|GO:0005891|GO:0070588	voltage-gated calcium channel activity|voltage-gated calcium channel complex|calcium ion transmembrane transport
11163453	11163937	2L	FBgn0259822	3643192	3643459	I	T28F2.5	GO:0005245|GO:0005891|GO:0070588	voltage-gated calcium channel activity|voltage-gated calcium channel complex|calcium ion transmembrane transport
11163453	11163949	2L	FBgn0259822	3643753	3643984	I	T28F2.5	GO:0005245|GO:0005891|GO:0070588	voltage-gated calcium channel activity|voltage-gated calcium channel complex|calcium ion transmembrane transport
11163453	11163937	2L	FBgn0259822	3643753	3643984	I	T28F2.5	GO:0005245|GO:0005891|GO:0070588	voltage-gated calcium channel activity|voltage-gated calcium channel complex|calcium ion transmembrane transport
11163222	11163389	2L	FBgn0259822	3642862	3643140	I	T28F2.5	GO:0005245|GO:0005891|GO:0070588	voltage-gated calcium channel activity|voltage-gated calcium channel complex|calcium ion transmembrane transport
11741530	11743729	2L	FBgn0032373	11435540	11435918	II	VW02B12L.1	GO:0015078|GO:0015991|GO:0033179	hydrogen ion transmembrane transporter activity|ATP hydrolysis coupled proton transport|proton-transporting V-type ATPase, V0 domain
11817353	11818493	2L	FBgn0259225	13312882	13313210	I	T04D3.3	GO:0008081|GO:0004114|GO:0007165	phosphoric diester hydrolase activity|3',5'-cyclic-nucleotide phosphodiesterase activity|signal transduction
12691363	12691502	2L	FBgn0032444	8284490	8285092	II	K01C8.10	GO:0005524	ATP binding
12690619	12691303	2L	FBgn0032444	8284490	8285092	II	K01C8.10	GO:0005524	ATP binding
12690619	12691303	2L	FBgn0032444	8285142	8285366	II	K01C8.10	GO:0005524	ATP binding
12725859	12726678	2L	FBgn0032456	568228	568598	X	F57C12.4	GO:0005524|GO:0016887	ATP binding|ATPase activity
12725859	12726678	2L	FBgn0032456	583195	583568	X	F57C12.5	GO:0005524|GO:0016887	ATP binding|ATPase activity
12976126	12976823	2L	FBgn0020367	14351696	14352526	V	Y49A3A.2	GO:0015992|GO:0046034|GO:0005524	proton transport|ATP metabolic process|ATP binding
12976932	12977909	2L	FBgn0020367	14351696	14352526	V	Y49A3A.2	GO:0005524	ATP binding
13002623	13003320	2L	FBgn0020368	14351696	14352526	V	Y49A3A.2	GO:0015992|GO:0046034|GO:0005524	proton transport|ATP metabolic process|ATP binding
13001560	13002537	2L	FBgn0020368	14351696	14352526	V	Y49A3A.2	GO:0005524	ATP binding
12976932	12977909	2L	FBgn0020367	14352808	14353036	V	Y49A3A.2	GO:0005524	ATP binding
13001560	13002537	2L	FBgn0020368	14352808	14353036	V	Y49A3A.2	GO:0005524	ATP binding
13193471	13193617	2L	FBgn0032480	9959215	9959361	X	ZC506.1	GO:0004571|GO:0005509|GO:0016020	mannosyl-oligosaccharide 1,2-alpha-mannosidase activity|calcium ion binding|membrane
13193673	13194492	2L	FBgn0032480	9959630	9960102	X	ZC506.1	GO:0004571|GO:0005509|GO:0016020	mannosyl-oligosaccharide 1,2-alpha-mannosidase activity|calcium ion binding|membrane
13193673	13194492	2L	FBgn0032480	9960154	9960486	X	ZC506.1	GO:0004571|GO:0005509|GO:0016020	mannosyl-oligosaccharide 1,2-alpha-mannosidase activity|calcium ion binding|membrane
13209660	13209845	2L	FBgn0032482	7886402	7886512	X	C39D10.3	GO:0003824|GO:0009058	catalytic activity|biosynthetic process
13297619	13298456	2L	FBgn0051729	9239983	9240492	I	F36H2.1	GO:0000166|GO:0046872|GO:0000287|GO:0004012|GO:0005524|GO:0015914|GO:0016021	nucleotide binding|metal ion binding|magnesium ion binding|phospholipid-translocating ATPase activity|ATP binding|phospholipid transport|integral component of membrane
13297619	13298456	2L	FBgn0051729	9239682	9239928	I	F36H2.1	GO:0000166|GO:0046872|GO:0000287|GO:0004012|GO:0005524|GO:0015914|GO:0016021	nucleotide binding|metal ion binding|magnesium ion binding|phospholipid-translocating ATPase activity|ATP binding|phospholipid transport|integral component of membrane
13297619	13298456	2L	FBgn0051729	3130171	3130417	V	F02C9.3	GO:0000166|GO:0046872|GO:0000287|GO:0004012|GO:0005524|GO:0015914|GO:0016021	nucleotide binding|metal ion binding|magnesium ion binding|phospholipid-translocating ATPase activity|ATP binding|phospholipid transport|integral component of membrane
13298559	13299333	2L	FBgn0051729	3130476	3130812	V	F02C9.3	GO:0000287|GO:0004012|GO:0005524|GO:0015914|GO:0016021|GO:0000166	magnesium ion binding|phospholipid-translocating ATPase activity|ATP binding|phospholipid transport|integral component of membrane|nucleotide binding
13298559	13299333	2L	FBgn0051729	9238903	9239239	I	F36H2.1	GO:0000287|GO:0004012|GO:0005524|GO:0015914|GO:0016021|GO:0000166	magnesium ion binding|phospholipid-translocating ATPase activity|ATP binding|phospholipid transport|integral component of membrane|nucleotide binding
13299395	13300739	2L	FBgn0051729	9237958	9238555	I	F36H2.1	GO:0000287|GO:0004012|GO:0005524|GO:0015914|GO:0016021|GO:0000166	magnesium ion binding|phospholipid-translocating ATPase activity|ATP binding|phospholipid transport|integral component of membrane|nucleotide binding
13299395	13300739	2L	FBgn0051729	9235667	9235815	I	F36H2.1	GO:0000287|GO:0004012|GO:0005524|GO:0015914|GO:0016021|GO:0005802	magnesium ion binding|phospholipid-translocating ATPase activity|ATP binding|phospholipid transport|integral component of membrane|trans-Golgi network
13379495	13380114	2L	FBgn0025724	9459951	9460439	IV	F38E11.5	GO:0005515	protein binding
13634544	13635590	2L	FBgn0259984	8795900	8796138	I	DY3.7	GO:0004222|GO:0006509|GO:0007219	metalloendopeptidase activity|membrane protein ectodomain proteolysis|Notch signaling pathway
13639860	13640481	2L	FBgn0028546	3472696	3472897	III	C34C12.5	GO:0005515	protein binding
13771337	13772571	2L	FBgn0028541	9139585	9140066	I	ZK858.6	GO:0016021	integral component of membrane
13772641	13772868	2L	FBgn0028541	9139585	9140066	I	ZK858.6	GO:0016021	integral component of membrane
13771337	13772571	2L	FBgn0028541	9140118	9140321	I	ZK858.6	GO:0016021	integral component of membrane
13771337	13772571	2L	FBgn0028541	9140497	9140756	I	ZK858.6	GO:0016021	integral component of membrane
13794896	13798938	2L	FBgn0028538	13617784	13618183	I	Y6B3A.1	GO:0005086|GO:0032012	ARF guanyl-nucleotide exchange factor activity|regulation of ARF protein signal transduction
13794896	13798821	2L	FBgn0028538	13617784	13618183	I	Y6B3A.1	GO:0005086|GO:0032012	ARF guanyl-nucleotide exchange factor activity|regulation of ARF protein signal transduction
13794896	13798938	2L	FBgn0028538	13617682	13618183	I	Y6B3A.1	GO:0005086|GO:0032012	ARF guanyl-nucleotide exchange factor activity|regulation of ARF protein signal transduction
13794896	13798821	2L	FBgn0028538	13617682	13618183	I	Y6B3A.1	GO:0005086|GO:0032012	ARF guanyl-nucleotide exchange factor activity|regulation of ARF protein signal transduction
14343750	14344123	2L	FBgn0028916	14427057	14427161	I	Y105E8A.10	GO:0004553	hydrolase activity, hydrolyzing O-glycosyl compounds
14364373	14364605	2L	FBgn0015546	3694540	3695084	I	H26D21.2	GO:0005524|GO:0006298|GO:0030983|GO:0003677|GO:0032300	ATP binding|mismatch repair|mismatched DNA binding|DNA binding|mismatch repair complex
15025390	15025524	2L	FBgn0260446	2958695	2958829	X	Y41G9A.4	GO:0004965|GO:0007186|GO:0016021	G-protein coupled GABA receptor activity|G-protein coupled receptor signaling pathway|integral component of membrane
15026688	15026837	2L	FBgn0260446	2960356	2960562	X	Y41G9A.4	GO:0004965|GO:0007186|GO:0016021	G-protein coupled GABA receptor activity|G-protein coupled receptor signaling pathway|integral component of membrane
15030430	15030686	2L	FBgn0260446	2966534	2966746	X	Y41G9A.4	GO:0004930|GO:0007186|GO:0016021|GO:0004965	G-protein coupled receptor activity|G-protein coupled receptor signaling pathway|integral component of membrane|G-protein coupled GABA receptor activity
15502117	15503226	2L	FBgn0002524	8020606	8021324	V	F43H9.2	GO:0003824|GO:0009058|GO:0030170|GO:0008152|GO:0016740	catalytic activity|biosynthetic process|pyridoxal phosphate binding|metabolic process|transferase activity
15502117	15503226	2L	FBgn0002524	8019985	8020504	V	F43H9.2	GO:0003824|GO:0009058|GO:0030170	catalytic activity|biosynthetic process|pyridoxal phosphate binding
16180139	16180246	2L	FBgn0001991	7411343	7412745	IV	C48A7.1	GO:0005216|GO:0006811|GO:0016020|GO:0055085	ion channel activity|ion transport|membrane|transmembrane transport
16183104	16183575	2L	FBgn0001991	7411343	7412745	IV	C48A7.1	GO:0005216|GO:0006811|GO:0016020|GO:0055085	ion channel activity|ion transport|membrane|transmembrane transport
16183890	16184078	2L	FBgn0001991	7411343	7412745	IV	C48A7.1	GO:0005216|GO:0006811|GO:0016020|GO:0055085	ion channel activity|ion transport|membrane|transmembrane transport
16181804	16181911	2L	FBgn0001991	7411343	7412745	IV	C48A7.1	GO:0005216|GO:0006811|GO:0016020|GO:0055085	ion channel activity|ion transport|membrane|transmembrane transport
16724232	16724794	2L	FBgn0027779	2238697	2239191	X	T14F9.1	GO:0000221|GO:0015991|GO:0046961|GO:0005488	vacuolar proton-transporting V-type ATPase, V1 domain|ATP hydrolysis coupled proton transport|proton-transporting ATPase activity, rotational mechanism|binding
16724232	16724794	2L	FBgn0027779	2239456	2239658	X	T14F9.1	GO:0000221|GO:0015991|GO:0046961|GO:0016820|GO:0005488	vacuolar proton-transporting V-type ATPase, V1 domain|ATP hydrolysis coupled proton transport|proton-transporting ATPase activity, rotational mechanism|hydrolase activity, acting on acid anhydrides, catalyzing transmembrane movement of substances|binding
16740572	16741304	2L	FBgn0032598	7508743	7509125	X	F48E3.8	GO:0003824|GO:0005975|GO:0016810	catalytic activity|carbohydrate metabolic process|hydrolase activity, acting on carbon-nitrogen (but not peptide) bonds
16825779	16826089	2L	FBgn0004797	11120294	11121146	V	H19N07.4	GO:0004144|GO:0019432|GO:0008374	diacylglycerol O-acyltransferase activity|triglyceride biosynthetic process|O-acyltransferase activity
17971538	17971663	2L	FBgn0023096	8072503	8072624	I	F18C12.1	GO:0003777|GO:0007018	microtubule motor activity|microtubule-based movement
18446781	18448092	2L	FBgn0086707	11023289	11023766	II	F33A8.1	GO:0003723|GO:0005515|GO:0005488	RNA binding|protein binding|binding
18601609	18602876	2L	FBgn0032689	616788	617441	II	T04B8.5	GO:0005215|GO:0006811|GO:0016020	transporter activity|ion transport|membrane
18830137	18830460	2L	FBgn0032715	12424916	12425041	II	Y57A10C.6	GO:0008152|GO:0016747|GO:0003824	metabolic process|transferase activity, transferring acyl groups other than amino-acyl groups|catalytic activity
18856143	18856848	2L	FBgn0032721	12280124	12281451	IV	C42C1.11	GO:0008237|GO:0008270|GO:0006508	metallopeptidase activity|zinc ion binding|proteolysis
18972602	18973459	2L	FBgn0032729	2690364	2690956	V	Y45G12B.3	GO:0016491|GO:0055114	oxidoreductase activity|oxidation-reduction process
19008949	19009137	2L	FBgn0086710	10436459	10436607	I	Y106G6H.3	GO:0003735|GO:0005622|GO:0005840|GO:0006412	structural constituent of ribosome|intracellular|ribosome|translation
19168095	19171251	2L	FBgn0010300	7734819	7735718	III	ZK112.2	GO:0005515	protein binding
19168095	19171251	2L	FBgn0010300	7735767	7736054	III	ZK112.2	GO:0005515	protein binding
19445345	19446026	2L	FBgn0003346	7935418	7936118	III	C29E4.3	GO:0005515|GO:0005096	protein binding|GTPase activator activity
19451728	19452315	2L	FBgn0003732	11875631	11876363	II	K12D12.1	GO:0003677|GO:0003918|GO:0005524|GO:0006265	DNA binding|DNA topoisomerase type II (ATP-hydrolyzing) activity|ATP binding|DNA topological change
19451247	19451670	2L	FBgn0003732	11875631	11876363	II	K12D12.1	GO:0003677|GO:0003918|GO:0005524|GO:0006265	DNA binding|DNA topoisomerase type II (ATP-hydrolyzing) activity|ATP binding|DNA topological change
19448143	19451180	2L	FBgn0003732	11877002	11879641	II	K12D12.1	GO:0003677|GO:0003918|GO:0005524|GO:0006265|GO:0006259	DNA binding|DNA topoisomerase type II (ATP-hydrolyzing) activity|ATP binding|DNA topological change|DNA metabolic process
19448143	19451180	2L	FBgn0003732	7038594	7040944	II	ZK1127.7	GO:0003677|GO:0003918|GO:0005524|GO:0006265|GO:0006259	DNA binding|DNA topoisomerase type II (ATP-hydrolyzing) activity|ATP binding|DNA topological change|DNA metabolic process
19448143	19451180	2L	FBgn0003732	11876709	11876951	II	K12D12.1	GO:0003677|GO:0003918|GO:0005524|GO:0006265	DNA binding|DNA topoisomerase type II (ATP-hydrolyzing) activity|ATP binding|DNA topological change
19448143	19451180	2L	FBgn0003732	1687980	1688336	V	Y46H3C.4	GO:0003677|GO:0003918|GO:0005524|GO:0006265|GO:0006259	DNA binding|DNA topoisomerase type II (ATP-hydrolyzing) activity|ATP binding|DNA topological change|DNA metabolic process
20420648	20420834	2L	FBgn0032859	863033	863268	III	Y6D11A.2	GO:0005885|GO:0015629|GO:0030833|GO:0034314	Arp2/3 protein complex|actin cytoskeleton|regulation of actin filament polymerization|Arp2/3 complex-mediated actin nucleation
20731778	20732760	2L	FBgn0032880	8420519	8421095	X	F08F1.7	GO:0016021	integral component of membrane
21120755	21121047	2L	FBgn0040297	11933778	11934356	IV	ZK822.3	GO:0006812|GO:0015299|GO:0016021|GO:0055085	cation transport|solute:proton antiporter activity|integral component of membrane|transmembrane transport
21120755	21121047	2L	FBgn0040297	1673394	1673537	II	F58E1.6	GO:0006812|GO:0015299|GO:0016021|GO:0055085	cation transport|solute:proton antiporter activity|integral component of membrane|transmembrane transport
21176007	21176376	2L	FBgn0000239	10864891	10865480	II	M106.4	GO:0005524|GO:0016462	ATP binding|pyrophosphatase activity
21374086	21376191	2L	FBgn0032945	11024008	11024734	IV	F36H1.6	GO:0008152|GO:0016491|GO:0055114	metabolic process|oxidoreductase activity|oxidation-reduction process
22182738	22183466	2L	FBgn0032981	6550497	6550825	V	K04A8.5	GO:0006629	lipid metabolic process
22428349	22428786	2L	FBgn0064225	8570351	8570689	II	F54C9.5	GO:0003735|GO:0005622|GO:0005840|GO:0006412|GO:0008097	structural constituent of ribosome|intracellular|ribosome|translation|5S rRNA binding
22428349	22428786	2L	FBgn0064225	8570123	8570305	II	F54C9.5	GO:0003735|GO:0005622|GO:0005840|GO:0006412|GO:0008097	structural constituent of ribosome|intracellular|ribosome|translation|5S rRNA binding
22883486	22883624	2L	FBgn0000384	9247091	9247219	X	F18G5.3	GO:0004871|GO:0007165|GO:0003924|GO:0007186|GO:0019001|GO:0031683	signal transducer activity|signal transduction|GTPase activity|G-protein coupled receptor signaling pathway|guanyl nucleotide binding|G-protein beta/gamma-subunit complex binding
22884127	22884266	2L	FBgn0000384	9248015	9248120	X	F18G5.3	GO:0003924|GO:0004871|GO:0007186|GO:0019001|GO:0031683	GTPase activity|signal transducer activity|G-protein coupled receptor signaling pathway|guanyl nucleotide binding|G-protein beta/gamma-subunit complex binding
