# Supplementary material for: Correspondence of D. melanogaster and C. elegans developmental stages revealed by alternative splicing characteristics of conserved exons
Source: BMC Genomics. 2017 Mar 16;18:234. doi: 10.1186/s12864-017-3600-2 (PMC5353869; doi:10.1186/s12864-017-3600-2)
Supplement: Additional file 5: — Exon pairs. Conserved exon pairs and other exon pairs with high DNA-seq similarity. (XLSX 446 kb) [file 12864_2017_3600_MOESM5_ESM.xlsx]

## Sheet: conserved exon pairs
conserved exon pairs
D. melanogaster				C. elegans
start	end	seqname	gene_id	start	end	seqname	gene_id
578	1913	3R	FBgn0037213	3166928	3167292	III	R148.5
5540169	5540300	2L	FBgn0014189	8327111	8327645	II	C26D10.2
5539707	5540109	2L	FBgn0014189	8327111	8327645	II	C26D10.2
138319	138628	3R	FBgn0037232	11152413	11152502	IV	C08F8.2
138683	138817	3R	FBgn0037232	11152732	11153033	IV	C08F8.2
205650	205767	3R	FBgn0037239	11679549	11679815	II	C47D12.3
5031878	5032374	2L	FBgn0000299	16381647	16382438	X	F01G12.5
476521	477615	3R	FBgn0087013	312927	313843	I	C53D5.6
10395891	10397288	2R	FBgn0261823	12507002	12507777	X	H20J18.1
733904	734812	3R	FBgn0004913	14643872	14644180	V	C54G10.2
733970	734812	3R	FBgn0004913	14643872	14644180	V	C54G10.2
748956	749199	3R	FBgn0051536	11577893	11578136	X	H05G16.1
749254	749414	3R	FBgn0051536	11578187	11578347	X	H05G16.1
776189	776474	3R	FBgn0004436	4103993	4104382	IV	C35B1.1
1053999	1054558	3R	FBgn0040208	8295487	8296214	I	T01G9.5
1611987	1612461	3R	FBgn0037375	8295487	8296214	I	T01G9.5
1181725	1181958	3R	FBgn0037313	6046529	6046842	II	R12C12.6
1181725	1181850	3R	FBgn0037313	6046529	6046842	II	R12C12.6
1181725	1181958	3R	FBgn0037313	6046529	6046872	II	R12C12.6
1181725	1181850	3R	FBgn0037313	6046529	6046872	II	R12C12.6
1209030	1209300	3R	FBgn0001311	208169	208867	II	F48A11.1
1207044	1208974	3R	FBgn0001311	208169	208867	II	F48A11.1
21960226	21961455	3L	FBgn0029091	208169	208867	II	F48A11.1
1207044	1208974	3R	FBgn0001311	7556521	7557992	I	T25G3.2
21960226	21961455	3L	FBgn0029091	7556521	7557992	I	T25G3.2
1207044	1208974	3R	FBgn0001311	208918	210173	II	F48A11.1
21960226	21961455	3L	FBgn0029091	208918	210173	II	F48A11.1
1205210	1205410	3R	FBgn0001311	210220	210476	II	F48A11.1
1359609	1362374	3R	FBgn0010051	7693582	7694228	IV	F33D4.2
1362436	1362628	3R	FBgn0010051	7694911	7695226	IV	F33D4.2
1363328	1363753	3R	FBgn0010051	7695513	7695825	IV	F33D4.2
1403315	1403550	3R	FBgn0023023	7240437	7240683	I	R06C7.3
1401501	1403550	3R	FBgn0023023	7240437	7240683	I	R06C7.3
1418290	1418502	3R	FBgn0015324	6791310	6791438	IV	C17H12.14
1427636	1428652	3R	FBgn0037347	10802958	10803594	V	D1054.13
1476976	1477524	3R	FBgn0262125	20103176	20103402	V	Y113G7A.3
1615492	1616546	3R	FBgn0028690	4697198	4697905	II	F10G7.8
3949852	3950487	3R	FBgn0037549	14280541	14280803	II	Y54G11A.3
1829739	1830848	3R	FBgn0003261	14010445	14010790	V	F58E10.3
6946873	6948269	3L	FBgn0035720	14010445	14010790	V	F58E10.3
7822827	7824348	X	FBgn0029979	14010837	14011734	V	F58E10.3
6946873	6948269	3L	FBgn0035720	14010837	14011734	V	F58E10.3
2184005	2184744	3R	FBgn0014001	6046160	6046727	X	C09B8.7
2183672	2184744	3R	FBgn0014001	6046160	6046727	X	C09B8.7
2184005	2184744	3R	FBgn0014001	6046036	6046109	X	C09B8.7
2183672	2184744	3R	FBgn0014001	6046036	6046109	X	C09B8.7
2192070	2193553	3R	FBgn0261641	7046902	7048279	II	ZK1127.9
2191676	2192009	3R	FBgn0261641	7046902	7048279	II	ZK1127.9
2192070	2193553	3R	FBgn0261641	7046902	7048241	II	ZK1127.9
2191676	2192009	3R	FBgn0261641	7046902	7048241	II	ZK1127.9
2475103	2475817	3R	FBgn0010355	13868791	13869194	I	W04A8.7
2626701	2627080	3R	FBgn0000439	7529766	7529911	III	C07H6.7
2946997	2947475	3R	FBgn0261238	8798452	8798582	III	F54F2.2
2946997	2947475	3R	FBgn0261238	8798778	8799033	III	F54F2.2
16278863	16279169	2L	FBgn0001994	9623746	9623969	III	F58A4.7
16278863	16279169	2L	FBgn0001994	9623752	9623969	III	F58A4.7
3015846	3015988	3R	FBgn0086372	3804782	3805095	I	C32E8.10
3017458	3017651	3R	FBgn0086372	3804019	3804294	I	C32E8.10
3573976	3574595	3R	FBgn0037513	6289005	6289582	II	F13H8.7
3747859	3748183	3R	FBgn0002542	6443912	6444447	I	T23H2.3
3747859	3748183	3R	FBgn0002542	11334345	11335346	IV	F54E12.2
3843930	3847671	3R	FBgn0037541	7206747	7208907	V	C13F10.4
3843930	3847671	3R	FBgn0037541	7209304	7209849	V	C13F10.4
3856868	3857433	3R	FBgn0037543	4958995	4959330	III	C27F2.4
18798499	18799871	2R	FBgn0034797	768553	768854	III	F42G9.9
18798499	18799871	2R	FBgn0034797	768554	768854	III	F42G9.9
3953984	3954145	3R	FBgn0037551	14798318	14798705	IV	Y57G11C.13
6614593	6615703	3R	FBgn0017577	4289475	4290465	III	R10E4.4
6615762	6616583	3R	FBgn0017577	4289475	4290465	III	R10E4.4
3385844	3386772	2R	FBgn0015929	2319335	2320703	I	Y39G10AR.14
3385412	3385783	2R	FBgn0015929	2319335	2320703	I	Y39G10AR.14
3384984	3385350	2R	FBgn0015929	2319335	2320703	I	Y39G10AR.14
4139253	4139619	3R	FBgn0037573	633894	634800	I	Y65B4A.6
4139675	4139866	3R	FBgn0037573	633894	634800	I	Y65B4A.6
4139253	4139619	3R	FBgn0037573	5867077	5867748	I	F33D11.10
4139675	4139866	3R	FBgn0037573	5867077	5867748	I	F33D11.10
5984011	5984624	2L	FBgn0001942	6930551	6930970	III	F57B9.6
4141144	4142135	3R	FBgn0037574	6936511	6936677	III	F57B9.4
4184371	4184676	3R	FBgn0020249	5593489	5593609	X	F14D12.2
4184929	4185187	3R	FBgn0020249	5593861	5594104	X	F14D12.2
12985645	12986035	X	FBgn0261524	7818275	7818658	X	R03G5.2
4475200	4476041	3R	FBgn0024326	10028587	10028766	X	F42G10.2
4475200	4476041	3R	FBgn0024326	10031965	10032144	X	VZC374L.1
4475200	4476041	3R	FBgn0024326	10031793	10031912	X	VZC374L.1
4497433	4499031	3R	FBgn0037607	10244486	10245260	IV	F01G10.1
4497433	4499031	3R	FBgn0037607	10243766	10244439	IV	F01G10.1
4627581	4627841	3R	FBgn0037632	1872399	1872920	V	T10B5.5
4627908	4628727	3R	FBgn0037632	1872399	1872920	V	T10B5.5
4627908	4628727	3R	FBgn0037632	1873478	1874188	V	T10B5.5
4767130	4767554	3R	FBgn0037643	10898179	10898506	X	F47B10.1
4809335	4809719	3R	FBgn0037647	11301498	11302106	II	T24F1.1
4884052	4885430	3R	FBgn0037659	6454975	6455551	III	T26A5.5
5069899	5070936	3R	FBgn0260935	11913882	11914307	II	ZK930.1
5091202	5091781	3R	FBgn0010803	18856053	18856538	V	Y80D3A.1
5192104	5192554	3R	FBgn0037684	1410519	1410869	II	Y51H7C.9
5231458	5232783	3R	FBgn0037689	11292775	11293106	II	C47G2.4
20198416	20198660	2R	FBgn0003888	7775500	7776154	X	ZK154.3
5239445	5240917	3R	FBgn0011740	11931690	11932034	V	F58H1.1
5241152	5242214	3R	FBgn0011740	11928147	11928897	V	F58H1.1
5381726	5382260	3R	FBgn0037709	12971139	12971526	III	Y39E4A.3
18289065	18289847	3R	FBgn0024832	4391391	4391510	X	R160.1
18288570	18289008	3R	FBgn0024832	4389882	4390064	X	R160.1
5401599	5402429	3R	FBgn0027338	7560490	7561084	IV	F32E10.4
5455430	5455902	3R	FBgn0005585	6099453	6100076	V	Y38A10A.5
4816987	4821042	3L	FBgn0261797	4392797	4393830	I	T21E12.4
5516887	5518226	3R	FBgn0053105	19948567	19948737	V	Y60A3A.9
5516154	5516825	3R	FBgn0260463	10149691	10149834	X	F09B9.2
5524040	5524711	3R	FBgn0051352	10149691	10149834	X	F09B9.2
5575028	5575298	3R	FBgn0005777	19192436	19192678	V	Y39B6A.2
7830462	7831025	2L	FBgn0004177	11858598	11858807	IV	F38H4.9
26867266	26867597	3R	FBgn0010015	10499056	10499541	IV	C02F4.2
26867686	26867797	3R	FBgn0010015	10499056	10499541	IV	C02F4.2
20293086	20293979	X	FBgn0023177	12375479	12376125	III	Y49E10.3
20293086	20294027	X	FBgn0023177	12375479	12376125	III	Y49E10.3
20293086	20293979	X	FBgn0023177	12375862	12376125	III	Y49E10.3
20293086	20294027	X	FBgn0023177	12375862	12376125	III	Y49E10.3
21187286	21187430	X	FBgn0020369	12370538	12371311	III	Y49E10.1
5878165	5880201	2R	FBgn0261014	8138951	8139926	II	C41C4.8
7377749	7378081	3L	FBgn0016983	13313784	13314821	II	Y48C3A.7
24251592	24251736	3L	FBgn0011288	10261803	10261947	V	Y22F5A.3
5604341	5604440	3R	FBgn0261599	794565	794664	III	B0412.4
5954352	5955155	3R	FBgn0004889	9754915	9755171	I	F26E4.1
5954352	5955155	3R	FBgn0004889	9755725	9755889	I	F26E4.1
5982739	5983152	3R	FBgn0086359	13225338	13225487	III	Y43F4A.1
5982739	5983152	3R	FBgn0086359	13225535	13225632	III	Y43F4A.1
6078520	6079253	3R	FBgn0037801	6051898	6052100	II	R12C12.1
6079312	6080641	3R	FBgn0037801	6052974	6053362	II	R12C12.1
6079312	6080641	3R	FBgn0037801	6052433	6052926	II	R12C12.1
6079312	6080641	3R	FBgn0037801	6052708	6052926	II	R12C12.1
6079312	6080641	3R	FBgn0037801	6053406	6053638	II	R12C12.1
15358377	15358597	2R	FBgn0260934	14122979	14123782	V	H39E23.1
15358714	15358995	2R	FBgn0260934	14122979	14123782	V	H39E23.1
15359057	15359241	2R	FBgn0260934	14122979	14123782	V	H39E23.1
15359057	15359250	2R	FBgn0260934	14122979	14123782	V	H39E23.1
6190689	6191147	3R	FBgn0020379	10159267	10159608	II	F33H1.1
6189089	6189457	3R	FBgn0020379	10158079	10158949	II	F33H1.1
6237074	6237289	3R	FBgn0024957	11340301	11340438	X	ZK455.1
6236501	6237011	3R	FBgn0024957	11340728	11341536	X	ZK455.1
18549044	18549773	3R	FBgn0024958	11340728	11341536	X	ZK455.1
6235439	6236093	3R	FBgn0024957	11341585	11341873	X	ZK455.1
6339990	6340066	3R	FBgn0001235	4505815	4505891	V	T28F12.2
6337481	6337539	3R	FBgn0001235	4509865	4510134	V	T28F12.2
6502372	6502716	3R	FBgn0037818	7828473	7828973	IV	C06A6.4
6502372	6502716	3R	FBgn0037818	9375072	9375572	IV	C10C5.3
18917778	18918269	3R	FBgn0039049	9375072	9375572	IV	C10C5.3
6502372	6502716	3R	FBgn0037818	9381809	9382309	IV	C10C5.5
18917778	18918269	3R	FBgn0039049	9381809	9382309	IV	C10C5.5
6525941	6526412	3R	FBgn0020385	8085414	8085792	X	K07E3.3
6526724	6528561	3R	FBgn0020385	8081314	8082262	X	K07E3.4
6526724	6528561	3R	FBgn0020385	8082628	8083084	X	K07E3.4
6613197	6613426	3R	FBgn0037834	20268729	20269349	V	Y113G7B.17
5219452	5219685	X	FBgn0024332	15057815	15059179	V	C25D7.6
7048810	7049252	3R	FBgn0020910	3868426	3868561	III	F13B10.2
7049117	7049252	3R	FBgn0020910	3868426	3868561	III	F13B10.2
7048810	7049252	3R	FBgn0020910	3868445	3868561	III	F13B10.2
7049117	7049252	3R	FBgn0020910	3868445	3868561	III	F13B10.2
7049580	7049969	3R	FBgn0020910	3868610	3869050	III	F13B10.2
7049580	7049969	3R	FBgn0020910	3868754	3869050	III	F13B10.2
7071810	7072115	3R	FBgn0037891	6707557	6708007	V	W02F12.5
7203757	7203911	3R	FBgn0004595	8069451	8069922	III	K12H4.1
7203729	7203911	3R	FBgn0004595	8069451	8069922	III	K12H4.1
1269895	1270220	X	FBgn0023169	16799973	16800441	X	T01C8.1
1269903	1270220	X	FBgn0023169	16799973	16800441	X	T01C8.1
7386574	7386927	3R	FBgn0037912	9851879	9852148	III	K11H3.3
12725859	12726678	2L	FBgn0032456	19682689	19683129	V	Y43F8C.12
12725859	12726678	2L	FBgn0032456	12289208	12289442	III	Y75B8A.26
12737959	12738176	2L	FBgn0032456	9887741	9888956	X	F21G4.2
12738241	12738747	2L	FBgn0032456	9887741	9888956	X	F21G4.2
12738807	12739188	2L	FBgn0032456	9887741	9888956	X	F21G4.2
9876448	9877129	2R	FBgn0020620	12717755	12718182	II	Y46G5A.1
7461747	7461966	3R	FBgn0262081	74625	74808	I	Y48G1C.2
7460938	7461133	3R	FBgn0262081	76949	77153	I	Y48G1C.2
7564927	7567235	3R	FBgn0002906	12491132	12491763	IV	T04A11.6
7564041	7564863	3R	FBgn0002906	12492518	12492840	IV	T04A11.6
7581457	7581968	3R	FBgn0017581	10545578	10546265	II	R166.5
7581171	7581393	3R	FBgn0017581	10545578	10546265	II	R166.5
15589320	15589472	3R	FBgn0024963	5450510	5450731	V	ZC317.3
15589330	15589472	3R	FBgn0024963	5450510	5450731	V	ZC317.3
7626314	7626524	3R	FBgn0051116	7221462	7221835	II	E04F6.11
7714216	7715250	3R	FBgn0051368	18886702	18886980	V	Y80D3A.2
7715313	7715767	3R	FBgn0051368	18881522	18881899	V	Y80D3A.2
7715865	7717080	3R	FBgn0051368	18879018	18879496	V	Y80D3A.2
7715865	7717080	3R	FBgn0051368	18872597	18872937	V	Y80D3A.2
7796010	7796495	3R	FBgn0260743	15002802	15003091	X	F20D1.9
7796010	7796495	3R	FBgn0260743	7475341	7475722	IV	F55G1.5
7797616	7797750	3R	FBgn0037970	15003644	15003778	X	F20D1.9
7797616	7797750	3R	FBgn0037970	15003644	15003770	X	F20D1.9
7896608	7896831	3R	FBgn0037989	4831461	4831854	IV	H06H21.10
20687250	20688336	2L	FBgn0014859	3576857	3577146	III	C48D5.1
10300795	10301138	X	FBgn0000711	10684225	10684688	V	F29F11.6
10301199	10301333	X	FBgn0000711	10684225	10684688	V	F29F11.6
10300386	10300733	X	FBgn0000711	10683284	10683514	V	F29F11.6
10300386	10300733	X	FBgn0000711	10682893	10683024	V	F29F11.6
26023273	26023403	3R	FBgn0039756	7152188	7152524	V	F10D2.9
8450688	8451949	3R	FBgn0005671	4191679	4192507	X	F20B6.2
8450688	8451949	3R	FBgn0005671	5102456	5103241	I	Y110A7A.12
8450688	8451949	3R	FBgn0005671	5102073	5102408	I	Y110A7A.12
8450688	8451949	3R	FBgn0005671	4191358	4191627	X	F20B6.2
8462458	8463153	3R	FBgn0038068	386485	386954	V	ZK6.7
3446349	3447089	2L	FBgn0031533	386485	386954	V	ZK6.7
10535161	10535703	2L	FBgn0032266	386485	386954	V	ZK6.7
10668693	10669054	2L	FBgn0051871	386485	386954	V	ZK6.7
10700296	10700651	2L	FBgn0023496	386485	386954	V	ZK6.7
8464458	8465153	3R	FBgn0038069	523320	523684	V	R11G11.14
21728630	21729355	3R	FBgn0051089	523320	523684	V	R11G11.14
8518937	8519483	3R	FBgn0011745	15120401	15120840	II	Y53F4B.22
8523841	8525057	3R	FBgn0016693	6215539	6216218	V	W06H8.1
8523841	8525057	3R	FBgn0016693	6215050	6215389	V	W06H8.1
8785015	8786039	3R	FBgn0040493	8400029	8400377	III	ZK353.6
8845064	8845536	3R	FBgn0020496	5869465	5869616	X	F49E10.5
8859340	8861940	3R	FBgn0003308	14411550	14411745	IV	F55B11.1
8859340	8861940	3R	FBgn0003308	14411959	14412084	IV	F55B11.1
8859340	8861940	3R	FBgn0003308	4283266	4283576	IV	F15E6.6
8862222	8863535	3R	FBgn0003308	14403082	14403338	IV	F55B11.1
8862222	8863535	3R	FBgn0003308	14405400	14405730	IV	F55B11.1
8876177	8876646	3R	FBgn0038115	14052436	14052806	IV	Y37A1B.5
8875433	8875558	3R	FBgn0038115	14055449	14055855	IV	Y37A1B.5
8880363	8881557	3R	FBgn0260962	12117331	12117665	IV	M18.5
26023273	26023403	3R	FBgn0039756	11914401	11914737	IV	VZK822L.1
26022819	26023210	3R	FBgn0039756	11914401	11914737	IV	VZK822L.1
17567607	17568081	3R	FBgn0038897	12861313	12861520	V	T07F10.1
1519947	1520763	3L	FBgn0261243	7545943	7546177	IV	F49E8.3
9193461	9193883	3R	FBgn0027610	6725297	6725477	X	K11G12.5
9209186	9210301	3R	FBgn0038145	14757052	14757217	I	F39B2.10
9484488	9485370	3R	FBgn0004237	3337557	3338295	IV	F42A6.7
9484359	9485370	3R	FBgn0004237	3337557	3338295	IV	F42A6.7
22700896	22701125	3R	FBgn0004903	3337557	3338295	IV	F42A6.7
24426428	24426917	3R	FBgn0001215	3337557	3338295	IV	F42A6.7
24426440	24426917	3R	FBgn0001215	3337557	3338295	IV	F42A6.7
9484488	9485370	3R	FBgn0004237	3337560	3338295	IV	F42A6.7
9484359	9485370	3R	FBgn0004237	3337560	3338295	IV	F42A6.7
22700896	22701125	3R	FBgn0004903	3337560	3338295	IV	F42A6.7
24426428	24426917	3R	FBgn0001215	3337560	3338295	IV	F42A6.7
24426440	24426917	3R	FBgn0001215	3337560	3338295	IV	F42A6.7
9661499	9662464	3R	FBgn0013998	7768874	7769291	I	H15N14.2
9661499	9662464	3R	FBgn0013998	7768363	7768812	I	H15N14.2
13153828	13155456	X	FBgn0000346	7768363	7768812	I	H15N14.2
9892660	9892874	3R	FBgn0038197	10765199	10765272	I	R13H8.1
9905068	9905360	3R	FBgn0038197	10772949	10773110	I	R13H8.1
9947468	9947834	3R	FBgn0020510	5692400	5692485	III	B0336.6
10219833	10221477	3R	FBgn0086901	3359161	3360067	III	F45H7.2
10559422	10559605	3R	FBgn0011217	11081941	11082114	IV	M7.1
10559422	10559605	3R	FBgn0011217	11081788	11081893	IV	M7.1
10559422	10559605	3R	FBgn0011217	1929683	1929855	II	F52C6.12
10716418	10716624	3R	FBgn0038271	5592488	5592704	III	F56D2.1
17040831	17041233	X	FBgn0002590	11110591	11110860	IV	T05E11.1
10969988	10970961	3R	FBgn0038293	12871622	12872203	II	Y46G5A.31
10968681	10969548	3R	FBgn0038293	12871622	12872203	II	Y46G5A.31
10968681	10969548	3R	FBgn0038293	12868290	12868668	II	Y46G5A.31
11051688	11052248	3R	FBgn0015610	9618956	9619539	I	K07A1.12
11051691	11052248	3R	FBgn0015610	9618956	9619539	I	K07A1.12
11051688	11052248	3R	FBgn0015610	9617462	9617902	I	K07A1.11
11051691	11052248	3R	FBgn0015610	9617462	9617902	I	K07A1.11
11078130	11080029	3R	FBgn0259823	12507825	12508747	X	H20J18.1
11138122	11138768	3R	FBgn0004117	14624019	14624136	I	Y105E8B.1
11138831	11139008	3R	FBgn0004117	14622999	14623137	I	Y105E8B.1
11159388	11161219	3R	FBgn0038320	576048	576229	IV	F56A11.1
11159388	11161219	3R	FBgn0038320	573134	573313	IV	F56A11.1
11159388	11161219	3R	FBgn0038320	577536	579650	IV	F56A11.1
11161275	11161567	3R	FBgn0038320	577536	579650	IV	F56A11.1
11161795	11161994	3R	FBgn0038320	577536	579650	IV	F56A11.1
11162056	11162591	3R	FBgn0038320	577536	579650	IV	F56A11.1
11159388	11161219	3R	FBgn0038320	576288	576408	IV	F56A11.1
11170135	11170545	3R	FBgn0019925	5779885	5780196	X	C54H2.5
11218932	11219220	3R	FBgn0262483	1806010	1806221	III	Y39A3CL.2
15955215	15959958	3L	FBgn0036548	12734239	12735376	II	Y46G5A.4
11312050	11313731	3R	FBgn0038344	14757842	14758944	II	Y54E2A.4
15955215	15959958	3L	FBgn0036548	12733773	12734180	II	Y46G5A.4
11315293	11318181	3R	FBgn0038344	14773688	14774501	II	Y54E2A.4
11315293	11318181	3R	FBgn0038344	14760306	14760790	II	Y54E2A.4
15955215	15959958	3L	FBgn0036548	12729400	12729560	II	Y46G5A.4
11662077	11662528	3R	FBgn0017567	7233706	7233793	III	T20H4.5
11681251	11681655	3R	FBgn0038376	11095900	11096176	III	W09D6.6
11687811	11688539	3R	FBgn0051183	4504639	4504810	I	T01A4.1
11687493	11687657	3R	FBgn0051183	4505063	4505218	I	T01A4.1
11796715	11797045	3R	FBgn0002783	20247093	20247718	V	Y113G7B.23
11795877	11796651	3R	FBgn0002783	20247093	20247718	V	Y113G7B.23
11795877	11796651	3R	FBgn0002783	20244207	20244627	V	Y113G7B.23
11794297	11795124	3R	FBgn0002783	20241229	20242194	V	Y113G7B.23
11794297	11795316	3R	FBgn0002783	20241229	20242194	V	Y113G7B.23
15964394	15965185	3L	FBgn0000212	4299679	4300218	X	C52B9.8
234237	242143	2L	FBgn0086902	4689038	4690971	I	T04D1.4
19875754	19881204	3L	FBgn0262519	12848525	12849854	X	T14G8.1
11878746	11879065	3R	FBgn0027948	8458008	8458865	II	F22B5.7
11927517	11927714	3R	FBgn0010379	10250454	10250651	V	C12D8.10
11927517	11927714	3R	FBgn0010379	14149525	14149722	X	F28H6.1
11927780	11928169	3R	FBgn0010379	10251302	10251508	V	C12D8.10
12346476	12346623	X	FBgn0259680	10400417	10401188	X	F46F6.2
11927780	11928169	3R	FBgn0010379	14150496	14150624	X	F28H6.1
11927780	11928169	3R	FBgn0010379	10250816	10251007	V	C12D8.10
11927780	11928169	3R	FBgn0010379	14150194	14150385	X	F28H6.1
11927780	11928169	3R	FBgn0010379	10251652	10251780	V	C12D8.10
786733	788178	2L	FBgn0000442	1877187	1877820	IV	F55A8.2
12087984	12088808	3R	FBgn0040237	10249352	10250364	II	F54B3.3
12122384	12122498	3R	FBgn0250823	10229623	10229776	I	Y106G6E.6
12122558	12122826	3R	FBgn0250823	10228948	10229354	I	Y106G6E.6
12121391	12121542	3R	FBgn0250823	10230267	10230415	I	Y106G6E.6
12140087	12140968	3R	FBgn0040271	3270487	3270603	X	K09C4.8
12175608	12175749	3R	FBgn0027095	2927943	2928087	IV	Y54G2A.23
12296215	12296791	3R	FBgn0027053	5649943	5650325	IV	B0547.1
12308985	12309505	3R	FBgn0038438	7222668	7222898	III	R151.6
5013675	5015592	2L	FBgn0016075	16383861	16384533	X	F01G12.5
5031878	5032374	2L	FBgn0000299	16383861	16384533	X	F01G12.5
5035064	5036208	2L	FBgn0000299	16383861	16384533	X	F01G12.5
5031878	5032374	2L	FBgn0000299	16382769	16383583	X	F01G12.5
5034013	5034981	2L	FBgn0000299	16382769	16383583	X	F01G12.5
5035064	5036208	2L	FBgn0000299	16382769	16383583	X	F01G12.5
18315644	18316534	3R	FBgn0003676	8185514	8185937	II	T05C12.7
12825833	12827295	3R	FBgn0038464	485862	486231	II	W07E6.4
12825833	12827295	3R	FBgn0038464	487768	487952	II	W07E6.4
12866745	12867427	3R	FBgn0038471	4204832	4205322	III	R74.7
12897354	12898239	3R	FBgn0038473	8282142	8282907	II	K01C8.9
12918009	12920040	3R	FBgn0014141	361326	361858	IV	Y66H1B.2
12918009	12920040	3R	FBgn0014141	361011	361264	IV	Y66H1B.2
13369222	13369374	3R	FBgn0025571	17107846	17107998	IV	Y116A8C.32
3043272	3043389	3L	FBgn0040308	5378825	5379200	II	F09E5.15
1898676	1898842	2R	FBgn0004603	14327340	14327628	I	F49B2.5
13990554	13990771	3R	FBgn0022943	7642894	7643075	I	F26A3.2
23392583	23392777	3R	FBgn0027492	16360086	16360309	V	W08G11.4
23392327	23392517	3R	FBgn0027492	16360086	16360309	V	W08G11.4
14001325	14001659	3R	FBgn0042693	11027695	11028756	V	C13G3.3
14001726	14001956	3R	FBgn0042693	11027695	11028756	V	C13G3.3
14002029	14002421	3R	FBgn0042693	11027695	11028756	V	C13G3.3
23391929	23392262	3R	FBgn0027492	16362953	16363147	V	W08G11.4
23391640	23391869	3R	FBgn0027492	16364031	16364321	V	W08G11.4
14052452	14052659	3R	FBgn0262559	6607766	6607915	III	F20H11.3
14053427	14053623	3R	FBgn0262559	6607392	6607718	III	F20H11.3
5992222	5992335	2R	FBgn0004907	11604841	11605213	X	F52D10.3
5992446	5992572	2R	FBgn0004907	11604841	11605213	X	F52D10.3
5993207	5993330	2R	FBgn0004907	11604841	11605213	X	F52D10.3
5993794	5993957	2R	FBgn0004907	11820968	11821261	IV	M117.2
5993446	5993609	2R	FBgn0004907	11820968	11821261	IV	M117.2
14129854	14130591	3R	FBgn0038603	13641789	13642140	I	W09C5.5
14213297	14215168	3R	FBgn0038613	8907778	8909032	III	ZK637.8
14217300	14218927	3R	FBgn0028670	8907778	8909032	III	ZK637.8
24960984	24962139	3R	FBgn0028671	8907778	8909032	III	ZK637.8
11741530	11743729	2L	FBgn0032373	8907778	8909032	III	ZK637.8
14213297	14215168	3R	FBgn0038613	11436227	11437411	II	VW02B12L.1
14217300	14218927	3R	FBgn0028670	11436227	11437411	II	VW02B12L.1
24960984	24962139	3R	FBgn0028671	11436227	11437411	II	VW02B12L.1
11741530	11743729	2L	FBgn0032373	11436227	11437411	II	VW02B12L.1
14213297	14215168	3R	FBgn0038613	8304390	8306399	IV	F35H10.4
14217300	14218927	3R	FBgn0028670	8304390	8306399	IV	F35H10.4
24957848	24958024	3R	FBgn0028671	8304390	8306399	IV	F35H10.4
24960984	24962139	3R	FBgn0028671	8304390	8306399	IV	F35H10.4
11741530	11743729	2L	FBgn0032373	8304390	8306399	IV	F35H10.4
14213297	14215168	3R	FBgn0038613	12646664	12646800	IV	C26H9A.1
14212991	14213234	3R	FBgn0038613	8910255	8910474	III	ZK637.8
14212991	14213234	3R	FBgn0038613	12648981	12649152	IV	C26H9A.1
14212991	14213234	3R	FBgn0038613	8306446	8306671	IV	F35H10.4
14509226	14509547	3R	FBgn0038641	13211904	13212361	IV	C48D1.3
14804946	14806024	3R	FBgn0038666	12996554	12996953	I	CC4.3
14804946	14806024	3R	FBgn0038666	12998918	12999147	I	CC4.3
14804946	14806024	3R	FBgn0038666	12997946	12998070	I	CC4.3
15044911	15045062	3R	FBgn0262468	2574677	2574994	III	Y54F10AR.1
3816632	3817080	3L	FBgn0004888	900920	901223	III	F23H11.3
15472935	15473599	3R	FBgn0038723	8246553	8246791	III	C02F5.3
7925276	7926116	2R	FBgn0010339	11328478	11328946	III	T28D6.6
9148126	9148410	3L	FBgn0004244	10525175	10525374	III	T21C12.1
15586117	15586353	3R	FBgn0024963	16220115	16220785	V	F11A5.10
15589320	15589472	3R	FBgn0024963	5968813	5968888	I	B0207.12
15589330	15589472	3R	FBgn0024963	5968813	5968888	I	B0207.12
15681355	15682624	3R	FBgn0261984	8113432	8114544	II	C41C4.4
12738807	12739188	2L	FBgn0032456	19690712	19691204	V	Y43F8C.12
12738807	12739188	2L	FBgn0032456	9889005	9889199	X	F21G4.2
12738241	12738747	2L	FBgn0032456	578258	578717	X	F57C12.5
12738807	12739188	2L	FBgn0032456	578258	578717	X	F57C12.5
15744957	15745411	3R	FBgn0038751	2935288	2935601	X	Y71H10A.2
15883740	15884466	3R	FBgn0038772	10756605	10757337	III	K01G5.1
16116093	16116305	3R	FBgn0262582	12809108	12809212	X	T22H6.6
16120276	16121570	3R	FBgn0262582	12799446	12799742	X	T22H6.6
16147424	16147602	3R	FBgn0261550	13800825	13801012	X	ZK1086.1
16147490	16147602	3R	FBgn0261550	13800825	13801012	X	ZK1086.1
16147671	16148864	3R	FBgn0261550	13800195	13800780	X	ZK1086.1
16467668	16468195	3R	FBgn0038816	10881784	10883215	I	T27C10.6
16478873	16479286	3R	FBgn0038818	2719107	2719280	II	T05A8.4
16170630	16170859	X	FBgn0004066	8727870	8728121	I	C36B1.4
16648524	16648613	3R	FBgn0019936	14468638	14468777	I	Y105E8A.16
16653702	16653804	3R	FBgn0027493	4820898	4821938	V	C37H5.6
16651355	16651715	3R	FBgn0027493	4820898	4821938	V	C37H5.6
1154501	1154698	4	FBgn0039927	8719443	8719835	V	ZC196.7
1155720	1156110	4	FBgn0039927	8719443	8719835	V	ZC196.7
6626500	6626958	3L	FBgn0004619	7139977	7140074	III	B0280.12
16789649	16789915	3R	FBgn0002921	13128595	13129665	V	B0365.3
16789980	16791761	3R	FBgn0002921	13128595	13129665	V	B0365.3
16789980	16791761	3R	FBgn0002921	13127094	13128542	V	B0365.3
16792120	16792335	3R	FBgn0002921	13127094	13128542	V	B0365.3
16792830	16792924	3R	FBgn0002921	13127094	13128542	V	B0365.3
16798895	16799069	3R	FBgn0002921	13127094	13128542	V	B0365.3
16792527	16792621	3R	FBgn0002921	13127094	13128542	V	B0365.3
16796605	16796699	3R	FBgn0002921	13127094	13128542	V	B0365.3
16792120	16792621	3R	FBgn0002921	13127094	13128542	V	B0365.3
5508654	5510737	U	FBgn0085503	14595115	14595402	II	C01G12.8
5508654	5510737	U	FBgn0085503	14596423	14596717	II	C01G12.8
16883509	16883673	3R	FBgn0011672	2620591	2620940	IV	Y69A2AR.4
16882417	16882572	3R	FBgn0011672	2621686	2621817	IV	Y69A2AR.4
16882417	16882572	3R	FBgn0011672	6721647	6721802	X	K11G12.4
16893791	16894499	3R	FBgn0000083	10327463	10327908	III	T07C4.9
16898211	16898727	3R	FBgn0003257	10356857	10357306	III	T07C4.1
16914018	16914409	3R	FBgn0038853	1391115	1391298	I	Y92H12BM.1
16939668	16939789	3R	FBgn0015790	109835	109956	I	F53G12.1
16939668	16939789	3R	FBgn0015790	11633529	11633650	I	W04G5.2
16940475	16940823	3R	FBgn0015790	11633201	11633486	I	W04G5.2
14357520	14357700	2L	FBgn0015791	15606052	15606296	X	K09A9.2
2360972	2361092	2L	FBgn0014010	9309116	9309427	I	F26H9.6
16942839	16943266	3R	FBgn0010770	3145036	3145497	I	K09H9.6
16947794	16947973	3R	FBgn0023423	6371945	6372239	II	K10B2.1
16946556	16946691	3R	FBgn0023423	6372791	6373231	II	K10B2.1
17037109	17037312	3R	FBgn0025803	12540576	12540851	III	Y111B2A.8
13490412	13490781	X	FBgn0004169	1991205	1991826	V	T08B1.2
13490409	13490781	X	FBgn0004169	1991205	1991826	V	T08B1.2
17093342	17093462	3R	FBgn0016700	1263759	1263879	V	C39F7.4
17092948	17093175	3R	FBgn0016700	1263252	1263452	V	C39F7.4
17095467	17095616	3R	FBgn0043012	4458385	4458564	X	F02E8.3
17097877	17098158	3R	FBgn0038877	5595194	5595351	V	CD4.2
17493401	17495961	3R	FBgn0259113	11142685	11145029	III	Y47D3A.29
17567607	17568081	3R	FBgn0038897	13102743	13102944	X	R03G8.4
18856143	18856848	2L	FBgn0032721	3610561	3611229	IV	ZC416.6
17598858	17599221	3R	FBgn0027575	4498319	4498682	IV	ZK180.1
17704547	17705112	3R	FBgn0053092	1308752	1309064	II	F56D12.1
17704532	17705112	3R	FBgn0053092	1308752	1309064	II	F56D12.1
17704550	17705112	3R	FBgn0053092	1308752	1309064	II	F56D12.1
17843063	17843644	3R	FBgn0038922	14172130	14172341	X	C37E2.1
17843063	17843644	3R	FBgn0038922	14172473	14172673	X	C37E2.1
17852170	17852788	3R	FBgn0038925	11235851	11235999	II	T06D8.6
17862974	17863599	3R	FBgn0025140	10626970	10627272	I	B0511.6
17862974	17863599	3R	FBgn0025140	10625744	10626466	I	B0511.6
17894833	17894949	3R	FBgn0017397	7696533	7696649	I	T23G11.3
17894833	17894949	3R	FBgn0017397	6880589	6881000	I	T21G5.5
17897055	17897151	3R	FBgn0017397	6880589	6881000	I	T21G5.5
17896529	17896669	3R	FBgn0017397	7696698	7696841	I	T23G11.3
18185247	18185482	3R	FBgn0038947	4512543	4512779	IV	ZK180.4
18288313	18288501	3R	FBgn0024832	4389667	4389832	X	R160.1
18289065	18289847	3R	FBgn0024832	4392839	4392956	X	R160.1
18289065	18289847	3R	FBgn0024832	4391558	4391642	X	R160.1
18315644	18316534	3R	FBgn0003676	8186333	8186989	II	T05C12.7
18315644	18316534	3R	FBgn0003676	8185982	8186287	II	T05C12.7
18370840	18371192	3R	FBgn0038984	6554232	6554403	IV	C43G2.1
18370840	18371192	3R	FBgn0038984	6553277	6553598	IV	C43G2.1
18430538	18430813	3R	FBgn0051158	12606936	12607441	IV	Y55D9A.1
18880610	18880898	3R	FBgn0039045	8135194	8135424	II	C41C4.7
18880451	18880553	3R	FBgn0039045	8135194	8135424	II	C41C4.7
18899586	18899723	3R	FBgn0039054	2146034	2146177	IV	C54E4.2
13896805	13896922	2L	FBgn0028509	10674410	10675532	III	Y39A1A.15
18983223	18983432	3R	FBgn0004395	8020676	8020771	X	C34D10.2
18981796	18982215	3R	FBgn0004395	8022727	8022862	X	C34D10.2
18981531	18981733	3R	FBgn0004395	8023062	8023215	X	C34D10.2
19114789	19115381	3R	FBgn0039071	11954002	11954665	IV	ZK829.4
19763454	19763773	3R	FBgn0001098	11954002	11954665	IV	ZK829.4
19763145	19763349	3R	FBgn0001098	11954002	11954665	IV	ZK829.4
19174234	19180442	3R	FBgn0020756	15012089	15012708	I	F33H2.5
19174234	19180442	3R	FBgn0020756	15010622	15011187	I	F33H2.5
19174234	19180442	3R	FBgn0020756	15010009	15010574	I	F33H2.5
19174234	19180442	3R	FBgn0020756	15011795	15012041	I	F33H2.5
19174234	19180442	3R	FBgn0020756	15011234	15011578	I	F33H2.5
19340099	19340881	3R	FBgn0039081	6768801	6768944	X	R03E9.4
19527601	19527943	3R	FBgn0051148	17478363	17478610	IV	F11E6.1
6184088	6184808	X	FBgn0028685	42533	43260	II	F23F1.8
6183818	6183958	X	FBgn0028685	42533	43260	II	F23F1.8
19593731	19594051	3R	FBgn0039116	2720672	2720992	I	Y71F9B.16
19593801	19594051	3R	FBgn0039116	2720672	2720992	I	Y71F9B.16
5878165	5880201	2R	FBgn0261014	10562027	10562854	II	C06A1.1
18771424	18771814	2R	FBgn0034792	10419574	10419678	III	M03C11.5
19763843	19764277	3R	FBgn0001098	11953552	11953956	IV	ZK829.4
19784754	19784932	3R	FBgn0039132	6018084	6018187	V	F29G9.3
19870080	19870988	3R	FBgn0005649	5713415	5713834	II	C18A3.5
24027890	24027977	3R	FBgn0085383	5713415	5713834	II	C18A3.5
19870080	19870988	3R	FBgn0005649	5713415	5713835	II	C18A3.5
24027890	24027977	3R	FBgn0085383	5713415	5713835	II	C18A3.5
19886097	19886666	3R	FBgn0040283	4955249	4955598	I	F28B3.7
19887579	19888082	3R	FBgn0040283	4952291	4952614	I	F28B3.7
19888143	19888320	3R	FBgn0040283	4952291	4952614	I	F28B3.7
9926839	9927006	2L	FBgn0259712	9360896	9361357	I	M04C9.5
9927066	9927404	2L	FBgn0259712	9360896	9361357	I	M04C9.5
20766894	20769153	3L	FBgn0016696	10417349	10418283	X	ZC504.3
20765705	20769153	3L	FBgn0016696	10417349	10418283	X	ZC504.3
19994579	19994776	3R	FBgn0039160	769122	769319	X	T04G9.3
20024997	20025309	3R	FBgn0011725	12368760	12369224	IV	ZC518.3
20068377	20073364	3R	FBgn0043884	10381840	10382495	IV	R11A8.7
20082082	20082826	3R	FBgn0011225	1449237	1450252	I	F47G6.4
20082082	20082826	3R	FBgn0011225	436482	436967	IV	Y66H1A.6
3388416	3389229	2R	FBgn0261397	9387091	9389017	V	F36D4.3
3389607	3390095	2R	FBgn0261397	9387091	9389017	V	F36D4.3
20881930	20884669	2R	FBgn0005634	7930881	7932976	I	F20G4.3
10494428	10494811	2L	FBgn0086347	4032473	4032608	III	T02C12.1
10494288	10494367	2L	FBgn0086347	4032473	4032608	III	T02C12.1
20881930	20884669	2R	FBgn0005634	2912072	2912545	X	F52B10.1
6976373	6981691	2L	FBgn0031879	4009428	4011552	IV	W02C12.1
20143618	20143843	3R	FBgn0028471	4569585	4569901	V	Y61A9LA.8
20161290	20161958	3R	FBgn0039183	10104463	10104658	IV	C04G2.6
20233040	20233220	3R	FBgn0000036	5143874	5143966	I	Y110A7A.3
20230691	20231151	3R	FBgn0000036	4898925	4899201	I	F21F3.5
8181664	8181800	X	FBgn0015519	4898925	4899201	I	F21F3.5
23256899	23257067	3L	FBgn0037212	4898925	4899201	I	F21F3.5
20337206	20337381	3R	FBgn0004118	5147065	5147383	I	Y110A7A.3
20337206	20339544	3R	FBgn0004118	5147065	5147383	I	Y110A7A.3
8186283	8186451	X	FBgn0015519	5147065	5147383	I	Y110A7A.3
20340032	20340160	3R	FBgn0004118	5143713	5143822	I	Y110A7A.3
23220538	23220647	3L	FBgn0037212	5143713	5143822	I	Y110A7A.3
20340032	20340160	3R	FBgn0004118	4900323	4900477	I	F21F3.5
23220538	23220647	3L	FBgn0037212	4900323	4900477	I	F21F3.5
20339789	20339974	3R	FBgn0004118	4900080	4900230	I	F21F3.5
23231937	23232117	3L	FBgn0037212	4900080	4900230	I	F21F3.5
20544043	20544780	3R	FBgn0039219	3686098	3686503	IV	Y37E11AL.7
20544043	20544780	3R	FBgn0039219	3685317	3685451	IV	Y37E11AL.7
6112059	6112248	3L	FBgn0005658	4128984	4129292	II	T08H4.3
20628293	20629884	3R	FBgn0039227	7497664	7498609	I	C26C6.1
20650218	20650356	3R	FBgn0045980	2362715	2362991	I	Y39G10AR.3
20849250	20849871	3R	FBgn0039258	9779496	9779770	III	R10E11.4
20890583	20890716	3R	FBgn0039269	14347840	14347997	II	Y54G11A.10
20890583	20891136	3R	FBgn0039269	14347840	14347997	II	Y54G11A.10
20893107	20893577	3R	FBgn0011336	6250260	6251087	III	T12A2.2
20924256	20924435	3R	FBgn0053096	8031143	8031894	I	K04G2.2
20954455	20955332	3R	FBgn0259152	1473917	1474203	III	Y82E9BR.18
20955395	20956510	3R	FBgn0259152	1470519	1471344	III	Y82E9BR.18
21079014	21082015	3R	FBgn0039302	3403143	3403568	III	F59A2.1
21079014	21082015	3R	FBgn0039302	3403071	3403568	III	F59A2.1
21085216	21085704	3R	FBgn0039303	8811932	8812067	II	F46C5.8
21091893	21092271	3R	FBgn0039306	14653115	14654403	I	Y105E8B.3
21092324	21092515	3R	FBgn0039306	14653115	14654403	I	Y105E8B.3
21182356	21183230	3R	FBgn0004509	11678828	11679451	I	F11A6.1
21182356	21183230	3R	FBgn0004509	11677831	11678231	I	F11A6.1
590860	590969	4	FBgn0039909	6465510	6465684	III	T26A5.3
590601	590802	4	FBgn0039909	6465510	6465684	III	T26A5.3
590601	590802	4	FBgn0039909	15589327	15589549	X	K09A9.5
590601	590802	4	FBgn0039909	6465730	6465850	III	T26A5.3
21312717	21313993	3R	FBgn0040212	12813645	12814181	II	Y46G5A.21
22812155	22812726	3R	FBgn0051075	5079247	5079524	III	F54D8.3
21506988	21507767	3R	FBgn0039358	4569752	4569964	III	F35G12.2
21507827	21508013	3R	FBgn0039358	4570230	4570418	III	F35G12.2
21726536	21727261	3R	FBgn0051091	9792020	9792387	V	F46B6.8
21728630	21729355	3R	FBgn0051089	9792020	9792387	V	F46B6.8
10535161	10535703	2L	FBgn0032266	9792020	9792387	V	F46B6.8
21726536	21727261	3R	FBgn0051091	12920454	12921082	V	F54F3.3
21728630	21729355	3R	FBgn0051089	6932995	6933207	V	Y57E12B.3
21873958	21874157	3R	FBgn0001139	6743202	6743949	I	W02D3.9
22082947	22083763	3R	FBgn0000064	5875005	5875756	III	F01F1.12
22082947	22083763	3R	FBgn0000064	5875131	5875756	III	F01F1.12
22082947	22083763	3R	FBgn0000064	13564149	13564624	III	T05D4.1
22082947	22083763	3R	FBgn0000064	5876094	5876175	III	F01F1.12
3237742	3238072	3L	FBgn0035425	4651731	4651955	III	T23F11.1
22526149	22526462	3R	FBgn0023179	10170484	10170942	V	C51E3.7
22797632	22801698	3R	FBgn0039466	702252	703988	I	Y18H1A.3
22812956	22813060	3R	FBgn0051075	5078533	5078659	III	F54D8.3
22812956	22813060	3R	FBgn0051075	5078533	5078661	III	F54D8.3
22812155	22812726	3R	FBgn0051075	1645694	1645971	V	K04F1.15
22953559	22954299	3R	FBgn0039492	4381547	4381668	X	R160.7
11414804	11414967	2R	FBgn0019968	3178163	3178397	X	F56E3.3
11413524	11414100	2R	FBgn0019968	3176684	3177289	X	F56E3.3
1186176	1186993	4	FBgn0039925	3797336	3797885	IV	M02B7.3
23463795	23464027	3R	FBgn0039532	11548736	11548968	X	C35C5.4
23464101	23464261	3R	FBgn0039532	11549488	11549648	X	C35C5.4
23484338	23484643	3R	FBgn0002772	5566634	5566817	III	F09F7.2
23522857	23524452	3R	FBgn0086346	9959734	9960698	III	R10E12.1
23749092	23749462	3R	FBgn0003279	4646442	4646704	I	B0041.4
23775064	23776316	3R	FBgn0039562	11120611	11121628	IV	T05E11.3
23775064	23776316	3R	FBgn0039562	11121703	11122278	IV	T05E11.3
23790707	23792209	3R	FBgn0039566	6010627	6011680	III	ZK328.2
23790707	23792209	3R	FBgn0039566	6011734	6012304	III	ZK328.2
21679484	21680180	2L	FBgn0000559	9164829	9166332	I	F25H5.4
2480187	2481026	3RHet	FBgn0027341	11411631	11412473	IV	F22B3.4
2480187	2481026	3RHet	FBgn0027341	11592833	11593675	II	F07A11.2
2476985	2477182	3RHet	FBgn0027341	11594641	11595344	II	F07A11.2
2477230	2477685	3RHet	FBgn0027341	11594641	11595344	II	F07A11.2
2476985	2479147	3RHet	FBgn0027341	11594641	11595344	II	F07A11.2
2476985	2477182	3RHet	FBgn0027341	11594641	11595342	II	F07A11.2
2477230	2477685	3RHet	FBgn0027341	11594641	11595342	II	F07A11.2
2476985	2479147	3RHet	FBgn0027341	11594641	11595342	II	F07A11.2
4815493	4816645	3L	FBgn0261797	4393881	4394955	I	T21E12.4
24641204	24642520	3R	FBgn0039600	5680010	5680538	V	F25B4.5
24870219	24871440	3R	FBgn0003093	12016319	12016646	V	F57F5.5
12828649	12828997	2R	FBgn0003091	9381565	9381885	X	E01H11.1
10835399	10836355	2R	FBgn0261854	5382627	5382985	II	F09E5.1
12829458	12829659	2R	FBgn0003091	9382417	9382627	X	E01H11.1
24886323	24886680	3R	FBgn0039632	10182112	10182276	V	ZK856.1
24938931	24939171	3R	FBgn0039635	3399885	3400070	IV	C04C3.3
24939716	24939877	3R	FBgn0039635	3399885	3400070	IV	C04C3.3
24939716	24939877	3R	FBgn0039635	3400606	3400736	IV	C04C3.3
24940816	24941227	3R	FBgn0039635	3401427	3401604	IV	C04C3.3
24940816	24941227	3R	FBgn0039635	3402246	3402627	IV	C04C3.3
24957848	24958024	3R	FBgn0028671	8905783	8905959	III	ZK637.8
24960984	24962139	3R	FBgn0028671	8907514	8907723	III	ZK637.8
11741530	11743729	2L	FBgn0032373	8907514	8907723	III	ZK637.8
24963074	24963245	3R	FBgn0028671	8306720	8306894	IV	F35H10.4
24963074	24963245	3R	FBgn0028671	8910639	8910810	III	ZK637.8
12725859	12726678	2L	FBgn0032456	15933732	15934056	X	E03G2.2
25143558	25143691	3R	FBgn0015622	9816014	9816359	III	ZK632.6
25142645	25143233	3R	FBgn0015622	9815618	9815965	III	ZK632.6
13634239	13634473	2L	FBgn0259984	8794872	8795063	I	DY3.7
25571485	25572459	3R	FBgn0039691	8141764	8142994	II	F10B5.8
25576703	25577345	3R	FBgn0260990	13039730	13040400	V	W07G4.3
25688507	25688918	3R	FBgn0039713	7313189	7313494	IV	F42C5.8
25688507	25688918	3R	FBgn0039713	7313545	7313644	IV	F42C5.8
25699046	25699864	3R	FBgn0083969	14166095	14166911	X	R03E1.1
25836925	25837329	3R	FBgn0039737	9685384	9685794	II	ZK1320.9
25836925	25837329	3R	FBgn0039737	6889375	6889569	II	C44B7.10
26033815	26034147	3R	FBgn0039757	10331102	10331242	I	ZC434.2
26272286	26272895	3R	FBgn0028646	848953	849406	III	K02F3.2
26304841	26305149	3R	FBgn0039776	12214750	12215167	IV	F35G2.4
26309842	26310324	3R	FBgn0039776	11374159	11374805	III	Y47D3B.10
26419211	26419357	3R	FBgn0039790	11075292	11075438	X	W04G3.5
9696191	9698431	2L	FBgn0000273	14950017	14950400	I	ZK909.2
9696191	9698233	2L	FBgn0000273	14950017	14950400	I	ZK909.2
9696191	9698431	2L	FBgn0000273	14949592	14949801	I	ZK909.2
9696191	9698233	2L	FBgn0000273	14949592	14949801	I	ZK909.2
26609665	26611663	3R	FBgn0004606	3860315	3860486	IV	F28F9.1
20293086	20293979	X	FBgn0023177	12350766	12350891	III	Y75B8A.30
20293086	20294027	X	FBgn0023177	12350766	12350891	III	Y75B8A.30
26868481	26868574	3R	FBgn0010015	10498299	10498393	IV	C02F4.2
26868839	26868964	3R	FBgn0010015	10498071	10498196	IV	C02F4.2
12549411	12550185	X	FBgn0015024	4085567	4085721	III	C03C10.1
12549411	12550185	X	FBgn0015024	4085247	4085361	III	C03C10.1
1606086	1606900	3L	FBgn0035240	4700601	4701902	IV	T22B11.5
27043462	27043666	3R	FBgn0039830	1419323	1419785	III	Y82E9BR.3
2565341	2565578	X	FBgn0003371	12821640	12822216	I	Y18D10A.5
2564207	2564290	X	FBgn0003371	12820525	12820793	I	Y18D10A.5
27228377	27229597	3R	FBgn0039846	1043136	1043450	III	BE0003N10.1
27228377	27229597	3R	FBgn0039846	1041761	1042095	III	BE0003N10.1
27280297	27280486	3R	FBgn0261988	9995550	9995675	X	F19C6.1
27281770	27282033	3R	FBgn0261988	9994076	9994237	X	F19C6.1
27398223	27398878	3R	FBgn0028968	10152316	10153051	IV	T14G10.5
27398220	27398878	3R	FBgn0028968	10152316	10153051	IV	T14G10.5
27398976	27400446	3R	FBgn0028968	10153256	10154390	IV	T14G10.5
27398976	27400446	3R	FBgn0028968	10153102	10153209	IV	T14G10.5
27566042	27566891	3R	FBgn0000557	6970391	6971211	III	F31E3.5
27567349	27567554	3R	FBgn0000557	6970391	6971211	III	F31E3.5
27566039	27566891	3R	FBgn0000557	6970391	6971211	III	F31E3.5
27566042	27566891	3R	FBgn0000557	7824089	7824909	X	R03G5.1
27567349	27567554	3R	FBgn0000557	7824089	7824909	X	R03G5.1
27566039	27566891	3R	FBgn0000557	7824089	7824909	X	R03G5.1
27566042	27566891	3R	FBgn0000557	7824223	7824909	X	R03G5.1
27567349	27567554	3R	FBgn0000557	7824223	7824909	X	R03G5.1
27566039	27566891	3R	FBgn0000557	7824223	7824909	X	R03G5.1
27566042	27566891	3R	FBgn0000557	7824268	7824908	X	R03G5.1
27567349	27567554	3R	FBgn0000557	7824268	7824908	X	R03G5.1
27566039	27566891	3R	FBgn0000557	7824268	7824908	X	R03G5.1
27566042	27566891	3R	FBgn0000557	7824268	7824909	X	R03G5.1
27567349	27567554	3R	FBgn0000557	7824268	7824909	X	R03G5.1
27566039	27566891	3R	FBgn0000557	7824268	7824909	X	R03G5.1
27566042	27566891	3R	FBgn0000557	6971260	6971428	III	F31E3.5
27566039	27566891	3R	FBgn0000557	6971260	6971428	III	F31E3.5
27566042	27566891	3R	FBgn0000557	6971482	6971656	III	F31E3.5
27566039	27566891	3R	FBgn0000557	6971482	6971656	III	F31E3.5
27566042	27566891	3R	FBgn0000557	7824089	7824215	X	R03G5.1
27566039	27566891	3R	FBgn0000557	7824089	7824215	X	R03G5.1
27598576	27598764	3R	FBgn0039875	11767599	11768031	V	F55A11.3
27618427	27619192	3R	FBgn0039877	9885149	9885436	IV	F32B6.2
5742016	5743525	2R	FBgn0027580	11820841	11821457	V	D2023.2
27617866	27618372	3R	FBgn0039877	9885487	9885657	IV	F32B6.2
27617866	27618372	3R	FBgn0039877	9885709	9885956	IV	F32B6.2
27691473	27691758	3R	FBgn0011224	10687055	10687276	II	D2089.4
27691485	27691758	3R	FBgn0011224	10687055	10687276	II	D2089.4
27683601	27683693	3R	FBgn0011224	10688699	10688791	II	D2089.4
27678314	27678530	3R	FBgn0011224	10688859	10689153	II	D2089.4
383518	384261	X	FBgn0023536	17378140	17378720	IV	C30H6.6
517829	518377	X	FBgn0025640	11612396	11612655	II	F07A11.5
1236620	1237568	X	FBgn0024362	5274310	5274555	V	B0238.10
1237323	1237568	X	FBgn0024362	5274310	5274555	V	B0238.10
15902025	15902251	3L	FBgn0036544	13492714	13492854	X	F15A2.6
1356679	1357972	X	FBgn0028274	1833451	1833724	I	C53H9.2
1356679	1357972	X	FBgn0028274	1833453	1833724	I	C53H9.2
1376706	1376948	X	FBgn0003517	4753544	4753806	III	B0393.1
1754719	1755131	X	FBgn0028969	6624050	6624682	III	C13B9.3
1776352	1776534	X	FBgn0023518	13655811	13656059	III	T12D8.1
1800339	1801467	X	FBgn0023511	12046142	12046734	V	F10C2.5
1798526	1800268	X	FBgn0023511	12046797	12047111	V	F10C2.5
1924476	1924892	X	FBgn0000667	12479721	12480042	V	W04D2.1
17555022	17561265	X	FBgn0250788	6882814	6883695	V	K11C4.3
1924476	1924892	X	FBgn0000667	12480343	12480591	V	W04D2.1
1924248	1924401	X	FBgn0000667	12480343	12480591	V	W04D2.1
1921554	1921904	X	FBgn0000667	12481520	12482546	V	W04D2.1
1919808	1920942	X	FBgn0000667	12481520	12482546	V	W04D2.1
1919808	1920942	X	FBgn0000667	12482605	12483037	V	W04D2.1
1953508	1953794	X	FBgn0025625	2849686	2849775	X	F58H12.1
1969240	1969651	X	FBgn0025629	11472849	11473243	II	W02B12.10
1972865	1973677	X	FBgn0040394	11991301	11992023	V	C52E4.6
10395891	10397288	2R	FBgn0261823	1937672	1938091	III	F53A3.4
2098542	2098742	X	FBgn0023549	16768132	16768410	X	C10E2.6
2473610	2473973	X	FBgn0040377	9508669	9509024	III	F55H2.2
2489759	2491048	X	FBgn0001404	9471816	9472058	III	B0464.4
2489759	2491048	X	FBgn0001404	9471421	9471742	III	B0464.4
2526638	2526884	X	FBgn0261922	12255431	12255590	III	Y75B8A.24
2583537	2583893	X	FBgn0003068	1239956	1240230	II	F47F6.1
5878165	5880201	2R	FBgn0261014	10560908	10561980	II	C06A1.1
5879542	5880201	2R	FBgn0261014	10560908	10561980	II	C06A1.1
2590021	2590890	X	FBgn0024992	2338183	2338452	IV	Y38F2AR.7
2590021	2590291	X	FBgn0024992	2338183	2338452	IV	Y38F2AR.7
5878165	5880201	2R	FBgn0261014	8139979	8140697	II	C41C4.8
5879542	5880201	2R	FBgn0261014	8139979	8140697	II	C41C4.8
13677424	13678738	2R	FBgn0028744	14153169	14153859	II	Y48B6A.1
2686159	2686813	X	FBgn0003996	6143755	6143924	III	Y42G9A.6
2686159	2686813	X	FBgn0003996	3280001	3280348	II	F02E11.1
16491826	16492791	3L	FBgn0003515	11220066	11220181	III	Y47D3A.11
2686159	2686813	X	FBgn0003996	6086845	6087157	III	C05D10.3
3678561	3678739	X	FBgn0086899	9707174	9708604	III	C07A9.3
3679323	3679528	X	FBgn0086899	9707174	9708604	III	C07A9.3
3775487	3775995	X	FBgn0028665	5081627	5081805	I	C30F8.2
3775487	3775995	X	FBgn0028665	5081208	5081365	I	C30F8.2
3775487	3775995	X	FBgn0028665	5081850	5082021	I	C30F8.2
4005676	4007500	X	FBgn0026079	1198547	1199144	I	Y48G8AL.5
4009353	4010577	X	FBgn0026080	7082655	7083350	V	VC5.4
4263708	4263823	X	FBgn0029706	10439129	10439503	I	Y106G6H.5
4372181	4372327	X	FBgn0000179	5132522	5132668	III	F21H11.3
4597588	4598152	X	FBgn0028325	8066393	8066962	II	T05H10.6
4597588	4598152	X	FBgn0028325	8067042	8067618	II	T05H10.6
4598228	4598550	X	FBgn0028325	8067042	8067618	II	T05H10.6
4844997	4847140	X	FBgn0004368	9006981	9007431	II	F44G4.8
11566283	11566965	X	FBgn0004370	9006981	9007431	II	F44G4.8
4962169	4962831	X	FBgn0003028	3746663	3746787	III	F34D10.5
5128732	5131469	X	FBgn0086911	4607518	4607787	III	F10F2.1
5128732	5131469	X	FBgn0086911	4606364	4607070	III	F10F2.1
5140556	5143433	X	FBgn0086911	4605034	4605272	III	F10F2.1
5140556	5143433	X	FBgn0086911	4598422	4598562	III	F10F2.1
3623262	3623881	2L	FBgn0000721	8536892	8537197	IV	C09G4.2
3674739	3675037	2R	FBgn0015614	11376158	11376334	V	F55C10.1
5616241	5617076	X	FBgn0052758	10544344	10544773	I	F25H2.2
5808614	5808813	X	FBgn0029823	6441301	6441638	III	C05D11.11
5892980	5893533	X	FBgn0027546	4601073	4601314	III	F35G12.6
6032057	6032288	X	FBgn0029846	7856473	7856706	X	C54D2.5
6022411	6022652	X	FBgn0029846	7855593	7855719	X	C54D2.5
6022426	6022652	X	FBgn0029846	7855593	7855719	X	C54D2.5
6017422	6017631	X	FBgn0029846	7854474	7854659	X	C54D2.5
6014268	6014382	X	FBgn0029846	7854249	7854378	X	C54D2.5
6014268	6014382	X	FBgn0029846	7854256	7854378	X	C54D2.5
6009450	6009605	X	FBgn0029846	7853673	7853852	X	C54D2.5
6002063	6003979	X	FBgn0029846	7851956	7852473	X	C54D2.5
6002063	6003979	X	FBgn0029846	7850639	7850997	X	C54D2.5
6002063	6003979	X	FBgn0029846	7850395	7850595	X	C54D2.5
6139047	6146024	X	FBgn0023458	14616635	14617058	X	F54E4.1
6139047	6146024	X	FBgn0023458	14612830	14613122	X	F54E4.1
6180855	6181602	X	FBgn0026015	13390584	13390873	II	Y48C3A.14
6179465	6180515	X	FBgn0026015	13393327	13393590	II	Y48C3A.14
6252935	6253912	X	FBgn0261955	10215876	10216274	III	T20G5.2
6425868	6426238	X	FBgn0014026	59888	60122	X	Y73B3A.18
6425868	6426238	X	FBgn0014026	59888	60037	X	Y73B3A.18
6425868	6426238	X	FBgn0014026	4389884	4390033	IV	Y24D9A.4
6425868	6426238	X	FBgn0014026	4389392	4389743	IV	Y24D9A.4
6425868	6426238	X	FBgn0014026	60178	60529	X	Y73B3A.18
6574331	6574531	X	FBgn0028336	7465892	7466221	III	H14A12.2
6574331	6574531	X	FBgn0028336	7465892	7467133	III	H14A12.2
6574601	6575405	X	FBgn0028336	7465892	7467133	III	H14A12.2
6576539	6577343	X	FBgn0029890	7465892	7467133	III	H14A12.2
11457183	11458191	3L	FBgn0036162	7465892	7467133	III	H14A12.2
6574331	6574531	X	FBgn0028336	7465998	7466223	III	H14A12.2
6574331	6574531	X	FBgn0028336	7465892	7466223	III	H14A12.2
6574331	6574531	X	FBgn0028336	7466072	7466223	III	H14A12.2
6574601	6575405	X	FBgn0028336	7466270	7467133	III	H14A12.2
6576539	6577343	X	FBgn0029890	7466270	7467133	III	H14A12.2
11457183	11458191	3L	FBgn0036162	7466270	7467133	III	H14A12.2
6574601	6575405	X	FBgn0028336	7466272	7467133	III	H14A12.2
6576539	6577343	X	FBgn0029890	7466272	7467133	III	H14A12.2
11457183	11458191	3L	FBgn0036162	7466272	7467133	III	H14A12.2
6701529	6701681	X	FBgn0029903	13518147	13520059	III	Y76A2B.1
6708548	6709465	X	FBgn0086693	3555465	3555690	IV	B0212.5
6710498	6710848	X	FBgn0086693	3553263	3553514	IV	B0212.5
6721851	6725351	X	FBgn0052743	6903113	6903409	I	C48B6.6
13649848	13650140	2R	FBgn0027572	12939292	12939966	I	F08A8.1
13650198	13650493	2R	FBgn0027572	12939292	12939966	I	F08A8.1
17274647	17274939	2R	FBgn0034628	12939292	12939966	I	F08A8.1
17275003	17275408	2R	FBgn0034628	12939292	12939966	I	F08A8.1
17277788	17278080	2R	FBgn0034629	12939292	12939966	I	F08A8.1
17278143	17278548	2R	FBgn0034629	12939292	12939966	I	F08A8.1
13649848	13650140	2R	FBgn0027572	12943531	12944205	I	F08A8.2
13650198	13650493	2R	FBgn0027572	12948094	12948607	I	F08A8.3
13649848	13650140	2R	FBgn0027572	12951796	12952309	I	F08A8.4
13650198	13650493	2R	FBgn0027572	12951796	12952309	I	F08A8.4
17275003	17275408	2R	FBgn0034628	12951796	12952309	I	F08A8.4
13649848	13650140	2R	FBgn0027572	12951796	12952298	I	F08A8.3
13650198	13650493	2R	FBgn0027572	12951796	12952298	I	F08A8.3
17275003	17275408	2R	FBgn0034628	12951796	12952298	I	F08A8.3
7183778	7184428	X	FBgn0025549	10907681	10908061	III	M142.1
2584921	2585080	2R	FBgn0014009	3825125	3825368	I	F53F10.4
7794836	7795040	X	FBgn0261592	13952476	13952836	I	Y71A12B.1
7796400	7797192	X	FBgn0010292	6932689	6932822	III	F57B9.5
7820798	7822589	X	FBgn0029979	14009496	14009593	V	F58E10.3
6944367	6944545	3L	FBgn0035720	14009496	14009593	V	F58E10.3
7828042	7828303	X	FBgn0004403	7179211	7179326	III	F37C12.9
7829208	7829472	X	FBgn0004404	7179211	7179326	III	F37C12.9
7855472	7855747	X	FBgn0003656	8235764	8236039	II	M110.7
7918154	7918341	X	FBgn0010329	15500614	15500975	X	H13N06.6
7958566	7958794	X	FBgn0004657	3912631	3913034	III	ZK1058.2
7961095	7961529	X	FBgn0004657	3912631	3913034	III	ZK1058.2
7999301	7999927	X	FBgn0040319	9037850	9038123	II	F37B12.2
7998070	7999226	X	FBgn0040319	9037035	9037610	II	F37B12.2
8129915	8131202	X	FBgn0261873	8794045	8794882	V	C01B7.4
8144831	8145162	X	FBgn0017566	2700273	2701025	V	Y45G12B.1
8143736	8144762	X	FBgn0017566	2700273	2701025	V	Y45G12B.1
8143736	8144762	X	FBgn0017566	2702905	2703872	V	Y45G12B.1
8489281	8489494	X	FBgn0025864	1933690	1934062	IV	F52C12.4
8769127	8769893	X	FBgn0011661	5287454	5287636	I	C01G8.5
8769127	8769893	X	FBgn0011661	5289996	5290196	I	C01G8.5
8984521	8985210	X	FBgn0030086	8927857	8927974	II	T21B10.7
8985443	8986070	X	FBgn0030086	8928033	8929202	II	T21B10.7
8999430	8999990	X	FBgn0004856	11645747	11646832	V	T27F2.1
9005887	9006125	X	FBgn0030089	14407330	14408026	I	Y105E8A.9
9007676	9007932	X	FBgn0030089	14407330	14408026	I	Y105E8A.9
9008008	9008603	X	FBgn0030089	14407330	14408026	I	Y105E8A.9
9091302	9094106	X	FBgn0086450	5470680	5471297	X	C25F6.3
9091302	9094106	X	FBgn0086450	5469022	5469271	X	C25F6.3
9091302	9094106	X	FBgn0086450	5469839	5470011	X	C25F6.3
9091302	9094106	X	FBgn0086450	5469321	5469789	X	C25F6.3
9142575	9143214	X	FBgn0010269	3008736	3008860	I	Y54E10BL.6
9142575	9143214	X	FBgn0010269	3012846	3013064	I	Y54E10BL.6
9158656	9158862	X	FBgn0052703	6068396	6068866	III	C05D10.2
9158656	9158862	X	FBgn0052703	6068717	6068866	III	C05D10.2
9214118	9214545	X	FBgn0040234	12992098	12992208	X	F11C1.5
9232324	9232481	X	FBgn0085478	13109545	13109698	III	Y39E4B.7
9259911	9265571	X	FBgn0261260	7622328	7623341	I	F29D11.1
9259911	9265571	X	FBgn0261260	7628773	7630820	I	F29D11.1
9257590	9259094	X	FBgn0261260	7628773	7630820	I	F29D11.1
9259911	9265571	X	FBgn0261260	7621414	7621927	I	F29D11.1
9501662	9502325	X	FBgn0027084	7071550	7072143	II	T02G5.9
9501662	9502325	X	FBgn0027084	7071550	7072131	II	T02G5.9
9500653	9501600	X	FBgn0027084	7070924	7071501	II	T02G5.9
9570790	9571079	X	FBgn0261617	9769358	9772570	III	R10E11.1
9567528	9568476	X	FBgn0261617	9769358	9772570	III	R10E11.1
9674544	9674925	X	FBgn0030151	13340910	13341128	I	W08E3.3
9674544	9674925	X	FBgn0030151	13340909	13341128	I	W08E3.3
10253330	10254196	X	FBgn0028331	4007822	4007983	III	C36E8.3
1192256	1192625	2L	FBgn0031322	11545993	11546720	II	F54D5.8
1192268	1192625	2L	FBgn0031322	11545993	11546720	II	F54D5.8
10602100	10602867	X	FBgn0052677	8112160	8112389	I	C09H6.2
17498104	17498469	X	FBgn0026313	8112160	8112389	I	C09H6.2
10655611	10655892	X	FBgn0052675	12935974	12936411	III	Y37D8A.22
10655236	10655542	X	FBgn0052675	12937544	12937973	III	Y37D8A.22
10676413	10676713	X	FBgn0003360	9708614	9709175	IV	K01H12.2
10676413	10676713	X	FBgn0003360	8459629	8460190	IV	T01B11.4
10676206	10676333	X	FBgn0003360	8459629	8460190	IV	T01B11.4
10676413	10676713	X	FBgn0003360	13463406	13463626	III	T27E9.1
10676413	10676713	X	FBgn0003360	13463406	13463549	III	T27E9.1
10676206	10676333	X	FBgn0003360	13463680	13463788	III	T27E9.1
10676413	10676713	X	FBgn0003360	13463296	13463360	III	T27E9.1
7680936	7682057	2L	FBgn0040299	601149	601378	I	F56A6.2
11004074	11005444	X	FBgn0015245	1621418	1621810	III	Y22D7AL.5
11004074	11005444	X	FBgn0015245	1620046	1620354	III	Y22D7AL.5
11004074	11005444	X	FBgn0015245	1623050	1623427	III	Y22D7AL.5
11004074	11005444	X	FBgn0015245	1624425	1624742	III	Y22D7AL.5
11004074	11005444	X	FBgn0015245	1623215	1623427	III	Y22D7AL.5
11027473	11027719	X	FBgn0030268	10809474	10809935	III	K11D9.1
11026584	11027396	X	FBgn0030268	10809474	10809935	III	K11D9.1
11026584	11027396	X	FBgn0030268	10809986	10810297	III	K11D9.1
11039976	11040461	X	FBgn0020255	10747167	10747288	III	K01G5.4
11039976	11040461	X	FBgn0020255	10746931	10747119	III	K01G5.4
11289273	11289824	X	FBgn0001624	5481988	5482185	X	C25F6.2
11289273	11289824	X	FBgn0001624	5481988	5482294	X	C25F6.2
11299307	11299456	X	FBgn0001624	5482880	5483403	X	C25F6.2
11318315	11318487	X	FBgn0001145	9944250	9944595	III	K03H1.1
11322562	11322902	X	FBgn0001145	9944250	9944595	III	K03H1.1
11318303	11318487	X	FBgn0001145	9944250	9944595	III	K03H1.1
11322562	11322902	X	FBgn0001145	9740081	9740432	IV	C28D4.3
11323015	11323206	X	FBgn0001145	9740081	9740432	IV	C28D4.3
11323015	11323206	X	FBgn0001145	17272857	17273208	IV	F26D10.10
11461076	11463319	X	FBgn0003277	4249335	4250043	IV	F36A4.7
11461076	11463319	X	FBgn0003277	4250984	4251764	IV	F36A4.7
15657214	15659072	X	FBgn0030687	7163642	7164248	IV	C42D4.8
11461076	11463319	X	FBgn0003277	4248522	4248850	IV	F36A4.7
11458767	11461011	X	FBgn0003277	4254062	4255650	IV	F36A4.7
11458767	11461011	X	FBgn0003277	4252867	4253607	IV	F36A4.7
11458767	11461011	X	FBgn0003277	4252063	4252476	IV	F36A4.7
15661584	15662019	X	FBgn0030687	7162057	7162939	IV	C42D4.8
10485544	10485829	2R	FBgn0019938	13689343	13690537	II	Y48E1A.1
10484550	10485477	2R	FBgn0019938	13687853	13688174	II	Y48E1A.1
15662088	15663123	X	FBgn0030687	7161608	7161814	IV	C42D4.8
15601766	15602271	X	FBgn0030672	13460602	13461732	III	T27E9.7
15601162	15601698	X	FBgn0030672	13460602	13461732	III	T27E9.7
11754796	11756042	X	FBgn0030343	13444942	13445425	III	Y76A2A.2
11754796	11756042	X	FBgn0030343	13443477	13443662	III	Y76A2A.2
16175717	16176236	2L	FBgn0001991	7409012	7410018	IV	C48A7.1
16176592	16176802	2L	FBgn0001991	7410237	7411083	IV	C48A7.1
16176865	16177074	2L	FBgn0001991	7410237	7411083	IV	C48A7.1
16184447	16185106	2L	FBgn0001991	7413021	7413520	IV	C48A7.1
12508054	12508883	X	FBgn0030407	5947313	5947620	III	F25B5.6
12549411	12550185	X	FBgn0015024	4085403	4085516	III	C03C10.1
12549411	12550185	X	FBgn0015024	4085039	4085194	III	C03C10.1
12837226	12837483	X	FBgn0086675	9579740	9579893	II	F35H8.5
12837226	12837483	X	FBgn0086675	9579133	9579236	II	F35H8.5
7499813	7501525	2L	FBgn0085403	1228277	1228522	II	F53A10.2
12980445	12980624	X	FBgn0010303	7479926	7480237	X	K08A8.1
13051947	13053230	X	FBgn0025463	4211309	4212393	I	C18E3.2
13051947	13053230	X	FBgn0025463	10121288	10121819	III	ZK1128.5
13093572	13093978	X	FBgn0005410	6596513	6597214	III	F20H11.2
13093081	13093515	X	FBgn0005410	6596513	6597214	III	F20H11.2
13093081	13093515	X	FBgn0005410	6595567	6596431	III	F20H11.2
13091829	13093008	X	FBgn0005410	6594560	6595516	III	F20H11.2
13478190	13478430	X	FBgn0086674	12656296	12656504	III	Y111B2A.15
13479724	13479860	X	FBgn0086674	12654567	12655134	III	Y111B2A.15
13479927	13480087	X	FBgn0086674	12654567	12655134	III	Y111B2A.15
13479927	13480125	X	FBgn0086674	12654567	12655134	III	Y111B2A.15
13490412	13490781	X	FBgn0004169	7941180	7941383	X	C14F5.3
13490409	13490781	X	FBgn0004169	7941180	7941383	X	C14F5.3
13572888	13573334	X	FBgn0030510	19695166	19695366	V	Y43F8C.13
13627118	13627257	X	FBgn0001087	3544572	3544938	II	W09G10.4
13662692	13662836	X	FBgn0003218	3527700	3527832	III	M01F1.7
13663177	13663587	X	FBgn0003218	3526106	3526596	III	M01F1.7
13666819	13667786	X	FBgn0003218	3521998	3522715	III	M01F1.7
13675506	13675766	X	FBgn0030521	6607817	6608158	X	C25B8.3
13726250	13726706	X	FBgn0052626	5207979	5208599	II	C34F11.3
13725373	13725667	X	FBgn0052626	5208918	5209436	II	C34F11.3
13725201	13725311	X	FBgn0052626	5208918	5209436	II	C34F11.3
19124746	19126315	2L	FBgn0086444	14559890	14560005	II	C04H5.6
19124746	19126315	2L	FBgn0086444	14559277	14559742	II	C04H5.6
14165830	14166580	X	FBgn0002917	4976325	4976657	III	C27F2.2
14168579	14168833	X	FBgn0002917	4977838	4978067	III	C27F2.2
14169166	14169439	X	FBgn0002917	4978330	4978603	III	C27F2.2
14169166	14169439	X	FBgn0002917	6159856	6160129	IV	C11D2.6
14640606	14642092	X	FBgn0015774	6890418	6890958	X	F41C6.1
12921774	12922549	2L	FBgn0040510	5628173	5628571	V	T01C2.1
12921774	12922554	2L	FBgn0040510	5628173	5628571	V	T01C2.1
14887656	14887799	X	FBgn0000535	1295244	1295416	V	F16B3.1
14890667	14890739	X	FBgn0000535	1292314	1292488	V	F16B3.1
14893891	14894143	X	FBgn0000535	1291666	1292263	V	F16B3.1
15218104	15219233	X	FBgn0004924	13294224	13295705	I	M01E5.5
15219308	15219558	X	FBgn0004924	13294224	13295705	I	M01E5.5
15241509	15242509	X	FBgn0030631	1304386	1304586	IV	F53H1.1
15241509	15242509	X	FBgn0030631	1305954	1306364	IV	F53H1.1
15601162	15601698	X	FBgn0030672	13458932	13459135	III	T27E9.7
15624810	15625000	X	FBgn0030674	3034086	3034977	IV	Y67D8C.5
15624810	15625000	X	FBgn0030674	3033920	3034026	IV	Y67D8C.5
15657214	15659072	X	FBgn0030687	7162986	7163594	IV	C42D4.8
15722985	15727286	X	FBgn0000319	10207278	10208499	III	T20G5.1
15722985	15727286	X	FBgn0000319	10206077	10207231	III	T20G5.1
15722985	15727286	X	FBgn0000319	10204822	10205682	III	T20G5.1
15722985	15727286	X	FBgn0000319	10205727	10206029	III	T20G5.1
15722985	15727286	X	FBgn0000319	10204123	10204487	III	T20G5.1
15722985	15727286	X	FBgn0000319	10208552	10209130	III	T20G5.1
15722749	15722915	X	FBgn0000319	10208552	10209130	III	T20G5.1
15737088	15737417	X	FBgn0027093	4915657	4915915	III	F26F4.10
2583534	2584198	2L	FBgn0026479	5538844	5539409	IV	T12E12.4
15820850	15821007	X	FBgn0010240	12775649	12775851	III	ZC482.1
15821414	15821917	X	FBgn0010240	12774870	12775252	III	ZC482.1
15821414	15821917	X	FBgn0010240	12773704	12773804	III	ZC482.1
15882650	15883142	X	FBgn0030719	7855925	7856115	V	C37C3.2
15882650	15883301	X	FBgn0030719	7855925	7856115	V	C37C3.2
15882650	15883359	X	FBgn0030719	7855925	7856115	V	C37C3.2
15882650	15883142	X	FBgn0030719	7855940	7856115	V	C37C3.2
15882650	15883301	X	FBgn0030719	7855940	7856115	V	C37C3.2
15882650	15883359	X	FBgn0030719	7855940	7856115	V	C37C3.2
15882650	15883142	X	FBgn0030719	7855935	7856115	V	C37C3.2
15882650	15883301	X	FBgn0030719	7855935	7856115	V	C37C3.2
15882650	15883359	X	FBgn0030719	7855935	7856115	V	C37C3.2
15888380	15888638	X	FBgn0000611	6980520	6980846	III	F31E3.1
15888380	15888638	X	FBgn0000611	12319177	12319428	X	F17A2.5
16281004	16281322	X	FBgn0030745	12258770	12259324	II	Y57A10A.10
16281004	16281322	X	FBgn0030745	12278375	12278929	II	Y57A10A.28
13299395	13300739	2L	FBgn0051729	3131019	3132191	V	F02C9.3
16334690	16334958	X	FBgn0030752	4447712	4448022	IV	R08C7.2
16443511	16443939	X	FBgn0011742	10337027	10337166	V	K07C5.1
16483660	16486827	X	FBgn0015615	11304550	11304746	III	Y47D3A.26
16483660	16486779	X	FBgn0015615	11304550	11304746	III	Y47D3A.26
16506467	16506738	X	FBgn0025743	11037817	11038223	V	C45B11.1
19981638	19984541	2R	FBgn0023081	6265831	6266195	V	K08B12.5
16534126	16534273	X	FBgn0261791	2727016	2727148	I	Y71F9B.4
16551254	16554505	X	FBgn0003189	8654181	8655601	II	D2085.1
16551254	16554505	X	FBgn0003189	8652900	8653430	II	D2085.1
16551254	16554505	X	FBgn0003189	8653487	8654112	II	D2085.1
16551254	16554505	X	FBgn0003189	8652467	8652848	II	D2085.1
16693215	16693611	X	FBgn0030791	2918710	2918804	II	Y110A2AR.3
16736366	16736549	X	FBgn0024941	12459351	12459492	V	F28C1.2
16736366	16736549	X	FBgn0024941	12459754	12459912	V	F28C1.2
16735970	16736256	X	FBgn0024941	12457683	12458084	V	F28C1.2
17039049	17039165	X	FBgn0002590	11110411	11110539	IV	T05E11.1
17181289	17181567	X	FBgn0024238	1291441	1291565	IV	Y104H12BR.1
17180970	17181223	X	FBgn0024238	1294353	1294729	IV	Y104H12BR.1
17498528	17499004	X	FBgn0026313	8110905	8111328	I	C09H6.2
17526623	17527141	X	FBgn0030853	13624928	13625299	V	F53F4.10
17555022	17561265	X	FBgn0250788	6883773	6888648	V	K11C4.3
3353923	3354185	3L	FBgn0004167	11903096	11903479	V	R31.1
17641001	17644519	X	FBgn0261570	9510468	9510668	X	ZK899.8
17737602	17738469	X	FBgn0030871	6972706	6972962	III	F31E3.3
17764288	17764455	X	FBgn0259168	14821860	14822056	X	T04C10.1
17763926	17764212	X	FBgn0259168	14820990	14821798	X	T04C10.1
17763015	17763849	X	FBgn0259168	14820990	14821798	X	T04C10.1
1232379	1233241	4	FBgn0027101	13033205	13033906	IV	F49E11.1
1230625	1231225	4	FBgn0027101	13033205	13033906	IV	F49E11.1
17802607	17802746	X	FBgn0027605	1066660	1066771	I	Y34D9A.10
17802841	17803702	X	FBgn0027605	1060453	1060673	I	Y34D9A.10
17802841	17803702	X	FBgn0027605	1059383	1059546	I	Y34D9A.10
17802841	17803702	X	FBgn0027605	1066196	1066328	I	Y34D9A.10
17802841	17803702	X	FBgn0027605	1057697	1057915	I	Y34D9A.10
18007480	18007608	X	FBgn0004028	16834858	16834986	V	T20B3.2
18007480	18007608	X	FBgn0004028	11377166	11377291	X	F42E11.4
18062436	18062525	X	FBgn0030897	961983	962072	X	C44C1.3
18094688	18094777	X	FBgn0083228	961983	962072	X	C44C1.3
18063522	18063600	X	FBgn0030897	961837	961915	X	C44C1.3
18285031	18285999	X	FBgn0052549	2836181	2836789	X	Y71H10B.1
2783736	2784501	3L	FBgn0035375	13780764	13781729	IV	Y45F10D.3
18400449	18400689	X	FBgn0030932	306291	306609	I	C53D5.5
18738529	18739855	X	FBgn0085451	186368	186475	V	Y108G3AL.7
18752522	18753674	X	FBgn0030969	2568954	2569145	II	F09D1.1
18752522	18753674	X	FBgn0030969	2567287	2567380	II	F09D1.1
18789058	18789931	X	FBgn0030975	9351522	9351755	II	F42A8.2
2695595	2696031	2R	FBgn0014028	9351522	9351755	II	F42A8.2
18789058	18789931	X	FBgn0030975	9350950	9351174	II	F42A8.2
19020039	19020320	X	FBgn0030984	10383162	10383299	III	C38H2.2
19079723	19080239	X	FBgn0030992	11633631	11633861	X	Y71H9A.2
19083067	19083580	X	FBgn0030993	5583680	5583837	X	F14D12.4
19371701	19372071	X	FBgn0052533	3730165	3730582	IV	Y37E11AM.1
19375051	19375539	X	FBgn0031020	237749	238011	III	Y50D7A.4
19384618	19385712	X	FBgn0020261	14072824	14073132	II	Y39G8C.1
19384618	19385712	X	FBgn0020261	14074605	14075111	II	Y39G8C.1
19432725	19432832	X	FBgn0052532	9766828	9766963	V	F58E6.10
19533929	19534123	X	FBgn0031047	4945289	4945572	III	C26E6.3
11991116	11991279	2R	FBgn0014020	16488261	16488395	IV	Y51H4A.3
19625408	19626857	X	FBgn0010380	2592232	2593348	III	Y71H2B.10
19625408	19626857	X	FBgn0010380	2595469	2595862	III	Y71H2B.10
19625408	19626857	X	FBgn0010380	2596680	2596921	III	Y71H2B.10
19652135	19652309	X	FBgn0031069	6884986	6885793	II	C44B7.9
19652135	19652309	X	FBgn0031069	6881231	6882035	II	C44B7.8
206453	206542	4	FBgn0039890	17403111	17403392	IV	T02D1.5
20052003	20052302	X	FBgn0031090	11309803	11309927	III	Y47D3A.25
20293086	20293979	X	FBgn0023177	12350412	12350690	III	Y75B8A.30
20293086	20294027	X	FBgn0023177	12350412	12350690	III	Y75B8A.30
20293086	20293979	X	FBgn0023177	12350950	12351073	III	Y75B8A.30
20293086	20294027	X	FBgn0023177	12350950	12351073	III	Y75B8A.30
20644179	20644357	X	FBgn0085387	15122801	15122968	X	R07D5.1
20918584	20919625	X	FBgn0031148	2221120	2221571	II	F54A3.4
20918584	20919625	X	FBgn0031148	2220684	2221075	II	F54A3.4
21167877	21169301	X	FBgn0031170	327677	328427	V	Y39D8C.1
17788713	17789927	3L	FBgn0261998	327677	328427	V	Y39D8C.1
21164620	21165393	X	FBgn0031170	324938	325244	V	Y39D8C.1
17785980	17786289	3L	FBgn0261998	324938	325244	V	Y39D8C.1
21211138	21214292	X	FBgn0000709	8677397	8678359	III	B0523.5
21211138	21214292	X	FBgn0000709	8682927	8683243	III	B0523.5
21254057	21254410	X	FBgn0003423	13870831	13871171	IV	B0513.5
21474008	21474757	X	FBgn0027588	9728347	9728848	V	F40F9.6
21472371	21473856	X	FBgn0027588	462463	463108	X	F52D1.1
21472371	21473856	X	FBgn0027588	464561	464752	X	F52D1.1
21855567	21856026	X	FBgn0031186	13802951	13803295	V	F53C11.7
21855567	21856026	X	FBgn0031186	13802120	13802407	V	F53C11.7
21855327	21855508	X	FBgn0031186	13805509	13805867	V	F53C11.8
21895317	21895749	X	FBgn0027279	5628069	5628185	I	F46F11.1
21898500	21898697	X	FBgn0027279	5631994	5632235	I	F46F11.1
5800045	5800176	3L	FBgn0015806	11247919	11248955	III	Y47D3A.16
5799847	5799980	3L	FBgn0015806	11247919	11248955	III	Y47D3A.16
5799415	5799505	3L	FBgn0015806	11247919	11248955	III	Y47D3A.16
370356	370669	4	FBgn0259214	9626988	9628379	IV	W09C2.3
158433	158936	4	FBgn0052000	8590257	8591072	IV	Y59H11AR.2
160896	162753	4	FBgn0052000	9819448	9819835	IV	W08D2.5
160896	162753	4	FBgn0052000	9819192	9819403	IV	W08D2.5
208623	208795	4	FBgn0039890	17404283	17404511	IV	T02D1.5
205296	205421	4	FBgn0039890	17402881	17403006	IV	T02D1.5
293741	294338	4	FBgn0042696	7539261	7539392	II	ZK1290.4
333983	334268	4	FBgn0039902	13715009	13715114	V	T01D3.5
375657	375851	4	FBgn0259214	2084190	2084448	IV	R05C11.3
375306	375592	4	FBgn0259214	3126123	3126514	IV	Y67D8C.10
374977	375187	4	FBgn0259214	3126123	3126514	IV	Y67D8C.10
375306	375592	4	FBgn0259214	9630220	9630501	IV	W09C2.3
375306	375592	4	FBgn0259214	2084837	2084956	IV	R05C11.3
375306	375592	4	FBgn0259214	2085001	2085611	IV	R05C11.3
372807	373216	4	FBgn0259214	9628729	9629964	IV	W09C2.3
372510	372752	4	FBgn0259214	9628729	9629964	IV	W09C2.3
372807	373216	4	FBgn0259214	3120843	3120968	IV	Y67D8C.10
372510	372752	4	FBgn0259214	3117594	3119653	IV	Y67D8C.10
371391	371835	4	FBgn0259214	3117594	3119653	IV	Y67D8C.10
370356	370669	4	FBgn0259214	3117594	3119653	IV	Y67D8C.10
369839	370050	4	FBgn0259214	3117594	3119653	IV	Y67D8C.10
372510	372752	4	FBgn0259214	2085656	2085908	IV	R05C11.3
371391	371835	4	FBgn0259214	2086547	2087545	IV	R05C11.3
370356	370669	4	FBgn0259214	2086547	2087545	IV	R05C11.3
370356	370669	4	FBgn0259214	2088161	2088723	IV	R05C11.3
22776520	22776835	3L	FBgn0052451	13020246	13020630	I	ZK256.1
470997	471135	4	FBgn0016126	1831914	1832070	IV	K07A9.2
471816	472080	4	FBgn0016126	1832163	1832428	IV	K07A9.2
500928	501317	4	FBgn0039908	12894460	12894884	V	R90.1
544957	545138	4	FBgn0004607	804473	804898	I	ZC123.3
545530	547146	4	FBgn0004607	804473	804898	I	ZC123.3
545530	547146	4	FBgn0004607	805603	805883	I	ZC123.3
590601	590802	4	FBgn0039909	15589770	15589944	X	K09A9.5
12448548	12448702	2R	FBgn0034136	9243458	9243777	III	T23G5.5
653955	654058	4	FBgn0039915	11306693	11307064	V	T03F7.1
654117	654486	4	FBgn0039915	11305738	11306491	V	T03F7.1
654547	654750	4	FBgn0039915	11305738	11306491	V	T03F7.1
654587	654750	4	FBgn0039915	11305738	11306491	V	T03F7.1
660733	660837	4	FBgn0039916	7119830	7119934	I	K10D3.1
6626173	6626435	3L	FBgn0004619	8585871	8586125	III	C06E1.4
659959	660674	4	FBgn0039916	7787593	7787843	II	C06A8.9
660219	660674	4	FBgn0039916	7787593	7787843	II	C06A8.9
737753	737926	4	FBgn0005558	10516309	10516431	X	F14F3.1
738280	738555	4	FBgn0005558	10516498	10516580	X	F14F3.1
1019249	1019331	4	FBgn0019650	10516498	10516580	X	F14F3.1
899477	899618	4	FBgn0025726	7446474	7446615	I	ZK524.2
897496	897820	4	FBgn0025726	7446672	7447104	I	ZK524.2
897143	897415	4	FBgn0025726	7446672	7447104	I	ZK524.2
897143	897415	4	FBgn0025726	7447722	7447860	I	ZK524.2
895829	896110	4	FBgn0025726	7450393	7450898	I	ZK524.2
893840	894197	4	FBgn0025726	7451776	7452500	I	ZK524.2
892538	892700	4	FBgn0025726	7452885	7453044	I	ZK524.2
964360	964879	4	FBgn0019985	9969733	9969991	X	ZC506.4
1012692	1012872	4	FBgn0019650	10511061	10511187	X	F14F3.1
1035592	1035978	4	FBgn0025741	981560	981993	IV	Y55F3AL.1
16091098	16091492	3L	FBgn0036568	5228659	5229288	III	C34E10.6
1068449	1068774	4	FBgn0004624	10338836	10338901	IV	K11E8.1
1068079	1068201	4	FBgn0004624	10337776	10337898	IV	K11E8.1
1058272	1058366	4	FBgn0004624	10326252	10326343	IV	K11E8.1
1122560	1122725	4	FBgn0005561	10109167	10109317	IV	C04G2.7
1122560	1122725	4	FBgn0005561	4202172	4202322	IV	K06B9.5
1145062	1145324	4	FBgn0013749	7982858	7982982	IV	F57H12.1
11211350	11211652	2R	FBgn0013750	16947243	16947346	IV	Y116A8C.12
1155720	1156110	4	FBgn0039927	7121058	7121270	I	K10D3.1
1155720	1156110	4	FBgn0039927	6836658	6836876	X	F41B4.4
12157299	12157758	2R	FBgn0001308	8354507	8354668	III	R05D3.7
1216468	1216717	4	FBgn0039924	2102708	2102950	III	Y48G9A.8
1232379	1233241	4	FBgn0027101	13032516	13032831	IV	F49E11.1
1247203	1247378	4	FBgn0053653	12776379	12776828	IV	ZK897.1
1247445	1247676	4	FBgn0053653	12777439	12777652	IV	ZK897.1
1249478	1249653	4	FBgn0053653	12781623	12781941	IV	ZK897.1
1250828	1250964	4	FBgn0053653	12782414	12782733	IV	ZK897.1
1252273	1252562	4	FBgn0053653	12782778	12783276	IV	ZK897.1
201171	201368	3L	FBgn0035107	4909512	4910411	II	R05F9.1
201441	201758	3L	FBgn0035107	4909512	4910411	II	R05F9.1
200345	201060	3L	FBgn0035107	4909512	4910411	II	R05F9.1
201174	201368	3L	FBgn0035107	4909512	4910411	II	R05F9.1
200390	201060	3L	FBgn0035107	4909512	4910411	II	R05F9.1
208372	208908	3L	FBgn0027587	7092214	7092765	I	F22D6.5
253314	254636	3L	FBgn0024806	4945236	4945753	I	F28B3.1
253314	254636	3L	FBgn0024806	4946650	4946961	I	F28B3.1
251390	252050	3L	FBgn0024806	4947021	4948585	I	F28B3.1
261978	262818	3L	FBgn0035121	4707352	4708491	II	F10G7.2
260311	261746	3L	FBgn0035121	4707352	4708491	II	F10G7.2
324049	324598	3L	FBgn0052344	2703308	2703499	IV	Y94H6A.5
323240	323994	3L	FBgn0052344	2701819	2701948	IV	Y94H6A.5
355199	355376	3L	FBgn0261985	3610546	3610830	III	C48D5.2
360749	361014	3L	FBgn0035136	8491535	8491838	I	D1081.8
360749	361014	3L	FBgn0035136	8491390	8491485	I	D1081.8
359245	360689	3L	FBgn0035136	8491881	8492080	I	D1081.8
569879	570199	3L	FBgn0035142	4213482	4214032	X	F20B6.8
570263	571014	3L	FBgn0035142	4213305	4213433	X	F20B6.8
584479	584956	3L	FBgn0035144	2570459	2570598	I	C55C2.1
689174	689959	3L	FBgn0052483	10452973	10453203	V	Y32F6A.5
831316	831790	3L	FBgn0035162	6815557	6815811	I	K02F2.3
830908	831242	3L	FBgn0035162	6816707	6816875	I	K02F2.3
827877	829851	3L	FBgn0035162	6833400	6833612	I	K02F2.3
838049	838624	3L	FBgn0035165	2891926	2892286	IV	Y54G2A.18
1191173	1191405	3L	FBgn0035187	7551224	7551492	II	ZK1290.2
1239628	1239754	3L	FBgn0035192	9861371	9861497	III	K11H3.7
12155281	12157160	2R	FBgn0001308	8352325	8353650	III	R05D3.7
10492789	10494195	2L	FBgn0086347	4031319	4031615	III	T02C12.1
1498293	1498796	3L	FBgn0028577	3544406	3544619	I	Y47G6A.20
1554078	1554401	3L	FBgn0035231	7579192	7579308	X	F08C6.2
1572292	1572457	3L	FBgn0035236	14706205	14706537	X	F40E10.6
1572524	1572782	3L	FBgn0035236	14706205	14706537	X	F40E10.6
1572969	1573308	3L	FBgn0035236	14705603	14705864	X	F40E10.6
1572969	1573308	3L	FBgn0035236	14705363	14705554	X	F40E10.6
1573680	1573764	3L	FBgn0035236	14704676	14704809	X	F40E10.6
1621317	1622665	3L	FBgn0035244	2478230	2478802	I	Y74C10AR.3
1644012	1645061	3L	FBgn0025725	2899700	2900705	I	Y71F9AL.17
1784907	1788957	3L	FBgn0250789	3123975	3125555	X	K10B3.10
1781759	1783682	3L	FBgn0250789	3123975	3125555	X	K10B3.10
1784907	1788957	3L	FBgn0250789	3122771	3123931	X	K10B3.10
1784907	1788957	3L	FBgn0250789	3119489	3121954	X	K10B3.10
1781759	1783682	3L	FBgn0250789	3119489	3121954	X	K10B3.10
1784907	1788957	3L	FBgn0250789	3122004	3122209	X	K10B3.10
1781095	1781698	3L	FBgn0250789	3118859	3119435	X	K10B3.10
1779385	1779985	3L	FBgn0250789	3118313	3118615	X	K10B3.10
1779385	1779985	3L	FBgn0250789	3118119	3118266	X	K10B3.10
1795793	1795996	3L	FBgn0011573	579504	579891	II	W08F4.8
12438072	12438841	2L	FBgn0020443	11111086	11111829	V	H19N07.1
12439054	12439230	2L	FBgn0020443	11111086	11111829	V	H19N07.1
1873117	1873983	3L	FBgn0002183	10791808	10792234	I	F55A3.3
1965330	1966306	3L	FBgn0035298	9935500	9935875	II	C05C10.3
1965330	1966306	3L	FBgn0035298	9935254	9935451	II	C05C10.3
19962182	19962340	3L	FBgn0004852	5977934	5978158	V	C10F3.3
2512793	2513145	3L	FBgn0010905	4233073	4233235	I	C43E11.6
2651019	2651280	3L	FBgn0027082	12488859	12489131	I	T27F6.5
5077774	5078092	2L	FBgn0031681	7915851	7916723	III	ZK688.8
5077535	5077712	2L	FBgn0031681	7915851	7916723	III	ZK688.8
2982248	2983042	3L	FBgn0035383	11181263	11181683	IV	R07H5.2
3129926	3130023	3L	FBgn0035400	150748	151045	II	T25D3.4
3214755	3215235	3L	FBgn0035420	15045662	15046116	I	F31C3.3
3211495	3213596	3L	FBgn0035420	15043190	15045574	I	F31C3.3
3211495	3213596	3L	FBgn0035420	15042949	15043140	I	F31C3.3
3322910	3324636	3L	FBgn0035437	7101767	7102228	II	F10E7.8
3351496	3351686	3L	FBgn0004167	11901977	11902156	V	R31.1
3354949	3357922	3L	FBgn0004167	11903526	11905024	V	R31.1
11457863	11458227	2R	FBgn0013762	13465523	13465976	III	T27E9.3
10385140	10385643	2L	FBgn0004106	9747874	9748029	III	T05G5.3
3817437	3817721	3L	FBgn0004888	14754939	14755110	X	C05G5.4
3860190	3860423	3L	FBgn0013751	3870029	3870127	X	ZC64.4
4072490	4073091	3L	FBgn0016013	6447771	6448015	X	K10C2.4
4072490	4073091	3L	FBgn0016013	6447569	6447724	X	K10C2.4
4076799	4076877	3L	FBgn0004516	12947759	12948419	III	Y37D8A.23
4076799	4076877	3L	FBgn0004516	12947759	12948409	III	Y37D8A.23
4115305	4115646	3L	FBgn0035499	8636654	8636869	I	F43G9.9
4155239	4156113	3L	FBgn0259986	10532626	10533013	II	R166.1
4172225	4172910	3L	FBgn0261274	14669421	14669541	I	Y105E8B.8
4241235	4241435	3L	FBgn0035515	4974907	4975053	IV	Y9C9A.16
4579447	4579519	3L	FBgn0260657	5583081	5583153	X	F14D12.4
4589787	4589967	3L	FBgn0260657	5584261	5584379	X	F14D12.4
4822690	4823524	3L	FBgn0261797	4387510	4388237	I	T21E12.4
4822023	4822626	3L	FBgn0261797	4388285	4389276	I	T21E12.4
4816987	4821042	3L	FBgn0261797	4391553	4392268	I	T21E12.4
4816987	4821042	3L	FBgn0261797	4389692	4391500	I	T21E12.4
4815493	4816645	3L	FBgn0261797	4395152	4395483	I	T21E12.4
4813328	4815436	3L	FBgn0261797	4395152	4395483	I	T21E12.4
4813328	4815436	3L	FBgn0261797	4395559	4399228	I	T21E12.4
4811552	4811669	3L	FBgn0261797	4395559	4399228	I	T21E12.4
4807892	4811490	3L	FBgn0261797	4395559	4399228	I	T21E12.4
4812057	4812255	3L	FBgn0261797	4395559	4399228	I	T21E12.4
4807892	4811490	3L	FBgn0261797	4399485	4400331	I	T21E12.4
4807892	4811490	3L	FBgn0261797	4400378	4401257	I	T21E12.4
4807892	4811490	3L	FBgn0261797	4401307	4401564	I	T21E12.4
4913695	4913956	3L	FBgn0028699	5429043	5429339	V	F08F3.3
5139958	5140161	3L	FBgn0028962	11462773	11463489	II	W02B12.6
8380448	8381452	2L	FBgn0027094	3983641	3984811	I	F28H1.3
5354593	5354725	3L	FBgn0035600	8023970	8024069	I	C54G4.8
5354795	5355088	3L	FBgn0035600	8023670	8023918	I	C54G4.8
5596172	5596729	3L	FBgn0035622	1746375	1746742	IV	Y41D4A.4
5596172	5596729	3L	FBgn0035622	1746165	1746321	IV	Y41D4A.4
5595090	5596054	3L	FBgn0035622	1749823	1750488	IV	Y41D4A.4
5595090	5596054	3L	FBgn0035622	1748018	1748316	IV	Y41D4A.4
5638775	5641337	3L	FBgn0035625	10412469	10412937	I	F25D7.3
5757534	5757696	3L	FBgn0035630	3295324	3296040	IV	W08E12.7
5756148	5756373	3L	FBgn0035630	3296095	3296196	IV	W08E12.7
5892905	5893157	3L	FBgn0052409	14424097	14424834	V	C15H11.9
5893215	5893708	3L	FBgn0052409	14424097	14424834	V	C15H11.9
6188073	6189185	3L	FBgn0024921	14365747	14367138	II	R06A4.4
6194476	6195543	3L	FBgn0035693	14365747	14367138	II	R06A4.4
6188073	6189185	3L	FBgn0024921	14367312	14367645	II	R06A4.4
6208195	6208819	3L	FBgn0002526	10667091	10667746	IV	K08C7.3
6208195	6208819	3L	FBgn0002526	10667854	10668688	IV	K08C7.3
6206171	6207023	3L	FBgn0002526	10668736	10670609	IV	K08C7.3
6204298	6204768	3L	FBgn0002526	10671331	10671810	IV	K08C7.3
6202336	6204236	3L	FBgn0002526	10672398	10674611	IV	K08C7.3
6253081	6253536	3L	FBgn0001258	11725564	11726156	II	F13D12.2
6584314	6584517	3L	FBgn0042185	5938010	5938128	IV	K02B2.3
6708808	6708934	3L	FBgn0005626	259770	260040	II	B0432.5
12625455	12627183	2L	FBgn0085424	3844799	3845325	X	ZC64.3
6954911	6955049	3L	FBgn0261445	10660883	10661222	V	F29F11.1
8504045	8504229	2R	FBgn0004435	1838161	1838288	I	M01D7.7
8511407	8511591	2R	FBgn0050054	1838161	1838288	I	M01D7.7
8514489	8514673	2R	FBgn0033756	1838161	1838288	I	M01D7.7
6348601	6348730	2R	FBgn0001122	7524570	7524699	I	C26C6.2
19833421	19833600	2R	FBgn0001123	1071802	1071936	I	R06A10.2
6348795	6348948	2R	FBgn0001122	7525035	7525188	I	C26C6.2
7233955	7234041	3L	FBgn0035753	13777926	13778012	IV	Y45F10D.12
7368505	7369008	3L	FBgn0052380	2109966	2110083	X	F53B1.2
7368505	7369008	3L	FBgn0052380	2110185	2110335	X	F53B1.2
7368505	7369008	3L	FBgn0052380	2109776	2109914	X	F53B1.2
18887456	18887934	3L	FBgn0036824	6464870	6465410	I	K06A5.6
7926098	7926334	3L	FBgn0024187	9547295	9547574	III	ZK1098.10
8039670	8040261	3L	FBgn0011817	13722162	13722796	III	W06F12.1
8040346	8040547	3L	FBgn0011817	13722162	13722796	III	W06F12.1
207045	207155	2RHet	FBgn0003256	4218054	4218653	III	F43C1.2
239912	240196	2RHet	FBgn0003256	4218054	4218653	III	F43C1.2
10385140	10385643	2L	FBgn0004106	9748081	9748407	III	T05G5.3
8095993	8097918	3L	FBgn0262579	3870581	3871615	III	F13B10.1
8120111	8120398	3L	FBgn0029113	12742638	12742774	I	W02A11.4
8123525	8123656	3L	FBgn0010350	7813450	7813725	IV	C33H5.18
8174851	8175032	3L	FBgn0035848	8362252	8362543	IV	D2096.4
8290635	8290719	3L	FBgn0015793	13383420	13383620	IV	Y62E10A.9
8419506	8419913	3L	FBgn0020224	723432	723701	X	M02A10.3
8528474	8529192	3L	FBgn0035909	9610104	9610822	I	K07A1.8
18887456	18887934	3L	FBgn0036824	6547654	6548097	I	T10E9.9
8616177	8616649	3L	FBgn0035916	12487826	12488056	X	F45E6.3
8955811	8957564	3L	FBgn0035942	8033208	8033868	V	ZC513.4
8955811	8957564	3L	FBgn0035942	8031857	8032855	V	ZC513.4
8960382	8960616	3L	FBgn0035944	7149935	7150168	IV	C34D4.4
8962598	8962985	3L	FBgn0035945	3745147	3745631	V	Y39H10A.3
8966561	8967171	3L	FBgn0086706	13155855	13156612	III	Y39E4B.1
8965785	8966501	3L	FBgn0086706	13155855	13156612	III	Y39E4B.1
8993703	8994883	3L	FBgn0035953	10864004	10864407	III	Y39A1C.2
9155848	9156074	3L	FBgn0004244	10522818	10523059	III	T21C12.1
9148126	9148410	3L	FBgn0004244	10528272	10528527	III	T21C12.1
9148126	9148410	3L	FBgn0004244	7016419	7016506	III	F11H8.2
9345702	9345927	3L	FBgn0035978	13764343	13765212	III	K08E3.5
9345505	9345643	3L	FBgn0035978	13764343	13765212	III	K08E3.5
9345018	9345427	3L	FBgn0035978	13764343	13765212	III	K08E3.5
9404917	9405082	3L	FBgn0035987	8615791	8616020	I	F43G9.5
9503565	9503751	3L	FBgn0010408	11125844	11126169	II	F40F8.10
9504156	9504401	3L	FBgn0010408	11125844	11126169	II	F40F8.10
9503382	9503751	3L	FBgn0010408	11125844	11126169	II	F40F8.10
9612401	9612812	3L	FBgn0002528	7146634	7148144	X	C54D1.5
9612879	9615464	3L	FBgn0002528	7146634	7148144	X	C54D1.5
9617525	9619782	3L	FBgn0036018	12727923	12728586	IV	T23F6.4
9663211	9664808	3L	FBgn0016081	5111019	5111259	III	F21H11.2
9682365	9682548	3L	FBgn0036030	7213237	7213751	III	R151.2
9679465	9679563	3L	FBgn0036030	7213237	7213751	III	R151.2
9677622	9677955	3L	FBgn0036030	7214059	7214232	III	R151.2
9704600	9705252	3L	FBgn0040475	14062665	14062999	IV	Y37A1B.2
9704600	9705252	3L	FBgn0040475	14062665	14063005	IV	Y37A1B.2
9879674	9881439	3L	FBgn0011836	3587784	3588350	IV	Y37E11B.4
10624620	10626418	3L	FBgn0001179	11528189	11529118	III	Y66D12A.15
10624620	10626418	3L	FBgn0001179	11531568	11531932	III	Y66D12A.15
10624620	10626418	3L	FBgn0001179	11532861	11533476	III	Y66D12A.15
11121912	11122980	3L	FBgn0260795	7185240	7185746	V	F09G2.3
11600752	11601283	3L	FBgn0036180	3376169	3376481	IV	B0546.2
11639961	11641280	3L	FBgn0036187	3094234	3094436	I	M01B12.5
15280351	15281948	2R	FBgn0261439	8544115	8544700	X	C03G5.1
15280351	15281948	2R	FBgn0261439	10684362	10685036	I	C34B2.7
15280351	15281948	2R	FBgn0261439	8545249	8545495	X	C03G5.1
15280351	15281948	2R	FBgn0261439	10684050	10684317	I	C34B2.7
15280351	15281948	2R	FBgn0261439	10685082	10685234	I	C34B2.7
11993850	11994190	3L	FBgn0036239	11919660	11919944	III	Y56A3A.20
12115937	12116674	3L	FBgn0022959	11040182	11040688	II	F33A8.3
12367388	12367646	3L	FBgn0036279	14114255	14114566	IV	Y37A1C.1
18603707	18604050	2L	FBgn0032689	620445	620579	II	T04B8.5
12365734	12365869	3L	FBgn0036279	14111768	14112237	IV	Y37A1C.1
12364861	12365671	3L	FBgn0036279	14111768	14112237	IV	Y37A1C.1
12363037	12363266	3L	FBgn0036279	14108317	14108729	IV	Y37A1C.1
12362149	12362384	3L	FBgn0036279	14108317	14108729	IV	Y37A1C.1
12398102	12398260	3L	FBgn0052103	12396399	12396557	X	F17E5.2
12397463	12398036	3L	FBgn0052103	11772227	11772697	V	F55A11.4
12397463	12398036	3L	FBgn0052103	12397757	12397967	X	F17E5.2
12397463	12398036	3L	FBgn0052103	12396609	12396837	X	F17E5.2
12409640	12410187	3L	FBgn0020655	8529044	8529153	I	K02B12.7
12511538	12511767	3L	FBgn0041775	12905004	12905447	I	Y18D10A.17
12700475	12700773	3L	FBgn0014343	9538908	9539267	I	C36F7.1
12780893	12781053	3L	FBgn0260945	20000564	20001271	V	Y60A3A.1
13036266	13036437	3L	FBgn0011284	7083946	7084345	IV	Y43B11AR.4
13390404	13390554	3L	FBgn0002573	14953588	14953709	X	F45B8.4
13407437	13407700	3L	FBgn0260049	3410654	3411132	X	C04F6.4
13535175	13535318	3L	FBgn0262350	11597278	11597625	I	C17D12.2
13532043	13532219	3L	FBgn0262350	11600246	11600395	I	C17D12.2
13532043	13532201	3L	FBgn0262350	11600246	11600395	I	C17D12.2
13920494	13921891	3L	FBgn0036386	4408639	4409106	III	R07E5.1
14181772	14181998	3L	FBgn0036414	7332040	7332521	IV	Y40C5A.2
14181421	14181700	3L	FBgn0036414	10766053	10766308	V	F28H7.10
14531829	14532169	3L	FBgn0026409	11147767	11148495	IV	F01G4.6
16166906	16167670	2R	FBgn0034497	11147767	11148495	IV	F01G4.6
14531829	14532169	3L	FBgn0026409	9642765	9643493	I	T05F1.8
16166906	16167670	2R	FBgn0034497	9642765	9643493	I	T05F1.8
14531829	14532169	3L	FBgn0026409	4836625	4837353	II	C33F10.12
16166906	16167670	2R	FBgn0034497	4836625	4837353	II	C33F10.12
14583101	14583297	3L	FBgn0040318	14904666	14904925	II	R03C1.3
15152939	15153557	3L	FBgn0036487	5128344	5129609	I	Y110A7A.8
15563789	15565058	3L	FBgn0036511	11442309	11442679	IV	C10C6.1
15566029	15567186	3L	FBgn0036511	11444763	11445548	IV	C10C6.1
15580105	15580696	3L	FBgn0036516	1699658	1700012	I	Y71G12B.15
15901808	15901958	3L	FBgn0036544	13492509	13492659	X	F15A2.6
15899094	15899293	3L	FBgn0036544	13492049	13492464	X	F15A2.6
20304435	20305217	3L	FBgn0003124	7472551	7472842	IV	F55G1.8
15955215	15959958	3L	FBgn0036548	12732535	12733710	II	Y46G5A.4
15955215	15959958	3L	FBgn0036548	12728371	12728599	II	Y46G5A.4
15955215	15959958	3L	FBgn0036548	12735495	12736317	II	Y46G5A.4
15965259	15968196	3L	FBgn0000212	11127943	11129592	IV	F01G4.1
15964394	15965185	3L	FBgn0000212	11127943	11129592	IV	F01G4.1
15965259	15968196	3L	FBgn0000212	4300293	4300729	X	C52B9.8
15965259	15968196	3L	FBgn0000212	4301181	4301567	X	C52B9.8
15965259	15968196	3L	FBgn0000212	11127102	11127894	IV	F01G4.1
15965259	15968196	3L	FBgn0000212	11126828	11127054	IV	F01G4.1
2980636	2985177	2L	FBgn0250786	7011467	7013121	I	H06O01.2
8525160	8527275	2R	FBgn0011604	6707520	6708596	III	F37A4.8
19875754	19881204	3L	FBgn0262519	5829414	5830743	V	F26F12.7
16086116	16086748	3L	FBgn0036566	9097175	9097822	II	C07H4.2
16087088	16087648	3L	FBgn0036566	9095908	9096508	II	C07H4.2
16087929	16088142	3L	FBgn0036566	9094648	9095095	II	C07H4.2
16119442	16120660	3L	FBgn0003076	4890065	4890950	II	R05F9.6
16119442	16120660	3L	FBgn0003076	4889737	4890017	II	R05F9.6
16345330	16346015	3L	FBgn0036615	2829935	2830084	III	Y71H2AM.1
16367960	16370110	3L	FBgn0036621	10938390	10939760	III	M142.6
21680757	21681284	2L	FBgn0000559	9164203	9164557	I	F25H5.4
16644233	16644355	3L	FBgn0260960	7238579	7239323	IV	D2024.3
16644233	16644355	3L	FBgn0260960	7238687	7239364	IV	D2024.3
16776408	16777812	3L	FBgn0036662	9244093	9244350	II	T26C5.3
16776408	16777812	3L	FBgn0036662	9248012	9248202	II	T26C5.3
16788351	16789437	3L	FBgn0036663	10085121	10085742	X	W07E11.1
16788351	16789437	3L	FBgn0036663	10086064	10086250	X	W07E11.1
16786374	16787537	3L	FBgn0036663	10095689	10095961	X	W07E11.1
16786176	16786306	3L	FBgn0036663	10099154	10099711	X	W07E11.1
16785749	16786107	3L	FBgn0036663	10099154	10099711	X	W07E11.1
16785541	16785686	3L	FBgn0036663	10099841	10101102	X	W07E11.1
16784681	16784790	3L	FBgn0036663	10099841	10101102	X	W07E11.1
16784491	16784624	3L	FBgn0036663	10099841	10101102	X	W07E11.1
16782559	16784043	3L	FBgn0036663	10099841	10101102	X	W07E11.1
16782559	16784043	3L	FBgn0036663	10102143	10102774	X	W07E11.1
16956970	16957864	3L	FBgn0010352	4700288	4700431	IV	T22B11.5
17007093	17008004	3L	FBgn0036685	9773016	9773575	X	T09B9.4
17071216	17071298	3L	FBgn0260943	3966547	3966659	III	R10E9.1
17214902	17214942	3L	FBgn0260943	3972521	3972899	III	R10E9.1
18771424	18771814	2R	FBgn0034792	10419732	10420431	III	M03C11.5
17537561	17537717	3L	FBgn0259174	1552705	1552850	I	Y92H12A.2
17537777	17538070	3L	FBgn0259174	1553518	1553884	I	Y92H12A.2
17613829	17613994	3L	FBgn0036740	8605541	8605811	V	F41E6.9
17796273	17797648	3L	FBgn0036754	8599907	8600473	I	R05D11.4
17841238	17842116	3L	FBgn0036762	14466219	14466545	IV	LLC1.3
17841238	17842116	3L	FBgn0036762	14467252	14467389	IV	LLC1.3
17962463	17962607	3L	FBgn0000568	13058965	13059109	I	W05B5.3
18819438	18820358	3L	FBgn0000261	14301174	14301818	II	Y54G11A.5
18819438	18820358	3L	FBgn0000261	14305407	14306051	II	Y54G11A.6
18819438	18820358	3L	FBgn0000261	14309640	14310284	II	Y54G11A.13
18872902	18874079	3L	FBgn0036821	513146	513728	I	Y65B4BL.5
18872902	18874079	3L	FBgn0036821	512484	513093	I	Y65B4BL.5
18872902	18874079	3L	FBgn0036821	513779	514211	I	Y65B4BL.5
18872902	18874079	3L	FBgn0036821	1972399	1972741	V	T08B1.6
18872902	18874079	3L	FBgn0036821	13541898	13542169	III	Y76A2B.3
18872902	18874079	3L	FBgn0036821	13540792	13541184	III	Y76A2B.3
18887456	18887934	3L	FBgn0036824	6498083	6498527	I	C55B7.4
18887456	18887934	3L	FBgn0036824	6498087	6498527	I	C55B7.4
18887456	18887934	3L	FBgn0036824	6498084	6498527	I	C55B7.4
18887456	18887934	3L	FBgn0036824	5546612	5546792	II	C17C3.12
18887456	18887934	3L	FBgn0036824	5546556	5546792	II	C17C3.12
18898759	18900277	3L	FBgn0036828	18030422	18030953	V	Y59A8B.6
18898759	18900277	3L	FBgn0036828	18028915	18029299	V	Y59A8B.6
19875754	19881204	3L	FBgn0262519	5828284	5829362	V	F26F12.7
19875754	19881204	3L	FBgn0262519	12849901	12850553	X	T14G8.1
19640711	19641525	3L	FBgn0022774	6394991	6395304	III	C16A3.10
19640711	19641525	3L	FBgn0022774	6394746	6394938	III	C16A3.10
19640711	19641525	3L	FBgn0022774	6395173	6395304	III	C16A3.10
19640711	19641525	3L	FBgn0022774	6395386	6395595	III	C16A3.10
19825328	19825812	3L	FBgn0003744	3647667	3647779	X	R11G1.4
19851915	19853440	3L	FBgn0020389	10162698	10163775	IV	T14G10.1
19851915	19853440	3L	FBgn0020389	10162370	10162649	IV	T14G10.1
19875754	19881204	3L	FBgn0262519	5830815	5832160	V	F26F12.7
20253962	20254089	3L	FBgn0004366	925006	925133	III	F23H11.8
20254824	20254991	3L	FBgn0004366	923403	924044	III	F23H11.8
20255756	20255941	3L	FBgn0004366	920963	921638	III	F23H11.8
20304435	20305217	3L	FBgn0003124	2757547	2757838	I	Y71F9B.7
20305283	20305711	3L	FBgn0003124	8102791	8103237	III	C14B9.4
20305283	20305711	3L	FBgn0003124	2756169	2756612	I	Y71F9B.7
20339344	20339975	3L	FBgn0036973	6098474	6099324	II	F21H12.1
20343405	20343580	3L	FBgn0036974	6434299	6434624	V	T05H4.6
20343659	20344128	3L	FBgn0036974	6434299	6434624	V	T05H4.6
20343659	20344128	3L	FBgn0036974	6434671	6435404	V	T05H4.6
20367999	20368269	3L	FBgn0001247	5775872	5776440	V	F44E7.4
20367715	20367943	3L	FBgn0001247	5775872	5776440	V	F44E7.4
20367999	20368269	3L	FBgn0001247	5876502	5877070	V	C02G6.1
20367999	20368269	3L	FBgn0001247	5872211	5872779	V	C02G6.2
20367999	20368269	3L	FBgn0001247	16700513	16701081	V	Y70C5C.1
20426478	20426687	3L	FBgn0019947	916491	916700	X	F35H12.3
20426741	20426961	3L	FBgn0019947	916746	917065	X	F35H12.3
20427034	20427132	3L	FBgn0019947	916746	917065	X	F35H12.3
20462066	20462171	3L	FBgn0036997	5412424	5412693	V	F08F3.4
20766894	20769153	3L	FBgn0016696	7700440	7701487	II	B0495.2
20765705	20769153	3L	FBgn0016696	7700440	7701487	II	B0495.2
3312658	3312785	2R	FBgn0003460	5323677	5323880	V	C10G8.7
20825946	20826305	3L	FBgn0259243	5972785	5972898	X	R07E4.6
21328593	21330154	3L	FBgn0037073	4710688	4712379	II	F10G7.1
21332996	21334391	3L	FBgn0037074	13487891	13488643	IV	Y45F10A.6
21489521	21489841	3L	FBgn0015239	1394543	1394654	IV	Y104H12A.1
21489527	21489841	3L	FBgn0015239	1394543	1394654	IV	Y104H12A.1
21513502	21513890	3L	FBgn0037093	4337704	4337993	III	B0285.1
21514182	21514655	3L	FBgn0037093	4338387	4338542	III	B0285.1
21530340	21530480	3L	FBgn0015283	10732163	10732303	I	B0205.3
21830877	21831244	3L	FBgn0037138	1307177	1307514	II	F56D12.1
21830877	21831244	3L	FBgn0037138	1307177	1307521	II	F56D12.1
21973404	21973661	3L	FBgn0037146	12785453	12786000	X	T22H6.2
21973732	21973957	3L	FBgn0037146	12786051	12786513	X	T22H6.2
22282104	22283355	3L	FBgn0027086	10368759	10369647	IV	R11A8.6
22283413	22284263	3L	FBgn0027086	10370579	10370839	IV	R11A8.6
22283413	22284263	3L	FBgn0027086	10370282	10370531	IV	R11A8.6
22284329	22284821	3L	FBgn0027086	10370893	10371531	IV	R11A8.6
22770211	22771924	3L	FBgn0052451	13015150	13015723	I	ZK256.1
22770211	22771924	3L	FBgn0052451	13013366	13013596	I	ZK256.1
22770211	22771924	3L	FBgn0052451	13013659	13013934	I	ZK256.1
22770211	22771924	3L	FBgn0052451	13019176	13019478	I	ZK256.1
22776888	22777852	3L	FBgn0052451	13021475	13021739	I	ZK256.1
22776888	22777852	3L	FBgn0052451	13022377	13022617	I	ZK256.1
22862765	22862874	3L	FBgn0010348	5716292	5716402	III	B0336.2
23088006	23088311	3L	FBgn0024733	8144126	8144308	II	F10B5.1
9809222	9809402	2L	FBgn0032151	10414523	10414660	X	ZC504.2
9809222	9809402	2L	FBgn0032151	13177221	13177386	IV	F09E8.7
24203121	24203238	3L	FBgn0011288	10261994	10262243	V	Y22F5A.3
24358859	24359162	3L	FBgn0259697	10224119	10224649	V	C12D8.5
1183263	1183509	U	FBgn0039993	7727708	7728181	I	F27D4.5
1184083	1184301	U	FBgn0039993	7727708	7728181	I	F27D4.5
3154633	3155278	2RHet	FBgn0262124	17201462	17201983	IV	C52D10.12
266469	266660	2R	FBgn0260798	676588	676868	III	W02B3.2
266469	266660	2R	FBgn0260798	677203	677610	III	W02B3.2
266254	266409	2R	FBgn0260798	677203	677610	III	W02B3.2
265874	266200	2R	FBgn0260798	677203	677610	III	W02B3.2
265874	266200	2R	FBgn0260798	678051	678392	III	W02B3.2
1008268	1009157	2R	FBgn0026238	15222755	15223115	II	Y46E12BL.4
1008268	1009345	2R	FBgn0026238	15222755	15223115	II	Y46E12BL.4
1207924	1208120	2R	FBgn0261403	7149883	7150169	III	K04G7.3
1213309	1213504	2R	FBgn0261403	7149883	7150169	III	K04G7.3
1213309	1213504	2R	FBgn0261403	7149686	7149830	III	K04G7.3
1213568	1215296	2R	FBgn0261403	7148802	7149440	III	K04G7.3
1213568	1215296	2R	FBgn0261403	7147903	7148733	III	K04G7.3
1549732	1549881	2R	FBgn0033029	11844768	11845295	III	Y56A3A.1
1544877	1545086	2R	FBgn0033029	11832071	11832280	III	Y56A3A.1
1585961	1586729	2R	FBgn0259979	14596195	14596674	V	R11H6.1
1585961	1586729	2R	FBgn0259979	2721184	2721563	III	Y71H2AM.11
1595688	1595884	2R	FBgn0000099	11764937	11765115	X	C40H5.5
1896568	1896689	2R	FBgn0004603	14323551	14323672	I	F49B2.5
1969417	1971389	2R	FBgn0033062	4134549	4134859	I	E01A2.2
2138581	2139357	2R	FBgn0033075	5087837	5089428	II	C04G6.3
2139443	2140677	2R	FBgn0033075	5087837	5089428	II	C04G6.3
2139443	2140677	2R	FBgn0033075	5087650	5087783	II	C04G6.3
2574644	2574858	2R	FBgn0050446	8272063	8272283	II	K01C8.3
2574644	2574858	2R	FBgn0050446	8271270	8271901	II	K01C8.3
2572776	2573284	2R	FBgn0050446	8272437	8272620	II	K01C8.3
2583397	2583770	2R	FBgn0259483	8225378	8225457	III	C30A5.3
2634748	2635628	2R	FBgn0042083	9088014	9088611	III	F02A9.4
2752141	2752554	2R	FBgn0033109	10250855	10251477	III	R01H10.3
5078234	5078400	2L	FBgn0031681	7916907	7917292	III	ZK688.8
3343654	3344352	2R	FBgn0025885	11698745	11699659	II	VF13D12L.1
3343339	3343581	2R	FBgn0025885	11698745	11699659	II	VF13D12L.1
3357899	3358120	2R	FBgn0010548	6429207	6429688	V	T05H4.13
3357899	3358120	2R	FBgn0010548	1998825	1999309	V	T08B1.3
3371367	3373320	2R	FBgn0259745	9336483	9337160	I	C12C8.3
3388416	3389229	2R	FBgn0261397	9386523	9387040	V	F36D4.3
3410842	3411720	2R	FBgn0022772	10644709	10645318	III	Y39A1A.12
3467181	3467464	2R	FBgn0033194	8906028	8906741	I	T08G11.1
3686489	3687583	2R	FBgn0002891	5776482	5776707	III	Y37B11A.2
3736395	3736503	2R	FBgn0085390	9165307	9165426	III	F54G8.2
21660123	21661200	2L	FBgn0032956	13689341	13690507	III	ZK520.4
21661348	21661465	2L	FBgn0032956	13689341	13690507	III	ZK520.4
21660123	21661200	2L	FBgn0032956	13689341	13691014	III	ZK520.4
21661348	21661465	2L	FBgn0032956	13689341	13691014	III	ZK520.4
3806406	3807452	2R	FBgn0015509	10473076	10473537	III	D2045.6
3806406	3807452	2R	FBgn0015509	12587466	12587915	IV	K08E7.7
3806406	3807452	2R	FBgn0015509	10471323	10472553	III	D2045.6
3811174	3812037	2R	FBgn0033233	14239834	14240924	II	Y48B6A.11
9074486	9074824	2R	FBgn0053182	14239834	14240924	II	Y48B6A.11
9074105	9074427	2R	FBgn0053182	14239834	14240924	II	Y48B6A.11
3864894	3868627	2R	FBgn0033246	1145662	1147573	II	W09B6.1
3864894	3868627	2R	FBgn0033246	17295953	17296254	IV	T28F3.5
3863800	3864228	2R	FBgn0033246	17299109	17299327	IV	T28F3.5
3862809	3863678	2R	FBgn0033246	1148361	1151905	II	W09B6.1
4047560	4048434	2R	FBgn0033271	10382798	10383112	III	C38H2.2
2842871	2843707	2L	FBgn0031469	10382798	10383112	III	C38H2.2
8944233	8945122	2L	FBgn0032078	10382798	10383112	III	C38H2.2
4053621	4054353	2R	FBgn0021995	1784893	1785385	I	Y71G12B.8
4793148	4794178	2R	FBgn0033342	1093567	1093703	IV	Y55F3AR.3
4800110	4800692	2R	FBgn0003074	13578492	13579342	I	Y87G2A.8
4799522	4799761	2R	FBgn0003074	13578492	13579342	I	Y87G2A.8
4798931	4799459	2R	FBgn0003074	13578492	13579342	I	Y87G2A.8
4800110	4800692	2R	FBgn0003074	13577597	13577889	I	Y87G2A.8
4995080	4996511	2R	FBgn0033377	13300116	13300462	III	Y43F4B.5
4995080	4996511	2R	FBgn0033377	13300753	13301046	III	Y43F4B.5
5059338	5059916	2R	FBgn0015477	8088575	8089214	I	F18C12.2
5457719	5460288	2R	FBgn0085436	6953414	6954910	III	F57B9.2
5457725	5460288	2R	FBgn0085436	6953414	6954910	III	F57B9.2
5456490	5457661	2R	FBgn0085436	6956671	6957586	III	F57B9.2
5456068	5456427	2R	FBgn0085436	6957634	6957901	III	F57B9.2
5608525	5608762	2R	FBgn0259678	10068753	10068894	X	ZC373.4
5742016	5743525	2R	FBgn0027580	11821504	11821930	V	D2023.2
5742016	5743525	2R	FBgn0027580	11821975	11822181	V	D2023.2
5740053	5740710	2R	FBgn0027580	11819540	11820300	V	D2023.2
5765437	5766059	2R	FBgn0033460	12357385	12358001	IV	ZC518.2
5772271	5772406	2R	FBgn0033463	5833488	5833996	I	C32F10.1
5799819	5800268	2R	FBgn0033465	6445049	6445838	III	C05D11.12
5849068	5849567	2R	FBgn0033466	4909681	4910185	I	F21F3.1
5878165	5880201	2R	FBgn0261014	8138579	8138904	II	C41C4.8
5880268	5880422	2R	FBgn0261014	10560458	10560652	II	C06A1.1
5992222	5992335	2R	FBgn0004907	11821566	11821736	IV	M117.2
5992446	5992572	2R	FBgn0004907	11821566	11821736	IV	M117.2
5993207	5993330	2R	FBgn0004907	11821309	11821500	IV	M117.2
5993794	5993957	2R	FBgn0004907	11604210	11604565	X	F52D10.3
5994139	5994302	2R	FBgn0004907	11604210	11604565	X	F52D10.3
5993794	5993957	2R	FBgn0004907	11604402	11604565	X	F52D10.3
5994139	5994302	2R	FBgn0004907	11604402	11604565	X	F52D10.3
6000122	6000463	2R	FBgn0003071	9531921	9532585	V	C50F4.2
6000521	6000675	2R	FBgn0003071	2941477	2941794	X	Y71H10A.1
6002422	6002610	2R	FBgn0003071	2941844	2942212	X	Y71H10A.1
6003320	6004162	2R	FBgn0003071	2942960	2943590	X	Y71H10A.1
6041313	6041488	2R	FBgn0033494	6622602	6622777	X	C25B8.1
6035425	6035509	2R	FBgn0033494	6626075	6626370	X	C25B8.1
6306455	6306829	2R	FBgn0033518	219462	219842	IV	Y38C1AA.11
6312182	6312556	2R	FBgn0033520	219462	219842	IV	Y38C1AA.11
6314805	6315179	2R	FBgn0033521	219462	219842	IV	Y38C1AA.11
6335704	6335888	2R	FBgn0001122	7522667	7522808	I	C26C6.2
6356206	6356442	2R	FBgn0033527	6913022	6913183	II	B0252.4
6359980	6360717	2R	FBgn0261862	12793564	12794066	II	Y46G5A.17
6357873	6358254	2R	FBgn0261862	12789301	12789807	II	Y46G5A.17
6357451	6357810	2R	FBgn0261862	12789301	12789807	II	Y46G5A.17
6624565	6624796	2R	FBgn0033544	14823419	14823650	I	Y54E5B.4
6711444	6712709	2R	FBgn0033557	5651771	5652198	I	F55F8.3
7098378	7101412	2R	FBgn0003396	10778845	10778942	X	T05A10.1
7162085	7162336	2R	FBgn0010423	10467304	10467425	II	ZK673.7
7193377	7193603	2R	FBgn0025373	11920138	11920599	I	R06C1.2
7248464	7248787	2R	FBgn0024188	3244646	3244848	X	F40F4.7
7342638	7342792	2R	FBgn0000581	12604220	12605079	III	Y111B2A.11
7766062	7770801	2R	FBgn0033661	4367408	4369646	IV	F55F10.1
7766062	7771240	2R	FBgn0033661	4367408	4369646	IV	F55F10.1
7776454	7776894	2R	FBgn0033663	7017790	7018015	I	H06O01.1
12438072	12438841	2L	FBgn0020443	11111888	11112295	V	H19N07.1
7925102	7925222	2R	FBgn0010339	11342833	11342886	III	T28D6.6
8048852	8048977	2R	FBgn0033688	8165196	8165433	III	C50C3.6
8048152	8048571	2R	FBgn0033688	8165926	8166670	III	C50C3.6
8047876	8048093	2R	FBgn0033688	8165926	8166670	III	C50C3.6
8046767	8047818	2R	FBgn0033688	8165926	8166670	III	C50C3.6
8046767	8047818	2R	FBgn0033688	8166719	8168135	III	C50C3.6
8046512	8046704	2R	FBgn0033688	8166719	8168135	III	C50C3.6
8045715	8046288	2R	FBgn0033688	8166719	8168135	III	C50C3.6
8045260	8045436	2R	FBgn0033688	8168367	8169368	III	C50C3.6
8044890	8045181	2R	FBgn0033688	8168367	8169368	III	C50C3.6
8063242	8064223	2R	FBgn0010621	4500436	4500873	III	C07G2.3
8063242	8064223	2R	FBgn0010621	4501027	4501237	III	C07G2.3
8063242	8064223	2R	FBgn0010621	4501286	4501478	III	C07G2.3
8063242	8064223	2R	FBgn0010621	4501288	4501478	III	C07G2.3
8081578	8082809	2R	FBgn0033698	10454447	10455636	III	D2045.2
8087339	8087544	2R	FBgn0033699	11602819	11603024	IV	F40F11.1
8212163	8213498	2R	FBgn0033713	2490523	2490865	X	K02E10.2
8212163	8213498	2R	FBgn0033713	2490289	2490467	X	K02E10.2
8212163	8213498	2R	FBgn0033713	2489600	2489785	X	K02E10.2
8228071	8228645	2R	FBgn0033717	15069722	15070336	II	Y53F4B.18
8247660	8247834	2R	FBgn0050043	6896372	6896682	II	C44B7.11
8251490	8251664	2R	FBgn0053013	6896372	6896682	II	C44B7.11
15257449	15258125	2R	FBgn0034438	6896372	6896682	II	C44B7.11
8335264	8335605	2R	FBgn0033739	1484721	1484878	I	F47G6.1
8335817	8336643	2R	FBgn0033739	1487181	1487412	I	F47G6.1
8504292	8504446	2R	FBgn0004435	1838782	1838999	I	M01D7.7
8511654	8511808	2R	FBgn0050054	1838782	1838999	I	M01D7.7
8514742	8514896	2R	FBgn0033756	1838782	1838999	I	M01D7.7
8504577	8504705	2R	FBgn0004435	1839066	1839194	I	M01D7.7
8504961	8505089	2R	FBgn0004435	1839066	1839194	I	M01D7.7
8511869	8511997	2R	FBgn0050054	1839066	1839194	I	M01D7.7
8515103	8515231	2R	FBgn0033756	1839066	1839194	I	M01D7.7
8505300	8505429	2R	FBgn0004435	1839253	1839382	I	M01D7.7
8515292	8515421	2R	FBgn0033756	1839253	1839382	I	M01D7.7
9910817	9911149	2L	FBgn0032157	10433045	10433698	III	M03C11.8
234237	242143	2L	FBgn0086902	4691555	4692669	I	T04D1.4
2991335	2992649	2L	FBgn0002989	9066276	9066621	I	W06D4.6
8525160	8527275	2R	FBgn0011604	6708649	6709005	III	F37A4.8
8525160	8527275	2R	FBgn0011604	6709055	6709234	III	F37A4.8
8527335	8527495	2R	FBgn0011604	6704387	6704803	III	F37A4.8
8541815	8542221	2R	FBgn0033762	2694892	2695016	III	Y71H2AM.9
8560169	8560542	2R	FBgn0261625	14725415	14725788	II	C09F9.3
8559062	8560092	2R	FBgn0261625	14723525	14723734	II	C09F9.3
8559040	8560092	2R	FBgn0261625	14723525	14723734	II	C09F9.3
8769013	8770037	2R	FBgn0002069	9489930	9490673	III	B0464.1
8945822	8946118	2R	FBgn0033791	3961129	3961415	X	C16B8.1
9057012	9057339	2R	FBgn0086532	52215	52615	II	C23H3.4
9060287	9061227	2R	FBgn0053138	4696448	4696563	III	T04A8.7
9307841	9309212	2R	FBgn0259221	12414759	12414871	III	Y49E10.11
9379160	9379400	2R	FBgn0033844	12763381	12763528	X	F22E10.5
9398800	9399713	2R	FBgn0033846	13241730	13242117	IV	JC8.6
9399802	9399941	2R	FBgn0033846	13241730	13242117	IV	JC8.6
9481334	9483364	2R	FBgn0033859	3878612	3879387	I	C50F2.3
9481334	9483364	2R	FBgn0033859	3877347	3878003	I	C50F2.3
9740686	9741410	2R	FBgn0033879	14368469	14368847	I	Y105E8A.4
9740686	9741410	2R	FBgn0033879	9751884	9752182	III	T05G5.6
19124746	19126315	2L	FBgn0086444	14558488	14558628	II	C04H5.6
12031532	12032218	2R	FBgn0027091	2625329	2626027	I	Y23H5A.7
10103456	10103615	2R	FBgn0033912	12390861	12391031	IV	F28D1.7
10121122	10121711	2R	FBgn0261276	9326784	9327316	II	D2013.5
10120693	10121066	2R	FBgn0261276	9326784	9327316	II	D2013.5
10120693	10121066	2R	FBgn0261276	9327366	9328158	II	D2013.5
10342976	10343354	2L	FBgn0032224	13506678	13506931	IV	Y45F10A.4
10240517	10241983	2R	FBgn0033924	7698008	7698162	II	B0495.5
10240517	10241983	2R	FBgn0033924	7696497	7697760	II	B0495.5
10251478	10252440	2R	FBgn0033929	228630	228871	IV	R02D3.3
10486438	10487803	2R	FBgn0019938	13692115	13694286	II	Y48E1A.1
10638650	10639156	2R	FBgn0028689	9000433	9000882	III	F59B2.5
10681128	10681345	2R	FBgn0001319	14776815	14777032	X	Y16B4A.1
10663758	10663839	2R	FBgn0001319	14779012	14779093	X	Y16B4A.1
10663511	10663691	2R	FBgn0001319	14779918	14780035	X	Y16B4A.1
10789708	10789908	2R	FBgn0027596	2449668	2449982	II	T22D2.1
10818657	10819845	2R	FBgn0033983	296274	296844	III	Y50D7A.7
10818657	10819845	2R	FBgn0033983	297271	297891	III	Y50D7A.7
11088162	11088432	2R	FBgn0033995	14306905	14306997	X	C11H1.2
11087876	11088101	2R	FBgn0033995	14306336	14306460	X	C11H1.2
6061187	6062021	2L	FBgn0031771	11098880	11099043	II	C09H10.3
11211350	11211652	2R	FBgn0013750	16947618	16947718	IV	Y116A8C.12
11401251	11401772	2R	FBgn0034025	11283324	11283526	III	Y47D3A.23
11401251	11401772	2R	FBgn0034025	11282797	11282884	III	Y47D3A.23
11414221	11414737	2R	FBgn0019968	3177535	3177782	X	F56E3.3
11550977	11551303	2R	FBgn0023441	9180449	9180687	II	ZK1067.6
11550737	11551303	2R	FBgn0023441	9180449	9180687	II	ZK1067.6
11747700	11747809	2R	FBgn0022160	7564897	7565427	I	T25G3.4
11746585	11747444	2R	FBgn0022160	7565476	7566696	I	T25G3.4
11745695	11746398	2R	FBgn0022160	7565476	7566696	I	T25G3.4
11767427	11767584	2R	FBgn0003425	14676655	14677034	X	F40E10.4
11762017	11763541	2R	FBgn0003425	14679772	14680096	X	F40E10.4
11877957	11878178	2R	FBgn0034057	5864228	5864470	I	F33D11.12
11885572	11885757	2R	FBgn0020236	13116580	13116981	V	B0365.1
11884782	11885508	2R	FBgn0020236	13117026	13117952	V	B0365.1
11884782	11885508	2R	FBgn0020236	1480762	1481230	X	D1005.1
11884400	11884723	2R	FBgn0020236	1480762	1481230	X	D1005.1
11884782	11885508	2R	FBgn0020236	1480258	1480715	X	D1005.1
11882370	11883603	2R	FBgn0020236	13117999	13119255	V	B0365.1
11882370	11883603	2R	FBgn0020236	1482119	1482922	X	D1005.1
11882370	11883603	2R	FBgn0020236	1481595	1482059	X	D1005.1
11882370	11883603	2R	FBgn0020236	13119301	13119600	V	B0365.1
11881967	11882307	2R	FBgn0020236	13119301	13119600	V	B0365.1
11881967	11882307	2R	FBgn0020236	1482969	1483268	X	D1005.1
11894592	11894891	2R	FBgn0034061	9331746	9331905	III	C40H1.6
11936992	11937124	2R	FBgn0034071	2199648	2199880	II	Y59C2A.2
11992538	11992687	2R	FBgn0014020	16485764	16486114	IV	Y51H4A.3
11993222	11993302	2R	FBgn0014020	16485764	16486114	IV	Y51H4A.3
12019047	12019404	2R	FBgn0086676	12115872	12116242	V	C13C4.5
12077268	12079536	2R	FBgn0034087	9519345	9521091	III	F55H2.6
12157299	12157758	2R	FBgn0001308	8353976	8354273	III	R05D3.7
12155281	12157160	2R	FBgn0001308	8353698	8353927	III	R05D3.7
12214479	12214665	2R	FBgn0262511	2312624	2312909	IV	Y38F2AL.3
12214479	12214665	2R	FBgn0262511	2312624	2312907	IV	Y38F2AL.3
12213998	12214253	2R	FBgn0262511	2310963	2311171	IV	Y38F2AL.3
12229349	12229920	2R	FBgn0034117	12087656	12088285	V	R07B7.11
10207920	10208351	2L	FBgn0032192	12087656	12088285	V	R07B7.11
12447879	12448256	2R	FBgn0034136	9244437	9244631	III	T23G5.5
12447879	12448256	2R	FBgn0034136	9244676	9244788	III	T23G5.5
12458131	12458353	2R	FBgn0034138	8815775	8815997	I	F36A2.6
12585491	12585684	2R	FBgn0050463	13194428	13194759	III	Y39E4B.12
12568504	12568722	2R	FBgn0050463	13194428	13194759	III	Y39E4B.12
12568504	12568722	2R	FBgn0050463	13195892	13196077	III	Y39E4B.12
12566486	12566576	2R	FBgn0050463	13197509	13197637	III	Y39E4B.12
12562646	12562753	2R	FBgn0050463	13203765	13203893	III	Y39E4B.12
12823924	12824035	2R	FBgn0003091	9380678	9380918	X	E01H11.1
12819969	12820083	2R	FBgn0003091	9380678	9380918	X	E01H11.1
12828649	12828997	2R	FBgn0003091	9381279	9381519	X	E01H11.1
12940774	12940923	2R	FBgn0034184	6938425	6938574	X	C16E9.2
12977219	12977880	2R	FBgn0010591	381424	381602	IV	Y66H1B.4
13162915	13163568	2R	FBgn0261642	17002616	17002744	X	K02H8.1
13238599	13238769	2R	FBgn0261642	17004706	17004870	X	K02H8.1
6062079	6062435	2L	FBgn0031771	11098113	11098757	II	C09H10.3
6061187	6062021	2L	FBgn0031771	11098113	11098757	II	C09H10.3
13649848	13650140	2R	FBgn0027572	15836795	15836978	X	F59F4.1
13650198	13650493	2R	FBgn0027572	15836327	15836749	X	F59F4.1
17275003	17275408	2R	FBgn0034628	15836327	15836749	X	F59F4.1
13650198	13650493	2R	FBgn0027572	9588621	9589330	III	C48B4.1
13723256	13723354	2R	FBgn0259211	1264759	1264914	I	Y48G8AR.1
14028993	14029177	2R	FBgn0261619	10434967	10435226	I	Y106G6H.2
14028997	14029177	2R	FBgn0261619	10434967	10435226	I	Y106G6H.2
14028993	14029177	2R	FBgn0261619	10434967	10435229	I	Y106G6H.2
14028997	14029177	2R	FBgn0261619	10434967	10435229	I	Y106G6H.2
14028993	14029177	2R	FBgn0261619	13525419	13525749	X	F18H3.3
14028997	14029177	2R	FBgn0261619	13525419	13525749	X	F18H3.3
14028993	14029177	2R	FBgn0261619	13525419	13525753	X	F18H3.3
14028997	14029177	2R	FBgn0261619	13525419	13525753	X	F18H3.3
14030918	14032402	2R	FBgn0261619	10434079	10434669	I	Y106G6H.2
14030918	14032402	2R	FBgn0261619	13523902	13524664	X	F18H3.3
14030918	14032402	2R	FBgn0261619	13524712	13525024	X	F18H3.3
14030918	14032402	2R	FBgn0261619	10434722	10434915	I	Y106G6H.2
20412297	20413174	2R	FBgn0035016	10434722	10434915	I	Y106G6H.2
14030918	14032402	2R	FBgn0261619	10434079	10434552	I	Y106G6H.2
14030918	14032402	2R	FBgn0261619	10433748	10434032	I	Y106G6H.2
14030918	14032402	2R	FBgn0261619	10434785	10434915	I	Y106G6H.2
14057820	14058162	2R	FBgn0027836	121245	121680	V	Y38C9A.2
14349102	14350185	2R	FBgn0028496	13572588	13572955	IV	Y45F10B.10
14744389	14744596	2R	FBgn0034405	6501075	6501520	V	W01A11.1
14748766	14748970	2R	FBgn0034406	6501075	6501520	V	W01A11.1
14983905	14984014	2R	FBgn0004168	1729128	1729420	III	Y22D7AR.13
15196898	15197088	2R	FBgn0034433	3801502	3801591	X	F35A5.8
15246691	15247349	2R	FBgn0034436	7703346	7704781	II	B0495.7
15257449	15258125	2R	FBgn0034438	7703346	7704781	II	B0495.7
15257303	15257387	2R	FBgn0034438	7703346	7704781	II	B0495.7
15264525	15265192	2R	FBgn0034439	7703346	7704781	II	B0495.7
15280351	15281948	2R	FBgn0261439	8544748	8545010	X	C03G5.1
15280351	15281948	2R	FBgn0261439	10685282	10685460	I	C34B2.7
15321669	15321813	2R	FBgn0020440	5089566	5090645	I	C30F8.4
15326290	15326740	2R	FBgn0040273	12052344	12052926	IV	K08E4.1
15327386	15327639	2R	FBgn0040273	12052973	12054625	IV	K08E4.1
15330306	15330603	2R	FBgn0013325	2242206	2242421	X	F07D10.1
15330306	15330603	2R	FBgn0013325	3585655	3585870	V	T22F3.4
15330306	15330603	2R	FBgn0013325	2241978	2242154	X	F07D10.1
15340351	15340719	2R	FBgn0034447	11302942	11303192	II	T24F1.2
16130678	16131917	2R	FBgn0034488	11490278	11491237	II	B0334.3
16142913	16143076	2R	FBgn0025720	9612177	9612352	I	K07A1.9
16151752	16151937	2R	FBgn0010411	14825815	14826003	IV	Y57G11C.16
16164214	16164666	2R	FBgn0034496	5647380	5647779	I	F55F8.2
16448319	16448749	2R	FBgn0034521	7487582	7487845	X	F48E3.1
16496187	16497181	2R	FBgn0050147	8090760	8090924	II	K02C4.4
16495641	16496127	2R	FBgn0050147	8090066	8090194	II	K02C4.4
16495641	16496127	2R	FBgn0050147	8090240	8090395	II	K02C4.4
18763668	18763810	2R	FBgn0034789	5359271	5359423	I	F55A12.3
16895867	16896709	2R	FBgn0050291	20271823	20272858	V	Y113G7B.16
17068925	17069090	2R	FBgn0003162	10565764	10565961	V	F32G8.6
17107178	17109252	2R	FBgn0034606	11683608	11684734	V	F46F3.4
17106880	17107097	2R	FBgn0034606	11683608	11684734	V	F46F3.4
12738241	12738747	2L	FBgn0032456	564775	565234	X	F57C12.4
17202741	17204144	2R	FBgn0034618	14354297	14354513	II	R06A4.8
17278603	17279109	2R	FBgn0034629	15834835	15835188	X	F59F4.1
17578143	17578505	2R	FBgn0027360	11502031	11502123	III	Y66D12A.22
17970210	17972429	2R	FBgn0034691	13265196	13265959	IV	JC8.10
18074273	18075006	2R	FBgn0034708	5908326	5909213	II	F59G1.3
18102387	18103690	2R	FBgn0025186	5554230	5554367	IV	T12E12.1
18102387	18103690	2R	FBgn0025186	5553979	5554181	IV	T12E12.1
18687401	18687981	2R	FBgn0011211	12652790	12653220	I	H28O16.1
18687401	18687981	2R	FBgn0011211	12652790	12652939	I	H28O16.1
18687401	18687981	2R	FBgn0011211	12653029	12653220	I	H28O16.1
18687401	18687981	2R	FBgn0011211	12652790	12652923	I	H28O16.1
18688074	18688875	2R	FBgn0011211	12653275	12654076	I	H28O16.1
18763873	18764370	2R	FBgn0034789	5359810	5360374	I	F55A12.3
18771871	18772187	2R	FBgn0034792	10419091	10419350	III	M03C11.5
18771871	18772184	2R	FBgn0034792	10419091	10419350	III	M03C11.5
19277828	19278340	2R	FBgn0028497	13352521	13353461	III	F53A2.8
19277828	19278340	2R	FBgn0028497	13352515	13353461	III	F53A2.8
19694684	19696255	2R	FBgn0010278	7380549	7381186	III	T20B12.8
19694684	19696255	2R	FBgn0010278	5817183	5817820	I	C32F10.5
19694684	19696255	2R	FBgn0010278	7379559	7380486	III	T20B12.8
19833219	19833347	2R	FBgn0001123	1071624	1071752	I	R06A10.2
19937886	19938129	2R	FBgn0003353	4139764	4139986	III	C30D11.1
19938486	19938640	2R	FBgn0003353	4140847	4141001	III	C30D11.1
19939064	19939182	2R	FBgn0003353	4141540	4141847	III	C30D11.1
19939553	19939692	2R	FBgn0003353	4142219	4142349	III	C30D11.1
19946007	19946214	2R	FBgn0034967	9746194	9746346	III	T05G5.10
19946007	19946214	2R	FBgn0034967	8560037	8560189	II	F54C9.1
19948199	19948272	2R	FBgn0034968	13239802	13240374	IV	JC8.3
19948336	19948516	2R	FBgn0034968	13239802	13240374	IV	JC8.3
19948199	19948272	2R	FBgn0034968	13240001	13240374	IV	JC8.3
19948336	19948516	2R	FBgn0034968	13240001	13240374	IV	JC8.3
19948199	19948272	2R	FBgn0034968	13240122	13240374	IV	JC8.3
19948336	19948516	2R	FBgn0034968	13240122	13240374	IV	JC8.3
19948199	19948272	2R	FBgn0034968	13240149	13240374	IV	JC8.3
19948336	19948516	2R	FBgn0034968	13240149	13240374	IV	JC8.3
19948199	19948272	2R	FBgn0034968	13240120	13240375	IV	JC8.3
19948336	19948516	2R	FBgn0034968	13240120	13240375	IV	JC8.3
19948199	19948272	2R	FBgn0034968	13240120	13240374	IV	JC8.3
19948336	19948516	2R	FBgn0034968	13240120	13240374	IV	JC8.3
19948199	19948272	2R	FBgn0034968	13240120	13240364	IV	JC8.3
19948336	19948516	2R	FBgn0034968	13240120	13240364	IV	JC8.3
19957523	19957765	2R	FBgn0034971	2068509	2068746	X	F49H12.6
19960228	19960484	2R	FBgn0034971	2067801	2068200	X	F49H12.6
19959514	19959747	2R	FBgn0034971	10325269	10325568	X	R07E3.5
19984595	19984866	2R	FBgn0023081	6266265	6266536	V	K08B12.5
19981638	19984541	2R	FBgn0023081	6261943	6264005	V	K08B12.5
20057650	20058289	2R	FBgn0034985	10186312	10186587	X	F21A10.2
20062551	20062919	2R	FBgn0259937	10748578	10749056	III	K01G5.5
20062996	20063247	2R	FBgn0259937	10748578	10749056	III	K01G5.5
20151059	20151267	2R	FBgn0034997	11321506	11321784	X	ZK455.4
20183431	20184907	2R	FBgn0034999	8937351	8937514	X	D1009.1
20183431	20184907	2R	FBgn0034999	12393506	12394120	IV	F28D1.9
20271447	20272571	2R	FBgn0000037	14568763	14568850	V	Y40H4A.1
20294456	20294908	2R	FBgn0010414	3041778	3042155	I	Y54E10BR.7
20447815	20447933	2R	FBgn0016687	9996102	9996592	IV	C47E12.4
20447353	20447748	2R	FBgn0016687	9996102	9996592	IV	C47E12.4
20500874	20500969	2R	FBgn0035039	11828651	11828932	V	D2023.6
20889811	20889967	2R	FBgn0005634	2909965	2910121	X	F52B10.1
20884732	20884824	2R	FBgn0005634	7933232	7933457	I	F20G4.3
20881930	20884669	2R	FBgn0005634	2912600	2913720	X	F52B10.1
20881930	20884669	2R	FBgn0005634	2914017	2914594	X	F52B10.1
20881930	20884669	2R	FBgn0005634	2911249	2911411	X	F52B10.1
20881930	20884669	2R	FBgn0005634	7933022	7933184	I	F20G4.3
20879556	20880851	2R	FBgn0005634	2916010	2917065	X	F52B10.1
20963128	20963245	2R	FBgn0004919	22777	22955	III	H10E21.5
20962765	20962861	2R	FBgn0004919	21274	21793	III	H10E21.5
20961560	20962861	2R	FBgn0004919	21274	21793	III	H10E21.5
20960801	20962861	2R	FBgn0004919	21274	21793	III	H10E21.5
231740	231826	3LHet	FBgn0028993	11662189	11662446	V	F46F3.1
3049392	3054620	2L	FBgn0042627	8981095	8982644	I	F32H2.5
3049392	3054620	2L	FBgn0042627	8976604	8981039	I	F32H2.5
3060230	3066957	2L	FBgn0027571	8976604	8981039	I	F32H2.5
2398128	2398454	3LHet	FBgn0028697	654066	654202	IV	K11H12.2
2398144	2398454	3LHet	FBgn0028697	654066	654202	IV	K11H12.2
2398050	2398454	3LHet	FBgn0028697	654066	654202	IV	K11H12.2
1823435	1823612	3RHet	FBgn0067318	4745045	4745230	IV	E04A4.5
1898554	1898929	3RHet	FBgn0086378	4772078	4772186	I	M04F3.4
110755	110877	2L	FBgn0005278	5849214	5849429	IV	C06E7.1
110755	110877	2L	FBgn0005278	5849307	5849429	IV	C06E7.1
110755	110877	2L	FBgn0005278	5849307	5849913	IV	C06E7.1
111907	112019	2L	FBgn0005278	5849307	5849913	IV	C06E7.1
112690	113369	2L	FBgn0005278	5849307	5849913	IV	C06E7.1
110755	110877	2L	FBgn0005278	5845471	5845593	IV	C06E7.3
110755	110877	2L	FBgn0005278	5845471	5846027	IV	C06E7.3
111907	112019	2L	FBgn0005278	5849531	5849913	IV	C06E7.1
112690	113369	2L	FBgn0005278	5849531	5849913	IV	C06E7.1
111907	112019	2L	FBgn0005278	5844987	5845369	IV	C06E7.3
112690	113369	2L	FBgn0005278	5844987	5845369	IV	C06E7.3
112690	113369	2L	FBgn0005278	11966320	11967112	X	C49F5.1
112690	113369	2L	FBgn0005278	6277681	6278090	IV	T13A10.11
112690	113369	2L	FBgn0005278	5844526	5844935	IV	C06E7.3
112690	113369	2L	FBgn0005278	5849965	5850374	IV	C06E7.1
112690	113369	2L	FBgn0005278	6278138	6278520	IV	T13A10.11
295704	296811	2L	FBgn0024352	773658	773784	V	R09E12.3
404536	406035	2L	FBgn0003278	9284355	9284781	I	F14B4.3
412447	412658	2L	FBgn0015567	9338616	9338751	X	T20B5.1
411782	412237	2L	FBgn0015567	9339180	9339503	X	T20B5.1
411782	412237	2L	FBgn0015567	9339679	9340475	X	T20B5.1
411129	411718	2L	FBgn0015567	9339679	9340475	X	T20B5.1
410127	411060	2L	FBgn0015567	9340525	9340915	X	T20B5.1
409532	409736	2L	FBgn0015567	9341856	9342186	X	T20B5.1
554336	555446	2L	FBgn0260933	12144875	12145087	V	C27A7.4
566498	566624	2L	FBgn0021874	480720	481050	II	W07E6.2
592272	592633	2L	FBgn0010323	1129809	1130017	I	ZK993.1
786733	788178	2L	FBgn0000442	1875651	1876207	IV	F55A8.2
862563	864134	2L	FBgn0029095	14891801	14892033	IV	Y57G11C.24
1014550	1014716	2L	FBgn0031294	5764335	5764572	III	B0244.2
1082120	1082665	2L	FBgn0031298	13537959	13538585	I	Y87G2A.3
1103879	1105101	2L	FBgn0261938	14555924	14556505	I	Y105E8A.23
1103879	1105101	2L	FBgn0261938	14552425	14552544	I	Y105E8A.23
1103879	1105101	2L	FBgn0261938	14555051	14555255	I	Y105E8A.23
1103879	1105101	2L	FBgn0261938	14552848	14553158	I	Y105E8A.23
1152177	1152700	2L	FBgn0261458	16807730	16807876	X	F41G4.2
1708061	1708214	2L	FBgn0031356	4263662	4263801	X	C52B9.4
1985471	1985719	2L	FBgn0001125	6241274	6241822	X	C14F11.1
1985471	1985719	2L	FBgn0001125	6241274	6241701	X	C14F11.1
2042653	2042851	2L	FBgn0003557	541067	541288	I	Y65B4BR.4
2134439	2134967	2L	FBgn0004507	3581395	3582075	V	T22F3.3
2134439	2134967	2L	FBgn0004507	3582451	3582672	V	T22F3.3
2135038	2136644	2L	FBgn0004507	3583592	3584549	V	T22F3.3
2135038	2136644	2L	FBgn0004507	3582729	3583285	V	T22F3.3
2229457	2229575	2L	FBgn0010704	3510295	3510723	I	Y47G6A.18
2229638	2229813	2L	FBgn0010704	3510295	3510723	I	Y47G6A.18
2361160	2361585	2L	FBgn0014010	9308824	9308912	I	F26H9.6
2491513	2492201	2L	FBgn0015816	10507925	10508161	III	F43D9.3
2491519	2492201	2L	FBgn0015816	10507925	10508161	III	F43D9.3
2582867	2583318	2L	FBgn0026479	5539455	5540183	IV	T12E12.4
2582867	2583318	2L	FBgn0026479	5539455	5540204	IV	T12E12.4
2747311	2748255	2L	FBgn0250906	3867925	3868249	I	T03F1.3
2792482	2792676	2L	FBgn0004242	1360996	1361163	V	Y75B7AL.3
2785539	2785672	2L	FBgn0004242	6815261	6815394	II	F31E8.2
2785539	2785672	2L	FBgn0004242	6815005	6815144	II	F31E8.2
2991335	2992649	2L	FBgn0002989	9066865	9066983	I	W06D4.6
2990661	2991066	2L	FBgn0002989	9068458	9068799	I	W06D4.6
3024143	3025191	2L	FBgn0031492	9524246	9525009	III	ZK1098.1
3027339	3028308	2L	FBgn0031493	128576	129353	V	W03F9.10
3027339	3028308	2L	FBgn0031493	130191	130834	V	W03F9.10
3046950	3048427	2L	FBgn0042627	8982701	8983208	I	F32H2.5
3046950	3048427	2L	FBgn0042627	8983587	8983837	I	F32H2.5
3060230	3066957	2L	FBgn0027571	8983587	8983837	I	F32H2.5
3513542	3514377	2L	FBgn0053123	4186124	4186595	III	R74.1
3513542	3514377	2L	FBgn0053123	4184580	4185665	III	R74.1
3512903	3513474	2L	FBgn0053123	4184580	4185665	III	R74.1
3512385	3512843	2L	FBgn0053123	4183243	4184154	III	R74.1
3511088	3512328	2L	FBgn0053123	4183243	4184154	III	R74.1
3623262	3623881	2L	FBgn0000721	8536605	8536694	IV	C09G4.2
3721379	3721589	2L	FBgn0003386	8310350	8310554	II	F14F11.1
3721379	3721589	2L	FBgn0003386	12976227	12976327	V	R186.5
3721645	3721762	2L	FBgn0003386	10741723	10741862	X	R07A4.1
3722653	3723256	2L	FBgn0003386	12974480	12974884	V	R186.5
3722653	3723256	2L	FBgn0003386	8306659	8307127	II	F14F11.1
3722653	3723256	2L	FBgn0003386	12973552	12973656	V	R186.5
3722653	3723256	2L	FBgn0003386	12973715	12973831	V	R186.5
4195734	4195904	2L	FBgn0031589	2881645	2882339	IV	Y54G2A.17
4193539	4193679	2L	FBgn0031589	2881645	2882339	IV	Y54G2A.17
4396969	4399074	2L	FBgn0022153	4561169	4561526	I	D1007.15
4445193	4446058	2L	FBgn0031604	12180182	12180818	V	ZK863.3
4445193	4446058	2L	FBgn0031604	12180868	12181227	V	ZK863.3
4832004	4832596	2L	FBgn0031634	2416486	2416565	X	C43H6.9
4976220	4976655	2L	FBgn0031661	12292998	12293328	I	F56H6.5
4976220	4976655	2L	FBgn0031661	12293373	12293585	I	F56H6.5
5013675	5015592	2L	FBgn0016075	9339795	9340655	III	K04H4.1
5031878	5032374	2L	FBgn0000299	16384586	16385447	X	F01G12.5
5031878	5032374	2L	FBgn0000299	16385816	16385980	X	F01G12.5
5031878	5032374	2L	FBgn0000299	9342438	9342840	III	K04H4.1
5035064	5036208	2L	FBgn0000299	16381101	16381564	X	F01G12.5
5099737	5099913	2L	FBgn0031684	7090930	7091109	I	F22D6.4
5356976	5357278	2L	FBgn0016920	13906556	13906786	I	Y71A12B.4
5359712	5360405	2L	FBgn0016920	13911906	13912256	I	Y71A12B.4
5362583	5362812	2L	FBgn0016920	13912435	13912822	I	Y71A12B.4
5541433	5541656	2L	FBgn0014189	8328173	8328449	II	C26D10.2
5541153	5541336	2L	FBgn0014189	8328173	8328449	II	C26D10.2
5540972	5541090	2L	FBgn0014189	8327883	8328126	II	C26D10.2
5540972	5541090	2L	FBgn0014189	8328008	8328126	II	C26D10.2
5548168	5548709	2L	FBgn0031717	13389731	13389925	III	T03F6.3
5915437	5918795	2L	FBgn0043362	12669091	12669621	IV	C26H9A.2
5918852	5918955	2L	FBgn0043362	12670401	12671207	IV	C26H9A.2
5946316	5946688	2L	FBgn0001128	9855038	9855496	III	K11H3.1
5984011	5984624	2L	FBgn0001942	6940412	6940807	III	F57B9.3
5993472	5994886	2L	FBgn0031759	10921573	10923583	IV	ZK593.4
6325713	6329487	2L	FBgn0021873	10167601	10167840	IV	T14G10.2
6452122	6453057	2L	FBgn0031814	9235186	9235417	III	T23G5.2
6477971	6479062	2L	FBgn0086357	14823425	14823990	IV	Y57G11C.15
6477971	6479062	2L	FBgn0086357	14824040	14824384	IV	Y57G11C.15
6681464	6681772	2L	FBgn0028703	10578902	10578999	X	F57C7.2
6729570	6729772	2L	FBgn0046704	10550945	10551263	X	F59F5.6
6901242	6901474	2L	FBgn0031866	13630171	13630436	X	C40C9.5
6901242	6901474	2L	FBgn0031866	13630171	13630445	X	C40C9.5
6973745	6975132	2L	FBgn0031879	4012784	4013352	IV	W02C12.1
7027988	7028420	2L	FBgn0031881	7552559	7552863	IV	F49E8.5
7234527	7234997	2L	FBgn0259111	8304108	8304374	I	F52B5.1
7230889	7231183	2L	FBgn0259111	8300330	8301476	I	F52B5.1
7229653	7230598	2L	FBgn0259111	8300330	8301476	I	F52B5.1
7428281	7428679	2L	FBgn0031912	14446273	14446999	V	F23B12.5
7429167	7429515	2L	FBgn0031912	14445753	14446205	V	F23B12.5
10496629	10496848	2L	FBgn0086347	4033971	4034333	III	T02C12.1
7795510	7795653	2L	FBgn0025687	246249	246549	IV	R02D3.1
7794592	7794768	2L	FBgn0025687	246249	246549	IV	R02D3.1
7794148	7794526	2L	FBgn0025687	246601	246979	IV	R02D3.1
7793509	7794083	2L	FBgn0025687	248926	249332	IV	R02D3.1
7805853	7806523	2L	FBgn0031952	5591558	5592820	II	C17G10.4
7814811	7817656	2L	FBgn0261800	5174570	5175037	IV	W03F8.5
7814811	7817656	2L	FBgn0261800	5175499	5175828	IV	W03F8.5
7814811	7817656	2L	FBgn0261800	5176742	5177130	IV	W03F8.5
7814811	7817656	2L	FBgn0261800	5177542	5178771	IV	W03F8.5
7830462	7831025	2L	FBgn0004177	11858970	11859158	IV	F38H4.9
7830462	7831025	2L	FBgn0004177	11859263	11859436	IV	F38H4.9
8042440	8042613	2L	FBgn0031980	11096832	11096976	II	C09H10.2
8058841	8060504	2L	FBgn0011230	4616804	4618000	I	C44E4.1
8056309	8058244	2L	FBgn0011230	4613280	4613674	I	C44E4.1
8186314	8186675	2L	FBgn0031993	9346437	9347351	IV	T20D3.11
8187161	8188094	2L	FBgn0031993	9344986	9345576	IV	T20D3.11
8187161	8188094	2L	FBgn0031993	9345630	9346212	IV	T20D3.11
8219362	8219806	2L	FBgn0032005	17976162	17976285	V	Y59A8B.22
8307147	8307873	2L	FBgn0032015	7767964	7768649	III	ZK686.3
8367096	8367249	2L	FBgn0260439	5450691	5451210	III	F48E8.5
8367312	8367730	2L	FBgn0260439	5450691	5451210	III	F48E8.5
8380448	8381452	2L	FBgn0027094	3983402	3983590	I	F28H1.3
8404005	8405779	2L	FBgn0020497	7805915	7807472	V	ZK742.1
8405916	8406286	2L	FBgn0020497	7805915	7807472	V	ZK742.1
8406924	8407256	2L	FBgn0020497	7808104	7808344	V	ZK742.1
8996931	8997125	2L	FBgn0013746	6022987	6023242	I	B0025.2
8996198	8996679	2L	FBgn0013746	6023607	6024023	I	B0025.2
8996198	8996679	2L	FBgn0013746	6025219	6025504	I	B0025.2
9340059	9340488	2L	FBgn0026439	6405932	6406080	X	T22E5.2
9380815	9381318	2L	FBgn0085395	10742236	10742429	X	R07A4.1
9503593	9504813	2L	FBgn0032120	10728742	10729450	III	W09D10.2
9515995	9517062	2L	FBgn0032120	10727927	10728124	III	W09D10.2
9517531	9517903	2L	FBgn0032120	10725224	10726066	III	W09D10.2
9518219	9518558	2L	FBgn0032120	10724147	10724599	III	W09D10.2
9518623	9518808	2L	FBgn0032120	10724147	10724599	III	W09D10.2
9553588	9553728	2L	FBgn0032129	7949506	7949866	I	T22C1.7
9575502	9576229	2L	FBgn0028479	15359729	15360469	V	C29F3.1
9575502	9576380	2L	FBgn0028479	15359729	15360469	V	C29F3.1
9696191	9698431	2L	FBgn0000273	14948985	14949113	I	ZK909.2
9696191	9698233	2L	FBgn0000273	14948985	14949113	I	ZK909.2
9696191	9698431	2L	FBgn0000273	14949169	14949267	I	ZK909.2
9696191	9698233	2L	FBgn0000273	14949169	14949267	I	ZK909.2
9763836	9764648	2L	FBgn0025117	16851500	16851656	IV	Y116A8A.9
21143564	21143822	2L	FBgn0032919	9405553	9406433	III	T26G10.1
10241133	10241780	2L	FBgn0004419	7496610	7497027	III	C07H6.5
10248525	10248722	2L	FBgn0000229	6961310	6961507	IV	B0478.1
10248197	10248461	2L	FBgn0000229	6961786	6961951	IV	B0478.1
10247852	10248135	2L	FBgn0000229	6962259	6962337	IV	B0478.1
10266198	10266313	2L	FBgn0259482	7385567	7385769	IV	T12B3.4
10273463	10273882	2L	FBgn0260749	8561690	8562279	X	D2021.1
[truncated: 151 more rows]

## Sheet: exon pairs with seq similarity
exon pairs with high DNA sequence similarity
D. melanogaster				C. elegans
start	end	seqname	gene_id	start	end	seqname	gene_id
578	1913	3R	FBgn0037213	3166928	3167292	III	R148.5
20114	20599	3R	FBgn0053294	14073170	14073474	X	C33G3.4
3949852	3950487	3R	FBgn0037549	2773759	2774282	III	Y71H2AM.19
4481709	4483565	3R	FBgn0263231	2773759	2774282	III	Y71H2AM.19
7822827	7824348	X	FBgn0029979	2773759	2774282	III	Y71H2AM.19
6946873	6948269	3L	FBgn0035720	2773759	2774282	III	Y71H2AM.19
15072687	15073430	2L	FBgn0262526	2773759	2774282	III	Y71H2AM.19
1829739	1830848	3R	FBgn0003261	3160157	3161217	I	Y54E10A.9
4481709	4483565	3R	FBgn0263231	3160157	3161217	I	Y54E10A.9
7820798	7822589	X	FBgn0029979	3160157	3161217	I	Y54E10A.9
6946873	6948269	3L	FBgn0035720	3160157	3161217	I	Y54E10A.9
6946873	6948269	3L	FBgn0035720	5851497	5853074	III	F01F1.7
1173884	1174130	2L	FBgn0031318	5851497	5853074	III	F01F1.7
5540169	5540300	2L	FBgn0014189	8327111	8327645	II	C26D10.2
5539707	5540109	2L	FBgn0014189	8327111	8327645	II	C26D10.2
138319	138628	3R	FBgn0037232	11152413	11152502	IV	C08F8.2
138683	138817	3R	FBgn0037232	11152732	11153033	IV	C08F8.2
189939	190228	3R	FBgn0037238	9809264	9809577	I	F35C12.2
205650	205767	3R	FBgn0037239	11679549	11679815	II	C47D12.3
321678	321854	3R	FBgn0085386	3193509	3193649	II	ZC239.7
321678	321854	3R	FBgn0085386	2663390	2663530	II	F22E5.3
321412	321604	3R	FBgn0085386	20821137	20821329	V	T03D8.5
320896	321160	3R	FBgn0085386	5315091	5316816	II	F08B1.2
13456779	13458099	3L	FBgn0036368	5315091	5316816	II	F08B1.2
19715621	19715849	3L	FBgn0261360	5315091	5316816	II	F08B1.2
19747037	19747265	3L	FBgn0261688	5315091	5316816	II	F08B1.2
11139460	11139666	2L	FBgn0010197	5315091	5316816	II	F08B1.2
320896	321160	3R	FBgn0085386	3252165	3252367	II	C17F4.6
14072670	14072980	2R	FBgn0053958	3252165	3252367	II	C17F4.6
320896	321160	3R	FBgn0085386	12363978	12364146	V	F23H12.6
320896	321160	3R	FBgn0085386	17433087	17433312	IV	C06A12.4
13456779	13458099	3L	FBgn0036368	17433087	17433312	IV	C06A12.4
320896	321160	3R	FBgn0085386	8391607	8391880	V	F52E1.4
12377517	12377687	3R	FBgn0259244	12353266	12353957	V	F23H12.4
12390784	12391146	3R	FBgn0259244	12353266	12353957	V	F23H12.4
11954406	11955762	X	FBgn0052656	12353266	12353957	V	F23H12.4
5018575	5018757	2L	FBgn0016075	12353266	12353957	V	F23H12.4
5031878	5032374	2L	FBgn0000299	12353266	12353957	V	F23H12.4
12377517	12377687	3R	FBgn0259244	4243800	4244445	IV	F36A4.10
12390784	12391146	3R	FBgn0259244	4243800	4244445	IV	F36A4.10
12857631	12858020	3R	FBgn0051268	4243800	4244445	IV	F36A4.10
11956861	11957115	X	FBgn0052656	4243800	4244445	IV	F36A4.10
11954406	11955762	X	FBgn0052656	1105068	1105754	II	T13B5.4
11956861	11957115	X	FBgn0052656	1105068	1105754	II	T13B5.4
12377517	12377687	3R	FBgn0259244	14985723	14986459	IV	Y41E3.2
12390784	12391146	3R	FBgn0259244	14985723	14986459	IV	Y41E3.2
11954406	11955762	X	FBgn0052656	14985723	14986459	IV	Y41E3.2
5533720	5533986	3L	FBgn0035612	14985723	14986459	IV	Y41E3.2
5034013	5034981	2L	FBgn0000299	14985723	14986459	IV	Y41E3.2
12377517	12377687	3R	FBgn0259244	8050090	8050609	V	ZC513.8
5533720	5533986	3L	FBgn0035612	8050090	8050609	V	ZC513.8
12377517	12377687	3R	FBgn0259244	4652850	4653624	V	F41F3.4
12390784	12391146	3R	FBgn0259244	104918	105398	II	C50D2.4
12390784	12391146	3R	FBgn0259244	16385495	16385766	X	F01G12.5
5031878	5032374	2L	FBgn0000299	16381647	16382438	X	F01G12.5
12857631	12858020	3R	FBgn0051268	7150868	7151455	IV	C34D4.15
12381949	12382046	3R	FBgn0259244	12992835	12993378	III	ZK1010.7
12857631	12858020	3R	FBgn0051268	6714899	6715521	II	T14B4.6
5031878	5032374	2L	FBgn0000299	1818403	1819054	IV	Y38C1BA.3
476521	477615	3R	FBgn0087013	312927	313843	I	C53D5.6
546703	547112	3R	FBgn0027570	11654832	11655717	II	ZK20.6
546187	546437	3R	FBgn0027570	11654832	11655717	II	ZK20.6
16479449	16480457	3R	FBgn0038818	11654832	11655717	II	ZK20.6
5996989	5997305	X	FBgn0029843	11654832	11655717	II	ZK20.6
546187	546437	3R	FBgn0027570	3421671	3421921	II	F18A12.8
5996989	5997305	X	FBgn0029843	3421671	3421921	II	F18A12.8
19860216	19861045	X	FBgn0031081	3421671	3421921	II	F18A12.8
622211	623419	3R	FBgn0260794	10945847	10947564	X	T21B6.3
622211	622789	3R	FBgn0260794	10945847	10947564	X	T21B6.3
1262858	1263371	3R	FBgn0037326	10945847	10947564	X	T21B6.3
2265309	2268947	3R	FBgn0261972	10945847	10947564	X	T21B6.3
5300439	5301103	3R	FBgn0037698	10945847	10947564	X	T21B6.3
9907219	9907907	3R	FBgn0038197	10945847	10947564	X	T21B6.3
10257696	10258927	3R	FBgn0086901	10945847	10947564	X	T21B6.3
10474732	10475090	3R	FBgn0086686	10945847	10947564	X	T21B6.3
11239291	11240696	3R	FBgn0041188	10945847	10947564	X	T21B6.3
11841950	11842287	3R	FBgn0038391	10945847	10947564	X	T21B6.3
13730669	13731272	3R	FBgn0053547	10945847	10947564	X	T21B6.3
13995206	13995820	3R	FBgn0042693	10945847	10947564	X	T21B6.3
13995379	13995820	3R	FBgn0042693	10945847	10947564	X	T21B6.3
15410963	15412236	3R	FBgn0260003	10945847	10947564	X	T21B6.3
16113671	16114882	3R	FBgn0262582	10945847	10947564	X	T21B6.3
17405192	17406410	3R	FBgn0013984	10945847	10947564	X	T21B6.3
19117439	19118403	3R	FBgn0003118	10945847	10947564	X	T21B6.3
19640963	19642752	3R	FBgn0260634	10945847	10947564	X	T21B6.3
19745729	19746568	3R	FBgn0016754	10945847	10947564	X	T21B6.3
20441773	20445826	3R	FBgn0083077	10945847	10947564	X	T21B6.3
23062585	23063568	3R	FBgn0051064	10945847	10947564	X	T21B6.3
24733432	24736899	3R	FBgn0259220	10945847	10947564	X	T21B6.3
24733412	24736899	3R	FBgn0259220	10945847	10947564	X	T21B6.3
508807	509545	X	FBgn0025633	10945847	10947564	X	T21B6.3
508807	509776	X	FBgn0025633	10945847	10947564	X	T21B6.3
1189043	1189969	X	FBgn0025641	10945847	10947564	X	T21B6.3
2011714	2013524	X	FBgn0004860	10945847	10947564	X	T21B6.3
2021657	2023440	X	FBgn0004861	10945847	10947564	X	T21B6.3
3365907	3367404	X	FBgn0029662	10945847	10947564	X	T21B6.3
3675688	3677592	X	FBgn0086899	10945847	10947564	X	T21B6.3
3800238	3801130	X	FBgn0260658	10945847	10947564	X	T21B6.3
4958486	4961280	X	FBgn0003028	10945847	10947564	X	T21B6.3
4962169	4962831	X	FBgn0003028	10945847	10947564	X	T21B6.3
4958486	4961814	X	FBgn0003028	10945847	10947564	X	T21B6.3
4960106	4961814	X	FBgn0003028	10945847	10947564	X	T21B6.3
5133459	5134415	X	FBgn0086911	10945847	10947564	X	T21B6.3
6039298	6040252	X	FBgn0029846	10945847	10947564	X	T21B6.3
6471977	6478055	X	FBgn0085446	10945847	10947564	X	T21B6.3
8118818	8120116	X	FBgn0261873	10945847	10947564	X	T21B6.3
8119112	8120116	X	FBgn0261873	10945847	10947564	X	T21B6.3
8294150	8294705	X	FBgn0030034	10945847	10947564	X	T21B6.3
8457186	8458408	X	FBgn0030049	10945847	10947564	X	T21B6.3
8893413	8894273	X	FBgn0261549	10945847	10947564	X	T21B6.3
9571148	9575242	X	FBgn0261617	10945847	10947564	X	T21B6.3
9571148	9575224	X	FBgn0261617	10945847	10947564	X	T21B6.3
10510905	10512642	X	FBgn0263072	10945847	10947564	X	T21B6.3
10593290	10595154	X	FBgn0052677	10945847	10947564	X	T21B6.3
11788778	11789852	X	FBgn0260780	10945847	10947564	X	T21B6.3
12491379	12494474	X	FBgn0052654	10945847	10947564	X	T21B6.3
12607694	12609302	X	FBgn0024308	10945847	10947564	X	T21B6.3
12605412	12607347	X	FBgn0024308	10945847	10947564	X	T21B6.3
12853666	12854510	X	FBgn0052642	10945847	10947564	X	T21B6.3
12862265	12863604	X	FBgn0052644	10945847	10947564	X	T21B6.3
13546912	13547538	X	FBgn0030505	10945847	10947564	X	T21B6.3
13777492	13779258	X	FBgn0263115	10945847	10947564	X	T21B6.3
16323093	16324232	X	FBgn0026575	10945847	10947564	X	T21B6.3
17165521	17166738	X	FBgn0262111	10945847	10947564	X	T21B6.3
21204048	21204984	X	FBgn0015558	10945847	10947564	X	T21B6.3
3831721	3832543	3L	FBgn0004875	10945847	10947564	X	T21B6.3
9825299	9825779	3L	FBgn0053205	10945847	10947564	X	T21B6.3
9825296	9825779	3L	FBgn0053205	10945847	10947564	X	T21B6.3
10577916	10578639	3L	FBgn0052062	10945847	10947564	X	T21B6.3
12510528	12511057	3L	FBgn0041775	10945847	10947564	X	T21B6.3
13423379	13424063	3L	FBgn0036360	10945847	10947564	X	T21B6.3
13497556	13499670	3L	FBgn0036374	10945847	10947564	X	T21B6.3
14018947	14021490	3L	FBgn0052133	10945847	10947564	X	T21B6.3
14018359	14018889	3L	FBgn0052133	10945847	10947564	X	T21B6.3
14016688	14018284	3L	FBgn0052133	10945847	10947564	X	T21B6.3
14015280	14016581	3L	FBgn0052133	10945847	10947564	X	T21B6.3
14732535	14733248	3L	FBgn0259175	10945847	10947564	X	T21B6.3
15597936	15598380	3L	FBgn0036518	10945847	10947564	X	T21B6.3
15597936	15598855	3L	FBgn0036518	10945847	10947564	X	T21B6.3
16671908	16673032	3L	FBgn0063485	10945847	10947564	X	T21B6.3
16671908	16672969	3L	FBgn0063485	10945847	10947564	X	T21B6.3
16671908	16672573	3L	FBgn0063485	10945847	10947564	X	T21B6.3
21542039	21544838	3L	FBgn0037098	10945847	10947564	X	T21B6.3
6221138	6221449	2R	FBgn0261698	10945847	10947564	X	T21B6.3
8182758	8183174	2R	FBgn0261611	10945847	10947564	X	T21B6.3
10395891	10397288	2R	FBgn0261823	10945847	10947564	X	T21B6.3
11622596	11624565	2R	FBgn0050089	10945847	10947564	X	T21B6.3
12905568	12906430	2R	FBgn0034181	10945847	10947564	X	T21B6.3
13359998	13360314	2R	FBgn0022987	10945847	10947564	X	T21B6.3
13977467	13978170	2R	FBgn0085415	10945847	10947564	X	T21B6.3
14632771	14633741	2R	FBgn0053147	10945847	10947564	X	T21B6.3
19643018	19644689	2R	FBgn0034903	10945847	10947564	X	T21B6.3
19643018	19644074	2R	FBgn0034903	10945847	10947564	X	T21B6.3
187482	199575	2L	FBgn0016977	10945847	10947564	X	T21B6.3
3148804	3149279	2L	FBgn0011648	10945847	10947564	X	T21B6.3
3914728	3915099	2L	FBgn0051774	10945847	10947564	X	T21B6.3
3914728	3915096	2L	FBgn0051774	10945847	10947564	X	T21B6.3
5323347	5324663	2L	FBgn0031698	10945847	10947564	X	T21B6.3
6481983	6486111	2L	FBgn0031820	10945847	10947564	X	T21B6.3
6645972	6646947	2L	FBgn0051635	10945847	10947564	X	T21B6.3
12498525	12498903	2L	FBgn0259176	10945847	10947564	X	T21B6.3
13272234	13273048	2L	FBgn0032497	10945847	10947564	X	T21B6.3
13512960	13513473	2L	FBgn0023407	10945847	10947564	X	T21B6.3
17437419	17438017	2L	FBgn0260632	10945847	10947564	X	T21B6.3
18132963	18133525	2L	FBgn0001301	10945847	10947564	X	T21B6.3
18141744	18142580	2L	FBgn0041184	10945847	10947564	X	T21B6.3
622211	623419	3R	FBgn0260794	254700	254930	II	Y43H11AL.3
622211	622789	3R	FBgn0260794	254700	254930	II	Y43H11AL.3
2735012	2735788	3R	FBgn0260642	254700	254930	II	Y43H11AL.3
5300439	5301103	3R	FBgn0037698	254700	254930	II	Y43H11AL.3
9907219	9907907	3R	FBgn0038197	254700	254930	II	Y43H11AL.3
11841950	11842287	3R	FBgn0038391	254700	254930	II	Y43H11AL.3
13730669	13731272	3R	FBgn0053547	254700	254930	II	Y43H11AL.3
15015073	15016298	3R	FBgn0051475	254700	254930	II	Y43H11AL.3
19745729	19746568	3R	FBgn0016754	254700	254930	II	Y43H11AL.3
20541440	20542807	3R	FBgn0039217	254700	254930	II	Y43H11AL.3
26703869	26704303	3R	FBgn0039808	254700	254930	II	Y43H11AL.3
26703869	26704294	3R	FBgn0039808	254700	254930	II	Y43H11AL.3
1737725	1738120	X	FBgn0261548	254700	254930	II	Y43H11AL.3
2014096	2015657	X	FBgn0004860	254700	254930	II	Y43H11AL.3
3675688	3677592	X	FBgn0086899	254700	254930	II	Y43H11AL.3
3800238	3801130	X	FBgn0260658	254700	254930	II	Y43H11AL.3
5133459	5134415	X	FBgn0086911	254700	254930	II	Y43H11AL.3
7556679	7557587	X	FBgn0004198	254700	254930	II	Y43H11AL.3
7556145	7557587	X	FBgn0004198	254700	254930	II	Y43H11AL.3
7935384	7937766	X	FBgn0004656	254700	254930	II	Y43H11AL.3
10593290	10595154	X	FBgn0052677	254700	254930	II	Y43H11AL.3
11788778	11789852	X	FBgn0260780	254700	254930	II	Y43H11AL.3
12491379	12494474	X	FBgn0052654	254700	254930	II	Y43H11AL.3
12607694	12609302	X	FBgn0024308	254700	254930	II	Y43H11AL.3
19672269	19676541	X	FBgn0259789	254700	254930	II	Y43H11AL.3
21204048	21204984	X	FBgn0015558	254700	254930	II	Y43H11AL.3
2792502	2795034	3L	FBgn0035376	254700	254930	II	Y43H11AL.3
6743659	6744396	3L	FBgn0035713	254700	254930	II	Y43H11AL.3
13423379	13424063	3L	FBgn0036360	254700	254930	II	Y43H11AL.3
14018947	14021490	3L	FBgn0052133	254700	254930	II	Y43H11AL.3
14016688	14018284	3L	FBgn0052133	254700	254930	II	Y43H11AL.3
14015280	14016581	3L	FBgn0052133	254700	254930	II	Y43H11AL.3
20229534	20231010	3L	FBgn0036958	254700	254930	II	Y43H11AL.3
21542039	21544838	3L	FBgn0037098	254700	254930	II	Y43H11AL.3
5336591	5337189	2R	FBgn0259234	254700	254930	II	Y43H11AL.3
10395891	10397288	2R	FBgn0261823	254700	254930	II	Y43H11AL.3
14632771	14633741	2R	FBgn0053147	254700	254930	II	Y43H11AL.3
187482	199575	2L	FBgn0016977	254700	254930	II	Y43H11AL.3
2094413	2095172	2L	FBgn0053516	254700	254930	II	Y43H11AL.3
5323347	5324663	2L	FBgn0031698	254700	254930	II	Y43H11AL.3
6481983	6486111	2L	FBgn0031820	254700	254930	II	Y43H11AL.3
12498525	12498903	2L	FBgn0259176	254700	254930	II	Y43H11AL.3
13308410	13309571	2L	FBgn0032504	254700	254930	II	Y43H11AL.3
17437419	17438017	2L	FBgn0260632	254700	254930	II	Y43H11AL.3
19105723	19106165	2L	FBgn0002023	254700	254930	II	Y43H11AL.3
622211	623419	3R	FBgn0260794	6254963	6255543	II	F13H8.5
13730669	13731272	3R	FBgn0053547	6254963	6255543	II	F13H8.5
16113671	16114882	3R	FBgn0262582	6254963	6255543	II	F13H8.5
16119324	16120115	3R	FBgn0262582	6254963	6255543	II	F13H8.5
20386612	20388664	3R	FBgn0039209	6254963	6255543	II	F13H8.5
26703869	26704303	3R	FBgn0039808	6254963	6255543	II	F13H8.5
26703869	26704294	3R	FBgn0039808	6254963	6255543	II	F13H8.5
3675688	3677592	X	FBgn0086899	6254963	6255543	II	F13H8.5
6429554	6430837	X	FBgn0000524	6254963	6255543	II	F13H8.5
12491379	12494474	X	FBgn0052654	6254963	6255543	II	F13H8.5
12853666	12854510	X	FBgn0052642	6254963	6255543	II	F13H8.5
12862265	12863604	X	FBgn0052644	6254963	6255543	II	F13H8.5
21204048	21204984	X	FBgn0015558	6254963	6255543	II	F13H8.5
13497556	13499670	3L	FBgn0036374	6254963	6255543	II	F13H8.5
14018947	14021490	3L	FBgn0052133	6254963	6255543	II	F13H8.5
14018359	14018889	3L	FBgn0052133	6254963	6255543	II	F13H8.5
14016688	14018284	3L	FBgn0052133	6254963	6255543	II	F13H8.5
16840261	16842414	3L	FBgn0036668	6254963	6255543	II	F13H8.5
21542039	21544838	3L	FBgn0037098	6254963	6255543	II	F13H8.5
7095750	7097362	2R	FBgn0003396	6254963	6255543	II	F13H8.5
187482	199575	2L	FBgn0016977	6254963	6255543	II	F13H8.5
6481983	6486111	2L	FBgn0031820	6254963	6255543	II	F13H8.5
9241606	9242929	2L	FBgn0041092	6254963	6255543	II	F13H8.5
9241606	9243178	2L	FBgn0041092	6254963	6255543	II	F13H8.5
18132963	18133525	2L	FBgn0001301	6254963	6255543	II	F13H8.5
622211	622789	3R	FBgn0260794	12507002	12507777	X	H20J18.1
10257696	10258927	3R	FBgn0086901	12507002	12507777	X	H20J18.1
13730669	13731272	3R	FBgn0053547	12507002	12507777	X	H20J18.1
16113671	16114882	3R	FBgn0262582	12507002	12507777	X	H20J18.1
20441773	20445826	3R	FBgn0083077	12507002	12507777	X	H20J18.1
12976161	12976571	X	FBgn0010303	12507002	12507777	X	H20J18.1
17165521	17166738	X	FBgn0262111	12507002	12507777	X	H20J18.1
21204048	21204984	X	FBgn0015558	12507002	12507777	X	H20J18.1
2924075	2925476	3L	FBgn0262593	12507002	12507777	X	H20J18.1
13423379	13424063	3L	FBgn0036360	12507002	12507777	X	H20J18.1
14018947	14021490	3L	FBgn0052133	12507002	12507777	X	H20J18.1
14744367	14744875	3L	FBgn0013263	12507002	12507777	X	H20J18.1
14744367	14744875	3L	FBgn0260233	12507002	12507777	X	H20J18.1
8182758	8183174	2R	FBgn0261611	12507002	12507777	X	H20J18.1
10395891	10397288	2R	FBgn0261823	12507002	12507777	X	H20J18.1
19643018	19644074	2R	FBgn0034903	12507002	12507777	X	H20J18.1
187482	199575	2L	FBgn0016977	12507002	12507777	X	H20J18.1
3148804	3149279	2L	FBgn0011648	12507002	12507777	X	H20J18.1
13272234	13273048	2L	FBgn0032497	12507002	12507777	X	H20J18.1
17437419	17438017	2L	FBgn0260632	12507002	12507777	X	H20J18.1
733904	734812	3R	FBgn0004913	14643872	14644180	V	C54G10.2
733970	734812	3R	FBgn0004913	14643872	14644180	V	C54G10.2
748956	749199	3R	FBgn0051536	11577893	11578136	X	H05G16.1
749254	749414	3R	FBgn0051536	11578187	11578347	X	H05G16.1
776189	776474	3R	FBgn0004436	4103993	4104382	IV	C35B1.1
18483743	18484184	3R	FBgn0261572	3920691	3921915	I	T20F5.6
12607694	12609302	X	FBgn0024308	3920691	3921915	I	T20F5.6
19672269	19676541	X	FBgn0259789	3920691	3921915	I	T20F5.6
9478105	9479383	2R	FBgn0027581	3920691	3921915	I	T20F5.6
1053999	1054558	3R	FBgn0040208	8295487	8296214	I	T01G9.5
1611987	1612461	3R	FBgn0037375	8295487	8296214	I	T01G9.5
17802841	17803702	X	FBgn0027605	8295487	8296214	I	T01G9.5
1053999	1054558	3R	FBgn0040208	4342622	4343252	V	F32D1.1
17802841	17803702	X	FBgn0027605	4342622	4343252	V	F32D1.1
5878165	5880201	2R	FBgn0261014	4342622	4343252	V	F32D1.1
1064176	1064919	3R	FBgn0260462	16593503	16593950	V	T03E6.7
1064176	1064919	3R	FBgn0260462	10340071	10340556	X	R07E3.1
1181725	1181958	3R	FBgn0037313	6046529	6046842	II	R12C12.6
1181725	1181850	3R	FBgn0037313	6046529	6046842	II	R12C12.6
1181725	1181958	3R	FBgn0037313	6046529	6046872	II	R12C12.6
1181725	1181850	3R	FBgn0037313	6046529	6046872	II	R12C12.6
1209030	1209300	3R	FBgn0001311	208169	208867	II	F48A11.1
1207044	1208974	3R	FBgn0001311	208169	208867	II	F48A11.1
21960226	21961455	3L	FBgn0029091	208169	208867	II	F48A11.1
1207044	1208974	3R	FBgn0001311	7556521	7557992	I	T25G3.2
21960226	21961455	3L	FBgn0029091	7556521	7557992	I	T25G3.2
1207044	1208974	3R	FBgn0001311	208918	210173	II	F48A11.1
21960226	21961455	3L	FBgn0029091	208918	210173	II	F48A11.1
1205210	1205410	3R	FBgn0001311	210220	210476	II	F48A11.1
12549411	12550185	X	FBgn0015024	15272441	15272883	X	F46F2.2
4627611	4628856	3L	FBgn0015805	14525776	14526642	V	C53A5.3
4627611	4628856	3L	FBgn0015805	8021559	8022318	II	C08B11.2
1359609	1362374	3R	FBgn0010051	7693582	7694228	IV	F33D4.2
1362436	1362628	3R	FBgn0010051	7694911	7695226	IV	F33D4.2
1363328	1363753	3R	FBgn0010051	7695513	7695825	IV	F33D4.2
1403315	1403550	3R	FBgn0023023	7240437	7240683	I	R06C7.3
1401501	1403550	3R	FBgn0023023	7240437	7240683	I	R06C7.3
1418290	1418502	3R	FBgn0015324	6791310	6791438	IV	C17H12.14
1427636	1428652	3R	FBgn0037347	10802958	10803594	V	D1054.13
1450612	1450852	3R	FBgn0037351	3503325	3504094	III	M01F1.3
1476976	1477524	3R	FBgn0262125	20103176	20103402	V	Y113G7A.3
1487261	1487530	3R	FBgn0046222	14358945	14359040	II	R06A4.9
1487588	1487739	3R	FBgn0046222	14359355	14359509	II	R06A4.9
1489440	1489651	3R	FBgn0046222	14359982	14361180	II	R06A4.9
1615492	1616546	3R	FBgn0028690	4697198	4697905	II	F10G7.8
1701799	1703856	3R	FBgn0083949	7856255	7856578	I	R11A5.1
4578236	4578840	3R	FBgn0037624	7856255	7856578	I	R11A5.1
10099914	10101090	3R	FBgn0003862	7856255	7856578	I	R11A5.1
11090327	11090677	3R	FBgn0014879	7856255	7856578	I	R11A5.1
13363078	13365028	3R	FBgn0010926	7856255	7856578	I	R11A5.1
14188124	14188738	3R	FBgn0038607	7856255	7856578	I	R11A5.1
20061539	20061677	3R	FBgn0043884	7856255	7856578	I	R11A5.1
20065542	20066766	3R	FBgn0043884	7856255	7856578	I	R11A5.1
20065551	20066766	3R	FBgn0043884	7856255	7856578	I	R11A5.1
27621993	27624355	3R	FBgn0027620	7856255	7856578	I	R11A5.1
27878968	27879277	3R	FBgn0002780	7856255	7856578	I	R11A5.1
3287201	3287637	3L	FBgn0035429	7856255	7856578	I	R11A5.1
9617525	9619782	3L	FBgn0036018	7856255	7856578	I	R11A5.1
11070563	11071426	3L	FBgn0036124	7856255	7856578	I	R11A5.1
2617806	2618771	2R	FBgn0010482	7856255	7856578	I	R11A5.1
8356417	8357387	2R	FBgn0033741	7856255	7856578	I	R11A5.1
11999701	12000035	2R	FBgn0034075	7856255	7856578	I	R11A5.1
13677424	13678738	2R	FBgn0028744	7856255	7856578	I	R11A5.1
14524393	14525244	2R	FBgn0050122	7856255	7856578	I	R11A5.1
19446097	19446598	2L	FBgn0003346	7856255	7856578	I	R11A5.1
21223192	21226422	2L	FBgn0026577	7856255	7856578	I	R11A5.1
21773000	21775446	2L	FBgn0051612	7856255	7856578	I	R11A5.1
1701799	1703856	3R	FBgn0083949	3040496	3042817	IV	Y67D8C.5
10099914	10101090	3R	FBgn0003862	3040496	3042817	IV	Y67D8C.5
14188124	14188738	3R	FBgn0038607	3040496	3042817	IV	Y67D8C.5
14479013	14481670	3R	FBgn0051224	3040496	3042817	IV	Y67D8C.5
17861798	17862019	3R	FBgn0025140	3040496	3042817	IV	Y67D8C.5
20065542	20066766	3R	FBgn0043884	3040496	3042817	IV	Y67D8C.5
20065551	20066766	3R	FBgn0043884	3040496	3042817	IV	Y67D8C.5
27878968	27879277	3R	FBgn0002780	3040496	3042817	IV	Y67D8C.5
8796031	8796844	X	FBgn0030067	3040496	3042817	IV	Y67D8C.5
3287201	3287637	3L	FBgn0035429	3040496	3042817	IV	Y67D8C.5
9862546	9863198	3L	FBgn0027567	3040496	3042817	IV	Y67D8C.5
10188919	10189071	3L	FBgn0000451	3040496	3042817	IV	Y67D8C.5
11070563	11071426	3L	FBgn0036124	3040496	3042817	IV	Y67D8C.5
2617806	2618771	2R	FBgn0010482	3040496	3042817	IV	Y67D8C.5
8356417	8357387	2R	FBgn0033741	3040496	3042817	IV	Y67D8C.5
10128992	10130382	2R	FBgn0033916	3040496	3042817	IV	Y67D8C.5
11999701	12000035	2R	FBgn0034075	3040496	3042817	IV	Y67D8C.5
2975151	2976554	2L	FBgn0031483	3040496	3042817	IV	Y67D8C.5
1701799	1703856	3R	FBgn0083949	10825682	10826773	I	C35E7.5
4578236	4578840	3R	FBgn0037624	10825682	10826773	I	C35E7.5
11090327	11090677	3R	FBgn0014879	10825682	10826773	I	C35E7.5
14188124	14188738	3R	FBgn0038607	10825682	10826773	I	C35E7.5
20061539	20061677	3R	FBgn0043884	10825682	10826773	I	C35E7.5
20065542	20066766	3R	FBgn0043884	10825682	10826773	I	C35E7.5
20065551	20066766	3R	FBgn0043884	10825682	10826773	I	C35E7.5
27878968	27879277	3R	FBgn0002780	10825682	10826773	I	C35E7.5
13777492	13779258	X	FBgn0263115	10825682	10826773	I	C35E7.5
16329178	16330698	X	FBgn0026575	10825682	10826773	I	C35E7.5
16329178	16330537	X	FBgn0026575	10825682	10826773	I	C35E7.5
2617806	2618771	2R	FBgn0010482	10825682	10826773	I	C35E7.5
11999701	12000035	2R	FBgn0034075	10825682	10826773	I	C35E7.5
13677424	13678738	2R	FBgn0028744	10825682	10826773	I	C35E7.5
16344426	16349472	2L	FBgn0000307	10825682	10826773	I	C35E7.5
1829739	1830848	3R	FBgn0003261	8962361	8962978	III	ZK643.8
2045942	2046275	3R	FBgn0037412	8962361	8962978	III	ZK643.8
9484488	9485370	3R	FBgn0004237	8962361	8962978	III	ZK643.8
9484359	9485370	3R	FBgn0004237	8962361	8962978	III	ZK643.8
12652857	12653619	3R	FBgn0000014	8962361	8962978	III	ZK643.8
12652857	12653359	3R	FBgn0000014	8962361	8962978	III	ZK643.8
16502164	16502927	3R	FBgn0038820	8962361	8962978	III	ZK643.8
23765429	23767855	3R	FBgn0039560	8962361	8962978	III	ZK643.8
24886924	24888527	3R	FBgn0039632	8962361	8962978	III	ZK643.8
7554439	7554923	X	FBgn0004198	8962361	8962978	III	ZK643.8
10499358	10500187	X	FBgn0263072	8962361	8962978	III	ZK643.8
7111356	7112374	3L	FBgn0053556	8962361	8962978	III	ZK643.8
14058716	14060368	3L	FBgn0052138	8962361	8962978	III	ZK643.8
14058689	14060368	3L	FBgn0052138	8962361	8962978	III	ZK643.8
16380121	16382448	3L	FBgn0036624	8962361	8962978	III	ZK643.8
7156865	7156990	2R	FBgn0033603	8962361	8962978	III	ZK643.8
7155904	7156044	2R	FBgn0033603	8962361	8962978	III	ZK643.8
20804843	20805052	2R	FBgn0085434	8962361	8962978	III	ZK643.8
20804843	20805100	2R	FBgn0085434	8962361	8962978	III	ZK643.8
20804843	20805004	2R	FBgn0085434	8962361	8962978	III	ZK643.8
3874450	3875302	2L	FBgn0000256	8962361	8962978	III	ZK643.8
13026529	13027744	2L	FBgn0262160	8962361	8962978	III	ZK643.8
1829739	1830848	3R	FBgn0003261	14280541	14280803	II	Y54G11A.3
3949852	3950487	3R	FBgn0037549	14280541	14280803	II	Y54G11A.3
7822827	7824348	X	FBgn0029979	14280541	14280803	II	Y54G11A.3
6946873	6948269	3L	FBgn0035720	14280541	14280803	II	Y54G11A.3
1829739	1830848	3R	FBgn0003261	14010445	14010790	V	F58E10.3
6946873	6948269	3L	FBgn0035720	14010445	14010790	V	F58E10.3
2045942	2046275	3R	FBgn0037412	2899614	2900278	III	T20B6.3
9484488	9485370	3R	FBgn0004237	2899614	2900278	III	T20B6.3
9484359	9485370	3R	FBgn0004237	2899614	2900278	III	T20B6.3
13840122	13840286	3L	FBgn0029167	2899614	2900278	III	T20B6.3
7157055	7157775	2R	FBgn0033603	2899614	2900278	III	T20B6.3
7156865	7156990	2R	FBgn0033603	2899614	2900278	III	T20B6.3
7478192	7478679	2R	FBgn0033636	2899614	2900278	III	T20B6.3
13399957	13400220	2R	FBgn0034229	2899614	2900278	III	T20B6.3
13399962	13400220	2R	FBgn0034229	2899614	2900278	III	T20B6.3
15068483	15068870	2L	FBgn0262526	2899614	2900278	III	T20B6.3
2091986	2092768	3R	FBgn0037417	3685306	3685716	I	D1037.1
3949852	3950487	3R	FBgn0037549	14010837	14011734	V	F58E10.3
5335158	5335738	3R	FBgn0260010	14010837	14011734	V	F58E10.3
7822827	7824348	X	FBgn0029979	14010837	14011734	V	F58E10.3
10499358	10500187	X	FBgn0263072	14010837	14011734	V	F58E10.3
6946873	6948269	3L	FBgn0035720	14010837	14011734	V	F58E10.3
7156865	7156990	2R	FBgn0033603	14010837	14011734	V	F58E10.3
15072687	15073430	2L	FBgn0262526	14010837	14011734	V	F58E10.3
12862265	12863604	X	FBgn0052644	11273723	11274642	V	C03E10.5
12862265	12863604	X	FBgn0052644	3796348	3797638	II	Y8A9A.2
3188389	3189241	3L	FBgn0260430	3796348	3797638	II	Y8A9A.2
5300439	5301103	3R	FBgn0037698	13284696	13285205	IV	Y67H2A.10
3675688	3677592	X	FBgn0086899	13284696	13285205	IV	Y67H2A.10
6039298	6040252	X	FBgn0029846	13284696	13285205	IV	Y67H2A.10
8893413	8894273	X	FBgn0261549	13284696	13285205	IV	Y67H2A.10
10593290	10595154	X	FBgn0052677	13284696	13285205	IV	Y67H2A.10
11788778	11789852	X	FBgn0260780	13284696	13285205	IV	Y67H2A.10
12417551	12418259	X	FBgn0259109	13284696	13285205	IV	Y67H2A.10
21204048	21204984	X	FBgn0015558	13284696	13285205	IV	Y67H2A.10
14016688	14018284	3L	FBgn0052133	13284696	13285205	IV	Y67H2A.10
14732535	14733248	3L	FBgn0259175	13284696	13285205	IV	Y67H2A.10
16109132	16109719	3L	FBgn0010280	13284696	13285205	IV	Y67H2A.10
6221138	6221449	2R	FBgn0261698	13284696	13285205	IV	Y67H2A.10
11622596	11624565	2R	FBgn0050089	13284696	13285205	IV	Y67H2A.10
187482	199575	2L	FBgn0016977	13284696	13285205	IV	Y67H2A.10
3148804	3149279	2L	FBgn0011648	13284696	13285205	IV	Y67H2A.10
5323347	5324663	2L	FBgn0031698	13284696	13285205	IV	Y67H2A.10
6645972	6646947	2L	FBgn0051635	13284696	13285205	IV	Y67H2A.10
17437419	17438017	2L	FBgn0260632	13284696	13285205	IV	Y67H2A.10
2265309	2268947	3R	FBgn0261972	13108359	13109435	II	F29C12.1
2535338	2536095	3R	FBgn0051481	13108359	13109435	II	F29C12.1
3100717	3101755	3R	FBgn0259172	13108359	13109435	II	F29C12.1
5300439	5301103	3R	FBgn0037698	13108359	13109435	II	F29C12.1
12652857	12653619	3R	FBgn0000014	13108359	13109435	II	F29C12.1
12652857	12653359	3R	FBgn0000014	13108359	13109435	II	F29C12.1
13730669	13731272	3R	FBgn0053547	13108359	13109435	II	F29C12.1
13921452	13922400	3R	FBgn0003499	13108359	13109435	II	F29C12.1
16113671	16114882	3R	FBgn0262582	13108359	13109435	II	F29C12.1
16755885	16756667	3R	FBgn0051191	13108359	13109435	II	F29C12.1
16755885	16756592	3R	FBgn0051191	13108359	13109435	II	F29C12.1
19640963	19642752	3R	FBgn0260634	13108359	13109435	II	F29C12.1
20441773	20445826	3R	FBgn0083077	13108359	13109435	II	F29C12.1
5133459	5134415	X	FBgn0086911	13108359	13109435	II	F29C12.1
7539813	7541012	X	FBgn0004198	13108359	13109435	II	F29C12.1
10593290	10595154	X	FBgn0052677	13108359	13109435	II	F29C12.1
11788778	11789852	X	FBgn0260780	13108359	13109435	II	F29C12.1
12491379	12494474	X	FBgn0052654	13108359	13109435	II	F29C12.1
12607694	12609302	X	FBgn0024308	13108359	13109435	II	F29C12.1
12862265	12863604	X	FBgn0052644	13108359	13109435	II	F29C12.1
13777492	13779258	X	FBgn0263115	13108359	13109435	II	F29C12.1
17491419	17491959	X	FBgn0030847	13108359	13109435	II	F29C12.1
19420874	19421361	X	FBgn0261573	13108359	13109435	II	F29C12.1
21204048	21204984	X	FBgn0015558	13108359	13109435	II	F29C12.1
888297	890175	3L	FBgn0052479	13108359	13109435	II	F29C12.1
4097507	4097804	3L	FBgn0035497	13108359	13109435	II	F29C12.1
4097206	4097804	3L	FBgn0035497	13108359	13109435	II	F29C12.1
14018947	14021490	3L	FBgn0052133	13108359	13109435	II	F29C12.1
14018359	14018889	3L	FBgn0052133	13108359	13109435	II	F29C12.1
14016688	14018284	3L	FBgn0052133	13108359	13109435	II	F29C12.1
15597936	15598380	3L	FBgn0036518	13108359	13109435	II	F29C12.1
15597936	15598855	3L	FBgn0036518	13108359	13109435	II	F29C12.1
21542039	21544838	3L	FBgn0037098	13108359	13109435	II	F29C12.1
22576103	22576462	3L	FBgn0037171	13108359	13109435	II	F29C12.1
4235006	4235799	2R	FBgn0261588	13108359	13109435	II	F29C12.1
7098378	7101412	2R	FBgn0003396	13108359	13109435	II	F29C12.1
11374034	11376854	2R	FBgn0034022	13108359	13109435	II	F29C12.1
187482	199575	2L	FBgn0016977	13108359	13109435	II	F29C12.1
5158455	5185964	2L	FBgn0261836	13108359	13109435	II	F29C12.1
5323347	5324663	2L	FBgn0031698	13108359	13109435	II	F29C12.1
5318511	5323229	2L	FBgn0031698	13108359	13109435	II	F29C12.1
9877102	9878025	2L	FBgn0032151	13108359	13109435	II	F29C12.1
12660252	12660931	2L	FBgn0004394	13108359	13109435	II	F29C12.1
14167168	14167582	2L	FBgn0263038	13108359	13109435	II	F29C12.1
16621836	16622841	2L	FBgn0259735	13108359	13109435	II	F29C12.1
2265309	2268947	3R	FBgn0261972	13108353	13109435	II	F29C12.1
2535338	2536095	3R	FBgn0051481	13108353	13109435	II	F29C12.1
3100717	3101755	3R	FBgn0259172	13108353	13109435	II	F29C12.1
5300439	5301103	3R	FBgn0037698	13108353	13109435	II	F29C12.1
12652857	12653619	3R	FBgn0000014	13108353	13109435	II	F29C12.1
12652857	12653359	3R	FBgn0000014	13108353	13109435	II	F29C12.1
13730669	13731272	3R	FBgn0053547	13108353	13109435	II	F29C12.1
13921452	13922400	3R	FBgn0003499	13108353	13109435	II	F29C12.1
16113671	16114882	3R	FBgn0262582	13108353	13109435	II	F29C12.1
16755885	16756667	3R	FBgn0051191	13108353	13109435	II	F29C12.1
16755885	16756592	3R	FBgn0051191	13108353	13109435	II	F29C12.1
19640963	19642752	3R	FBgn0260634	13108353	13109435	II	F29C12.1
20441773	20445826	3R	FBgn0083077	13108353	13109435	II	F29C12.1
5133459	5134415	X	FBgn0086911	13108353	13109435	II	F29C12.1
7539813	7541012	X	FBgn0004198	13108353	13109435	II	F29C12.1
10593290	10595154	X	FBgn0052677	13108353	13109435	II	F29C12.1
11788778	11789852	X	FBgn0260780	13108353	13109435	II	F29C12.1
12491379	12494474	X	FBgn0052654	13108353	13109435	II	F29C12.1
12607694	12609302	X	FBgn0024308	13108353	13109435	II	F29C12.1
12862265	12863604	X	FBgn0052644	13108353	13109435	II	F29C12.1
13777492	13779258	X	FBgn0263115	13108353	13109435	II	F29C12.1
17491419	17491959	X	FBgn0030847	13108353	13109435	II	F29C12.1
19420874	19421361	X	FBgn0261573	13108353	13109435	II	F29C12.1
21204048	21204984	X	FBgn0015558	13108353	13109435	II	F29C12.1
888297	890175	3L	FBgn0052479	13108353	13109435	II	F29C12.1
4097507	4097804	3L	FBgn0035497	13108353	13109435	II	F29C12.1
4097206	4097804	3L	FBgn0035497	13108353	13109435	II	F29C12.1
14018947	14021490	3L	FBgn0052133	13108353	13109435	II	F29C12.1
14018359	14018889	3L	FBgn0052133	13108353	13109435	II	F29C12.1
14016688	14018284	3L	FBgn0052133	13108353	13109435	II	F29C12.1
15597936	15598380	3L	FBgn0036518	13108353	13109435	II	F29C12.1
15597936	15598855	3L	FBgn0036518	13108353	13109435	II	F29C12.1
21542039	21544838	3L	FBgn0037098	13108353	13109435	II	F29C12.1
22576103	22576462	3L	FBgn0037171	13108353	13109435	II	F29C12.1
4235006	4235799	2R	FBgn0261588	13108353	13109435	II	F29C12.1
7098378	7101412	2R	FBgn0003396	13108353	13109435	II	F29C12.1
11374034	11376854	2R	FBgn0034022	13108353	13109435	II	F29C12.1
187482	199575	2L	FBgn0016977	13108353	13109435	II	F29C12.1
5158455	5185964	2L	FBgn0261836	13108353	13109435	II	F29C12.1
5323347	5324663	2L	FBgn0031698	13108353	13109435	II	F29C12.1
5318511	5323229	2L	FBgn0031698	13108353	13109435	II	F29C12.1
9877102	9878025	2L	FBgn0032151	13108353	13109435	II	F29C12.1
12660252	12660931	2L	FBgn0004394	13108353	13109435	II	F29C12.1
14167168	14167582	2L	FBgn0263038	13108353	13109435	II	F29C12.1
16621836	16622841	2L	FBgn0259735	13108353	13109435	II	F29C12.1
8378829	8382658	3L	FBgn0001253	7246783	7247205	II	F32A5.2
10961221	10962114	3R	FBgn0038290	10319122	10319646	X	R07E3.6
1448701	1451626	X	FBgn0025390	10319122	10319646	X	R07E3.6
12862265	12863604	X	FBgn0052644	10319122	10319646	X	R07E3.6
10961221	10962114	3R	FBgn0038290	12439825	12440568	IV	C25G4.1
12862265	12863604	X	FBgn0052644	12439825	12440568	IV	C25G4.1
4122709	4123478	2L	FBgn0014033	12439825	12440568	IV	C25G4.1
16409102	16409966	3R	FBgn0038809	5893102	5893423	X	F49E10.2
1448701	1451626	X	FBgn0025390	5893102	5893423	X	F49E10.2
4512916	4515255	3L	FBgn0014073	5893102	5893423	X	F49E10.2
8378829	8382658	3L	FBgn0001253	5893102	5893423	X	F49E10.2
16409102	16409966	3R	FBgn0038809	11889534	11889830	IV	C29E6.1
12862265	12863604	X	FBgn0052644	11889534	11889830	IV	C29E6.1
1448701	1451626	X	FBgn0025390	74440	74882	II	C23H3.9
12862265	12863604	X	FBgn0052644	8452026	8453582	X	F16F9.2
10961221	10962114	3R	FBgn0038290	807588	807975	X	F25E2.2
8378829	8382658	3L	FBgn0001253	807588	807975	X	F25E2.2
17979647	17982292	2R	FBgn0034693	807588	807975	X	F25E2.2
12862265	12863604	X	FBgn0052644	17322971	17323394	IV	C49C3.4
14016688	14018284	3L	FBgn0052133	17322971	17323394	IV	C49C3.4
6221138	6221449	2R	FBgn0261698	17322971	17323394	IV	C49C3.4
18150270	18150948	2R	FBgn0020307	17322971	17323394	IV	C49C3.4
12862265	12863604	X	FBgn0052644	8380072	8380286	V	F52E1.5
8378829	8382658	3L	FBgn0001253	5054881	5055528	V	K11D12.1
18483743	18484184	3R	FBgn0261572	4960084	4961029	V	F26G5.9
20541440	20542807	3R	FBgn0039217	4960084	4961029	V	F26G5.9
3365907	3367404	X	FBgn0029662	4960084	4961029	V	F26G5.9
10510905	10512642	X	FBgn0263072	4960084	4961029	V	F26G5.9
10806539	10806968	X	FBgn0030249	4960084	4961029	V	F26G5.9
21204048	21204984	X	FBgn0015558	4960084	4961029	V	F26G5.9
888297	890175	3L	FBgn0052479	4960084	4961029	V	F26G5.9
14732535	14733248	3L	FBgn0259175	4960084	4961029	V	F26G5.9
187482	199575	2L	FBgn0016977	4960084	4961029	V	F26G5.9
234237	242143	2L	FBgn0086902	4960084	4961029	V	F26G5.9
13308410	13309571	2L	FBgn0032504	4960084	4961029	V	F26G5.9
19105723	19106165	2L	FBgn0002023	4960084	4961029	V	F26G5.9
13730669	13731272	3R	FBgn0053547	4556114	4556479	III	M88.5
12607694	12609302	X	FBgn0024308	4556114	4556479	III	M88.5
14018947	14021490	3L	FBgn0052133	4556114	4556479	III	M88.5
14016688	14018284	3L	FBgn0052133	4556114	4556479	III	M88.5
21542039	21544838	3L	FBgn0037098	4556114	4556479	III	M88.5
17437419	17438017	2L	FBgn0260632	4556114	4556479	III	M88.5
16212781	16213004	3R	FBgn0262869	10318150	10318510	X	R07E3.6
12862265	12863604	X	FBgn0052644	10318150	10318510	X	R07E3.6
2184005	2184744	3R	FBgn0014001	6046160	6046727	X	C09B8.7
2183672	2184744	3R	FBgn0014001	6046160	6046727	X	C09B8.7
16506467	16506738	X	FBgn0025743	6046160	6046727	X	C09B8.7
2184005	2184744	3R	FBgn0014001	6046036	6046109	X	C09B8.7
2183672	2184744	3R	FBgn0014001	6046036	6046109	X	C09B8.7
2184005	2184744	3R	FBgn0014001	13017400	13017513	II	Y38F1A.10
2183672	2184744	3R	FBgn0014001	13017400	13017513	II	Y38F1A.10
15708565	15709367	3R	FBgn0014006	13017400	13017513	II	Y38F1A.10
2184814	2185032	3R	FBgn0014001	13016035	13016147	II	Y38F1A.10
2192070	2193553	3R	FBgn0261641	7046902	7048279	II	ZK1127.9
2191676	2192009	3R	FBgn0261641	7046902	7048279	II	ZK1127.9
2192070	2193553	3R	FBgn0261641	7046902	7048241	II	ZK1127.9
2191676	2192009	3R	FBgn0261641	7046902	7048241	II	ZK1127.9
2206408	2207327	3R	FBgn0010282	7011320	7012009	V	C33G8.2
10099914	10101090	3R	FBgn0003862	7011320	7012009	V	C33G8.2
14188124	14188738	3R	FBgn0038607	7011320	7012009	V	C33G8.2
20065542	20066766	3R	FBgn0043884	7011320	7012009	V	C33G8.2
20065551	20066766	3R	FBgn0043884	7011320	7012009	V	C33G8.2
27621993	27624355	3R	FBgn0027620	7011320	7012009	V	C33G8.2
1908375	1912037	X	FBgn0261954	7011320	7012009	V	C33G8.2
1908393	1912037	X	FBgn0261954	7011320	7012009	V	C33G8.2
3287201	3287637	3L	FBgn0035429	7011320	7012009	V	C33G8.2
9862546	9863198	3L	FBgn0027567	7011320	7012009	V	C33G8.2
14004096	14010727	3L	FBgn0036398	7011320	7012009	V	C33G8.2
2617806	2618771	2R	FBgn0010482	7011320	7012009	V	C33G8.2
9095156	9095698	2R	FBgn0033806	7011320	7012009	V	C33G8.2
2265309	2268947	3R	FBgn0261972	14675841	14676342	II	ZC101.1
9907219	9907907	3R	FBgn0038197	14675841	14676342	II	ZC101.1
20621845	20622517	3R	FBgn0039225	14675841	14676342	II	ZC101.1
21204048	21204984	X	FBgn0015558	14675841	14676342	II	ZC101.1
4235006	4235799	2R	FBgn0261588	14675841	14676342	II	ZC101.1
187482	199575	2L	FBgn0016977	14675841	14676342	II	ZC101.1
18132963	18133525	2L	FBgn0001301	14675841	14676342	II	ZC101.1
18546525	18547044	2L	FBgn0085370	14675841	14676342	II	ZC101.1
2475103	2475817	3R	FBgn0010355	13868791	13869194	I	W04A8.7
2483890	2484149	3R	FBgn0262801	3030010	3030258	I	Y54E10BR.5
2626701	2627080	3R	FBgn0000439	7529766	7529911	III	C07H6.7
2735012	2735788	3R	FBgn0260642	12165178	12165745	III	Y75B8A.8
20541440	20542807	3R	FBgn0039217	12165178	12165745	III	Y75B8A.8
9564875	9566354	X	FBgn0261617	12165178	12165745	III	Y75B8A.8
10593290	10595154	X	FBgn0052677	12165178	12165745	III	Y75B8A.8
14167168	14167582	2L	FBgn0263038	12165178	12165745	III	Y75B8A.8
2878850	2879319	3R	FBgn0024289	10085909	10086157	V	R04B5.6
2617806	2618771	2R	FBgn0010482	10807306	10807792	I	C35E7.9
7757514	7758836	2R	FBgn0033661	10807306	10807792	I	C35E7.9
7757324	7763903	2R	FBgn0033661	10807306	10807792	I	C35E7.9
5558001	5558525	3R	FBgn0003886	12965560	12966260	I	C47B2.3
23795382	23795549	3R	FBgn0003890	12965560	12966260	I	C47B2.3
5558001	5558525	3R	FBgn0003886	9786485	9787098	I	F26E4.8
23795382	23795549	3R	FBgn0003890	9786485	9787098	I	F26E4.8
5558001	5558525	3R	FBgn0003886	3254536	3254997	X	F40F4.5
5558001	5558525	3R	FBgn0003886	3134723	3135117	III	C44B11.3
5558001	5558525	3R	FBgn0003886	11370919	11371220	III	T28D6.2
13849815	13850118	3R	FBgn0038565	11370919	11371220	III	T28D6.2
5558001	5558525	3R	FBgn0003886	9457722	9458090	X	ZK899.4
5558001	5558525	3R	FBgn0003886	3137519	3137741	III	C44B11.3
5558001	5558525	3R	FBgn0003886	4016845	4017363	III	C36E8.5
23798643	23798872	3R	FBgn0003890	4016845	4017363	III	C36E8.5
23795382	23795549	3R	FBgn0003890	4016845	4017363	III	C36E8.5
23795078	23795272	3R	FBgn0003890	4016845	4017363	III	C36E8.5
20198416	20198660	2R	FBgn0003888	4016845	4017363	III	C36E8.5
19184633	19185223	2L	FBgn0010097	4016845	4017363	III	C36E8.5
5558001	5558525	3R	FBgn0003886	3254315	3254487	X	F40F4.5
5558001	5558525	3R	FBgn0003886	8994707	8994929	I	F32H2.9
5558001	5558525	3R	FBgn0003886	9456988	9457121	X	ZK899.4
23795078	23795272	3R	FBgn0003890	12262007	12262528	V	T04H1.9
5558001	5558525	3R	FBgn0003886	3253014	3253137	X	F40F4.5
2946997	2947475	3R	FBgn0261238	8798452	8798582	III	F54F2.2
2946997	2947475	3R	FBgn0261238	8798778	8799033	III	F54F2.2
19962972	19963131	2R	FBgn0259209	5972513	5972681	III	T04C9.4
19962972	19963131	2R	FBgn0259209	5972506	5972681	III	T04C9.4
19962972	19963131	2R	FBgn0259209	5972460	5972681	III	T04C9.4
2963143	2963308	3R	FBgn0037475	9623746	9623969	III	F58A4.7
16278863	16279169	2L	FBgn0001994	9623746	9623969	III	F58A4.7
2963143	2963308	3R	FBgn0037475	9623752	9623969	III	F58A4.7
16278863	16279169	2L	FBgn0001994	9623752	9623969	III	F58A4.7
3015846	3015988	3R	FBgn0086372	3804782	3805095	I	C32E8.10
3017458	3017651	3R	FBgn0086372	3804019	3804294	I	C32E8.10
3100717	3101755	3R	FBgn0259172	11920439	11920591	II	W03C9.4
3100717	3101755	3R	FBgn0259172	11919768	11919868	II	W03C9.4
3100717	3101755	3R	FBgn0259172	4695387	4696052	I	T04D1.4
14786843	14791549	3L	FBgn0036451	4695387	4696052	I	T04D1.4
14788975	14791549	3L	FBgn0036451	4695387	4696052	I	T04D1.4
16109132	16109719	3L	FBgn0010280	4695387	4696052	I	T04D1.4
3321655	3322596	3R	FBgn0015577	7648407	7649205	V	F07C4.12
3321655	3322391	3R	FBgn0015577	7648407	7649205	V	F07C4.12
21495564	21496215	3L	FBgn0037090	7648407	7649205	V	F07C4.12
3321655	3322596	3R	FBgn0015577	4433159	4433403	X	F15A8.6
3321655	3322391	3R	FBgn0015577	4433159	4433403	X	F15A8.6
3336247	3337134	3R	FBgn0015576	6674826	6675034	V	K11G9.2
19349621	19350519	3R	FBgn0039084	6674826	6675034	V	K11G9.2
9589656	9590677	2L	FBgn0032131	6674826	6675034	V	K11G9.2
3573976	3574595	3R	FBgn0037513	6289005	6289582	II	F13H8.7
3677306	3678501	3R	FBgn0085413	8636487	8636838	IV	F42A9.1
19804672	19804957	3R	FBgn0051140	8636487	8636838	IV	F42A9.1
3747859	3748183	3R	FBgn0002542	6443912	6444447	I	T23H2.3
3747859	3748183	3R	FBgn0002542	11334345	11335346	IV	F54E12.2
3747859	3748183	3R	FBgn0002542	8472650	8473190	II	M05D6.10
3843930	3847671	3R	FBgn0037541	7206747	7208907	V	C13F10.4
3843930	3847671	3R	FBgn0037541	7209304	7209849	V	C13F10.4
3856868	3857433	3R	FBgn0037543	4958995	4959330	III	C27F2.4
9601252	9601898	3R	FBgn0038181	768553	768854	III	F42G9.9
2415567	2415821	X	FBgn0261451	768553	768854	III	F42G9.9
18798499	18799871	2R	FBgn0034797	768553	768854	III	F42G9.9
9601252	9601898	3R	FBgn0038181	768554	768854	III	F42G9.9
2415567	2415821	X	FBgn0261451	768554	768854	III	F42G9.9
18798499	18799871	2R	FBgn0034797	768554	768854	III	F42G9.9
3953984	3954145	3R	FBgn0037551	14798318	14798705	IV	Y57G11C.13
6615762	6616583	3R	FBgn0017577	12003130	12004373	II	Y17G7B.5
8885954	8887011	3L	FBgn0020633	12003130	12004373	II	Y17G7B.5
3384984	3385350	2R	FBgn0015929	12003130	12004373	II	Y17G7B.5
6614593	6615703	3R	FBgn0017577	4289475	4290465	III	R10E4.4
6615762	6616583	3R	FBgn0017577	4289475	4290465	III	R10E4.4
8885954	8887011	3L	FBgn0020633	4289475	4290465	III	R10E4.4
3385844	3386772	2R	FBgn0015929	2319335	2320703	I	Y39G10AR.14
3385412	3385783	2R	FBgn0015929	2319335	2320703	I	Y39G10AR.14
3384984	3385350	2R	FBgn0015929	2319335	2320703	I	Y39G10AR.14
6614593	6615703	3R	FBgn0017577	4348216	4349264	V	F32D1.10
6615762	6616583	3R	FBgn0017577	4348216	4349264	V	F32D1.10
8885954	8887011	3L	FBgn0020633	4348216	4349264	V	F32D1.10
3384984	3385350	2R	FBgn0015929	4348216	4349264	V	F32D1.10
6614593	6615703	3R	FBgn0017577	9796739	9798182	III	ZK632.1
6615762	6616583	3R	FBgn0017577	9796739	9798182	III	ZK632.1
8885954	8887011	3L	FBgn0020633	9796739	9798182	III	ZK632.1
3384984	3385350	2R	FBgn0015929	9796739	9798182	III	ZK632.1
4139253	4139619	3R	FBgn0037573	633894	634800	I	Y65B4A.6
4139675	4139866	3R	FBgn0037573	633894	634800	I	Y65B4A.6
5983010	5983236	2L	FBgn0001942	633894	634800	I	Y65B4A.6
5984011	5984624	2L	FBgn0001942	633894	634800	I	Y65B4A.6
4139253	4139619	3R	FBgn0037573	5867077	5867748	I	F33D11.10
4139675	4139866	3R	FBgn0037573	5867077	5867748	I	F33D11.10
5984011	5984624	2L	FBgn0001942	5867077	5867748	I	F33D11.10
4139253	4139619	3R	FBgn0037573	6930551	6930970	III	F57B9.6
4139675	4139866	3R	FBgn0037573	6930551	6930970	III	F57B9.6
5984011	5984624	2L	FBgn0001942	6930551	6930970	III	F57B9.6
4141144	4142135	3R	FBgn0037574	6936511	6936677	III	F57B9.4
4184371	4184676	3R	FBgn0020249	5593489	5593609	X	F14D12.2
4184929	4185187	3R	FBgn0020249	5593861	5594104	X	F14D12.2
4475200	4476041	3R	FBgn0024326	7818275	7818658	X	R03G5.2
12980445	12980624	X	FBgn0010303	7818275	7818658	X	R03G5.2
12985645	12986035	X	FBgn0261524	7818275	7818658	X	R03G5.2
4475200	4476041	3R	FBgn0024326	10028587	10028766	X	F42G10.2
4475200	4476041	3R	FBgn0024326	10031965	10032144	X	VZC374L.1
12980445	12980624	X	FBgn0010303	10031965	10032144	X	VZC374L.1
4475200	4476041	3R	FBgn0024326	10031793	10031912	X	VZC374L.1
4481709	4483565	3R	FBgn0263231	2772445	2772773	III	Y71H2AM.19
7820798	7822589	X	FBgn0029979	2772445	2772773	III	Y71H2AM.19
4481709	4483565	3R	FBgn0263231	2777075	2777561	III	Y71H2AM.19
15072687	15073430	2L	FBgn0262526	2777075	2777561	III	Y71H2AM.19
4481709	4483565	3R	FBgn0263231	6855509	6856759	I	T21G5.3
15072687	15073430	2L	FBgn0262526	6855509	6856759	I	T21G5.3
4481709	4483565	3R	FBgn0263231	6515432	6516676	I	C55B7.1
15072687	15073430	2L	FBgn0262526	6515432	6516676	I	C55B7.1
4481709	4483565	3R	FBgn0263231	5793215	5794447	I	B0414.6
4497433	4499031	3R	FBgn0037607	10244486	10245260	IV	F01G10.1
4497433	4499031	3R	FBgn0037607	10243766	10244439	IV	F01G10.1
4627581	4627841	3R	FBgn0037632	1872399	1872920	V	T10B5.5
4627908	4628727	3R	FBgn0037632	1872399	1872920	V	T10B5.5
12473857	12474356	3R	FBgn0015019	1872399	1872920	V	T10B5.5
18316590	18316743	3R	FBgn0003676	1872399	1872920	V	T10B5.5
4627908	4628727	3R	FBgn0037632	1873478	1874188	V	T10B5.5
4767130	4767554	3R	FBgn0037643	10898179	10898506	X	F47B10.1
27621993	27624355	3R	FBgn0027620	5273129	5273711	IV	F36H12.3
1908375	1912037	X	FBgn0261954	5273129	5273711	IV	F36H12.3
1908393	1912037	X	FBgn0261954	5273129	5273711	IV	F36H12.3
11506209	11507297	X	FBgn0030321	5273129	5273711	IV	F36H12.3
2617806	2618771	2R	FBgn0010482	5273129	5273711	IV	F36H12.3
12745138	12745619	2R	FBgn0026533	5273129	5273711	IV	F36H12.3
2617806	2618771	2R	FBgn0010482	5225037	5225559	IV	Y59E9AL.6
2617806	2618771	2R	FBgn0010482	6705716	6706226	I	T23B3.5
7757514	7758836	2R	FBgn0033661	6705716	6706226	I	T23B3.5
12745138	12745619	2R	FBgn0026533	6705716	6706226	I	T23B3.5
27621993	27624355	3R	FBgn0027620	4977401	4977914	IV	E03H12.5
2617806	2618771	2R	FBgn0010482	4977401	4977914	IV	E03H12.5
12745138	12745619	2R	FBgn0026533	4977401	4977914	IV	E03H12.5
4809335	4809719	3R	FBgn0037647	11301498	11302106	II	T24F1.1
4884052	4885430	3R	FBgn0037659	6454975	6455551	III	T26A5.5
4897474	4898751	3R	FBgn0003165	5843329	5843619	X	W06B11.2
5069899	5070936	3R	FBgn0260935	11913882	11914307	II	ZK930.1
5091202	5091781	3R	FBgn0010803	18856053	18856538	V	Y80D3A.1
5192104	5192554	3R	FBgn0037684	1410519	1410869	II	Y51H7C.9
5194421	5194549	3R	FBgn0000723	7220292	7220564	III	R151.4
5194421	5194549	3R	FBgn0000723	2999844	3001374	III	Y55D5A.5
16620602	16621188	3L	FBgn0000017	2999844	3001374	III	Y55D5A.5
5231458	5232783	3R	FBgn0037689	11292775	11293106	II	C47G2.4
5231458	5232783	3R	FBgn0260237	11292775	11293106	II	C47G2.4
5558001	5558525	3R	FBgn0003886	3540044	3540399	III	C54C6.2
23799830	23800064	3R	FBgn0003890	3540044	3540399	III	C54C6.2
23798643	23798872	3R	FBgn0003890	3540044	3540399	III	C54C6.2
20198416	20198660	2R	FBgn0003888	3540044	3540399	III	C54C6.2
23798643	23798872	3R	FBgn0003890	10741310	10742115	III	K01G5.7
23795382	23795549	3R	FBgn0003890	10741310	10742115	III	K01G5.7
23794649	23794913	3R	FBgn0003890	10741310	10742115	III	K01G5.7
20198416	20198660	2R	FBgn0003888	10741310	10742115	III	K01G5.7
19184633	19185223	2L	FBgn0010097	10741310	10742115	III	K01G5.7
23799830	23800064	3R	FBgn0003890	9436219	9436445	X	B0272.1
23798643	23798872	3R	FBgn0003890	9436219	9436445	X	B0272.1
20198416	20198660	2R	FBgn0003888	9436219	9436445	X	B0272.1
23798643	23798872	3R	FBgn0003890	7775500	7776154	X	ZK154.3
23795382	23795549	3R	FBgn0003890	7775500	7776154	X	ZK154.3
23794649	23794913	3R	FBgn0003890	7775500	7776154	X	ZK154.3
23795078	23795272	3R	FBgn0003890	7775500	7776154	X	ZK154.3
20198416	20198660	2R	FBgn0003888	7775500	7776154	X	ZK154.3
23794649	23794913	3R	FBgn0003890	4016294	4016767	III	C36E8.5
23792991	23793313	3R	FBgn0003890	4016294	4016767	III	C36E8.5
23794649	23794913	3R	FBgn0003890	3539298	3539771	III	C54C6.2
23792991	23793313	3R	FBgn0003890	3539298	3539771	III	C54C6.2
23794649	23794913	3R	FBgn0003890	7775134	7775452	X	ZK154.3
23792991	23793313	3R	FBgn0003890	7775134	7775452	X	ZK154.3
23795382	23795549	3R	FBgn0003890	9435394	9435735	X	B0272.1
23795078	23795272	3R	FBgn0003890	9435394	9435735	X	B0272.1
23794649	23794913	3R	FBgn0003890	9434873	9435186	X	B0272.1
23792991	23793313	3R	FBgn0003890	9434873	9435186	X	B0272.1
23795382	23795549	3R	FBgn0003890	3539829	3539991	III	C54C6.2
23795078	23795272	3R	FBgn0003890	3539829	3539991	III	C54C6.2
23794649	23794913	3R	FBgn0003890	9435237	9435346	X	B0272.1
5239445	5240917	3R	FBgn0011740	11931690	11932034	V	F58H1.1
5241152	5242214	3R	FBgn0011740	11928147	11928897	V	F58H1.1
5381726	5382260	3R	FBgn0037709	12971139	12971526	III	Y39E4A.3
18289065	18289847	3R	FBgn0024832	4391391	4391510	X	R160.1
18288570	18289008	3R	FBgn0024832	4389882	4390064	X	R160.1
5401599	5402429	3R	FBgn0027338	7560490	7561084	IV	F32E10.4
10058199	10058769	2L	FBgn0011823	7560490	7561084	IV	F32E10.4
5448192	5448496	3R	FBgn0037720	11591096	11591232	X	F52D10.2
5455430	5455902	3R	FBgn0005585	6099453	6100076	V	Y38A10A.5
25142645	25143233	3R	FBgn0015622	6099453	6100076	V	Y38A10A.5
5488134	5488520	3R	FBgn0037726	4392797	4393830	I	T21E12.4
23135015	23135281	3R	FBgn0039510	4392797	4393830	I	T21E12.4
24328432	24329176	3R	FBgn0013813	4392797	4393830	I	T21E12.4
1766601	1769270	3L	FBgn0013811	4392797	4393830	I	T21E12.4
4816987	4821042	3L	FBgn0261797	4392797	4393830	I	T21E12.4
16954	19761	YHet	FBgn0001315	4392797	4393830	I	T21E12.4
35699	37083	YHet	FBgn0001314	4392797	4393830	I	T21E12.4
140189	141784	YHet	FBgn0001313	4392797	4393830	I	T21E12.4
17506875	17508170	2L	FBgn0013810	4392797	4393830	I	T21E12.4
5516887	5518226	3R	FBgn0260463	19948567	19948737	V	Y60A3A.9
5516887	5518226	3R	FBgn0053105	19948567	19948737	V	Y60A3A.9
5516154	5516825	3R	FBgn0260463	10149691	10149834	X	F09B9.2
5516154	5516825	3R	FBgn0053105	10149691	10149834	X	F09B9.2
5524040	5524711	3R	FBgn0051352	10149691	10149834	X	F09B9.2
5558001	5558525	3R	FBgn0003886	8355179	8355485	I	F16D3.1
5558001	5558525	3R	FBgn0003886	8994973	8995094	I	F32H2.9
5575028	5575298	3R	FBgn0005777	19192436	19192678	V	Y39B6A.2
5575028	5575298	3R	FBgn0005777	11858598	11858807	IV	F38H4.9
10300386	10300733	X	FBgn0000711	11858598	11858807	IV	F38H4.9
20293086	20293979	X	FBgn0023177	11858598	11858807	IV	F38H4.9
20293086	20294027	X	FBgn0023177	11858598	11858807	IV	F38H4.9
7830462	7831025	2L	FBgn0004177	11858598	11858807	IV	F38H4.9
5575028	5575298	3R	FBgn0005777	10499056	10499541	IV	C02F4.2
26867266	26867597	3R	FBgn0010015	10499056	10499541	IV	C02F4.2
26867686	26867797	3R	FBgn0010015	10499056	10499541	IV	C02F4.2
7830462	7831025	2L	FBgn0004177	10499056	10499541	IV	C02F4.2
5575028	5575298	3R	FBgn0005777	12375479	12376125	III	Y49E10.3
20345318	20345603	3R	FBgn0003134	12375479	12376125	III	Y49E10.3
6266309	6266596	X	FBgn0003139	12375479	12376125	III	Y49E10.3
10300386	10300733	X	FBgn0000711	12375479	12376125	III	Y49E10.3
20293086	20293979	X	FBgn0023177	12375479	12376125	III	Y49E10.3
20293086	20294027	X	FBgn0023177	12375479	12376125	III	Y49E10.3
5575028	5575298	3R	FBgn0005777	12375862	12376125	III	Y49E10.3
6266309	6266596	X	FBgn0003139	12375862	12376125	III	Y49E10.3
10300386	10300733	X	FBgn0000711	12375862	12376125	III	Y49E10.3
20293086	20293979	X	FBgn0023177	12375862	12376125	III	Y49E10.3
20293086	20294027	X	FBgn0023177	12375862	12376125	III	Y49E10.3
5575028	5575298	3R	FBgn0005777	14429494	14429588	V	F23B12.1
19579010	19579430	3R	FBgn0028684	12370538	12371311	III	Y49E10.1
2590021	2590890	X	FBgn0024992	12370538	12371311	III	Y49E10.1
2590354	2590890	X	FBgn0024992	12370538	12371311	III	Y49E10.1
6184088	6184808	X	FBgn0028685	12370538	12371311	III	Y49E10.1
17802841	17803702	X	FBgn0027605	12370538	12371311	III	Y49E10.1
21187286	21187430	X	FBgn0020369	12370538	12371311	III	Y49E10.1
5878165	5880201	2R	FBgn0261014	12370538	12371311	III	Y49E10.1
6184088	6184808	X	FBgn0028685	6272281	6273183	I	C10G11.8
7376401	7377687	3L	FBgn0016983	6272281	6273183	I	C10G11.8
17802841	17803702	X	FBgn0027605	8138951	8139926	II	C41C4.8
5878165	5880201	2R	FBgn0261014	8138951	8139926	II	C41C4.8
6769217	6771540	2R	FBgn0033564	8138951	8139926	II	C41C4.8
6769217	6771540	2R	FBgn0061356	8138951	8139926	II	C41C4.8
3318457	3318746	2L	FBgn0031519	8138951	8139926	II	C41C4.8
7377749	7378081	3L	FBgn0016983	13313784	13314821	II	Y48C3A.7
14067936	14068559	3L	FBgn0013563	13313784	13314821	II	Y48C3A.7
24251592	24251736	3L	FBgn0011288	10261803	10261947	V	Y22F5A.3
5597918	5598871	3R	FBgn0037750	8034642	8035411	II	C08B11.5
5604341	5604440	3R	FBgn0261599	794565	794664	III	B0412.4
5630822	5631896	3R	FBgn0037760	6535377	6535908	V	K04A8.6
5630822	5631896	3R	FBgn0037760	6534697	6535002	V	K04A8.6
5630822	5631896	3R	FBgn0037760	6535143	6535323	V	K04A8.6
5630822	5631896	3R	FBgn0037760	1048509	1048992	III	BE0003N10.3
5954352	5955155	3R	FBgn0004889	9754915	9755171	I	F26E4.1
5954352	5955155	3R	FBgn0004889	9755725	9755889	I	F26E4.1
5982739	5983152	3R	FBgn0086359	13225338	13225487	III	Y43F4A.1
5982739	5983152	3R	FBgn0086359	13225535	13225632	III	Y43F4A.1
5985531	5986748	3R	FBgn0037794	5271581	5271922	I	B0261.8
5990741	5991497	3R	FBgn0040238	13108679	13109324	IV	B0564.3
6243710	6243817	3L	FBgn0035696	13108679	13109324	IV	B0564.3
15292385	15293132	3L	FBgn0036491	13108679	13109324	IV	B0564.3
5990741	5991497	3R	FBgn0040238	10559912	10560185	V	F32G8.4
15292385	15293132	3L	FBgn0036491	10559912	10560185	V	F32G8.4
5990741	5991497	3R	FBgn0040238	7902617	7902909	III	ZK688.2
5990741	5991497	3R	FBgn0040238	13112006	13112651	IV	B0564.4
15292385	15293132	3L	FBgn0036491	13112006	13112651	IV	B0564.4
5990741	5991497	3R	FBgn0040238	3757671	3757835	IV	Y37E11AR.1
5990741	5991497	3R	FBgn0040238	9687600	9688048	III	C07A9.8
5990741	5991497	3R	FBgn0040238	285633	285875	IV	T21D12.9
15292385	15293132	3L	FBgn0036491	285633	285875	IV	T21D12.9
5990741	5991497	3R	FBgn0040238	10830847	10830993	IV	R13.3
6243710	6243817	3L	FBgn0035696	10830847	10830993	IV	R13.3
5990741	5991497	3R	FBgn0040238	10737	11054	II	C01B12.5
5990741	5991497	3R	FBgn0040238	14207713	14207856	I	ZK849.4
6243710	6243817	3L	FBgn0035696	14207713	14207856	I	ZK849.4
5990741	5991497	3R	FBgn0040238	10213575	10213718	III	T20G5.4
6243710	6243817	3L	FBgn0035696	10213575	10213718	III	T20G5.4
5990741	5991497	3R	FBgn0040238	608027	608257	III	T19C3.1
15292385	15293132	3L	FBgn0036491	608027	608257	III	T19C3.1
6078520	6079253	3R	FBgn0037801	6051898	6052100	II	R12C12.1
6079312	6080641	3R	FBgn0037801	6052974	6053362	II	R12C12.1
6079312	6080641	3R	FBgn0037801	6052433	6052926	II	R12C12.1
6079312	6080641	3R	FBgn0037801	6052708	6052926	II	R12C12.1
6079312	6080641	3R	FBgn0037801	6053406	6053638	II	R12C12.1
6117838	6118435	3R	FBgn0262617	14122979	14123782	V	H39E23.1
15921078	15921323	3L	FBgn0000489	14122979	14123782	V	H39E23.1
15358377	15358597	2R	FBgn0260934	14122979	14123782	V	H39E23.1
15358714	15358995	2R	FBgn0260934	14122979	14123782	V	H39E23.1
15359057	15359241	2R	FBgn0260934	14122979	14123782	V	H39E23.1
15359057	15359250	2R	FBgn0260934	14122979	14123782	V	H39E23.1
6190689	6191147	3R	FBgn0020379	10159267	10159608	II	F33H1.1
6189089	6189457	3R	FBgn0020379	10158079	10158949	II	F33H1.1
6237074	6237289	3R	FBgn0024957	11340301	11340438	X	ZK455.1
6236501	6237011	3R	FBgn0024957	11340728	11341536	X	ZK455.1
18549044	18549773	3R	FBgn0024958	11340728	11341536	X	ZK455.1
6235439	6236093	3R	FBgn0024957	11341585	11341873	X	ZK455.1
6339990	6340066	3R	FBgn0001235	4505815	4505891	V	T28F12.2
6337481	6337539	3R	FBgn0001235	4509865	4510134	V	T28F12.2
6502372	6502716	3R	FBgn0037818	7828473	7828973	IV	C06A6.4
6502372	6502716	3R	FBgn0037818	9375072	9375572	IV	C10C5.3
18917778	18918269	3R	FBgn0039049	9375072	9375572	IV	C10C5.3
6502372	6502716	3R	FBgn0037818	9381809	9382309	IV	C10C5.5
18917778	18918269	3R	FBgn0039049	9381809	9382309	IV	C10C5.5
6525941	6526412	3R	FBgn0020385	8085414	8085792	X	K07E3.3
6526724	6528561	3R	FBgn0020385	8081314	8082262	X	K07E3.4
6526724	6528561	3R	FBgn0020385	8082628	8083084	X	K07E3.4
6613197	6613426	3R	FBgn0037834	20268729	20269349	V	Y113G7B.17
4278796	4279025	2L	FBgn0031592	20268729	20269349	V	Y113G7B.17
6615762	6616583	3R	FBgn0017577	15057815	15059179	V	C25D7.6
5219452	5219685	X	FBgn0024332	15057815	15059179	V	C25D7.6
3384984	3385350	2R	FBgn0015929	15057815	15059179	V	C25D7.6
6702622	6703091	3R	FBgn0022359	10087699	10087925	V	R04B5.5
21170191	21171828	2L	FBgn0010100	7974851	7975973	III	F54H12.1
21170191	21171828	2L	FBgn0010100	7975052	7975973	III	F54H12.1
21171895	21172398	2L	FBgn0010100	7976033	7976554	III	F54H12.1
7048810	7049252	3R	FBgn0020910	3868426	3868561	III	F13B10.2
7049117	7049252	3R	FBgn0020910	3868426	3868561	III	F13B10.2
7048810	7049252	3R	FBgn0020910	3868445	3868561	III	F13B10.2
7049117	7049252	3R	FBgn0020910	3868445	3868561	III	F13B10.2
7049580	7049969	3R	FBgn0020910	3868610	3869050	III	F13B10.2
7049580	7049969	3R	FBgn0020910	3868754	3869050	III	F13B10.2
7071810	7072115	3R	FBgn0037891	6707557	6708007	V	W02F12.5
7203757	7203911	3R	FBgn0004595	8069451	8069922	III	K12H4.1
7203729	7203911	3R	FBgn0004595	8069451	8069922	III	K12H4.1
1269895	1270220	X	FBgn0023169	16799973	16800441	X	T01C8.1
1269903	1270220	X	FBgn0023169	16799973	16800441	X	T01C8.1
15901808	15901958	3L	FBgn0036544	16799973	16800441	X	T01C8.1
15921078	15921323	3L	FBgn0000489	16799973	16800441	X	T01C8.1
1953508	1953794	X	FBgn0025625	10644961	10645271	I	B0511.4
471816	472080	4	FBgn0016126	10644961	10645271	I	B0511.4
6131748	6132058	2L	FBgn0031784	10644961	10645271	I	B0511.4
7386574	7386927	3R	FBgn0037912	9851879	9852148	III	K11H3.3
7386574	7386927	3R	FBgn0037913	9851879	9852148	III	K11H3.3
7397990	7399584	3R	FBgn0263316	19682689	19683129	V	Y43F8C.12
24986193	24988178	3R	FBgn0039644	19682689	19683129	V	Y43F8C.12
24992240	24994150	3R	FBgn0039645	19682689	19683129	V	Y43F8C.12
8357943	8359570	2L	FBgn0032026	19682689	19683129	V	Y43F8C.12
12725859	12726678	2L	FBgn0032456	19682689	19683129	V	Y43F8C.12
18998921	19000500	2L	FBgn0051792	19682689	19683129	V	Y43F8C.12
7397990	7399584	3R	FBgn0263316	12289208	12289442	III	Y75B8A.26
12725859	12726678	2L	FBgn0032456	12289208	12289442	III	Y75B8A.26
20931408	20933158	2L	FBgn0032908	12289208	12289442	III	Y75B8A.26
7399652	7401293	3R	FBgn0263316	14939569	14940177	X	F14F4.3
5281694	5282623	2R	FBgn0010549	14939569	14940177	X	F14F4.3
17173573	17174521	2R	FBgn0034612	14939569	14940177	X	F14F4.3
7399652	7401293	3R	FBgn0263316	9887741	9888956	X	F21G4.2
24988935	24989883	3R	FBgn0039644	9887741	9888956	X	F21G4.2
17173573	17174521	2R	FBgn0034612	9887741	9888956	X	F21G4.2
8356045	8356974	2L	FBgn0032026	9887741	9888956	X	F21G4.2
10183450	10183744	2L	FBgn0028675	9887741	9888956	X	F21G4.2
12737959	12738176	2L	FBgn0032456	9887741	9888956	X	F21G4.2
12738241	12738747	2L	FBgn0032456	9887741	9888956	X	F21G4.2
12738807	12739188	2L	FBgn0032456	9887741	9888956	X	F21G4.2
19006351	19007977	2L	FBgn0051793	9887741	9888956	X	F21G4.2
20930143	20931352	2L	FBgn0032908	9887741	9888956	X	F21G4.2
7399652	7401293	3R	FBgn0263316	564400	564577	X	F57C12.4
7409423	7409787	3R	FBgn0037917	12717755	12718182	II	Y46G5A.1
9876448	9877129	2R	FBgn0020620	12717755	12718182	II	Y46G5A.1
7461747	7461966	3R	FBgn0262081	74625	74808	I	Y48G1C.2
7460938	7461133	3R	FBgn0262081	76949	77153	I	Y48G1C.2
7460938	7461133	3R	FBgn0262081	3537243	3537475	I	Y47G6A.5
7564927	7567235	3R	FBgn0002906	12491132	12491763	IV	T04A11.6
7564041	7564863	3R	FBgn0002906	12492518	12492840	IV	T04A11.6
14623620	14624918	3L	FBgn0027375	12492518	12492840	IV	T04A11.6
14622841	14624918	3L	FBgn0027375	12492518	12492840	IV	T04A11.6
7581457	7581968	3R	FBgn0017581	10545578	10546265	II	R166.5
7581171	7581393	3R	FBgn0017581	10545578	10546265	II	R166.5
24927241	24929767	3R	FBgn0039633	7831569	7832352	V	C37C3.6
3148804	3149279	2L	FBgn0011648	7831569	7832352	V	C37C3.6
7614364	7614743	3R	FBgn0037950	5450510	5450731	V	ZC317.3
15589320	15589472	3R	FBgn0024963	5450510	5450731	V	ZC317.3
15589330	15589472	3R	FBgn0024963	5450510	5450731	V	ZC317.3
9148126	9148410	3L	FBgn0004244	5450510	5450731	V	ZC317.3
7614364	7614743	3R	FBgn0037950	2000569	2000915	III	Y39A3B.2
7626314	7626524	3R	FBgn0051116	7221462	7221835	II	E04F6.11
7714216	7715250	3R	FBgn0051368	18886702	18886980	V	Y80D3A.2
7715313	7715767	3R	FBgn0051368	18881522	18881899	V	Y80D3A.2
7715865	7717080	3R	FBgn0051368	18879018	18879496	V	Y80D3A.2
7715865	7717080	3R	FBgn0051368	18872597	18872937	V	Y80D3A.2
10142334	10142912	2R	FBgn0001220	17279183	17279970	IV	F26D10.3
10141058	10142162	2R	FBgn0001220	17279183	17279970	IV	F26D10.3
10141058	10142162	2R	FBgn0001220	17280165	17280845	IV	F26D10.3
10142334	10142912	2R	FBgn0001220	9321323	9322321	I	C12C8.1
10141058	10142162	2R	FBgn0001220	9321323	9322321	I	C12C8.1
10141058	10142162	2R	FBgn0001220	6090038	6090783	X	C15H9.6
13967660	13967875	3L	FBgn0001216	6091022	6091495	X	C15H9.6
10142334	10142912	2R	FBgn0001220	6091022	6091495	X	C15H9.6
10142334	10142912	2R	FBgn0001220	3293533	3294078	X	K09C4.3
10141058	10142162	2R	FBgn0001220	4825057	4825973	V	C37H5.8
10141058	10142162	2R	FBgn0001220	7350371	7351074	II	F43E2.8
10142334	10142912	2R	FBgn0001220	4826022	4826330	V	C37H5.8
13967660	13967875	3L	FBgn0001216	7352254	7352475	II	F43E2.8
13967660	13967875	3L	FBgn0001216	6091542	6091750	X	C15H9.6
7796010	7796495	3R	FBgn0260743	15002802	15003091	X	F20D1.9
7796010	7796495	3R	FBgn0260743	7475341	7475722	IV	F55G1.5
7797616	7797750	3R	FBgn0037970	15003644	15003778	X	F20D1.9
7797616	7797750	3R	FBgn0037970	15003644	15003770	X	F20D1.9
7900896	7901144	3R	FBgn0037989	12413652	12413952	III	Y49E10.11
16295994	16296408	X	FBgn0030746	12413652	12413952	III	Y49E10.11
16304975	16306204	X	FBgn0030747	12413652	12413952	III	Y49E10.11
16304975	16305389	X	FBgn0030747	12413652	12413952	III	Y49E10.11
7896608	7896831	3R	FBgn0037989	4831461	4831854	IV	H06H21.10
8115931	8116080	3R	FBgn0003651	7901785	7901912	I	F55D12.4
8115931	8116080	3R	FBgn0003651	3198251	3198421	X	F56E3.4
8115931	8116080	3R	FBgn0003651	2328524	2328703	IV	Y38F2AL.5
21489521	21489841	3L	FBgn0015239	2328524	2328703	IV	Y38F2AL.5
21489527	21489841	3L	FBgn0015239	2328524	2328703	IV	Y38F2AL.5
11221082	11221472	2R	FBgn0034012	2328524	2328703	IV	Y38F2AL.5
8115931	8116080	3R	FBgn0003651	3576857	3577146	III	C48D5.1
1894587	1894735	X	FBgn0023546	3576857	3577146	III	C48D5.1
1894587	1894735	X	FBgn0260432	3576857	3577146	III	C48D5.1
18756429	18756962	3L	FBgn0001078	3576857	3577146	III	C48D5.1
21489521	21489841	3L	FBgn0015239	3576857	3577146	III	C48D5.1
21489527	21489841	3L	FBgn0015239	3576857	3577146	III	C48D5.1
8689814	8690252	2L	FBgn0004914	3576857	3577146	III	C48D5.1
20687250	20688336	2L	FBgn0014859	3576857	3577146	III	C48D5.1
20345318	20345603	3R	FBgn0003134	10684225	10684688	V	F29F11.6
20345662	20345809	3R	FBgn0003134	10684225	10684688	V	F29F11.6
10300795	10301138	X	FBgn0000711	10684225	10684688	V	F29F11.6
10301199	10301333	X	FBgn0000711	10684225	10684688	V	F29F11.6
7830462	7831025	2L	FBgn0004177	10684225	10684688	V	F29F11.6
20345318	20345603	3R	FBgn0003134	7337214	7337428	III	F56C9.1
10300795	10301138	X	FBgn0000711	7337214	7337428	III	F56C9.1
7830462	7831025	2L	FBgn0004177	7337214	7337428	III	F56C9.1
20344566	20344914	3R	FBgn0003134	7336925	7337155	III	F56C9.1
10300386	10300733	X	FBgn0000711	7336925	7337155	III	F56C9.1
20345318	20345603	3R	FBgn0003134	10703800	10704263	V	C05A2.1
20345662	20345809	3R	FBgn0003134	10703800	10704263	V	C05A2.1
10300795	10301138	X	FBgn0000711	10703800	10704263	V	C05A2.1
10301199	10301333	X	FBgn0000711	10703800	10704263	V	C05A2.1
20344566	20344914	3R	FBgn0003134	4709967	4710437	I	W09C3.6
10300386	10300733	X	FBgn0000711	4709967	4710437	I	W09C3.6
7830462	7831025	2L	FBgn0004177	4709967	4710437	I	W09C3.6
20344566	20344914	3R	FBgn0003134	10683284	10683514	V	F29F11.6
10300386	10300733	X	FBgn0000711	10683284	10683514	V	F29F11.6
20345662	20345809	3R	FBgn0003134	8084220	8084893	V	C09H5.7
10301199	10301333	X	FBgn0000711	8084220	8084893	V	C09H5.7
20344566	20344914	3R	FBgn0003134	10039004	10039346	III	T16G12.7
10300386	10300733	X	FBgn0000711	10039004	10039346	III	T16G12.7
20344566	20344914	3R	FBgn0003134	10027227	10027505	II	F52H3.6
10300386	10300733	X	FBgn0000711	10027227	10027505	II	F52H3.6
20293086	20293979	X	FBgn0023177	10027227	10027505	II	F52H3.6
20293086	20294027	X	FBgn0023177	10027227	10027505	II	F52H3.6
7830462	7831025	2L	FBgn0004177	10027227	10027505	II	F52H3.6
20344566	20344914	3R	FBgn0003134	12926956	12927570	II	F58G1.3
6266309	6266596	X	FBgn0003139	12926956	12927570	II	F58G1.3
10300386	10300733	X	FBgn0000711	12926956	12927570	II	F58G1.3
7830462	7831025	2L	FBgn0004177	12926956	12927570	II	F58G1.3
10301199	10301333	X	FBgn0000711	14429978	14430355	V	F23B12.1
10300386	10300733	X	FBgn0000711	10572708	10573322	II	C06A1.3
20344566	20344914	3R	FBgn0003134	9829729	9830007	II	ZK938.1
10300386	10300733	X	FBgn0000711	9829729	9830007	II	ZK938.1
20293086	20293979	X	FBgn0023177	9829729	9830007	II	ZK938.1
20293086	20294027	X	FBgn0023177	9829729	9830007	II	ZK938.1
7830462	7831025	2L	FBgn0004177	9829729	9830007	II	ZK938.1
20344566	20344914	3R	FBgn0003134	2798975	2799586	I	W03D8.2
10300386	10300733	X	FBgn0000711	2798975	2799586	I	W03D8.2
7830462	7831025	2L	FBgn0004177	2798975	2799586	I	W03D8.2
20345662	20345809	3R	FBgn0003134	3838507	3838899	I	T03F1.5
10301199	10301333	X	FBgn0000711	3838507	3838899	I	T03F1.5
20345662	20345809	3R	FBgn0003134	7155471	7155786	IV	C34D4.2
10301199	10301333	X	FBgn0000711	7155471	7155786	IV	C34D4.2
10301199	10301333	X	FBgn0000711	7337639	7337773	III	F56C9.1
10301199	10301333	X	FBgn0000711	4709473	4709865	I	W09C3.6
20344566	20344914	3R	FBgn0003134	10703362	10703473	V	C05A2.1
10300386	10300733	X	FBgn0000711	10703362	10703473	V	C05A2.1
10300386	10300733	X	FBgn0000711	10682893	10683024	V	F29F11.6
20345662	20345809	3R	FBgn0003134	1819015	1819330	I	Y71G12B.30
10301199	10301333	X	FBgn0000711	1819015	1819330	I	Y71G12B.30
20345662	20345809	3R	FBgn0003134	2938182	2938387	IV	Y54G2A.24
20345662	20345809	3R	FBgn0003134	7101169	7101595	I	F22D6.9
10301199	10301333	X	FBgn0000711	7101169	7101595	I	F22D6.9
8262456	8262792	3R	FBgn0043043	17725248	17725584	V	W06D12.3
8271700	8272036	3R	FBgn0086687	17725248	17725584	V	W06D12.3
9108471	9108807	3R	FBgn0038130	17725248	17725584	V	W06D12.3
8262456	8262792	3R	FBgn0043043	7152188	7152524	V	F10D2.9
8271700	8272036	3R	FBgn0086687	7152188	7152524	V	F10D2.9
26012152	26012543	3R	FBgn0039754	7152188	7152524	V	F10D2.9
26023273	26023403	3R	FBgn0039756	7152188	7152524	V	F10D2.9
8450688	8451949	3R	FBgn0005671	4191679	4192507	X	F20B6.2
8450688	8451949	3R	FBgn0005671	5102456	5103241	I	Y110A7A.12
8450688	8451949	3R	FBgn0005671	5102073	5102408	I	Y110A7A.12
8450688	8451949	3R	FBgn0005671	4191358	4191627	X	F20B6.2
8462458	8463153	3R	FBgn0038068	386485	386954	V	ZK6.7
3446349	3447089	2L	FBgn0031533	386485	386954	V	ZK6.7
10535161	10535703	2L	FBgn0032266	386485	386954	V	ZK6.7
10668693	10669054	2L	FBgn0051871	386485	386954	V	ZK6.7
10700296	10700651	2L	FBgn0023496	386485	386954	V	ZK6.7
8464458	8465153	3R	FBgn0038069	523320	523684	V	R11G11.14
21728630	21729355	3R	FBgn0051089	523320	523684	V	R11G11.14
8518937	8519483	3R	FBgn0011745	11077094	11077874	V	T04C12.5
11266322	11267262	3R	FBgn0000047	11077094	11077874	V	T04C12.5
16443511	16443939	X	FBgn0011742	11077094	11077874	V	T04C12.5
21978425	21979375	3L	FBgn0000045	11077094	11077874	V	T04C12.5
8518937	8519483	3R	FBgn0011745	11081293	11082073	V	T04C12.6
11266322	11267262	3R	FBgn0000047	11081293	11082073	V	T04C12.6
16443511	16443939	X	FBgn0011742	11081293	11082073	V	T04C12.6
21978425	21979375	3L	FBgn0000045	11081293	11082073	V	T04C12.6
8518937	8519483	3R	FBgn0011745	11072207	11072987	V	T04C12.4
11266322	11267262	3R	FBgn0000047	11072207	11072987	V	T04C12.4
16443511	16443939	X	FBgn0011742	11072207	11072987	V	T04C12.4
21978425	21979375	3L	FBgn0000045	11072207	11072987	V	T04C12.4
8518937	8519483	3R	FBgn0011745	4962785	4963503	X	M03F4.2
11266322	11267262	3R	FBgn0000047	4962785	4963503	X	M03F4.2
16444010	16444219	X	FBgn0011742	4962785	4963503	X	M03F4.2
16443511	16443939	X	FBgn0011742	4962785	4963503	X	M03F4.2
21978425	21979375	3L	FBgn0000045	4962785	4963503	X	M03F4.2
8518937	8519483	3R	FBgn0011745	4962768	4963503	X	M03F4.2
11266322	11267262	3R	FBgn0000047	4962768	4963503	X	M03F4.2
16444010	16444219	X	FBgn0011742	4962768	4963503	X	M03F4.2
16443511	16443939	X	FBgn0011742	4962768	4963503	X	M03F4.2
21978425	21979375	3L	FBgn0000045	4962768	4963503	X	M03F4.2
8518937	8519483	3R	FBgn0011745	4962771	4963503	X	M03F4.2
11266322	11267262	3R	FBgn0000047	4962771	4963503	X	M03F4.2
16444010	16444219	X	FBgn0011742	4962771	4963503	X	M03F4.2
16443511	16443939	X	FBgn0011742	4962771	4963503	X	M03F4.2
21978425	21979375	3L	FBgn0000045	4962771	4963503	X	M03F4.2
8518937	8519483	3R	FBgn0011745	4962775	4963503	X	M03F4.2
11266322	11267262	3R	FBgn0000047	4962775	4963503	X	M03F4.2
16444010	16444219	X	FBgn0011742	4962775	4963503	X	M03F4.2
16443511	16443939	X	FBgn0011742	4962775	4963503	X	M03F4.2
21978425	21979375	3L	FBgn0000045	4962775	4963503	X	M03F4.2
8518937	8519483	3R	FBgn0011745	4962767	4963503	X	M03F4.2
11266322	11267262	3R	FBgn0000047	4962767	4963503	X	M03F4.2
16444010	16444219	X	FBgn0011742	4962767	4963503	X	M03F4.2
16443511	16443939	X	FBgn0011742	4962767	4963503	X	M03F4.2
21978425	21979375	3L	FBgn0000045	4962767	4963503	X	M03F4.2
8518937	8519483	3R	FBgn0011745	4962780	4963503	X	M03F4.2
11266322	11267262	3R	FBgn0000047	4962780	4963503	X	M03F4.2
16444010	16444219	X	FBgn0011742	4962780	4963503	X	M03F4.2
16443511	16443939	X	FBgn0011742	4962780	4963503	X	M03F4.2
21978425	21979375	3L	FBgn0000045	4962780	4963503	X	M03F4.2
8518937	8519483	3R	FBgn0011745	4962769	4963503	X	M03F4.2
11266322	11267262	3R	FBgn0000047	4962769	4963503	X	M03F4.2
16444010	16444219	X	FBgn0011742	4962769	4963503	X	M03F4.2
16443511	16443939	X	FBgn0011742	4962769	4963503	X	M03F4.2
21978425	21979375	3L	FBgn0000045	4962769	4963503	X	M03F4.2
8518937	8519483	3R	FBgn0011745	15120401	15120840	II	Y53F4B.22
11266322	11267262	3R	FBgn0000047	15120401	15120840	II	Y53F4B.22
13317225	13318067	2R	FBgn0025716	15120401	15120840	II	Y53F4B.22
8523841	8525057	3R	FBgn0016693	6215539	6216218	V	W06H8.1
8523841	8525057	3R	FBgn0016693	6215050	6215389	V	W06H8.1
12305270	12306469	2R	FBgn0029153	14229829	14230292	II	Y48B6A.12
12305270	12306469	2R	FBgn0029154	14229829	14230292	II	Y48B6A.12
8785015	8786039	3R	FBgn0040493	8400029	8400377	III	ZK353.6
8845064	8845536	3R	FBgn0020496	5869465	5869616	X	F49E10.5
8859340	8861940	3R	FBgn0003308	14411550	14411745	IV	F55B11.1
8859340	8861940	3R	FBgn0003308	14411959	14412084	IV	F55B11.1
8859340	8861940	3R	FBgn0003308	4283266	4283576	IV	F15E6.6
8862222	8863535	3R	FBgn0003308	14403082	14403338	IV	F55B11.1
8862222	8863535	3R	FBgn0003308	14405400	14405730	IV	F55B11.1
10142334	10142912	2R	FBgn0001220	7351405	7351971	II	F43E2.8
10141058	10142162	2R	FBgn0001220	7351405	7351971	II	F43E2.8
8876177	8876646	3R	FBgn0038115	14052436	14052806	IV	Y37A1B.5
8875433	8875558	3R	FBgn0038115	14055449	14055855	IV	Y37A1B.5
8880363	8881557	3R	FBgn0260962	12117331	12117665	IV	M18.5
5119270	5119861	X	FBgn0086911	6794334	6795029	I	C37A2.2
21204048	21204984	X	FBgn0015558	6794334	6795029	I	C37A2.2
14018947	14021490	3L	FBgn0052133	6794334	6795029	I	C37A2.2
14016688	14018284	3L	FBgn0052133	6794334	6795029	I	C37A2.2
14744367	14744875	3L	FBgn0013263	6794334	6795029	I	C37A2.2
14744367	14744875	3L	FBgn0260233	6794334	6795029	I	C37A2.2
5659325	5659936	2R	FBgn0027589	6794334	6795029	I	C37A2.2
9108471	9108807	3R	FBgn0038130	11914401	11914737	IV	VZK822L.1
26012152	26012543	3R	FBgn0039754	11914401	11914737	IV	VZK822L.1
26023273	26023403	3R	FBgn0039756	11914401	11914737	IV	VZK822L.1
26022819	26023210	3R	FBgn0039756	11914401	11914737	IV	VZK822L.1
9121892	9121989	3R	FBgn0038135	12861313	12861520	V	T07F10.1
9125672	9126205	3R	FBgn0038136	12861313	12861520	V	T07F10.1
9135868	9136830	3R	FBgn0052473	12861313	12861520	V	T07F10.1
17567607	17568081	3R	FBgn0038897	12861313	12861520	V	T07F10.1
22767615	22769045	3R	FBgn0015541	12861313	12861520	V	T07F10.1
24968851	24969567	3R	FBgn0039640	12861313	12861520	V	T07F10.1
19231840	19233244	2R	FBgn0046253	12861313	12861520	V	T07F10.1
9121892	9121989	3R	FBgn0038135	7544969	7545897	IV	F49E8.3
9125672	9126205	3R	FBgn0038136	14335328	14335596	I	F49B2.6
9135868	9136830	3R	FBgn0052473	14335328	14335596	I	F49B2.6
17567607	17568081	3R	FBgn0038897	14335328	14335596	I	F49B2.6
22767615	22769045	3R	FBgn0015541	14335328	14335596	I	F49B2.6
24968851	24969567	3R	FBgn0039640	14335328	14335596	I	F49B2.6
25061952	25063105	3R	FBgn0039656	14335328	14335596	I	F49B2.6
25062392	25063105	3R	FBgn0039656	14335328	14335596	I	F49B2.6
25067959	25068816	3R	FBgn0051445	14335328	14335596	I	F49B2.6
25072506	25073363	3R	FBgn0263236	14335328	14335596	I	F49B2.6
1519947	1520763	3L	FBgn0261243	14335328	14335596	I	F49B2.6
9125672	9126205	3R	FBgn0038136	7545943	7546177	IV	F49E8.4
9135868	9136830	3R	FBgn0052473	7545943	7546177	IV	F49E8.4
17572196	17572909	3R	FBgn0051343	7545943	7546177	IV	F49E8.4
17576615	17577092	3R	FBgn0051233	7545943	7546177	IV	F49E8.4
17581124	17581840	3R	FBgn0051198	7545943	7546177	IV	F49E8.4
22767615	22769045	3R	FBgn0015541	7545943	7546177	IV	F49E8.4
24968851	24969567	3R	FBgn0039640	7545943	7546177	IV	F49E8.4
25061952	25063105	3R	FBgn0039656	7545943	7546177	IV	F49E8.4
25062392	25063105	3R	FBgn0039656	7545943	7546177	IV	F49E8.4
25067959	25068816	3R	FBgn0051445	7545943	7546177	IV	F49E8.4
25072506	25073363	3R	FBgn0263236	7545943	7546177	IV	F49E8.4
1519947	1520763	3L	FBgn0261243	7545943	7546177	IV	F49E8.4
19231840	19233244	2R	FBgn0046253	7545943	7546177	IV	F49E8.4
9125672	9126205	3R	FBgn0038136	7545943	7546177	IV	F49E8.3
9135868	9136830	3R	FBgn0052473	7545943	7546177	IV	F49E8.3
17572196	17572909	3R	FBgn0051343	7545943	7546177	IV	F49E8.3
17576615	17577092	3R	FBgn0051233	7545943	7546177	IV	F49E8.3
17581124	17581840	3R	FBgn0051198	7545943	7546177	IV	F49E8.3
22767615	22769045	3R	FBgn0015541	7545943	7546177	IV	F49E8.3
24968851	24969567	3R	FBgn0039640	7545943	7546177	IV	F49E8.3
25061952	25063105	3R	FBgn0039656	7545943	7546177	IV	F49E8.3
25062392	25063105	3R	FBgn0039656	7545943	7546177	IV	F49E8.3
25067959	25068816	3R	FBgn0051445	7545943	7546177	IV	F49E8.3
25072506	25073363	3R	FBgn0263236	7545943	7546177	IV	F49E8.3
1519947	1520763	3L	FBgn0261243	7545943	7546177	IV	F49E8.3
19231840	19233244	2R	FBgn0046253	7545943	7546177	IV	F49E8.3
9125672	9126205	3R	FBgn0038136	11094016	11094239	V	Y42A5A.1
25061952	25063105	3R	FBgn0039656	11094016	11094239	V	Y42A5A.1
25062392	25063105	3R	FBgn0039656	11094016	11094239	V	Y42A5A.1
25067959	25068816	3R	FBgn0051445	11094016	11094239	V	Y42A5A.1
25072506	25073363	3R	FBgn0263236	11094016	11094239	V	Y42A5A.1
19231840	19233244	2R	FBgn0046253	11094016	11094239	V	Y42A5A.1
9135868	9136830	3R	FBgn0052473	7546254	7546892	IV	F49E8.4
24967932	24968787	3R	FBgn0039640	7546254	7546892	IV	F49E8.4
25063169	25063324	3R	FBgn0039656	7546254	7546892	IV	F49E8.4
9135868	9136830	3R	FBgn0052473	7546254	7546892	IV	F49E8.3
24967932	24968787	3R	FBgn0039640	7546254	7546892	IV	F49E8.3
25063169	25063324	3R	FBgn0039656	7546254	7546892	IV	F49E8.3
9135868	9136830	3R	FBgn0052473	12860960	12861144	V	T07F10.1
25067959	25068816	3R	FBgn0051445	12860960	12861144	V	T07F10.1
9193461	9193883	3R	FBgn0027610	6725297	6725477	X	K11G12.5
9209186	9210301	3R	FBgn0038145	14757052	14757217	I	F39B2.10
11266322	11267262	3R	FBgn0000047	13604663	13605129	III	T25C8.2
21978425	21979375	3L	FBgn0000045	13604663	13605129	III	T25C8.2
11266322	11267262	3R	FBgn0000047	11081034	11081244	V	T04C12.6
21978425	21979375	3L	FBgn0000045	11081034	11081244	V	T04C12.6
11266322	11267262	3R	FBgn0000047	11073036	11073245	V	T04C12.4
21978425	21979375	3L	FBgn0000045	11073036	11073245	V	T04C12.4
11266322	11267262	3R	FBgn0000047	11073036	11073246	V	T04C12.4
21978425	21979375	3L	FBgn0000045	11073036	11073246	V	T04C12.4
11266322	11267262	3R	FBgn0000047	4963560	4963738	X	M03F4.2
21978425	21979375	3L	FBgn0000045	4963560	4963738	X	M03F4.2
12652857	12653619	3R	FBgn0000014	12575833	12576095	V	E02A10.2
12652857	12653359	3R	FBgn0000014	12575833	12576095	V	E02A10.2
23775064	23776316	3R	FBgn0039562	12575833	12576095	V	E02A10.2
21240719	21241749	X	FBgn0024182	12575833	12576095	V	E02A10.2
21240719	21241749	X	FBgn0024251	12575833	12576095	V	E02A10.2
3287201	3287637	3L	FBgn0035429	12575833	12576095	V	E02A10.2
7360659	7361084	3L	FBgn0035772	12575833	12576095	V	E02A10.2
7156865	7156990	2R	FBgn0033603	12575833	12576095	V	E02A10.2
7155904	7156044	2R	FBgn0033603	12575833	12576095	V	E02A10.2
13399957	13400220	2R	FBgn0034229	12575833	12576095	V	E02A10.2
13399962	13400220	2R	FBgn0034229	12575833	12576095	V	E02A10.2
14635556	14635967	2R	FBgn0053147	12575833	12576095	V	E02A10.2
20804843	20805052	2R	FBgn0085434	12575833	12576095	V	E02A10.2
20804843	20805100	2R	FBgn0085434	12575833	12576095	V	E02A10.2
20804843	20805004	2R	FBgn0085434	12575833	12576095	V	E02A10.2
3874450	3875302	2L	FBgn0000256	12575833	12576095	V	E02A10.2
13026529	13027744	2L	FBgn0262160	12575833	12576095	V	E02A10.2
13399957	13400220	2R	FBgn0034229	8940099	8940715	V	T19A5.3
13399962	13400220	2R	FBgn0034229	8940099	8940715	V	T19A5.3
9484488	9485370	3R	FBgn0004237	3337557	3338295	IV	F42A6.7
9484359	9485370	3R	FBgn0004237	3337557	3338295	IV	F42A6.7
22700896	22701125	3R	FBgn0004903	3337557	3338295	IV	F42A6.7
24426428	24426917	3R	FBgn0001215	3337557	3338295	IV	F42A6.7
24426440	24426917	3R	FBgn0001215	3337557	3338295	IV	F42A6.7
9484488	9485370	3R	FBgn0004237	3337560	3338295	IV	F42A6.7
9484359	9485370	3R	FBgn0004237	3337560	3338295	IV	F42A6.7
22700896	22701125	3R	FBgn0004903	3337560	3338295	IV	F42A6.7
24426428	24426917	3R	FBgn0001215	3337560	3338295	IV	F42A6.7
24426440	24426917	3R	FBgn0001215	3337560	3338295	IV	F42A6.7
9484488	9485370	3R	FBgn0004237	5217117	5217278	X	H28G03.1
9484359	9485370	3R	FBgn0004237	5217117	5217278	X	H28G03.1
9661499	9662464	3R	FBgn0013998	7768874	7769291	I	H15N14.2
9661499	9662464	3R	FBgn0013998	7768363	7768812	I	H15N14.2
13153828	13155456	X	FBgn0000346	7768363	7768812	I	H15N14.2
9796230	9796351	3R	FBgn0262907	10092330	10092731	III	T16H12.5
9859228	9859642	3R	FBgn0038195	13392923	13393236	III	T03F6.2
9892660	9892874	3R	FBgn0038197	10765199	10765272	I	R13H8.1
9905068	9905360	3R	FBgn0038197	10772949	10773110	I	R13H8.1
9947468	9947834	3R	FBgn0020510	5692400	5692485	III	B0336.6
9951818	9953986	3R	FBgn0262955	4939743	4940870	III	C26E6.4
9951818	9953986	3R	FBgn0262955	4940916	4941316	III	C26E6.4
9951818	9953986	3R	FBgn0262955	4941364	4941652	III	C26E6.4
9951818	9953986	3R	FBgn0262955	4941726	4941968	III	C26E6.4
9954062	9954996	3R	FBgn0262955	4942017	4942559	III	C26E6.4
9954062	9954996	3R	FBgn0262955	4942793	4943032	III	C26E6.4
9954062	9954996	3R	FBgn0262955	4943188	4943433	III	C26E6.4
9954062	9954996	3R	FBgn0262955	9282686	9283477	I	F14B4.3
9954062	9954996	3R	FBgn0262955	5561641	5562199	III	F09F7.3
10099914	10101090	3R	FBgn0003862	12590508	12590831	II	Y38E10A.6
10099914	10101090	3R	FBgn0003862	15582126	15582770	X	K09A9.6
14188124	14188738	3R	FBgn0038607	15582126	15582770	X	K09A9.6
20065542	20066766	3R	FBgn0043884	15582126	15582770	X	K09A9.6
20065551	20066766	3R	FBgn0043884	15582126	15582770	X	K09A9.6
20643584	20644072	3R	FBgn0039229	15582126	15582770	X	K09A9.6
24527160	24527762	3R	FBgn0027655	15582126	15582770	X	K09A9.6
13219805	13220888	X	FBgn0085388	15582126	15582770	X	K09A9.6
16329178	16330698	X	FBgn0026575	15582126	15582770	X	K09A9.6
16329178	16330537	X	FBgn0026575	15582126	15582770	X	K09A9.6
3274045	3274480	3L	FBgn0035428	15582126	15582770	X	K09A9.6
3287201	3287637	3L	FBgn0035429	15582126	15582770	X	K09A9.6
9862546	9863198	3L	FBgn0027567	15582126	15582770	X	K09A9.6
10188919	10189071	3L	FBgn0000451	15582126	15582770	X	K09A9.6
11070563	11071426	3L	FBgn0036124	15582126	15582770	X	K09A9.6
2617806	2618771	2R	FBgn0010482	15582126	15582770	X	K09A9.6
8356417	8357387	2R	FBgn0033741	15582126	15582770	X	K09A9.6
11999701	12000035	2R	FBgn0034075	15582126	15582770	X	K09A9.6
10099914	10101090	3R	FBgn0003862	9361985	9362314	II	C06C3.1
10099914	10101090	3R	FBgn0003862	8832267	8832939	I	F36A2.13
27878968	27879277	3R	FBgn0002780	8832267	8832939	I	F36A2.13
13219805	13220888	X	FBgn0085388	8832267	8832939	I	F36A2.13
9862546	9863198	3L	FBgn0027567	8832267	8832939	I	F36A2.13
10188919	10189071	3L	FBgn0000451	8832267	8832939	I	F36A2.13
2617806	2618771	2R	FBgn0010482	8832267	8832939	I	F36A2.13
10099914	10101090	3R	FBgn0003862	9160937	9161641	I	F25H5.5
10104815	10105263	3R	FBgn0003862	12602115	12602503	III	Y111B2A.11
10219833	10221477	3R	FBgn0086901	3359161	3360067	III	F45H7.2
10559422	10559605	3R	FBgn0011217	11081941	11082114	IV	M7.1
10766391	10767012	2L	FBgn0015320	11081941	11082114	IV	M7.1
10559422	10559605	3R	FBgn0011217	11081788	11081893	IV	M7.1
10766391	10767012	2L	FBgn0015320	11081788	11081893	IV	M7.1
10559422	10559605	3R	FBgn0011217	1929683	1929855	II	F52C6.12
10766391	10767012	2L	FBgn0015320	1929683	1929855	II	F52C6.12
13995206	13995820	3R	FBgn0042693	3613974	3614416	III	C32A3.1
13995379	13995820	3R	FBgn0042693	3613974	3614416	III	C32A3.1
20441773	20445826	3R	FBgn0083077	3613974	3614416	III	C32A3.1
2011714	2013524	X	FBgn0004860	3613974	3614416	III	C32A3.1
2021657	2023440	X	FBgn0004861	3613974	3614416	III	C32A3.1
4972151	4975148	X	FBgn0052767	3613974	3614416	III	C32A3.1
7935384	7937766	X	FBgn0004656	3613974	3614416	III	C32A3.1
8893413	8894273	X	FBgn0261549	3613974	3614416	III	C32A3.1
11788778	11789852	X	FBgn0260780	3613974	3614416	III	C32A3.1
12491379	12494474	X	FBgn0052654	3613974	3614416	III	C32A3.1
12976161	12976571	X	FBgn0010303	3613974	3614416	III	C32A3.1
11534878	11535934	3L	FBgn0259481	3613974	3614416	III	C32A3.1
14018947	14021490	3L	FBgn0052133	3613974	3614416	III	C32A3.1
14732535	14733248	3L	FBgn0259175	3613974	3614416	III	C32A3.1
21542039	21544838	3L	FBgn0037098	3613974	3614416	III	C32A3.1
2818568	2820202	2R	FBgn0053558	3613974	3614416	III	C32A3.1
2818568	2820148	2R	FBgn0053558	3613974	3614416	III	C32A3.1
8182758	8183174	2R	FBgn0261611	3613974	3614416	III	C32A3.1
10395891	10397288	2R	FBgn0261823	3613974	3614416	III	C32A3.1
13977467	13978170	2R	FBgn0085415	3613974	3614416	III	C32A3.1
14632771	14633741	2R	FBgn0053147	3613974	3614416	III	C32A3.1
187482	199575	2L	FBgn0016977	3613974	3614416	III	C32A3.1
6481983	6486111	2L	FBgn0031820	3613974	3614416	III	C32A3.1
12498525	12498903	2L	FBgn0259176	3613974	3614416	III	C32A3.1
13272234	13273048	2L	FBgn0032497	3613974	3614416	III	C32A3.1
13512960	13513473	2L	FBgn0023407	3613974	3614416	III	C32A3.1
17437419	17438017	2L	FBgn0260632	3613974	3614416	III	C32A3.1
19105723	19106165	2L	FBgn0002023	3613974	3614416	III	C32A3.1
10577602	10579976	3R	FBgn0038258	10911375	10911732	IV	ZK593.1
18196500	18197889	3R	FBgn0003178	10911375	10911732	IV	ZK593.1
10577602	10579976	3R	FBgn0038258	9175995	9176114	I	F25H5.3
18196500	18197889	3R	FBgn0003178	9175995	9176114	I	F25H5.3
10716418	10716624	3R	FBgn0038271	5592488	5592704	III	F56D2.1
17040831	17041233	X	FBgn0002590	11110591	11110860	IV	T05E11.1
10961221	10962114	3R	FBgn0038290	2788811	2789214	I	W03D8.1
10969988	10970961	3R	FBgn0038293	12871622	12872203	II	Y46G5A.31
10968681	10969548	3R	FBgn0038293	12871622	12872203	II	Y46G5A.31
10968681	10969548	3R	FBgn0038293	12868290	12868668	II	Y46G5A.31
11051688	11052248	3R	FBgn0015610	9618956	9619539	I	K07A1.12
11051691	11052248	3R	FBgn0015610	9618956	9619539	I	K07A1.12
11051688	11052248	3R	FBgn0015610	9617462	9617902	I	K07A1.11
11051691	11052248	3R	FBgn0015610	9617462	9617902	I	K07A1.11
11078130	11080029	3R	FBgn0259823	12507825	12508747	X	H20J18.1
2011714	2013524	X	FBgn0004860	12507825	12508747	X	H20J18.1
2021657	2023440	X	FBgn0004861	12507825	12508747	X	H20J18.1
187482	199575	2L	FBgn0016977	12507825	12508747	X	H20J18.1
16746227	16746616	2L	FBgn0032600	12507825	12508747	X	H20J18.1
11078130	11080029	3R	FBgn0259823	19544504	19545414	V	Y43F8B.1
11085172	11085408	3R	FBgn0003600	2313773	2314163	I	Y39G10AR.8
11084232	11085105	3R	FBgn0003600	2314998	2315606	I	Y39G10AR.8
11090327	11090677	3R	FBgn0014879	1601967	1602320	I	Y73E7A.2
11090327	11090677	3R	FBgn0014879	8287472	8288435	IV	K07H8.10
27621993	27624355	3R	FBgn0027620	8287472	8288435	IV	K07H8.10
10609233	10611425	X	FBgn0052676	8287472	8288435	IV	K07H8.10
15615597	15618411	X	FBgn0030674	8287472	8288435	IV	K07H8.10
19528167	19530502	X	FBgn0087008	8287472	8288435	IV	K07H8.10
2617806	2618771	2R	FBgn0010482	8287472	8288435	IV	K07H8.10
8356417	8357387	2R	FBgn0033741	8287472	8288435	IV	K07H8.10
11999701	12000035	2R	FBgn0034075	8287472	8288435	IV	K07H8.10
11120835	11120968	3R	FBgn0003721	14624775	14625078	I	Y105E8B.1
11120835	11120968	3R	FBgn0003721	14624945	14625078	I	Y105E8B.1
11120835	11120968	3R	FBgn0003721	14624775	14624908	I	Y105E8B.1
11122313	11122430	3R	FBgn0003721	14624019	14624136	I	Y105E8B.1
11138122	11138768	3R	FBgn0004117	14624019	14624136	I	Y105E8B.1
11124999	11125069	3R	FBgn0003721	14623817	14623887	I	Y105E8B.1
11126469	11126544	3R	FBgn0003721	14623560	14623698	I	Y105E8B.1
11126469	11126544	3R	FBgn0003721	14622999	14623137	I	Y105E8B.1
11138831	11139008	3R	FBgn0004117	14622999	14623137	I	Y105E8B.1
11794297	11795124	3R	FBgn0002783	11114488	11114766	X	R08B4.1
11794297	11795316	3R	FBgn0002783	11114488	11114766	X	R08B4.1
26599709	26600419	3R	FBgn0004606	11114488	11114766	X	R08B4.1
8456401	8461174	3L	FBgn0010825	11114488	11114766	X	R08B4.1
16843852	16844736	3R	FBgn0026056	13956551	13957022	V	R10D12.10
24641204	24642520	3R	FBgn0039600	13956551	13957022	V	R10D12.10
14004096	14010727	3L	FBgn0036398	13956551	13957022	V	R10D12.10
12939327	12940649	2R	FBgn0034184	13956551	13957022	V	R10D12.10
14188124	14188738	3R	FBgn0038607	8288536	8288846	IV	K07H8.10
2617806	2618771	2R	FBgn0010482	8288536	8288846	IV	K07H8.10
8356417	8357387	2R	FBgn0033741	8288536	8288846	IV	K07H8.10
11999701	12000035	2R	FBgn0034075	8288536	8288846	IV	K07H8.10
13363078	13365028	3R	FBgn0010926	10344503	10344785	II	C07E3.2
14188124	14188738	3R	FBgn0038607	10344503	10344785	II	C07E3.2
27878968	27879277	3R	FBgn0002780	10344503	10344785	II	C07E3.2
2617806	2618771	2R	FBgn0010482	10344503	10344785	II	C07E3.2
8356417	8357387	2R	FBgn0033741	10344503	10344785	II	C07E3.2
11159388	11161219	3R	FBgn0038320	576048	576229	IV	F56A11.1
11159388	11161219	3R	FBgn0038320	573134	573313	IV	F56A11.1
11159388	11161219	3R	FBgn0038320	577536	579650	IV	F56A11.1
11161275	11161567	3R	FBgn0038320	577536	579650	IV	F56A11.1
11161795	11161994	3R	FBgn0038320	577536	579650	IV	F56A11.1
11162056	11162591	3R	FBgn0038320	577536	579650	IV	F56A11.1
11159388	11161219	3R	FBgn0038320	576288	576408	IV	F56A11.1
11170135	11170545	3R	FBgn0019925	5779885	5780196	X	C54H2.5
11218932	11219220	3R	FBgn0262483	1806010	1806221	III	Y39A3CL.2
13512960	13513473	2L	FBgn0023407	8704539	8704754	I	F39H11.3
11312050	11313731	3R	FBgn0038344	12734239	12735376	II	Y46G5A.4
11313790	11314765	3R	FBgn0038344	12734239	12735376	II	Y46G5A.4
15955215	15959958	3L	FBgn0036548	12734239	12735376	II	Y46G5A.4
11312050	11313731	3R	FBgn0038344	12745418	12746229	II	Y46G5A.6
11313790	11314765	3R	FBgn0038344	12745418	12746229	II	Y46G5A.6
15955215	15959958	3L	FBgn0036548	12745418	12746229	II	Y46G5A.6
11312050	11313731	3R	FBgn0038344	14757842	14758944	II	Y54E2A.4
15955215	15959958	3L	FBgn0036548	14757842	14758944	II	Y54E2A.4
11313790	11314765	3R	FBgn0038344	12733773	12734180	II	Y46G5A.4
15955215	15959958	3L	FBgn0036548	12733773	12734180	II	Y46G5A.4
11315293	11318181	3R	FBgn0038344	14773688	14774501	II	Y54E2A.4
11315293	11318181	3R	FBgn0038344	14760306	14760790	II	Y54E2A.4
11315293	11318181	3R	FBgn0038344	12730580	12730889	II	Y46G5A.4
11315293	11318181	3R	FBgn0038344	12729400	12729560	II	Y46G5A.4
15955215	15959958	3L	FBgn0036548	12729400	12729560	II	Y46G5A.4
11662077	11662528	3R	FBgn0017567	7233706	7233793	III	T20H4.5
11681251	11681655	3R	FBgn0038376	11095900	11096176	III	W09D6.6
6227862	6228218	3L	FBgn0035695	11092522	11093078	III	W09D6.6
6235853	6236240	3L	FBgn0004513	11092522	11093078	III	W09D6.6
10136261	10138220	2R	FBgn0010241	11092522	11093078	III	W09D6.6
383518	384261	X	FBgn0023536	12747017	12748263	X	F22E10.3
6229342	6230183	3L	FBgn0035695	12747017	12748263	X	F22E10.3
6227862	6228218	3L	FBgn0035695	12747017	12748263	X	F22E10.3
6235853	6236240	3L	FBgn0004513	12747017	12748263	X	F22E10.3
6234306	6234672	3L	FBgn0004513	12747017	12748263	X	F22E10.3
8830082	8831643	2R	FBgn0004512	12747017	12748263	X	F22E10.3
10136261	10138220	2R	FBgn0010241	12747017	12748263	X	F22E10.3
6227862	6228218	3L	FBgn0035695	12745191	12746492	X	F22E10.3
6235853	6236240	3L	FBgn0004513	12745191	12746492	X	F22E10.3
10136261	10138220	2R	FBgn0010241	12745191	12746492	X	F22E10.3
10138859	10139420	2R	FBgn0010241	12745191	12746492	X	F22E10.3
10139483	10139629	2R	FBgn0010241	12745191	12746492	X	F22E10.3
6227862	6228218	3L	FBgn0035695	12742968	12743664	X	F22E10.2
6235853	6236240	3L	FBgn0004513	12742968	12743664	X	F22E10.2
10136261	10138220	2R	FBgn0010241	12742968	12743664	X	F22E10.2
10139483	10139629	2R	FBgn0010241	12742968	12743664	X	F22E10.2
20364714	20366539	3R	FBgn0039207	12594828	12595281	IV	K08E7.9
12487040	12487645	X	FBgn0030403	12594828	12595281	IV	K08E7.9
6235853	6236240	3L	FBgn0004513	12594828	12595281	IV	K08E7.9
10139483	10139629	2R	FBgn0010241	12594828	12595281	IV	K08E7.9
6227862	6228218	3L	FBgn0035695	12753542	12754788	X	F22E10.4
6235853	6236240	3L	FBgn0004513	12753542	12754788	X	F22E10.4
8830082	8831643	2R	FBgn0004512	12753542	12754788	X	F22E10.4
10136261	10138220	2R	FBgn0010241	12753542	12754788	X	F22E10.4
6227862	6228218	3L	FBgn0035695	2473313	2473663	I	Y74C10AR.3
6235853	6236240	3L	FBgn0004513	2473313	2473663	I	Y74C10AR.3
10136261	10138220	2R	FBgn0010241	2473313	2473663	I	Y74C10AR.3
6227862	6228218	3L	FBgn0035695	494395	494709	I	W04C9.1
6235853	6236240	3L	FBgn0004513	494395	494709	I	W04C9.1
10136261	10138220	2R	FBgn0010241	494395	494709	I	W04C9.1
10139483	10139629	2R	FBgn0010241	494395	494709	I	W04C9.1
6227862	6228218	3L	FBgn0035695	17764170	17764443	V	C47A10.1
6235853	6236240	3L	FBgn0004513	17764170	17764443	V	C47A10.1
10136261	10138220	2R	FBgn0010241	17764170	17764443	V	C47A10.1
10139483	10139629	2R	FBgn0010241	17764170	17764443	V	C47A10.1
6227862	6228218	3L	FBgn0035695	1164512	1164729	I	Y48G8AL.11
6235853	6236240	3L	FBgn0004513	1164512	1164729	I	Y48G8AL.11
8830082	8831643	2R	FBgn0004512	1164512	1164729	I	Y48G8AL.11
11687811	11688539	3R	FBgn0051183	4504639	4504810	I	T01A4.1
11687493	11687657	3R	FBgn0051183	4505063	4505218	I	T01A4.1
13456779	13458099	3L	FBgn0036368	2663759	2663941	II	F22E5.3
13456779	13458099	3L	FBgn0036368	3193104	3193286	II	ZC239.7
13456779	13458099	3L	FBgn0036368	17046874	17047207	X	C30G4.3
13456779	13458099	3L	FBgn0036368	4507485	4507583	I	T01A4.1
13456779	13458099	3L	FBgn0036368	17046497	17046656	X	C30G4.3
11736777	11737540	3R	FBgn0051291	6846488	6846997	II	C04A2.3
14016688	14018284	3L	FBgn0052133	6846488	6846997	II	C04A2.3
11736777	11737540	3R	FBgn0051291	6846494	6846997	II	C04A2.3
14016688	14018284	3L	FBgn0052133	6846494	6846997	II	C04A2.3
3148804	3149279	2L	FBgn0011648	4279106	4279235	III	R10E4.2
3148804	3149279	2L	FBgn0011648	4279106	4279234	III	R10E4.2
3148804	3149279	2L	FBgn0011648	4279106	4279232	III	R10E4.2
16113671	16114882	3R	FBgn0262582	10773642	10773797	X	T05A10.1
19745729	19746568	3R	FBgn0016754	10773642	10773797	X	T05A10.1
20441773	20445826	3R	FBgn0083077	10773642	10773797	X	T05A10.1
26599709	26600419	3R	FBgn0004606	10773642	10773797	X	T05A10.1
1189043	1189969	X	FBgn0025641	10773642	10773797	X	T05A10.1
3703688	3704174	X	FBgn0061173	10773642	10773797	X	T05A10.1
6471977	6478055	X	FBgn0085446	10773642	10773797	X	T05A10.1
7539813	7541012	X	FBgn0004198	10773642	10773797	X	T05A10.1
11788778	11789852	X	FBgn0260780	10773642	10773797	X	T05A10.1
12607694	12609302	X	FBgn0024308	10773642	10773797	X	T05A10.1
13546912	13547538	X	FBgn0030505	10773642	10773797	X	T05A10.1
17165521	17166738	X	FBgn0262111	10773642	10773797	X	T05A10.1
21204048	21204984	X	FBgn0015558	10773642	10773797	X	T05A10.1
3829419	3829861	3L	FBgn0004875	10773642	10773797	X	T05A10.1
14018947	14021490	3L	FBgn0052133	10773642	10773797	X	T05A10.1
14018359	14018889	3L	FBgn0052133	10773642	10773797	X	T05A10.1
14732535	14733248	3L	FBgn0259175	10773642	10773797	X	T05A10.1
21542039	21544838	3L	FBgn0037098	10773642	10773797	X	T05A10.1
10395891	10397288	2R	FBgn0261823	10773642	10773797	X	T05A10.1
11622596	11624565	2R	FBgn0050089	10773642	10773797	X	T05A10.1
17225030	17228125	2R	FBgn0020306	10773642	10773797	X	T05A10.1
19643018	19644689	2R	FBgn0034903	10773642	10773797	X	T05A10.1
19643018	19644074	2R	FBgn0034903	10773642	10773797	X	T05A10.1
187482	199575	2L	FBgn0016977	10773642	10773797	X	T05A10.1
834974	835290	2L	FBgn0020304	10773642	10773797	X	T05A10.1
3148804	3149279	2L	FBgn0011648	10773642	10773797	X	T05A10.1
12351704	12352783	2L	FBgn0262475	10773642	10773797	X	T05A10.1
12498525	12498903	2L	FBgn0259176	10773642	10773797	X	T05A10.1
13512960	13513473	2L	FBgn0023407	10773642	10773797	X	T05A10.1
19105723	19106165	2L	FBgn0002023	10773642	10773797	X	T05A10.1
11796715	11797045	3R	FBgn0002783	20247093	20247718	V	Y113G7B.23
11795877	11796651	3R	FBgn0002783	20247093	20247718	V	Y113G7B.23
11795877	11796651	3R	FBgn0002783	20244207	20244627	V	Y113G7B.23
11794297	11795124	3R	FBgn0002783	20241229	20242194	V	Y113G7B.23
11794297	11795316	3R	FBgn0002783	20241229	20242194	V	Y113G7B.23
18766627	18771384	X	FBgn0085430	20241229	20242194	V	Y113G7B.23
8525160	8527275	2R	FBgn0011604	13214878	13215218	II	F15D4.1
17219255	17221351	2R	FBgn0020306	13214878	13215218	II	F15D4.1
2980636	2985177	2L	FBgn0250786	13214878	13215218	II	F15D4.1
15964394	15965185	3L	FBgn0000212	4299679	4300218	X	C52B9.8
19875754	19881204	3L	FBgn0262519	4299679	4300218	X	C52B9.8
8525160	8527275	2R	FBgn0011604	4299679	4300218	X	C52B9.8
2980636	2985177	2L	FBgn0250786	4299679	4300218	X	C52B9.8
15964394	15965185	3L	FBgn0000212	4689038	4690971	I	T04D1.4
19875754	19881204	3L	FBgn0262519	4689038	4690971	I	T04D1.4
8525160	8527275	2R	FBgn0011604	4689038	4690971	I	T04D1.4
17219255	17221351	2R	FBgn0020306	4689038	4690971	I	T04D1.4
234237	242143	2L	FBgn0086902	4689038	4690971	I	T04D1.4
19875754	19881204	3L	FBgn0262519	12848525	12849854	X	T14G8.1
8525160	8527275	2R	FBgn0011604	12848525	12849854	X	T14G8.1
234237	242143	2L	FBgn0086902	12848525	12849854	X	T14G8.1
2980636	2985177	2L	FBgn0250786	12848525	12849854	X	T14G8.1
11826335	11826507	3R	FBgn0003507	9617242	9617396	IV	W09C2.1
11827474	11827638	3R	FBgn0003507	1914694	1914930	IV	F55A8.1
18483743	18484184	3R	FBgn0261572	4596696	4597938	X	T13H2.5
20441773	20445826	3R	FBgn0083077	4596696	4597938	X	T13H2.5
2021657	2023440	X	FBgn0004861	4596696	4597938	X	T13H2.5
5235214	5235730	X	FBgn0029761	4596696	4597938	X	T13H2.5
6039298	6040252	X	FBgn0029846	4596696	4597938	X	T13H2.5
9571148	9575242	X	FBgn0261617	4596696	4597938	X	T13H2.5
9571148	9575224	X	FBgn0261617	4596696	4597938	X	T13H2.5
10469423	10470189	X	FBgn0085443	4596696	4597938	X	T13H2.5
15313996	15314746	X	FBgn0263257	4596696	4597938	X	T13H2.5
15313996	15314743	X	FBgn0263257	4596696	4597938	X	T13H2.5
14016688	14018284	3L	FBgn0052133	4596696	4597938	X	T13H2.5
14732535	14733248	3L	FBgn0259175	4596696	4597938	X	T13H2.5
21542039	21544838	3L	FBgn0037098	4596696	4597938	X	T13H2.5
4235006	4235799	2R	FBgn0261588	4596696	4597938	X	T13H2.5
6221138	6221449	2R	FBgn0261698	4596696	4597938	X	T13H2.5
7095750	7097362	2R	FBgn0003396	4596696	4597938	X	T13H2.5
11622596	11624565	2R	FBgn0050089	4596696	4597938	X	T13H2.5
187482	199575	2L	FBgn0016977	4596696	4597938	X	T13H2.5
6092995	6093707	2L	FBgn0028420	4596696	4597938	X	T13H2.5
12498525	12498903	2L	FBgn0259176	4596696	4597938	X	T13H2.5
13272234	13273048	2L	FBgn0032497	4596696	4597938	X	T13H2.5
11841950	11842287	3R	FBgn0038391	12166902	12167785	III	Y75B8A.8
15410963	15412236	3R	FBgn0260003	12166902	12167785	III	Y75B8A.8
18251426	18252452	3R	FBgn0038967	12166902	12167785	III	Y75B8A.8
20441773	20445826	3R	FBgn0083077	12166902	12167785	III	Y75B8A.8
20463426	20464395	3R	FBgn0039214	12166902	12167785	III	Y75B8A.8
25935572	25936340	3R	FBgn0015542	12166902	12167785	III	Y75B8A.8
3800238	3801130	X	FBgn0260658	12166902	12167785	III	Y75B8A.8
5235214	5235730	X	FBgn0029761	12166902	12167785	III	Y75B8A.8
15110745	15111891	2R	FBgn0263255	12166902	12167785	III	Y75B8A.8
12498525	12498903	2L	FBgn0259176	12166902	12167785	III	Y75B8A.8
13272234	13273048	2L	FBgn0032497	12166902	12167785	III	Y75B8A.8
13512960	13513473	2L	FBgn0023407	12166902	12167785	III	Y75B8A.8
11843433	11843928	3R	FBgn0038391	9618488	9618616	IV	W09C2.1
11878746	11879065	3R	FBgn0027948	8458008	8458865	II	F22B5.7
11927517	11927714	3R	FBgn0010379	10250454	10250651	V	C12D8.10
11927517	11927714	3R	FBgn0010379	14149525	14149722	X	F28H6.1
11927780	11928169	3R	FBgn0010379	10251302	10251508	V	C12D8.10
11927780	11928169	3R	FBgn0010379	10400417	10401188	X	F46F6.2
12346476	12346623	X	FBgn0259680	10400417	10401188	X	F46F6.2
21507839	21508607	3L	FBgn0026371	10400417	10401188	X	F46F6.2
5142594	5143214	2R	FBgn0020621	10400417	10401188	X	F46F6.2
5142156	5142527	2R	FBgn0020621	10400417	10401188	X	F46F6.2
3623262	3623881	2L	FBgn0000721	10400417	10401188	X	F46F6.2
11927780	11928169	3R	FBgn0010379	14150496	14150624	X	F28H6.1
11927780	11928169	3R	FBgn0010379	10250816	10251007	V	C12D8.10
11927780	11928169	3R	FBgn0010379	14150194	14150385	X	F28H6.1
11927780	11928169	3R	FBgn0010379	10251652	10251780	V	C12D8.10
5142156	5142527	2R	FBgn0020621	10251652	10251780	V	C12D8.10
11927780	11928169	3R	FBgn0010379	8576373	8576553	I	T01H8.1
11927780	11928169	3R	FBgn0010379	1877187	1877820	IV	F55A8.2
14572959	14573792	3R	FBgn0260399	1877187	1877820	IV	F55A8.2
26520469	26520634	3R	FBgn0039796	1877187	1877820	IV	F55A8.2
786733	788178	2L	FBgn0000442	1877187	1877820	IV	F55A8.2
3623262	3623881	2L	FBgn0000721	1877187	1877820	IV	F55A8.2
11927780	11928169	3R	FBgn0010379	107816	108287	IV	B0545.1
12346476	12346623	X	FBgn0259680	107816	108287	IV	B0545.1
12829458	12829659	2R	FBgn0003091	107816	108287	IV	B0545.1
12087984	12088808	3R	FBgn0040237	10249352	10250364	II	F54B3.3
12122384	12122498	3R	FBgn0250823	10229623	10229776	I	Y106G6E.6
12122558	12122826	3R	FBgn0250823	10228948	10229354	I	Y106G6E.6
12549411	12550185	X	FBgn0015024	10228948	10229354	I	Y106G6E.6
12121391	12121542	3R	FBgn0250823	10230267	10230415	I	Y106G6E.6
12140087	12140968	3R	FBgn0040271	3270487	3270603	X	K09C4.8
12175608	12175749	3R	FBgn0027095	2927943	2928087	IV	Y54G2A.23
5058786	5059559	2L	FBgn0028694	6712018	6712260	III	F37A4.5
12296215	12296791	3R	FBgn0027053	5649943	5650325	IV	B0547.1
14072670	14072980	2R	FBgn0053958	16248920	16249018	V	F21H7.9
11139235	11139393	2L	FBgn0010197	16248920	16249018	V	F21H7.9
14072670	14072980	2R	FBgn0053958	14863505	14863603	V	ZC412.2
11139235	11139393	2L	FBgn0010197	14863505	14863603	V	ZC412.2
12308985	12309505	3R	FBgn0038438	7222668	7222898	III	R151.6
12377517	12377687	3R	FBgn0259244	5836179	5836611	V	F26F12.1
12390784	12391146	3R	FBgn0259244	5836179	5836611	V	F26F12.1
12390784	12391146	3R	FBgn0259244	5107761	5108461	III	F54D8.1
11954406	11955762	X	FBgn0052656	5107761	5108461	III	F54D8.1
12390784	12391146	3R	FBgn0259244	141068	141418	IV	F29C4.8
12390784	12391146	3R	FBgn0259244	16383861	16384533	X	F01G12.5
5013675	5015592	2L	FBgn0016075	16383861	16384533	X	F01G12.5
5031878	5032374	2L	FBgn0000299	16383861	16384533	X	F01G12.5
5035064	5036208	2L	FBgn0000299	16383861	16384533	X	F01G12.5
12390784	12391146	3R	FBgn0259244	16382769	16383583	X	F01G12.5
5031878	5032374	2L	FBgn0000299	16382769	16383583	X	F01G12.5
5034013	5034981	2L	FBgn0000299	16382769	16383583	X	F01G12.5
5035064	5036208	2L	FBgn0000299	16382769	16383583	X	F01G12.5
12473857	12474356	3R	FBgn0015019	8185514	8185937	II	T05C12.7
18315644	18316534	3R	FBgn0003676	8185514	8185937	II	T05C12.7
13730669	13731272	3R	FBgn0053547	3966389	3969220	II	K10G6.3
20541440	20542807	3R	FBgn0039217	3966389	3969220	II	K10G6.3
25935572	25936340	3R	FBgn0015542	3966389	3969220	II	K10G6.3
5133459	5134415	X	FBgn0086911	3966389	3969220	II	K10G6.3
7442807	7443678	3L	FBgn0259935	3966389	3969220	II	K10G6.3
17437419	17438017	2L	FBgn0260632	3966389	3969220	II	K10G6.3
12825833	12827295	3R	FBgn0038464	485862	486231	II	W07E6.4
12825833	12827295	3R	FBgn0038464	487768	487952	II	W07E6.4
12851896	12852640	3R	FBgn0004577	11242192	11244342	II	T06D8.10
12854521	12855153	3R	FBgn0038468	6673570	6673919	X	F38B6.5
12866745	12867427	3R	FBgn0038471	4204832	4205322	III	R74.7
12897354	12898239	3R	FBgn0038473	8282142	8282907	II	K01C8.9
2567046	2567288	3L	FBgn0010909	4340514	4340891	X	F14H12.4
2567046	2567288	3L	FBgn0010909	4334739	4335116	X	C24A8.4
12918009	12920040	3R	FBgn0014141	361326	361858	IV	Y66H1B.2
12918009	12920040	3R	FBgn0014141	361011	361264	IV	Y66H1B.2
1448701	1451626	X	FBgn0025390	1640092	1640850	I	Y73E7A.8
13058954	13059264	3R	FBgn0038494	11149104	11149186	I	ZK39.2
13270305	13271235	3R	FBgn0038511	10975261	10975366	X	K09C8.5
13271291	13271569	3R	FBgn0038511	10972828	10973057	X	K09C8.5
13369222	13369374	3R	FBgn0025571	17107846	17107998	IV	Y116A8C.32
13371632	13371773	3R	FBgn0038519	5378825	5379200	II	F09E5.15
3043272	3043389	3L	FBgn0040308	5378825	5379200	II	F09E5.15
13730669	13731272	3R	FBgn0053547	10773866	10774403	X	T05A10.1
27757794	27758336	3R	FBgn0011224	10773866	10774403	X	T05A10.1
27757497	27758336	3R	FBgn0011224	10773866	10774403	X	T05A10.1
3703688	3704174	X	FBgn0061173	10773866	10774403	X	T05A10.1
8118818	8120116	X	FBgn0261873	10773866	10774403	X	T05A10.1
14018947	14021490	3L	FBgn0052133	10773866	10774403	X	T05A10.1
14016688	14018284	3L	FBgn0052133	10773866	10774403	X	T05A10.1
21542039	21544838	3L	FBgn0037098	10773866	10774403	X	T05A10.1
8182758	8183174	2R	FBgn0261611	10773866	10774403	X	T05A10.1
8864822	8865726	2R	FBgn0005624	10773866	10774403	X	T05A10.1
10395891	10397288	2R	FBgn0261823	10773866	10774403	X	T05A10.1
187482	199575	2L	FBgn0016977	10773866	10774403	X	T05A10.1
3148804	3149279	2L	FBgn0011648	10773866	10774403	X	T05A10.1
12351704	12352783	2L	FBgn0262475	10773866	10774403	X	T05A10.1
13512960	13513473	2L	FBgn0023407	10773866	10774403	X	T05A10.1
10253668	10254115	2L	FBgn0010407	11020221	11020420	X	F58A3.2
21184082	21184222	2L	FBgn0011829	11020221	11020420	X	F58A3.2
10253668	10254115	2L	FBgn0010407	11020221	11020417	X	F58A3.2
21184082	21184222	2L	FBgn0011829	11020221	11020417	X	F58A3.2
1898676	1898842	2R	FBgn0004603	14327340	14327628	I	F49B2.5
21184082	21184222	2L	FBgn0011829	12628336	12628656	IV	C01C7.1
1898437	1898614	2R	FBgn0004603	9296961	9298217	II	C01G6.8
13990554	13990771	3R	FBgn0022943	7642894	7643075	I	F26A3.2
14001325	14001659	3R	FBgn0042693	16360086	16360309	V	W08G11.4
23392583	23392777	3R	FBgn0027492	16360086	16360309	V	W08G11.4
23392327	23392517	3R	FBgn0027492	16360086	16360309	V	W08G11.4
14001325	14001659	3R	FBgn0042693	11027695	11028756	V	C13G3.3
14001726	14001956	3R	FBgn0042693	11027695	11028756	V	C13G3.3
14002029	14002421	3R	FBgn0042693	11027695	11028756	V	C13G3.3
23392327	23392517	3R	FBgn0027492	11027695	11028756	V	C13G3.3
23391929	23392262	3R	FBgn0027492	11027695	11028756	V	C13G3.3
14001726	14001956	3R	FBgn0042693	16361207	16361375	V	W08G11.4
14002029	14002421	3R	FBgn0042693	16362953	16363147	V	W08G11.4
23391929	23392262	3R	FBgn0027492	16362953	16363147	V	W08G11.4
14002029	14002421	3R	FBgn0042693	16364031	16364321	V	W08G11.4
23391640	23391869	3R	FBgn0027492	16364031	16364321	V	W08G11.4
14015012	14016767	3R	FBgn0038578	1031998	1032876	I	Y34D9A.4
14052452	14052659	3R	FBgn0262559	6607766	6607915	III	F20H11.3
14053427	14053623	3R	FBgn0262559	6607392	6607718	III	F20H11.3
14073155	14073624	3R	FBgn0020238	11604841	11605213	X	F52D10.3
5992222	5992335	2R	FBgn0004907	11604841	11605213	X	F52D10.3
5992446	5992572	2R	FBgn0004907	11604841	11605213	X	F52D10.3
5993207	5993330	2R	FBgn0004907	11604841	11605213	X	F52D10.3
14073693	14073873	3R	FBgn0020238	11820968	11821261	IV	M117.2
5993794	5993957	2R	FBgn0004907	11820968	11821261	IV	M117.2
5993446	5993609	2R	FBgn0004907	11820968	11821261	IV	M117.2
14073693	14073873	3R	FBgn0020238	11603814	11604144	X	F52D10.3
14129854	14130591	3R	FBgn0038603	16786249	16786998	V	T25E12.4
12455815	12455997	2R	FBgn0034137	16786249	16786998	V	T25E12.4
14129854	14130591	3R	FBgn0038603	13641789	13642140	I	W09C5.5
14188124	14188738	3R	FBgn0038607	10800565	10801231	I	F55A3.1
2617806	2618771	2R	FBgn0010482	10800565	10801231	I	F55A3.1
8356417	8357387	2R	FBgn0033741	10800565	10801231	I	F55A3.1
14188124	14188738	3R	FBgn0038607	19106515	19106879	V	Y39B6A.14
14188124	14188738	3R	FBgn0038607	8426763	8427396	III	ZK1236.2
2617806	2618771	2R	FBgn0010482	8426763	8427396	III	ZK1236.2
14188124	14188738	3R	FBgn0038607	7606928	7607317	II	R07G3.3
14213297	14215168	3R	FBgn0038613	8907778	8909032	III	ZK637.8
14217300	14218927	3R	FBgn0028670	8907778	8909032	III	ZK637.8
24960984	24962139	3R	FBgn0028671	8907778	8909032	III	ZK637.8
11741530	11743729	2L	FBgn0032373	8907778	8909032	III	ZK637.8
14213297	14215168	3R	FBgn0038613	11436227	11437411	II	VW02B12L.1
14217300	14218927	3R	FBgn0028670	11436227	11437411	II	VW02B12L.1
24960984	24962139	3R	FBgn0028671	11436227	11437411	II	VW02B12L.1
11741530	11743729	2L	FBgn0032373	11436227	11437411	II	VW02B12L.1
14213297	14215168	3R	FBgn0038613	8304390	8306399	IV	F35H10.4
14217300	14218927	3R	FBgn0028670	8304390	8306399	IV	F35H10.4
24957848	24958024	3R	FBgn0028671	8304390	8306399	IV	F35H10.4
24960984	24962139	3R	FBgn0028671	8304390	8306399	IV	F35H10.4
11741530	11743729	2L	FBgn0032373	8304390	8306399	IV	F35H10.4
14213297	14215168	3R	FBgn0038613	12646664	12646800	IV	C26H9A.1
14212991	14213234	3R	FBgn0038613	8910255	8910474	III	ZK637.8
14212991	14213234	3R	FBgn0038613	12648981	12649152	IV	C26H9A.1
14212991	14213234	3R	FBgn0038613	8306446	8306671	IV	F35H10.4
14212991	14213234	3R	FBgn0038613	9413639	9413822	III	T26G10.6
11591344	11591628	X	FBgn0011754	13470897	13471207	IV	Y38H8A.4
14509226	14509547	3R	FBgn0038641	13211904	13212361	IV	C48D1.3
14572959	14573792	3R	FBgn0260399	11799913	11800090	IV	H01G02.2
17602114	17602498	3R	FBgn0038902	11799913	11800090	IV	H01G02.2
14572959	14573792	3R	FBgn0260399	10293377	10293717	I	T20F10.1
26617742	26617862	3R	FBgn0011739	10293377	10293717	I	T20F10.1
15921078	15921323	3L	FBgn0000489	10293377	10293717	I	T20F10.1
19826034	19826243	3L	FBgn0003744	10293377	10293717	I	T20F10.1
14574388	14575390	3R	FBgn0260399	3892448	3892663	X	F47F2.1
24870219	24871440	3R	FBgn0003093	3892448	3892663	X	F47F2.1
14804946	14806024	3R	FBgn0038666	12996554	12996953	I	CC4.3
14804946	14806024	3R	FBgn0038666	12998918	12999147	I	CC4.3
14804946	14806024	3R	FBgn0038666	12997946	12998070	I	CC4.3
15044911	15045062	3R	FBgn0262468	2574677	2574994	III	Y54F10AR.1
13662902	13663093	X	FBgn0003218	2574677	2574994	III	Y54F10AR.1
15210631	15210789	3R	FBgn0086613	12725697	12726651	III	Y111B2A.22
15964394	15965185	3L	FBgn0000212	12725697	12726651	III	Y111B2A.22
19875754	19881204	3L	FBgn0262519	12725697	12726651	III	Y111B2A.22
8525160	8527275	2R	FBgn0011604	12725697	12726651	III	Y111B2A.22
17219255	17221351	2R	FBgn0020306	12725697	12726651	III	Y111B2A.22
234237	242143	2L	FBgn0086902	12725697	12726651	III	Y111B2A.22
15216600	15217067	3R	FBgn0038701	8049659	8049894	III	K12H4.7
15417380	15417763	3R	FBgn0260003	11530975	11531223	I	F15D3.1
15410963	15412236	3R	FBgn0260003	13773855	13773962	III	K08E3.8
17083911	17084745	3R	FBgn0038874	13773855	13773962	III	K08E3.8
2021657	2023440	X	FBgn0004861	13773855	13773962	III	K08E3.8
5235214	5235730	X	FBgn0029761	13773855	13773962	III	K08E3.8
14018947	14021490	3L	FBgn0052133	13773855	13773962	III	K08E3.8
12498525	12498903	2L	FBgn0259176	13773855	13773962	III	K08E3.8
13512960	13513473	2L	FBgn0023407	13773855	13773962	III	K08E3.8
3816632	3817080	3L	FBgn0004888	900920	901223	III	F23H11.3
15472935	15473599	3R	FBgn0038723	8246553	8246791	III	C02F5.3
15472935	15473599	3R	FBgn0038723	11328478	11328946	III	T28D6.6
7925276	7926116	2R	FBgn0010339	11328478	11328946	III	T28D6.6
15488008	15488654	3R	FBgn0003011	10525175	10525374	III	T21C12.1
15589320	15589472	3R	FBgn0024963	10525175	10525374	III	T21C12.1
15589330	15589472	3R	FBgn0024963	10525175	10525374	III	T21C12.1
9148126	9148410	3L	FBgn0004244	10525175	10525374	III	T21C12.1
15586117	15586353	3R	FBgn0024963	16220115	16220785	V	F11A5.10
15589320	15589472	3R	FBgn0024963	5968813	5968888	I	B0207.12
15589330	15589472	3R	FBgn0024963	5968813	5968888	I	B0207.12
15681355	15682624	3R	FBgn0261984	8113432	8114544	II	C41C4.4
15695132	15696723	3R	FBgn0038740	9886409	9887179	X	F21G4.2
20364714	20366539	3R	FBgn0039207	9886409	9887179	X	F21G4.2
6235853	6236240	3L	FBgn0004513	9886409	9887179	X	F21G4.2
8312385	8314334	2L	FBgn0032018	9886409	9887179	X	F21G4.2
19004493	19006291	2L	FBgn0051793	9886409	9887179	X	F21G4.2
15695132	15696723	3R	FBgn0038740	4183091	4183944	X	F20B6.3
24992240	24994150	3R	FBgn0039645	4183091	4183944	X	F20B6.3
5279251	5280788	2R	FBgn0010549	4183091	4183944	X	F20B6.3
8357943	8359570	2L	FBgn0032026	4183091	4183944	X	F20B6.3
12725859	12726678	2L	FBgn0032456	4183091	4183944	X	F20B6.3
18998921	19000500	2L	FBgn0051792	4183091	4183944	X	F20B6.3
20931408	20933158	2L	FBgn0032908	4183091	4183944	X	F20B6.3
15695132	15696723	3R	FBgn0038740	14942861	14943184	X	F14F4.3
8357943	8359570	2L	FBgn0032026	14942861	14943184	X	F14F4.3
20931408	20933158	2L	FBgn0032908	14942861	14943184	X	F14F4.3
15695132	15696723	3R	FBgn0038740	583011	583152	X	F57C12.5
15693297	15694524	3R	FBgn0038740	19690712	19691204	V	Y43F8C.12
10183450	10183744	2L	FBgn0028675	19690712	19691204	V	Y43F8C.12
12738807	12739188	2L	FBgn0032456	19690712	19691204	V	Y43F8C.12
19006351	19007977	2L	FBgn0051793	19690712	19691204	V	Y43F8C.12
15693297	15694524	3R	FBgn0038740	9889005	9889199	X	F21G4.2
12738807	12739188	2L	FBgn0032456	9889005	9889199	X	F21G4.2
19006351	19007977	2L	FBgn0051793	9889005	9889199	X	F21G4.2
15693297	15694524	3R	FBgn0038740	576668	576845	X	F57C12.5
15693297	15694524	3R	FBgn0038740	578258	578717	X	F57C12.5
24988935	24989883	3R	FBgn0039644	578258	578717	X	F57C12.5
8356045	8356974	2L	FBgn0032026	578258	578717	X	F57C12.5
12738241	12738747	2L	FBgn0032456	578258	578717	X	F57C12.5
12738807	12739188	2L	FBgn0032456	578258	578717	X	F57C12.5
19006351	19007977	2L	FBgn0051793	578258	578717	X	F57C12.5
20930143	20931352	2L	FBgn0032908	578258	578717	X	F57C12.5
15707206	15708103	3R	FBgn0014006	5025493	5026270	II	F59A6.1
15744957	15745411	3R	FBgn0038751	2935288	2935601	X	Y71H10A.2
15883740	15884466	3R	FBgn0038772	10756605	10757337	III	K01G5.1
15883740	15884466	3R	FBgn0038772	10756605	10756986	III	K01G5.10
15999813	16000133	3R	FBgn0038774	3988265	3988469	I	F28H1.2
4115305	4115646	3L	FBgn0035499	3988265	3988469	I	F28H1.2
16116093	16116305	3R	FBgn0262582	12809108	12809212	X	T22H6.6
16120276	16121570	3R	FBgn0262582	12799446	12799742	X	T22H6.6
16147424	16147602	3R	FBgn0261550	13800825	13801012	X	ZK1086.1
16147490	16147602	3R	FBgn0261550	13800825	13801012	X	ZK1086.1
16147424	16147602	3R	FBgn0261550	5832594	5832871	I	C32F10.1
16147490	16147602	3R	FBgn0261550	5832594	5832871	I	C32F10.1
16147671	16148864	3R	FBgn0261550	13800195	13800780	X	ZK1086.1
16467668	16468195	3R	FBgn0038816	10881784	10883215	I	T27C10.6
16471315	16471516	3R	FBgn0051201	8585225	8585423	III	C06E1.4
16475420	16475621	3R	FBgn0028422	8585225	8585423	III	C06E1.4
16732218	16732419	3R	FBgn0038840	8585225	8585423	III	C06E1.4
21210111	21210541	2L	FBgn0026255	8585225	8585423	III	C06E1.4
16479449	16480457	3R	FBgn0038818	13514910	13515452	II	F54F11.2
19860216	19861045	X	FBgn0031081	13514910	13515452	II	F54F11.2
16478873	16479286	3R	FBgn0038818	2719107	2719280	II	T05A8.4
16170630	16170859	X	FBgn0004066	8727870	8728121	I	C36B1.4
16648524	16648613	3R	FBgn0019936	14468638	14468777	I	Y105E8A.16
16653702	16653804	3R	FBgn0027493	4820898	4821938	V	C37H5.6
16651355	16651715	3R	FBgn0027493	4820898	4821938	V	C37H5.6
16687453	16687651	3R	FBgn0038837	8719443	8719835	V	ZC196.7
1154501	1154698	4	FBgn0039927	8719443	8719835	V	ZC196.7
1155720	1156110	4	FBgn0039927	8719443	8719835	V	ZC196.7
16687453	16687651	3R	FBgn0038837	7139977	7140074	III	B0280.12
16732218	16732419	3R	FBgn0038840	7139977	7140074	III	B0280.12
6626500	6626958	3L	FBgn0004619	7139977	7140074	III	B0280.12
21210111	21210541	2L	FBgn0026255	7139977	7140074	III	B0280.12
16789649	16789915	3R	FBgn0002921	13128595	13129665	V	B0365.3
16789980	16791761	3R	FBgn0002921	13128595	13129665	V	B0365.3
5508654	5510737	U	FBgn0085503	13128595	13129665	V	B0365.3
19817681	19819852	2R	FBgn0263006	13128595	13129665	V	B0365.3
16789980	16791761	3R	FBgn0002921	13127094	13128542	V	B0365.3
16792120	16792335	3R	FBgn0002921	13127094	13128542	V	B0365.3
16792830	16792924	3R	FBgn0002921	13127094	13128542	V	B0365.3
16798895	16799069	3R	FBgn0002921	13127094	13128542	V	B0365.3
16792527	16792621	3R	FBgn0002921	13127094	13128542	V	B0365.3
16796605	16796699	3R	FBgn0002921	13127094	13128542	V	B0365.3
16792120	16792621	3R	FBgn0002921	13127094	13128542	V	B0365.3
370356	370669	4	FBgn0259214	13127094	13128542	V	B0365.3
5508654	5510737	U	FBgn0085503	13127094	13128542	V	B0365.3
19817681	19819852	2R	FBgn0263006	13127094	13128542	V	B0365.3
16789980	16791761	3R	FBgn0002921	14595449	14595887	II	C01G12.8
16789980	16791761	3R	FBgn0002921	14595115	14595402	II	C01G12.8
5508654	5510737	U	FBgn0085503	14595115	14595402	II	C01G12.8
16789980	16791761	3R	FBgn0002921	8077933	8079607	V	C09H5.2
370356	370669	4	FBgn0259214	8077933	8079607	V	C09H5.2
5508654	5510737	U	FBgn0085503	8077933	8079607	V	C09H5.2
19817681	19819852	2R	FBgn0263006	8077933	8079607	V	C09H5.2
16789980	16791761	3R	FBgn0002921	4937236	4938898	V	C02E7.1
16792120	16792335	3R	FBgn0002921	4937236	4938898	V	C02E7.1
16792527	16792621	3R	FBgn0002921	4937236	4938898	V	C02E7.1
16792120	16792621	3R	FBgn0002921	4937236	4938898	V	C02E7.1
5508654	5510737	U	FBgn0085503	4937236	4938898	V	C02E7.1
16789980	16791761	3R	FBgn0002921	14596423	14596717	II	C01G12.8
16792120	16792335	3R	FBgn0002921	14596423	14596717	II	C01G12.8
16792120	16792621	3R	FBgn0002921	14596423	14596717	II	C01G12.8
5508654	5510737	U	FBgn0085503	14596423	14596717	II	C01G12.8
16789980	16791761	3R	FBgn0002921	8076931	8077612	V	C09H5.2
16789980	16791761	3R	FBgn0002921	14595932	14596266	II	C01G12.8
16789980	16791761	3R	FBgn0002921	14444727	14445011	I	Y105E8A.12
16817963	16820145	3R	FBgn0013995	20118617	20118829	V	Y113G7A.4
16883509	16883673	3R	FBgn0011672	2620591	2620940	IV	Y69A2AR.4
16882417	16882572	3R	FBgn0011672	2621686	2621817	IV	Y69A2AR.4
16882417	16882572	3R	FBgn0011672	6721647	6721802	X	K11G12.4
16893791	16894499	3R	FBgn0000083	10327463	10327908	III	T07C4.9
16898211	16898727	3R	FBgn0003257	10356857	10357306	III	T07C4.1
16914018	16914409	3R	FBgn0038853	1391115	1391298	I	Y92H12BM.1
16939668	16939789	3R	FBgn0015790	109835	109956	I	F53G12.1
16939668	16939789	3R	FBgn0015790	11633529	11633650	I	W04G5.2
16940475	16940823	3R	FBgn0015790	11633201	11633486	I	W04G5.2
13461440	13461772	2R	FBgn0016701	11633201	11633486	I	W04G5.2
16940475	16940823	3R	FBgn0015790	5722996	5723270	II	C18A3.6
20653054	20653346	3R	FBgn0051118	5722996	5723270	II	C18A3.6
20123312	20123511	X	FBgn0015789	5722996	5723270	II	C18A3.6
21325703	21325811	3L	FBgn0086913	5722996	5723270	II	C18A3.6
6612311	6612555	2R	FBgn0005586	5722996	5723270	II	C18A3.6
6611754	6611872	2R	FBgn0005586	5722996	5723270	II	C18A3.6
16940475	16940823	3R	FBgn0015790	15606052	15606296	X	K09A9.2
17092948	17093175	3R	FBgn0016700	15606052	15606296	X	K09A9.2
20653054	20653346	3R	FBgn0051118	15606052	15606296	X	K09A9.2
5565114	5565546	X	FBgn0015794	15606052	15606296	X	K09A9.2
12355489	12355682	X	FBgn0030391	15606052	15606296	X	K09A9.2
12355489	12355712	X	FBgn0030391	15606052	15606296	X	K09A9.2
20052003	20052302	X	FBgn0031090	15606052	15606296	X	K09A9.2
20123312	20123511	X	FBgn0015789	15606052	15606296	X	K09A9.2
8290635	8290719	3L	FBgn0015793	15606052	15606296	X	K09A9.2
21325703	21325811	3L	FBgn0086913	15606052	15606296	X	K09A9.2
2584921	2585080	2R	FBgn0014009	15606052	15606296	X	K09A9.2
2585554	2585890	2R	FBgn0014009	15606052	15606296	X	K09A9.2
13461440	13461772	2R	FBgn0016701	15606052	15606296	X	K09A9.2
14357520	14357700	2L	FBgn0015791	15606052	15606296	X	K09A9.2
16940475	16940823	3R	FBgn0015790	6457980	6458292	I	T23H2.5
20653054	20653346	3R	FBgn0051118	6457980	6458292	I	T23H2.5
20052003	20052302	X	FBgn0031090	6457980	6458292	I	T23H2.5
13461440	13461772	2R	FBgn0016701	6457980	6458292	I	T23H2.5
14357520	14357700	2L	FBgn0015791	6457980	6458292	I	T23H2.5
16940475	16940823	3R	FBgn0015790	1079948	1080201	III	Y92C3B.3
20653054	20653346	3R	FBgn0051118	1079948	1080201	III	Y92C3B.3
20123312	20123511	X	FBgn0015789	1079948	1080201	III	Y92C3B.3
8290635	8290719	3L	FBgn0015793	1079948	1080201	III	Y92C3B.3
19862203	19862407	3L	FBgn0262518	1079948	1080201	III	Y92C3B.3
16940475	16940823	3R	FBgn0015790	9309116	9309427	I	F26H9.6
13461440	13461772	2R	FBgn0016701	9309116	9309427	I	F26H9.6
2360972	2361092	2L	FBgn0014010	9309116	9309427	I	F26H9.6
16942839	16943266	3R	FBgn0010770	3145036	3145497	I	K09H9.6
16947794	16947973	3R	FBgn0023423	6371945	6372239	II	K10B2.1
16946556	16946691	3R	FBgn0023423	6372791	6373231	II	K10B2.1
17037109	17037312	3R	FBgn0025803	12540576	12540851	III	Y111B2A.8
13490412	13490781	X	FBgn0004169	1991205	1991826	V	T08B1.2
13490409	13490781	X	FBgn0004169	1991205	1991826	V	T08B1.2
17093342	17093462	3R	FBgn0016700	1263759	1263879	V	C39F7.4
17092948	17093175	3R	FBgn0016700	1263252	1263452	V	C39F7.4
17092948	17093175	3R	FBgn0016700	109492	109783	I	F53G12.1
12355489	12355682	X	FBgn0030391	109492	109783	I	F53G12.1
12355489	12355712	X	FBgn0030391	109492	109783	I	F53G12.1
2585554	2585890	2R	FBgn0014009	109492	109783	I	F53G12.1
6611754	6611872	2R	FBgn0005586	109492	109783	I	F53G12.1
13461440	13461772	2R	FBgn0016701	109492	109783	I	F53G12.1
17095467	17095616	3R	FBgn0043012	4458385	4458564	X	F02E8.3
17097877	17098158	3R	FBgn0038877	5595194	5595351	V	CD4.2
231740	231826	3LHet	FBgn0028993	4759252	4759478	X	C39E6.4
17332853	17333081	3R	FBgn0004863	3064156	3064411	X	C33D12.7
17295498	17295726	X	FBgn0011758	3064156	3064411	X	C33D12.7
16620602	16621188	3L	FBgn0000017	10610395	10610835	X	M79.1
1898437	1898614	2R	FBgn0004603	10610395	10610835	X	M79.1
8260909	8261681	2L	FBgn0003502	10610395	10610835	X	M79.1
17493401	17495961	3R	FBgn0259113	11142685	11145029	III	Y47D3A.29
17567607	17568081	3R	FBgn0038897	13102743	13102944	X	R03G8.4
25067959	25068816	3R	FBgn0051445	13102743	13102944	X	R03G8.4
25072506	25073363	3R	FBgn0263236	13102743	13102944	X	R03G8.4
17585571	17585757	3R	FBgn0259237	3610561	3611229	IV	ZC416.6
18856143	18856848	2L	FBgn0032721	3610561	3611229	IV	ZC416.6
17598858	17599221	3R	FBgn0027575	4498319	4498682	IV	ZK180.1
17612652	17612827	3R	FBgn0013759	12400807	12400967	X	F17E5.1
17704547	17705112	3R	FBgn0053092	1308752	1309064	II	F56D12.1
17704532	17705112	3R	FBgn0053092	1308752	1309064	II	F56D12.1
17704550	17705112	3R	FBgn0053092	1308752	1309064	II	F56D12.1
17711815	17711946	3R	FBgn0038916	8582116	8582298	II	F54C9.10
17843063	17843644	3R	FBgn0038922	14172130	14172341	X	C37E2.1
21506988	21507767	3R	FBgn0039358	14172130	14172341	X	C37E2.1
17843063	17843644	3R	FBgn0038922	14172473	14172673	X	C37E2.1
17852170	17852788	3R	FBgn0038925	11235851	11235999	II	T06D8.6
17862974	17863599	3R	FBgn0025140	10626970	10627272	I	B0511.6
17862974	17863599	3R	FBgn0025140	10626970	10627272	I	C43H8.1
17862974	17863599	3R	FBgn0025140	10625744	10626466	I	B0511.6
17862974	17863599	3R	FBgn0025140	10625744	10626466	I	C43H8.1
17862974	17863599	3R	FBgn0025140	9405242	9405491	III	T26G10.1
17894833	17894949	3R	FBgn0017397	7696533	7696649	I	T23G11.3
17894833	17894949	3R	FBgn0017397	6880589	6881000	I	T21G5.5
17897055	17897151	3R	FBgn0017397	6880589	6881000	I	T21G5.5
17894833	17894949	3R	FBgn0017397	2610505	2610849	IV	Y69A2AR.32
17896529	17896669	3R	FBgn0017397	7696698	7696841	I	T23G11.3
18185247	18185482	3R	FBgn0038947	4512543	4512779	IV	ZK180.4
18196500	18197889	3R	FBgn0003178	9175273	9175947	I	F25H5.3
2617806	2618771	2R	FBgn0010482	6682733	6683271	I	C17F3.3
11856581	11871511	2R	FBgn0013988	6682733	6683271	I	C17F3.3
13677424	13678738	2R	FBgn0028744	5310427	5310983	IV	ZK354.3
2617806	2618771	2R	FBgn0010482	9079041	9079449	I	T06D10.2
18288313	18288501	3R	FBgn0024832	4389667	4389832	X	R160.1
18289065	18289847	3R	FBgn0024832	4392839	4392956	X	R160.1
18289065	18289847	3R	FBgn0024832	4391558	4391642	X	R160.1
18316590	18316743	3R	FBgn0003676	4507612	4507837	III	C07G2.3
12691565	12692217	2L	FBgn0032444	4507612	4507837	III	C07G2.3
18315644	18316534	3R	FBgn0003676	8186333	8186989	II	T05C12.7
18315644	18316534	3R	FBgn0003676	8185982	8186287	II	T05C12.7
18370840	18371192	3R	FBgn0038984	6554232	6554403	IV	C43G2.1
18370840	18371192	3R	FBgn0038984	6553277	6553598	IV	C43G2.1
18430538	18430813	3R	FBgn0051158	12606936	12607441	IV	Y55D9A.1
18483743	18484184	3R	FBgn0261572	4472774	4473321	III	F56F3.1
18483743	18484184	3R	FBgn0261572	6796561	6796767	I	C37A2.2
18521212	18523071	3R	FBgn0039005	11245022	11245701	II	T06D8.10
18521212	18523071	3R	FBgn0039005	4402030	4402943	II	ZK430.8
18560305	18562400	3R	FBgn0039016	8072780	8073026	III	K12H4.8
18560305	18562400	3R	FBgn0039016	8073741	8073966	III	K12H4.8
18849482	18849643	3R	FBgn0039039	11180998	11181162	III	Y47D3A.6
71142	71306	4	FBgn0004859	11180998	11181162	III	Y47D3A.6
18880610	18880898	3R	FBgn0039045	8135194	8135424	II	C41C4.7
18880451	18880553	3R	FBgn0039045	8135194	8135424	II	C41C4.7
18899586	18899723	3R	FBgn0039054	2146034	2146177	IV	C54E4.2
18947955	18949113	3R	FBgn0039056	10674410	10675532	III	Y39A1A.15
18947955	18949109	3R	FBgn0039056	10674410	10675532	III	Y39A1A.15
13896805	13896922	2L	FBgn0028509	10674410	10675532	III	Y39A1A.15
18983223	18983432	3R	FBgn0004395	8020676	8020771	X	C34D10.2
18981796	18982215	3R	FBgn0004395	8022727	8022862	X	C34D10.2
18981531	18981733	3R	FBgn0004395	8023062	8023215	X	C34D10.2
19114789	19115381	3R	FBgn0039071	11954002	11954665	IV	ZK829.4
19763454	19763773	3R	FBgn0001098	11954002	11954665	IV	ZK829.4
19763145	19763349	3R	FBgn0001098	11954002	11954665	IV	ZK829.4
19117218	19117375	3R	FBgn0003118	5081232	5081304	X	C42D8.4
19174234	19180442	3R	FBgn0020756	15012089	15012708	I	F33H2.5
19174234	19180442	3R	FBgn0020756	15010622	15011187	I	F33H2.5
19174234	19180442	3R	FBgn0020756	15010009	15010574	I	F33H2.5
19174234	19180442	3R	FBgn0020756	15011795	15012041	I	F33H2.5
19174234	19180442	3R	FBgn0020756	15011234	15011578	I	F33H2.5
19340099	19340881	3R	FBgn0039081	6768801	6768944	X	R03E9.4
19349621	19350519	3R	FBgn0039084	5232713	5232957	V	C52A10.1
19527601	19527943	3R	FBgn0051148	17478363	17478610	IV	F11E6.1
6184088	6184808	X	FBgn0028685	42533	43260	II	F23F1.8
6183818	6183958	X	FBgn0028685	42533	43260	II	F23F1.8
19593731	19594051	3R	FBgn0039116	2720672	2720992	I	Y71F9B.16
19593801	19594051	3R	FBgn0039116	2720672	2720992	I	Y71F9B.16
19640963	19642752	3R	FBgn0260634	11526168	11526664	IV	M04B2.1
21204048	21204984	X	FBgn0015558	11526168	11526664	IV	M04B2.1
[truncated: 3,330 more rows]
