# Supplementary material for: Correspondence of D. melanogaster and C. elegans developmental stages revealed by alternative splicing characteristics of conserved exons
Source: BMC Genomics. 2017 Mar 16;18:234. doi: 10.1186/s12864-017-3600-2 (PMC5353869; doi:10.1186/s12864-017-3600-2)
Supplement: Additional file 6: — Stage-associated exons. Associated exons of fly and worm developmental stages. (XLSX 641 kb) [file 12864_2017_3600_MOESM6_ESM.xlsx]

## Sheet: fly_high_included
0-2h				2-4h				4-6h				6-8h				8-10h				10-12h				12-14h				14-16h				16-18h				18-20h				20-22h				22-24h				L1
start	end	seqname	gene_id	start	end	seqname	gene_id	start	end	seqname	gene_id	start	end	seqname	gene_id	start	end	seqname	gene_id	start	end	seqname	gene_id	start	end	seqname	gene_id	start	end	seqname	gene_id	start	end	seqname	gene_id	start	end	seqname	gene_id	start	end	seqname	gene_id	start	end	seqname	gene_id	start	end
5540169	5540300	2L	FBgn0014189	5540169	5540300	2L	FBgn0014189	5540169	5540300	2L	FBgn0014189	578	1913	3R	FBgn0037213	578	1913	3R	FBgn0037213	578	1913	3R	FBgn0037213	1362436	1362628	3R	FBgn0010051	1363328	1363753	3R	FBgn0010051	138319	138628	3R	FBgn0037232	4184371	4184676	3R	FBgn0020249	1418290	1418502	3R	FBgn0015324	138683	138817	3R	FBgn0037232	138683	138817
138319	138628	3R	FBgn0037232	5539707	5540109	2L	FBgn0014189	5539707	5540109	2L	FBgn0014189	5540169	5540300	2L	FBgn0014189	5539707	5540109	2L	FBgn0014189	749254	749414	3R	FBgn0051536	1363328	1363753	3R	FBgn0010051	1829739	1830848	3R	FBgn0003261	1829739	1830848	3R	FBgn0003261	4184929	4185187	3R	FBgn0020249	1829739	1830848	3R	FBgn0003261	5031878	5032374	2L	FBgn0000299	5031878	5032374
10395891	10397288	2R	FBgn0261823	1053999	1054558	3R	FBgn0040208	1401501	1403550	3R	FBgn0023023	5539707	5540109	2L	FBgn0014189	749254	749414	3R	FBgn0051536	1427636	1428652	3R	FBgn0037347	3843930	3847671	3R	FBgn0037541	2946997	2947475	3R	FBgn0261238	2946997	2947475	3R	FBgn0261238	18288570	18289008	3R	FBgn0024832	4184371	4184676	3R	FBgn0020249	1611987	1612461	3R	FBgn0037375	1418290	1418502
733904	734812	3R	FBgn0004913	1829739	1830848	3R	FBgn0003261	2191676	2192009	3R	FBgn0261641	749254	749414	3R	FBgn0051536	1401501	1403550	3R	FBgn0023023	2626701	2627080	3R	FBgn0000439	4767130	4767554	3R	FBgn0037643	18288570	18289008	3R	FBgn0024832	4184371	4184676	3R	FBgn0020249	5516154	5516825	3R	FBgn0260463	4184929	4185187	3R	FBgn0020249	1418290	1418502	3R	FBgn0015324	7049580	7049969
733970	734812	3R	FBgn0004913	2184005	2184744	3R	FBgn0014001	2475103	2475817	3R	FBgn0010355	1401501	1403550	3R	FBgn0023023	1427636	1428652	3R	FBgn0037347	2946997	2947475	3R	FBgn0261238	4884052	4885430	3R	FBgn0037659	15359057	15359241	2R	FBgn0260934	4184929	4185187	3R	FBgn0020249	12725859	12726678	2L	FBgn0032456	5192104	5192554	3R	FBgn0037684	4184371	4184676	3R	FBgn0020249	7386574	7386927
776189	776474	3R	FBgn0004436	2191676	2192009	3R	FBgn0261641	2626701	2627080	3R	FBgn0000439	2191676	2192009	3R	FBgn0261641	1829739	1830848	3R	FBgn0003261	3953984	3954145	3R	FBgn0037551	18288570	18289008	3R	FBgn0024832	7386574	7386927	3R	FBgn0037912	18288570	18289008	3R	FBgn0024832	12737959	12738176	2L	FBgn0032456	5516154	5516825	3R	FBgn0260463	4184929	4185187	3R	FBgn0020249	15589320	15589472
1053999	1054558	3R	FBgn0040208	2475103	2475817	3R	FBgn0010355	16278863	16279169	2L	FBgn0001994	2475103	2475817	3R	FBgn0010355	2191676	2192009	3R	FBgn0261641	4139675	4139866	3R	FBgn0037573	15359057	15359241	2R	FBgn0260934	10668693	10669054	2L	FBgn0051871	5516154	5516825	3R	FBgn0260463	15589320	15589472	3R	FBgn0024963	26867266	26867597	3R	FBgn0010015	5192104	5192554	3R	FBgn0037684	8450688	8451949
1829739	1830848	3R	FBgn0003261	16278863	16279169	2L	FBgn0001994	3856868	3857433	3R	FBgn0037543	2626701	2627080	3R	FBgn0000439	2626701	2627080	3R	FBgn0000439	4767130	4767554	3R	FBgn0037643	7386574	7386927	3R	FBgn0037912	8859340	8861940	3R	FBgn0003308	7049580	7049969	3R	FBgn0020910	7715313	7715767	3R	FBgn0051368	26867686	26867797	3R	FBgn0010015	5524040	5524711	3R	FBgn0051352	17567607	17568081
2184005	2184744	3R	FBgn0014001	3747859	3748183	3R	FBgn0002542	6615762	6616583	3R	FBgn0017577	16278863	16279169	2L	FBgn0001994	2946997	2947475	3R	FBgn0261238	4884052	4885430	3R	FBgn0037659	8859340	8861940	3R	FBgn0003308	17567607	17568081	3R	FBgn0038897	7203757	7203911	3R	FBgn0004595	10301199	10301333	X	FBgn0000711	15358377	15358597	2R	FBgn0260934	7386574	7386927	3R	FBgn0037912	9193461	9193883
2192070	2193553	3R	FBgn0261641	6614593	6615703	3R	FBgn0017577	3385844	3386772	2R	FBgn0015929	3856868	3857433	3R	FBgn0037543	3856868	3857433	3R	FBgn0037543	5091202	5091781	3R	FBgn0010803	17567607	17568081	3R	FBgn0038897	9661499	9662464	3R	FBgn0013998	12725859	12726678	2L	FBgn0032456	10300386	10300733	X	FBgn0000711	7386574	7386927	3R	FBgn0037912	12725859	12726678	2L	FBgn0032456	12087984	12088808
2475103	2475817	3R	FBgn0010355	6615762	6616583	3R	FBgn0017577	3384984	3385350	2R	FBgn0015929	6615762	6616583	3R	FBgn0017577	3953984	3954145	3R	FBgn0037551	18288570	18289008	3R	FBgn0024832	9661499	9662464	3R	FBgn0013998	11078130	11080029	3R	FBgn0259823	12737959	12738176	2L	FBgn0032456	10668693	10669054	2L	FBgn0051871	12725859	12726678	2L	FBgn0032456	12737959	12738176	2L	FBgn0032456	5992222	5992335
3015846	3015988	3R	FBgn0086372	3385844	3386772	2R	FBgn0015929	4139253	4139619	3R	FBgn0037573	3385844	3386772	2R	FBgn0015929	4139253	4139619	3R	FBgn0037573	15358377	15358597	2R	FBgn0260934	11170135	11170545	3R	FBgn0019925	11170135	11170545	3R	FBgn0019925	10300386	10300733	X	FBgn0000711	10700296	10700651	2L	FBgn0023496	12737959	12738176	2L	FBgn0032456	12738807	12739188	2L	FBgn0032456	14212991	14213234
3747859	3748183	3R	FBgn0002542	3384984	3385350	2R	FBgn0015929	4139675	4139866	3R	FBgn0037573	3384984	3385350	2R	FBgn0015929	4139675	4139866	3R	FBgn0037573	7203757	7203911	3R	FBgn0004595	11796715	11797045	3R	FBgn0002783	5034013	5034981	2L	FBgn0000299	10668693	10669054	2L	FBgn0051871	9892660	9892874	3R	FBgn0038197	12738807	12739188	2L	FBgn0032456	15589320	15589472	3R	FBgn0024963	15044911	15045062
3843930	3847671	3R	FBgn0037541	4139253	4139619	3R	FBgn0037573	5516154	5516825	3R	FBgn0260463	4139253	4139619	3R	FBgn0037573	4767130	4767554	3R	FBgn0037643	7203729	7203911	3R	FBgn0004595	12175608	12175749	3R	FBgn0027095	12918009	12920040	3R	FBgn0014141	8859340	8861940	3R	FBgn0003308	9905068	9905360	3R	FBgn0038197	10301199	10301333	X	FBgn0000711	26023273	26023403	3R	FBgn0039756	9148126	9148410
6614593	6615703	3R	FBgn0017577	4139675	4139866	3R	FBgn0037573	7830462	7831025	2L	FBgn0004177	4139675	4139866	3R	FBgn0037573	18288570	18289008	3R	FBgn0024832	9876448	9877129	2R	FBgn0020620	5993207	5993330	2R	FBgn0004907	5993207	5993330	2R	FBgn0004907	11159388	11161219	3R	FBgn0038320	11138122	11138768	3R	FBgn0004117	10300386	10300733	X	FBgn0000711	8450688	8451949	3R	FBgn0005671	15586117	15586353
6615762	6616583	3R	FBgn0017577	12985645	12986035	X	FBgn0261524	20293086	20293979	X	FBgn0023177	4767130	4767554	3R	FBgn0037643	5516154	5516825	3R	FBgn0260463	8845064	8845536	3R	FBgn0020496	17092948	17093175	3R	FBgn0016700	16648524	16648613	3R	FBgn0019936	12121391	12121542	3R	FBgn0250823	11159388	11161219	3R	FBgn0038320	26023273	26023403	3R	FBgn0039756	9193461	9193883	3R	FBgn0027610	16651355	16651715
3385844	3386772	2R	FBgn0015929	4475200	4476041	3R	FBgn0024326	20293086	20294027	X	FBgn0023177	18288570	18289008	3R	FBgn0024832	7830462	7831025	2L	FBgn0004177	24426428	24426917	3R	FBgn0001215	17894833	17894949	3R	FBgn0017397	17894833	17894949	3R	FBgn0017397	5035064	5036208	2L	FBgn0000299	11218932	11219220	3R	FBgn0262483	8450688	8451949	3R	FBgn0005671	10969988	10970961	3R	FBgn0038293	1155720	1156110
3384984	3385350	2R	FBgn0015929	7830462	7831025	2L	FBgn0004177	7377749	7378081	3L	FBgn0016983	5516154	5516825	3R	FBgn0260463	20293086	20294027	X	FBgn0023177	9661499	9662464	3R	FBgn0013998	17896529	17896669	3R	FBgn0017397	17897055	17897151	3R	FBgn0017397	5034013	5034981	2L	FBgn0000299	5013675	5015592	2L	FBgn0016075	10700296	10700651	2L	FBgn0023496	11218932	11219220	3R	FBgn0262483	18880610	18880898
5984011	5984624	2L	FBgn0001942	20293086	20293979	X	FBgn0023177	5219452	5219685	X	FBgn0024332	7830462	7831025	2L	FBgn0004177	6502372	6502716	3R	FBgn0037818	9947468	9947834	3R	FBgn0020510	18185247	18185482	3R	FBgn0038947	17896529	17896669	3R	FBgn0017397	24957848	24958024	3R	FBgn0028671	14217300	14218927	3R	FBgn0028670	9892660	9892874	3R	FBgn0038197	12087984	12088808	3R	FBgn0040237	19763454	19763773
4141144	4142135	3R	FBgn0037574	20293086	20294027	X	FBgn0023177	7203757	7203911	3R	FBgn0004595	20293086	20293979	X	FBgn0023177	7203757	7203911	3R	FBgn0004595	11161275	11161567	3R	FBgn0038320	19593801	19594051	3R	FBgn0039116	19763843	19764277	3R	FBgn0001098	9148126	9148410	3L	FBgn0004244	9148126	9148410	3L	FBgn0004244	9905068	9905360	3R	FBgn0038197	5013675	5015592	2L	FBgn0016075	19763145	19763349
12985645	12986035	X	FBgn0261524	7377749	7378081	3L	FBgn0016983	7203729	7203911	3R	FBgn0004595	20293086	20294027	X	FBgn0023177	7203729	7203911	3R	FBgn0004595	11161795	11161994	3R	FBgn0038320	19763843	19764277	3R	FBgn0001098	9926839	9927006	2L	FBgn0259712	16648524	16648613	3R	FBgn0019936	16147671	16148864	3R	FBgn0261550	11138122	11138768	3R	FBgn0004117	5992222	5992335	2R	FBgn0004907	19763843	19764277
4475200	4476041	3R	FBgn0024326	15358714	15358995	2R	FBgn0260934	7714216	7715250	3R	FBgn0051368	7377749	7378081	3L	FBgn0016983	9876448	9877129	2R	FBgn0020620	11170135	11170545	3R	FBgn0019925	9926839	9927006	2L	FBgn0259712	6976373	6981691	2L	FBgn0031879	17894833	17894949	3R	FBgn0017397	13490412	13490781	X	FBgn0004169	11218932	11219220	3R	FBgn0262483	11741530	11743729	2L	FBgn0032373	21507827	21508013
4497433	4499031	3R	FBgn0037607	6613197	6613426	3R	FBgn0037834	7715865	7717080	3R	FBgn0051368	6337481	6337539	3R	FBgn0001235	24426428	24426917	3R	FBgn0001215	11796715	11797045	3R	FBgn0002783	9927066	9927404	2L	FBgn0259712	23220538	23220647	3L	FBgn0037212	17897055	17897151	3R	FBgn0017397	13490409	13490781	X	FBgn0004169	5013675	5015592	2L	FBgn0016075	14212991	14213234	3R	FBgn0038613	24939716	24939877
20198416	20198660	2R	FBgn0003888	5219452	5219685	X	FBgn0024332	8880363	8881557	3R	FBgn0260962	5219452	5219685	X	FBgn0024332	24426440	24426917	3R	FBgn0001215	12175608	12175749	3R	FBgn0027095	20954455	20955332	3R	FBgn0259152	21079014	21082015	3R	FBgn0039302	17896529	17896669	3R	FBgn0017397	17897055	17897151	3R	FBgn0017397	11741530	11743729	2L	FBgn0032373	14509226	14509547	3R	FBgn0038641	9696191	9698431
5241152	5242214	3R	FBgn0011740	12737959	12738176	2L	FBgn0032456	9484359	9485370	3R	FBgn0004237	7203757	7203911	3R	FBgn0004595	9661499	9662464	3R	FBgn0013998	13369222	13369374	3R	FBgn0025571	21079014	21082015	3R	FBgn0039302	22797632	22801698	3R	FBgn0039466	18981796	18982215	3R	FBgn0004395	18981796	18982215	3R	FBgn0004395	14212991	14213234	3R	FBgn0038613	9148126	9148410	3L	FBgn0004244	27043462	27043666
5381726	5382260	3R	FBgn0037709	9876448	9877129	2R	FBgn0020620	24426428	24426917	3R	FBgn0001215	7203729	7203911	3R	FBgn0004595	9947468	9947834	3R	FBgn0020510	24957848	24958024	3R	FBgn0028671	21085216	21085704	3R	FBgn0039303	2480187	2481026	3RHet	FBgn0027341	19763454	19763773	3R	FBgn0001098	24027890	24027977	3R	FBgn0085383	9148126	9148410	3L	FBgn0004244	15586117	15586353	3R	FBgn0024963	27618427	27619192
5401599	5402429	3R	FBgn0027338	7564041	7564863	3R	FBgn0002906	24426440	24426917	3R	FBgn0001215	9876448	9877129	2R	FBgn0020620	11161275	11161567	3R	FBgn0038320	17092948	17093175	3R	FBgn0016700	23775064	23776316	3R	FBgn0039562	27618427	27619192	3R	FBgn0039877	19763843	19764277	3R	FBgn0001098	10494428	10494811	2L	FBgn0086347	15586117	15586353	3R	FBgn0024963	16651355	16651715	3R	FBgn0027493	3775487	3775995
7830462	7831025	2L	FBgn0004177	7714216	7715250	3R	FBgn0051368	9947468	9947834	3R	FBgn0020510	7714216	7715250	3R	FBgn0051368	11161795	11161994	3R	FBgn0038320	17894833	17894949	3R	FBgn0017397	25143558	25143691	3R	FBgn0015622	15902025	15902251	3L	FBgn0036544	24027890	24027977	3R	FBgn0085383	10494288	10494367	2L	FBgn0086347	16467668	16468195	3R	FBgn0038816	16789649	16789915	3R	FBgn0002921	6009450	6009605
20293086	20293979	X	FBgn0023177	7715865	7717080	3R	FBgn0051368	11051688	11052248	3R	FBgn0015610	7715865	7717080	3R	FBgn0051368	15964394	15965185	3L	FBgn0000212	18185247	18185482	3R	FBgn0038947	26304841	26305149	3R	FBgn0039776	11566283	11566965	X	FBgn0004370	20765705	20769153	3L	FBgn0016696	20230691	20231151	3R	FBgn0000036	1154501	1154698	4	FBgn0039927	13490409	13490781	X	FBgn0004169	7998070	7999226
7377749	7378081	3L	FBgn0016983	8880363	8881557	3R	FBgn0260962	11051691	11052248	3R	FBgn0015610	9484359	9485370	3R	FBgn0004237	12175608	12175749	3R	FBgn0027095	13896805	13896922	2L	FBgn0028509	26309842	26310324	3R	FBgn0039776	6708548	6709465	X	FBgn0086693	10494428	10494811	2L	FBgn0086347	23220538	23220647	3L	FBgn0037212	16789649	16789915	3R	FBgn0002921	17598858	17599221	3R	FBgn0027575	9214118	9214545
5954352	5955155	3R	FBgn0004889	9484359	9485370	3R	FBgn0004237	11161275	11161567	3R	FBgn0038320	24426428	24426917	3R	FBgn0001215	13990554	13990771	3R	FBgn0022943	19593731	19594051	3R	FBgn0039116	27398220	27398878	3R	FBgn0028968	6710498	6710848	X	FBgn0086693	23220538	23220647	3L	FBgn0037212	20339789	20339974	3R	FBgn0004118	13490412	13490781	X	FBgn0004169	18880610	18880898	3R	FBgn0039045	16551254	16554505
15358714	15358995	2R	FBgn0260934	24426428	24426917	3R	FBgn0001215	11161795	11161994	3R	FBgn0038320	24426440	24426917	3R	FBgn0001215	24957848	24958024	3R	FBgn0028671	19593801	19594051	3R	FBgn0039116	27398976	27400446	3R	FBgn0028968	8769127	8769893	X	FBgn0011661	20339789	20339974	3R	FBgn0004118	21182356	21183230	3R	FBgn0004509	13490409	13490781	X	FBgn0004169	19763145	19763349	3R	FBgn0001098	20918584	20919625
6190689	6191147	3R	FBgn0020379	24426440	24426917	3R	FBgn0001215	15955215	15959958	3L	FBgn0036548	9947468	9947834	3R	FBgn0020510	14804946	14806024	3R	FBgn0038666	19784754	19784932	3R	FBgn0039132	27618427	27619192	3R	FBgn0039877	9259911	9265571	X	FBgn0261260	21079014	21082015	3R	FBgn0039302	24870219	24871440	3R	FBgn0003093	17598858	17599221	3R	FBgn0027575	19763843	19764277	3R	FBgn0001098	372510	372752
6613197	6613426	3R	FBgn0037834	10969988	10970961	3R	FBgn0038293	11795877	11796651	3R	FBgn0002783	11161275	11161567	3R	FBgn0038320	17095467	17095616	3R	FBgn0043012	9926839	9927006	2L	FBgn0259712	1236620	1237568	X	FBgn0024362	11461076	11463319	X	FBgn0003277	21182356	21183230	3R	FBgn0004509	9696191	9698233	2L	FBgn0000273	18880610	18880898	3R	FBgn0039045	10494428	10494811	2L	FBgn0086347	737753	737926
5219452	5219685	X	FBgn0024332	11051688	11052248	3R	FBgn0015610	11794297	11795124	3R	FBgn0002783	11161795	11161994	3R	FBgn0038320	18185247	18185482	3R	FBgn0038947	9927066	9927404	2L	FBgn0259712	15902025	15902251	3L	FBgn0036544	7499813	7501525	2L	FBgn0085403	22797632	22801698	3R	FBgn0039466	5128732	5131469	X	FBgn0086911	19763843	19764277	3R	FBgn0001098	20230691	20231151	3R	FBgn0000036	689174	689959
1269903	1270220	X	FBgn0023169	11051691	11052248	3R	FBgn0015610	11794297	11795316	3R	FBgn0002783	15955215	15959958	3L	FBgn0036548	19593731	19594051	3R	FBgn0039116	20954455	20955332	3R	FBgn0259152	1754719	1755131	X	FBgn0028969	13479724	13479860	X	FBgn0086674	2480187	2481026	3RHet	FBgn0027341	5140556	5143433	X	FBgn0086911	24027890	24027977	3R	FBgn0085383	8181664	8181800	X	FBgn0015519	1621317	1622665
12737959	12738176	2L	FBgn0032456	11162056	11162591	3R	FBgn0038320	15964394	15965185	3L	FBgn0000212	11795877	11796651	3R	FBgn0002783	19593801	19594051	3R	FBgn0039116	21085216	21085704	3R	FBgn0039303	6710498	6710848	X	FBgn0086693	13479927	13480125	X	FBgn0086674	2476985	2477182	3RHet	FBgn0027341	6017422	6017631	X	FBgn0029846	10494428	10494811	2L	FBgn0086347	20337206	20337381	3R	FBgn0004118	3351496	3351686
9876448	9877129	2R	FBgn0020620	15955215	15959958	3L	FBgn0036548	234237	242143	2L	FBgn0086902	11794297	11795316	3R	FBgn0002783	19886097	19886666	3R	FBgn0040283	23775064	23776316	3R	FBgn0039562	8769127	8769893	X	FBgn0011661	14640606	14642092	X	FBgn0015774	2477230	2477685	3RHet	FBgn0027341	6139047	6146024	X	FBgn0023458	10494288	10494367	2L	FBgn0086347	20340032	20340160	3R	FBgn0004118	4072490	4073091
7564041	7564863	3R	FBgn0002906	11315293	11318181	3R	FBgn0038344	19875754	19881204	3L	FBgn0262519	15964394	15965185	3L	FBgn0000212	19887579	19888082	3R	FBgn0040283	21679484	21680180	2L	FBgn0000559	9259911	9265571	X	FBgn0261260	15218104	15219233	X	FBgn0004924	24870219	24871440	3R	FBgn0003093	6708548	6709465	X	FBgn0086693	20143618	20143843	3R	FBgn0028471	23220538	23220647	3L	FBgn0037212	9155848	9156074
7796010	7796495	3R	FBgn0260743	11795877	11796651	3R	FBgn0002783	12140087	12140968	3R	FBgn0040271	19875754	19881204	3L	FBgn0262519	19888143	19888320	3R	FBgn0040283	25143558	25143691	3R	FBgn0015622	9501662	9502325	X	FBgn0027084	15882650	15883142	X	FBgn0030719	26419211	26419357	3R	FBgn0039790	6710498	6710848	X	FBgn0086693	20230691	20231151	3R	FBgn0000036	21507827	21508013	3R	FBgn0039358	13532043	13532201
10300386	10300733	X	FBgn0000711	11794297	11795316	3R	FBgn0002783	12825833	12827295	3R	FBgn0038464	12140087	12140968	3R	FBgn0040271	20082082	20082826	3R	FBgn0011225	26304841	26305149	3R	FBgn0039776	11461076	11463319	X	FBgn0003277	17641001	17644519	X	FBgn0261570	27398976	27400446	3R	FBgn0028968	11004074	11005444	X	FBgn0015245	8181664	8181800	X	FBgn0015519	22082947	22083763	3R	FBgn0000064	14531829	14532169
8845064	8845536	3R	FBgn0020496	15964394	15965185	3L	FBgn0000212	12866745	12867427	3R	FBgn0038471	12175608	12175749	3R	FBgn0027095	20924256	20924435	3R	FBgn0053096	26309842	26310324	3R	FBgn0039776	13478190	13478430	X	FBgn0086674	18738529	18739855	X	FBgn0085451	27618427	27619192	3R	FBgn0039877	13572888	13573334	X	FBgn0030510	20337206	20337381	3R	FBgn0004118	24939716	24939877	3R	FBgn0039635	16788351	16789437
8880363	8881557	3R	FBgn0260962	234237	242143	2L	FBgn0086902	13990554	13990771	3R	FBgn0022943	12825833	12827295	3R	FBgn0038464	21085216	21085704	3R	FBgn0039303	27398223	27398878	3R	FBgn0028968	13479724	13479860	X	FBgn0086674	18752522	18753674	X	FBgn0030969	11566283	11566965	X	FBgn0004370	14168579	14168833	X	FBgn0002917	20340032	20340160	3R	FBgn0004118	9696191	9698233	2L	FBgn0000273	20462066	20462171
9209186	9210301	3R	FBgn0038145	19875754	19881204	3L	FBgn0262519	14804946	14806024	3R	FBgn0038666	12866745	12867427	3R	FBgn0038471	21873958	21874157	3R	FBgn0001139	27398220	27398878	3R	FBgn0028968	13479927	13480125	X	FBgn0086674	19432725	19432832	X	FBgn0052532	4962169	4962831	X	FBgn0003028	14640606	14642092	X	FBgn0015774	23220538	23220647	3L	FBgn0037212	3775487	3775995	X	FBgn0028665	20825946	20826305
10969988	10970961	3R	FBgn0038293	12140087	12140968	3R	FBgn0040271	16147671	16148864	3R	FBgn0261550	13990554	13990771	3R	FBgn0022943	23775064	23776316	3R	FBgn0039562	27398976	27400446	3R	FBgn0028968	14165830	14166580	X	FBgn0002917	11991116	11991279	2R	FBgn0014020	5140556	5143433	X	FBgn0086911	15722985	15727286	X	FBgn0000319	22082947	22083763	3R	FBgn0000064	6022426	6022652	X	FBgn0029846	9809222	9809402
10968681	10969548	3R	FBgn0038293	12825833	12827295	3R	FBgn0038464	16467668	16468195	3R	FBgn0038816	14804946	14806024	3R	FBgn0038666	24641204	24642520	3R	FBgn0039600	1236620	1237568	X	FBgn0024362	14640606	14642092	X	FBgn0015774	20644179	20644357	X	FBgn0085387	6139047	6146024	X	FBgn0023458	17181289	17181567	X	FBgn0024238	24939716	24939877	3R	FBgn0039635	6009450	6009605	X	FBgn0029846	1213309	1213504
11051688	11052248	3R	FBgn0015610	12866745	12867427	3R	FBgn0038471	16792120	16792621	3R	FBgn0002921	16467668	16468195	3R	FBgn0038816	25143558	25143691	3R	FBgn0015622	1754719	1755131	X	FBgn0028969	15882650	15883142	X	FBgn0030719	1058272	1058366	4	FBgn0004624	6708548	6709465	X	FBgn0086693	19432725	19432832	X	FBgn0052532	9696191	9698233	2L	FBgn0000273	7918154	7918341	X	FBgn0010329	2634748	2635628
11051691	11052248	3R	FBgn0015610	13990554	13990771	3R	FBgn0022943	16914018	16914409	3R	FBgn0038853	16942839	16943266	3R	FBgn0010770	13634239	13634473	2L	FBgn0259984	1969240	1969651	X	FBgn0025629	17641001	17644519	X	FBgn0261570	1122560	1122725	4	FBgn0005561	6710498	6710848	X	FBgn0086693	19652135	19652309	X	FBgn0031069	26868481	26868574	3R	FBgn0010015	7999301	7999927	X	FBgn0040319	3864894	3868627
11159388	11161219	3R	FBgn0038320	23392583	23392777	3R	FBgn0027492	16942839	16943266	3R	FBgn0010770	17095467	17095616	3R	FBgn0043012	26609665	26611663	3R	FBgn0004606	4005676	4007500	X	FBgn0026079	1232379	1233241	4	FBgn0027101	1250828	1250964	4	FBgn0053653	11004074	11005444	X	FBgn0015245	374977	375187	4	FBgn0259214	27598576	27598764	3R	FBgn0039875	7998070	7999226	X	FBgn0040319	8559062	8560092
11162056	11162591	3R	FBgn0038320	23391640	23391869	3R	FBgn0027492	17493401	17495961	3R	FBgn0259113	17493401	17495961	3R	FBgn0259113	27398223	27398878	3R	FBgn0028968	4962169	4962831	X	FBgn0003028	2783736	2784501	3L	FBgn0035375	1239628	1239754	3L	FBgn0035192	13479724	13479860	X	FBgn0086674	372807	373216	4	FBgn0259214	3775487	3775995	X	FBgn0028665	9214118	9214545	X	FBgn0040234	9740686	9741410
11315293	11318181	3R	FBgn0038344	24957848	24958024	3R	FBgn0028671	17862974	17863599	3R	FBgn0025140	17862974	17863599	3R	FBgn0025140	27398220	27398878	3R	FBgn0028968	5808614	5808813	X	FBgn0029823	18738529	18739855	X	FBgn0085451	1781759	1783682	3L	FBgn0250789	14168579	14168833	X	FBgn0002917	500928	501317	4	FBgn0039908	6017422	6017631	X	FBgn0029846	16551254	16554505	X	FBgn0003189	10789708	10789908
11681251	11681655	3R	FBgn0038376	14804946	14806024	3R	FBgn0038666	19593731	19594051	3R	FBgn0039116	19593731	19594051	3R	FBgn0039116	27398976	27400446	3R	FBgn0028968	6701529	6701681	X	FBgn0029903	18752522	18753674	X	FBgn0030969	3351496	3351686	3L	FBgn0004167	14640606	14642092	X	FBgn0015774	12448548	12448702	2R	FBgn0034136	6009450	6009605	X	FBgn0029846	16735970	16736256	X	FBgn0024941	11762017	11763541
11795877	11796651	3R	FBgn0002783	15681355	15682624	3R	FBgn0261984	19870080	19870988	3R	FBgn0005649	19593801	19594051	3R	FBgn0039116	1236620	1237568	X	FBgn0024362	8143736	8144762	X	FBgn0017566	19432725	19432832	X	FBgn0052532	6208195	6208819	3L	FBgn0002526	15722985	15727286	X	FBgn0000319	653955	654058	4	FBgn0039915	7918154	7918341	X	FBgn0010329	3353923	3354185	3L	FBgn0004167	19948199	19948272
11794297	11795316	3R	FBgn0002783	15883740	15884466	3R	FBgn0038772	19886097	19886666	3R	FBgn0040283	19870080	19870988	3R	FBgn0005649	1754719	1755131	X	FBgn0028969	8769127	8769893	X	FBgn0011661	11991116	11991279	2R	FBgn0014020	6206171	6207023	3L	FBgn0002526	16736366	16736549	X	FBgn0024941	892538	892700	4	FBgn0025726	7999301	7999927	X	FBgn0040319	18062436	18062525	X	FBgn0030897	19957523	19957765
15964394	15965185	3L	FBgn0000212	16147671	16148864	3R	FBgn0261550	19887579	19888082	3R	FBgn0040283	19886097	19886666	3R	FBgn0040283	1800339	1801467	X	FBgn0023511	9501662	9502325	X	FBgn0027084	19625408	19626857	X	FBgn0010380	6204298	6204768	3L	FBgn0002526	17039049	17039165	X	FBgn0002590	1068449	1068774	4	FBgn0004624	14165830	14166580	X	FBgn0002917	18063522	18063600	X	FBgn0030897	20294456	20294908
19875754	19881204	3L	FBgn0262519	16792120	16792621	3R	FBgn0002921	19888143	19888320	3R	FBgn0040283	19887579	19888082	3R	FBgn0040283	1972865	1973677	X	FBgn0040394	9674544	9674925	X	FBgn0030151	21895317	21895749	X	FBgn0027279	12625455	12627183	2L	FBgn0085424	19432725	19432832	X	FBgn0052532	1068079	1068201	4	FBgn0004624	14640606	14642092	X	FBgn0015774	19652135	19652309	X	FBgn0031069	20447815	20447933
12296215	12296791	3R	FBgn0027053	16914018	16914409	3R	FBgn0038853	19994579	19994776	3R	FBgn0039160	19888143	19888320	3R	FBgn0040283	4005676	4007500	X	FBgn0026079	15657214	15659072	X	FBgn0030687	333983	334268	4	FBgn0039902	6348601	6348730	2R	FBgn0001122	500928	501317	4	FBgn0039908	1058272	1058366	4	FBgn0004624	13299395	13300739	2L	FBgn0051729	21898500	21898697	X	FBgn0027279	2361160	2361585
12308985	12309505	3R	FBgn0038438	16942839	16943266	3R	FBgn0010770	20161290	20161958	3R	FBgn0039183	19994579	19994776	3R	FBgn0039160	4962169	4962831	X	FBgn0003028	10485544	10485829	2R	FBgn0019938	544957	545138	4	FBgn0004607	8528474	8529192	3L	FBgn0035909	545530	547146	4	FBgn0004607	1122560	1122725	4	FBgn0005561	17181289	17181567	X	FBgn0024238	375657	375851	4	FBgn0259214	2785539	2785672
5034013	5034981	2L	FBgn0000299	16947794	16947973	3R	FBgn0023423	20924256	20924435	3R	FBgn0053096	20082082	20082826	3R	FBgn0011225	6721851	6725351	X	FBgn0052743	15601766	15602271	X	FBgn0030672	1122560	1122725	4	FBgn0005561	13535175	13535318	3L	FBgn0262350	1068079	1068201	4	FBgn0004624	200345	201060	3L	FBgn0035107	3353923	3354185	3L	FBgn0004167	374977	375187	4	FBgn0259214	3721379	3721589
12825833	12827295	3R	FBgn0038464	16946556	16946691	3R	FBgn0023423	21079014	21082015	3R	FBgn0039302	20161290	20161958	3R	FBgn0039183	7958566	7958794	X	FBgn0004657	12837226	12837483	X	FBgn0086675	12157299	12157758	2R	FBgn0001308	13532043	13532219	3L	FBgn0262350	1058272	1058366	4	FBgn0004624	1191173	1191405	3L	FBgn0035187	18062436	18062525	X	FBgn0030897	372510	372752	4	FBgn0259214	5359712	5360405
12866745	12867427	3R	FBgn0038471	17493401	17495961	3R	FBgn0259113	21873958	21874157	3R	FBgn0001139	20924256	20924435	3R	FBgn0053096	8769127	8769893	X	FBgn0011661	12980445	12980624	X	FBgn0010303	1250828	1250964	4	FBgn0053653	15901808	15901958	3L	FBgn0036544	1122560	1122725	4	FBgn0005561	1239628	1239754	3L	FBgn0035192	18063522	18063600	X	FBgn0030897	371391	371835	4	FBgn0259214	11136806	11137075
13369222	13369374	3R	FBgn0025571	18981796	18982215	3R	FBgn0004395	23790707	23792209	3R	FBgn0039566	21085216	21085704	3R	FBgn0039303	9501662	9502325	X	FBgn0027084	13478190	13478430	X	FBgn0086674	570263	571014	3L	FBgn0035142	15899094	15899293	3L	FBgn0036544	1250828	1250964	4	FBgn0053653	10492789	10494195	2L	FBgn0086347	19652135	19652309	X	FBgn0031069	369839	370050	4	FBgn0259214	11137767	11138048
13990554	13990771	3R	FBgn0022943	6183818	6183958	X	FBgn0028685	2476985	2479147	3RHet	FBgn0027341	21873958	21874157	3R	FBgn0001139	9674544	9674925	X	FBgn0030151	13479927	13480087	X	FBgn0086674	831316	831790	3L	FBgn0035162	19851915	19853440	3L	FBgn0020389	1239628	1239754	3L	FBgn0035192	1572969	1573308	3L	FBgn0035236	21898500	21898697	X	FBgn0027279	653955	654058	4	FBgn0039915	16724859	16724993
23392583	23392777	3R	FBgn0027492	19870080	19870988	3R	FBgn0005649	24641204	24642520	3R	FBgn0039600	23790707	23792209	3R	FBgn0039566	11289273	11289824	X	FBgn0001624	13479927	13480125	X	FBgn0086674	3351496	3351686	3L	FBgn0004167	20343659	20344128	3L	FBgn0036974	1572292	1572457	3L	FBgn0035236	1621317	1622665	3L	FBgn0035244	5799415	5799505	3L	FBgn0015806	654547	654750	4	FBgn0039915	18972602	18973459
14001325	14001659	3R	FBgn0042693	20766894	20769153	3L	FBgn0016696	12549411	12550185	X	FBgn0015024	24641204	24642520	3R	FBgn0039600	15657214	15659072	X	FBgn0030687	19124746	19126315	2L	FBgn0086444	3860190	3860423	3L	FBgn0013751	20426741	20426961	3L	FBgn0019947	1644012	1645061	3L	FBgn0025725	1644012	1645061	3L	FBgn0025725	375657	375851	4	FBgn0259214	737753	737926	4	FBgn0005558
14002029	14002421	3R	FBgn0042693	19994579	19994776	3R	FBgn0039160	1776352	1776534	X	FBgn0023518	13634239	13634473	2L	FBgn0259984	10485544	10485829	2R	FBgn0019938	14640606	14642092	X	FBgn0015774	6208195	6208819	3L	FBgn0002526	22770211	22771924	3L	FBgn0052451	1781759	1783682	3L	FBgn0250789	5077535	5077712	2L	FBgn0031681	374977	375187	4	FBgn0259214	200345	201060	3L	FBgn0035107
23391929	23392262	3R	FBgn0027492	20068377	20073364	3R	FBgn0043884	1800339	1801467	X	FBgn0023511	26609665	26611663	3R	FBgn0004606	10484550	10485477	2R	FBgn0019938	15888380	15888638	X	FBgn0000611	6206171	6207023	3L	FBgn0002526	22862765	22862874	3L	FBgn0010348	5077535	5077712	2L	FBgn0031681	3351496	3351686	3L	FBgn0004167	372807	373216	4	FBgn0259214	689174	689959	3L	FBgn0052483
23391640	23391869	3R	FBgn0027492	20161290	20161958	3R	FBgn0039183	1798526	1800268	X	FBgn0023511	12549411	12550185	X	FBgn0015024	13478190	13478430	X	FBgn0086674	16483660	16486827	X	FBgn0015615	12625455	12627183	2L	FBgn0085424	2574644	2574858	2R	FBgn0050446	6208195	6208819	3L	FBgn0002526	6348795	6348948	2R	FBgn0001122	371391	371835	4	FBgn0259214	1191173	1191405	3L	FBgn0035187
24957848	24958024	3R	FBgn0028671	23220538	23220647	3L	FBgn0037212	1972865	1973677	X	FBgn0040394	1236620	1237568	X	FBgn0024362	19124746	19126315	2L	FBgn0086444	1232379	1233241	4	FBgn0027101	8528474	8529192	3L	FBgn0035909	4047560	4048434	2R	FBgn0033271	6206171	6207023	3L	FBgn0002526	9504156	9504401	3L	FBgn0010408	369839	370050	4	FBgn0259214	1621317	1622665	3L	FBgn0035244
15681355	15682624	3R	FBgn0261984	20924256	20924435	3R	FBgn0053096	6179465	6180515	X	FBgn0026015	1776352	1776534	X	FBgn0023518	14640606	14642092	X	FBgn0015774	1230625	1231225	4	FBgn0027101	12115937	12116674	3L	FBgn0022959	6335704	6335888	2R	FBgn0001122	6204298	6204768	3L	FBgn0002526	12364861	12365671	3L	FBgn0036279	500928	501317	4	FBgn0039908	3351496	3351686	3L	FBgn0004167
15883740	15884466	3R	FBgn0038772	21079014	21082015	3R	FBgn0039302	6701529	6701681	X	FBgn0029903	1800339	1801467	X	FBgn0023511	15888380	15888638	X	FBgn0000611	2783736	2784501	3L	FBgn0035375	13532043	13532219	3L	FBgn0262350	6357873	6358254	2R	FBgn0261862	6348795	6348948	2R	FBgn0001122	13535175	13535318	3L	FBgn0262350	12448548	12448702	2R	FBgn0034136	3354949	3357922	3L	FBgn0004167
16120276	16121570	3R	FBgn0262582	21873958	21874157	3R	FBgn0001139	6721851	6725351	X	FBgn0052743	1798526	1800268	X	FBgn0023511	16483660	16486827	X	FBgn0015615	19371701	19372071	X	FBgn0052533	16367960	16370110	3L	FBgn0036621	6357451	6357810	2R	FBgn0261862	12700475	12700773	3L	FBgn0014343	13532043	13532219	3L	FBgn0262350	653955	654058	4	FBgn0039915	4072490	4073091	3L	FBgn0016013
16147671	16148864	3R	FBgn0261550	23790707	23792209	3R	FBgn0039566	8999430	8999990	X	FBgn0004856	1972865	1973677	X	FBgn0040394	19981638	19984541	2R	FBgn0023081	19625408	19626857	X	FBgn0010380	17962463	17962607	3L	FBgn0000568	8063242	8064223	2R	FBgn0010621	13535175	13535318	3L	FBgn0262350	20367715	20367943	3L	FBgn0001247	654547	654750	4	FBgn0039915	4589787	4589967	3L	FBgn0260657
16170630	16170859	X	FBgn0004066	2476985	2477182	3RHet	FBgn0027341	9567528	9568476	X	FBgn0261617	4962169	4962831	X	FBgn0003028	1232379	1233241	4	FBgn0027101	21895317	21895749	X	FBgn0027279	19851915	19853440	3L	FBgn0020389	8335264	8335605	2R	FBgn0033739	13532043	13532219	3L	FBgn0262350	22770211	22771924	3L	FBgn0052451	892538	892700	4	FBgn0025726	6348601	6348730	2R	FBgn0001122
16792120	16792335	3R	FBgn0002921	2476985	2479147	3RHet	FBgn0027341	11039976	11040461	X	FBgn0020255	6721851	6725351	X	FBgn0052743	1230625	1231225	4	FBgn0027101	333983	334268	4	FBgn0039902	20343659	20344128	3L	FBgn0036974	9060287	9061227	2R	FBgn0053138	14181421	14181700	3L	FBgn0036414	2572776	2573284	2R	FBgn0050446	1068449	1068774	4	FBgn0004624	6348795	6348948	2R	FBgn0001122
16792120	16792621	3R	FBgn0002921	24641204	24642520	3R	FBgn0039600	11289273	11289824	X	FBgn0001624	8999430	8999990	X	FBgn0004856	2783736	2784501	3L	FBgn0035375	544957	545138	4	FBgn0004607	20426741	20426961	3L	FBgn0019947	9481334	9483364	2R	FBgn0033859	15901808	15901958	3L	FBgn0036544	2752141	2752554	2R	FBgn0033109	200345	201060	3L	FBgn0035107	18887456	18887934	3L	FBgn0036824
16914018	16914409	3R	FBgn0038853	10835399	10836355	2R	FBgn0261854	13051947	13053230	X	FBgn0025463	9674544	9674925	X	FBgn0030151	19371701	19372071	X	FBgn0052533	738280	738555	4	FBgn0005558	22862765	22862874	3L	FBgn0010348	10681128	10681345	2R	FBgn0001319	15899094	15899293	3L	FBgn0036544	3467181	3467464	2R	FBgn0033194	1191173	1191405	3L	FBgn0035187	9155848	9156074	3L	FBgn0004244
16939668	16939789	3R	FBgn0015790	25571485	25572459	3R	FBgn0039691	19124746	19126315	2L	FBgn0086444	11289273	11289824	X	FBgn0001624	19625408	19626857	X	FBgn0010380	1058272	1058366	4	FBgn0004624	24358859	24359162	3L	FBgn0259697	10663758	10663839	2R	FBgn0001319	20426741	20426961	3L	FBgn0019947	6335704	6335888	2R	FBgn0001122	10492789	10494195	2L	FBgn0086347	9503382	9503751	3L	FBgn0010408
16940475	16940823	3R	FBgn0015790	12549411	12550185	X	FBgn0015024	15218104	15219233	X	FBgn0004924	19124746	19126315	2L	FBgn0086444	544957	545138	4	FBgn0004607	1122560	1122725	4	FBgn0005561	1207924	1208120	2R	FBgn0261403	11401251	11401772	2R	FBgn0034025	22770211	22771924	3L	FBgn0052451	6359980	6360717	2R	FBgn0261862	1621317	1622665	3L	FBgn0035244	9663211	9664808	3L	FBgn0016081
16942839	16943266	3R	FBgn0010770	27691485	27691758	3R	FBgn0011224	15241509	15242509	X	FBgn0030631	15241509	15242509	X	FBgn0030631	738280	738555	4	FBgn0005558	11211350	11211652	2R	FBgn0013750	1213568	1215296	2R	FBgn0261403	11550737	11551303	2R	FBgn0023441	2572776	2573284	2R	FBgn0050446	6357873	6358254	2R	FBgn0261862	5077535	5077712	2L	FBgn0031681	9679465	9679563	3L	FBgn0036030
16947794	16947973	3R	FBgn0023423	1776352	1776534	X	FBgn0023518	15624810	15625000	X	FBgn0030674	15624810	15625000	X	FBgn0030674	897496	897820	4	FBgn0025726	1247445	1247676	4	FBgn0053653	2574644	2574858	2R	FBgn0050446	11884400	11884723	2R	FBgn0020236	4047560	4048434	2R	FBgn0033271	8511869	8511997	2R	FBgn0050054	3351496	3351686	3L	FBgn0004167	13532043	13532219	3L	FBgn0262350
17493401	17495961	3R	FBgn0259113	1800339	1801467	X	FBgn0023511	15888380	15888638	X	FBgn0000611	15888380	15888638	X	FBgn0000611	1058272	1058366	4	FBgn0004624	201171	201368	3L	FBgn0035107	4047560	4048434	2R	FBgn0033271	12229349	12229920	2R	FBgn0034117	5849068	5849567	2R	FBgn0033466	8945822	8946118	2R	FBgn0033791	3354949	3357922	3L	FBgn0004167	13532043	13532201	3L	FBgn0262350
18856143	18856848	2L	FBgn0032721	1972865	1973677	X	FBgn0040394	16483660	16486827	X	FBgn0015615	16483660	16486827	X	FBgn0015615	1122560	1122725	4	FBgn0005561	201441	201758	3L	FBgn0035107	6335704	6335888	2R	FBgn0001122	13238599	13238769	2R	FBgn0261642	6335704	6335888	2R	FBgn0001122	10663511	10663691	2R	FBgn0001319	6348601	6348730	2R	FBgn0001122	14531829	14532169	3L	FBgn0026409
18430538	18430813	3R	FBgn0051158	2489759	2491048	X	FBgn0001404	16483660	16486779	X	FBgn0015615	16483660	16486779	X	FBgn0015615	11211350	11211652	2R	FBgn0013750	324049	324598	3L	FBgn0052344	6357873	6358254	2R	FBgn0261862	15196898	15197088	2R	FBgn0034433	6359980	6360717	2R	FBgn0261862	11414221	11414737	2R	FBgn0019968	6348795	6348948	2R	FBgn0001122	20825946	20826305	3L	FBgn0259243
18981796	18982215	3R	FBgn0004395	3678561	3678739	X	FBgn0086899	19981638	19984541	2R	FBgn0023081	19981638	19984541	2R	FBgn0023081	1247445	1247676	4	FBgn0053653	584479	584956	3L	FBgn0035144	10681128	10681345	2R	FBgn0001319	15246691	15247349	2R	FBgn0034436	6357873	6358254	2R	FBgn0261862	11746585	11747444	2R	FBgn0022160	18887456	18887934	3L	FBgn0036824	9809222	9809402	2L	FBgn0032151
18981531	18981733	3R	FBgn0004395	3679323	3679528	X	FBgn0086899	16534126	16534273	X	FBgn0261791	16534126	16534273	X	FBgn0261791	201171	201368	3L	FBgn0035107	831316	831790	3L	FBgn0035162	10663758	10663839	2R	FBgn0001319	20500874	20500969	2R	FBgn0035039	8063242	8064223	2R	FBgn0010621	12214479	12214665	2R	FBgn0262511	9155848	9156074	3L	FBgn0004244	2572776	2573284	2R	FBgn0050446
6184088	6184808	X	FBgn0028685	4009353	4010577	X	FBgn0026080	17763015	17763849	X	FBgn0259168	17763015	17763849	X	FBgn0259168	201441	201758	3L	FBgn0035107	5077774	5078092	2L	FBgn0031681	11401251	11401772	2R	FBgn0034025	2398128	2398454	3LHet	FBgn0028697	8335264	8335605	2R	FBgn0033739	12447879	12448256	2R	FBgn0034136	9345018	9345427	3L	FBgn0035978	6335704	6335888	2R	FBgn0001122
6183818	6183958	X	FBgn0028685	4844997	4847140	X	FBgn0004368	17802607	17802746	X	FBgn0027605	1230625	1231225	4	FBgn0027101	324049	324598	3L	FBgn0052344	3860190	3860423	3L	FBgn0013751	11884400	11884723	2R	FBgn0020236	862563	864134	2L	FBgn0029095	8335817	8336643	2R	FBgn0033739	12585491	12585684	2R	FBgn0050463	9503382	9503751	3L	FBgn0010408	8511869	8511997	2R	FBgn0050054
19870080	19870988	3R	FBgn0005649	3623262	3623881	2L	FBgn0000721	19371701	19372071	X	FBgn0052533	17802607	17802746	X	FBgn0027605	360749	361014	3L	FBgn0035136	5595090	5596054	3L	FBgn0035622	11882370	11883603	2R	FBgn0020236	2229457	2229575	2L	FBgn0010704	8945822	8946118	2R	FBgn0033791	12568504	12568722	2R	FBgn0050463	9663211	9664808	3L	FBgn0016081	8559062	8560092	2R	FBgn0261625
20766894	20769153	3L	FBgn0016696	6179465	6180515	X	FBgn0026015	19533929	19534123	X	FBgn0031047	19371701	19372071	X	FBgn0052533	584479	584956	3L	FBgn0035144	5638775	5641337	3L	FBgn0035625	11881967	11882307	2R	FBgn0020236	2229638	2229813	2L	FBgn0010704	10681128	10681345	2R	FBgn0001319	12566486	12566576	2R	FBgn0050463	12364861	12365671	3L	FBgn0036279	10818657	10819845	2R	FBgn0033983
19994579	19994776	3R	FBgn0039160	6701529	6701681	X	FBgn0029903	21211138	21214292	X	FBgn0000709	19533929	19534123	X	FBgn0031047	5077774	5078092	2L	FBgn0031681	12625455	12627183	2L	FBgn0085424	11894592	11894891	2R	FBgn0034061	5359712	5360405	2L	FBgn0016920	10663511	10663691	2R	FBgn0001319	12562646	12562753	2R	FBgn0050463	13535175	13535318	3L	FBgn0262350	11746585	11747444	2R	FBgn0022160
20068377	20073364	3R	FBgn0043884	7183778	7184428	X	FBgn0025549	21855327	21855508	X	FBgn0031186	19625408	19626857	X	FBgn0010380	11457863	11458227	2R	FBgn0013762	8528474	8529192	3L	FBgn0035909	12229349	12229920	2R	FBgn0034117	6973745	6975132	2L	FBgn0031879	11401251	11401772	2R	FBgn0034025	14983905	14984014	2R	FBgn0004168	13532043	13532219	3L	FBgn0262350	14983905	14984014	2R	FBgn0004168
23256899	23257067	3L	FBgn0037212	8999430	8999990	X	FBgn0004856	372807	373216	4	FBgn0259214	372807	373216	4	FBgn0259214	3860190	3860423	3L	FBgn0013751	9503382	9503751	3L	FBgn0010408	13238599	13238769	2R	FBgn0261642	7794148	7794526	2L	FBgn0025687	11414221	11414737	2R	FBgn0019968	15264525	15265192	2R	FBgn0034439	20367715	20367943	3L	FBgn0001247	19948199	19948272	2R	FBgn0034968
23220538	23220647	3L	FBgn0037212	9091302	9094106	X	FBgn0086450	897496	897820	4	FBgn0025726	1019249	1019331	4	FBgn0019650	5595090	5596054	3L	FBgn0035622	12115937	12116674	3L	FBgn0022959	14028993	14029177	2R	FBgn0261619	7814811	7817656	2L	FBgn0261800	11550737	11551303	2R	FBgn0023441	20271447	20272571	2R	FBgn0000037	9809222	9809402	2L	FBgn0032151	19957523	19957765	2R	FBgn0034971
20849250	20849871	3R	FBgn0039258	9142575	9143214	X	FBgn0010269	1035592	1035978	4	FBgn0025741	897496	897820	4	FBgn0025726	5638775	5641337	3L	FBgn0035625	13390404	13390554	3L	FBgn0002573	15257303	15257387	2R	FBgn0034438	8187161	8188094	2L	FBgn0031993	12214479	12214665	2R	FBgn0262511	2361160	2361585	2L	FBgn0014010	2572776	2573284	2R	FBgn0050446	20271447	20272571	2R	FBgn0000037
20924256	20924435	3R	FBgn0053096	9232324	9232481	X	FBgn0085478	323240	323994	3L	FBgn0052344	1058272	1058366	4	FBgn0004624	5892905	5893157	3L	FBgn0052409	13407437	13407700	3L	FBgn0260049	2398128	2398454	3LHet	FBgn0028697	9575502	9576380	2L	FBgn0028479	12447879	12448256	2R	FBgn0034136	3721645	3721762	2L	FBgn0003386	2752141	2752554	2R	FBgn0033109	20294456	20294908	2R	FBgn0010414
21079014	21082015	3R	FBgn0039302	9570790	9571079	X	FBgn0261617	355199	355376	3L	FBgn0261985	201171	201368	3L	FBgn0035107	5893215	5893708	3L	FBgn0052409	14583101	14583297	3L	FBgn0040318	404536	406035	2L	FBgn0003278	10248197	10248461	2L	FBgn0000229	12585491	12585684	2R	FBgn0050463	4832004	4832596	2L	FBgn0031634	5994139	5994302	2R	FBgn0004907	20447815	20447933	2R	FBgn0016687
21182356	21183230	3R	FBgn0004509	9567528	9568476	X	FBgn0261617	360749	361014	3L	FBgn0035136	201441	201758	3L	FBgn0035107	12625455	12627183	2L	FBgn0085424	15563789	15565058	3L	FBgn0036511	554336	555446	2L	FBgn0260933	10282345	10287934	2L	FBgn0032208	12568504	12568722	2R	FBgn0050463	5356976	5357278	2L	FBgn0016920	6335704	6335888	2R	FBgn0001122	2398128	2398454	3LHet	FBgn0028697
21312717	21313993	3R	FBgn0040212	9674544	9674925	X	FBgn0030151	830908	831242	3L	FBgn0035162	323240	323994	3L	FBgn0052344	8040346	8040547	3L	FBgn0011817	16367960	16370110	3L	FBgn0036621	862563	864134	2L	FBgn0029095	10370028	10372923	2L	FBgn0041723	12562646	12562753	2R	FBgn0050463	5359712	5360405	2L	FBgn0016920	8511869	8511997	2R	FBgn0050054	2785539	2785672	2L	FBgn0004242
22812155	22812726	3R	FBgn0051075	10676413	10676713	X	FBgn0003360	827877	829851	3L	FBgn0035162	355199	355376	3L	FBgn0261985	8528474	8529192	3L	FBgn0035909	18898759	18900277	3L	FBgn0036828	2229457	2229575	2L	FBgn0010704	13193471	13193617	2L	FBgn0032480	13238599	13238769	2R	FBgn0261642	5362583	5362812	2L	FBgn0016920	8559062	8560092	2R	FBgn0261625	3721379	3721589	2L	FBgn0003386
21873958	21874157	3R	FBgn0001139	11026584	11027396	X	FBgn0030268	1498293	1498796	3L	FBgn0028577	360749	361014	3L	FBgn0035136	12115937	12116674	3L	FBgn0022959	19851915	19853440	3L	FBgn0020389	2229638	2229813	2L	FBgn0010704	16740572	16741304	2L	FBgn0032598	14349102	14350185	2R	FBgn0028496	6901242	6901474	2L	FBgn0031866	10663511	10663691	2R	FBgn0001319	3721645	3721762	2L	FBgn0003386
3237742	3238072	3L	FBgn0035425	11039976	11040461	X	FBgn0020255	1795793	1795996	3L	FBgn0011573	830908	831242	3L	FBgn0035162	12700475	12700773	3L	FBgn0014343	20343405	20343580	3L	FBgn0036974	2361160	2361585	2L	FBgn0014010	17971538	17971663	2L	FBgn0023096	15246691	15247349	2R	FBgn0034436	7234527	7234997	2L	FBgn0259111	11746585	11747444	2R	FBgn0022160	5356976	5357278	2L	FBgn0016920
23463795	23464027	3R	FBgn0039532	11289273	11289824	X	FBgn0001624	2982248	2983042	3L	FBgn0035383	827877	829851	3L	FBgn0035162	13390404	13390554	3L	FBgn0002573	3312658	3312785	2R	FBgn0003460	2491513	2492201	2L	FBgn0015816	17967315	17968644	2L	FBgn0023096	16495641	16496127	2R	FBgn0050147	7229653	7230598	2L	FBgn0259111	12214479	12214665	2R	FBgn0262511	5359712	5360405	2L	FBgn0016920
23464101	23464261	3R	FBgn0039532	11299307	11299456	X	FBgn0001624	10385140	10385643	2L	FBgn0004106	1498293	1498796	3L	FBgn0028577	14181772	14181998	3L	FBgn0036414	21489521	21489841	3L	FBgn0015239	3512385	3512843	2L	FBgn0053123					20500874	20500969	2R	FBgn0035039	10496629	10496848	2L	FBgn0086347	12447879	12448256	2R	FBgn0034136	5362583	5362812	2L	FBgn0016920
23790707	23792209	3R	FBgn0039566	13051947	13053230	X	FBgn0025463	5595090	5596054	3L	FBgn0035622	1795793	1795996	3L	FBgn0011573	14583101	14583297	3L	FBgn0040318	22862765	22862874	3L	FBgn0010348	6477971	6479062	2L	FBgn0086357					2398128	2398454	3LHet	FBgn0028697	9340059	9340488	2L	FBgn0026439	12566486	12566576	2R	FBgn0050463	7234527	7234997	2L	FBgn0259111
2476985	2477182	3RHet	FBgn0027341	15218104	15219233	X	FBgn0004924	5892905	5893157	3L	FBgn0052409	10385140	10385643	2L	FBgn0004106	15152939	15153557	3L	FBgn0036487	23088006	23088311	3L	FBgn0024733	7794148	7794526	2L	FBgn0025687					862563	864134	2L	FBgn0029095	9503593	9504813	2L	FBgn0032120	12562646	12562753	2R	FBgn0050463	7229653	7230598	2L	FBgn0259111
2476985	2479147	3RHet	FBgn0027341	15219308	15219558	X	FBgn0004924	5893215	5893708	3L	FBgn0052409	5595090	5596054	3L	FBgn0035622	18898759	18900277	3L	FBgn0036828	24358859	24359162	3L	FBgn0259697	7814811	7817656	2L	FBgn0261800					4832004	4832596	2L	FBgn0031634	11117166	11118075	2L	FBgn0027582	14983905	14984014	2R	FBgn0004168	10496629	10496848	2L	FBgn0086347
4815493	4816645	3L	FBgn0261797	15241509	15242509	X	FBgn0030631	12625455	12627183	2L	FBgn0085424	5638775	5641337	3L	FBgn0035625	20339344	20339975	3L	FBgn0036973	1008268	1009157	2R	FBgn0026238	8056309	8058244	2L	FBgn0011230					5356976	5357278	2L	FBgn0016920	11165745	11165966	2L	FBgn0259822	15264525	15265192	2R	FBgn0034439	7795510	7795653	2L	FBgn0025687
10835399	10836355	2R	FBgn0261854	15624810	15625000	X	FBgn0030674	8040346	8040547	3L	FBgn0011817	5892905	5893157	3L	FBgn0052409	20426478	20426687	3L	FBgn0019947	1008268	1009345	2R	FBgn0026238	9575502	9576380	2L	FBgn0028479					5359712	5360405	2L	FBgn0016920	11163453	11163949	2L	FBgn0259822	19960228	19960484	2R	FBgn0034971	7794592	7794768	2L	FBgn0025687
24886323	24886680	3R	FBgn0039632	16443511	16443939	X	FBgn0011742	8120111	8120398	3L	FBgn0029113	5893215	5893708	3L	FBgn0052409	1008268	1009157	2R	FBgn0026238	1207924	1208120	2R	FBgn0261403	10248525	10248722	2L	FBgn0000229					5362583	5362812	2L	FBgn0016920	12976126	12976823	2L	FBgn0020367	20271447	20272571	2R	FBgn0000037	9380815	9381318	2L	FBgn0085395
25571485	25572459	3R	FBgn0039691	16483660	16486779	X	FBgn0015615	9879674	9881439	3L	FBgn0011836	12625455	12627183	2L	FBgn0085424	1008268	1009345	2R	FBgn0026238	1213568	1215296	2R	FBgn0261403	10248197	10248461	2L	FBgn0000229					6901242	6901474	2L	FBgn0031866	13297619	13298456	2L	FBgn0051729	20294456	20294908	2R	FBgn0010414	10282345	10287934	2L	FBgn0032208
25576703	25577345	3R	FBgn0260990	16506467	16506738	X	FBgn0025743	12700475	12700773	3L	FBgn0014343	8040346	8040547	3L	FBgn0011817	1207924	1208120	2R	FBgn0261403	1969417	1971389	2R	FBgn0033062	10282345	10287934	2L	FBgn0032208					7794148	7794526	2L	FBgn0025687	13639860	13640481	2L	FBgn0028546	412447	412658	2L	FBgn0015567	11136806	11137075	2L	FBgn0040211
25688507	25688918	3R	FBgn0039713	19981638	19984541	2R	FBgn0023081	13390404	13390554	3L	FBgn0002573	12700475	12700773	3L	FBgn0014343	1213568	1215296	2R	FBgn0261403	3806406	3807452	2R	FBgn0015509	13108416	13108626	2L	FBgn0032470					7814811	7817656	2L	FBgn0261800	15025390	15025524	2L	FBgn0260446	2361160	2361585	2L	FBgn0014010	11137767	11138048	2L	FBgn0040211
25699046	25699864	3R	FBgn0083969	16534126	16534273	X	FBgn0261791	14181772	14181998	3L	FBgn0036414	13390404	13390554	3L	FBgn0002573	1544877	1545086	2R	FBgn0033029	8944233	8945122	2L	FBgn0032078	13379495	13380114	2L	FBgn0025724					10370028	10372923	2L	FBgn0041723	21304825	21304931	2L	FBgn0032940	3721645	3721762	2L	FBgn0003386	11163222	11163389	2L	FBgn0259822
26609665	26611663	3R	FBgn0004606	17737602	17738469	X	FBgn0030871	14181421	14181700	3L	FBgn0036414	14181772	14181998	3L	FBgn0036414	2583397	2583770	2R	FBgn0259483	6335704	6335888	2R	FBgn0001122	13794896	13798821	2L	FBgn0028538					11163453	11163949	2L	FBgn0259822					4832004	4832596	2L	FBgn0031634	11817353	11818493	2L	FBgn0259225
2565341	2565578	X	FBgn0003371	17764288	17764455	X	FBgn0259168	15152939	15153557	3L	FBgn0036487	14181421	14181700	3L	FBgn0036414	3806406	3807452	2R	FBgn0015509	7193377	7193603	2R	FBgn0025373	16825779	16826089	2L	FBgn0004797					12976126	12976823	2L	FBgn0020367					5356976	5357278	2L	FBgn0016920	13209660	13209845	2L	FBgn0032482
27598576	27598764	3R	FBgn0039875	17763015	17763849	X	FBgn0259168	20305283	20305711	3L	FBgn0003124	14583101	14583297	3L	FBgn0040318	8944233	8945122	2L	FBgn0032078	8044890	8045181	2R	FBgn0033688	17971538	17971663	2L	FBgn0023096					13002623	13003320	2L	FBgn0020368					5359712	5360405	2L	FBgn0016920	15025390	15025524	2L	FBgn0260446
27618427	27619192	3R	FBgn0039877	17802607	17802746	X	FBgn0027605	20339344	20339975	3L	FBgn0036973	15152939	15153557	3L	FBgn0036487	6711444	6712709	2R	FBgn0033557	10103456	10103615	2R	FBgn0033912	17967315	17968644	2L	FBgn0023096					13297619	13298456	2L	FBgn0051729					5362583	5362812	2L	FBgn0016920	15026688	15026837	2L	FBgn0260446
5742016	5743525	2R	FBgn0027580	19533929	19534123	X	FBgn0031047	20426478	20426687	3L	FBgn0019947	20305283	20305711	3L	FBgn0003124	7193377	7193603	2R	FBgn0025373	10681128	10681345	2R	FBgn0001319	18861956	18862118	2L	FBgn0003896					16740572	16741304	2L	FBgn0032598					6901242	6901474	2L	FBgn0031866	15030430	15030686	2L	FBgn0260446
27691473	27691758	3R	FBgn0011224	20052003	20052302	X	FBgn0031090	20427034	20427132	3L	FBgn0019947	20339344	20339975	3L	FBgn0036973	8044890	8045181	2R	FBgn0033688	11881967	11882307	2R	FBgn0020236									17971538	17971663	2L	FBgn0023096					7234527	7234997	2L	FBgn0259111	16724859	16724993	2L	FBgn0027779
27691485	27691758	3R	FBgn0011224	21211138	21214292	X	FBgn0000709	21513502	21513890	3L	FBgn0037093	20426478	20426687	3L	FBgn0019947	8527335	8527495	2R	FBgn0011604	11894592	11894891	2R	FBgn0034061																	7229653	7230598	2L	FBgn0259111	18972602	18973459	2L	FBgn0032729
27683601	27683693	3R	FBgn0011224	21855567	21856026	X	FBgn0031186	21514182	21514655	3L	FBgn0037093	20427034	20427132	3L	FBgn0019947	9057012	9057339	2R	FBgn0086532	12229349	12229920	2R	FBgn0034117																	10496629	10496848	2L	FBgn0086347	21120755	21121047	2L	FBgn0040297
383518	384261	X	FBgn0023536	21855327	21855508	X	FBgn0031186	22862765	22862874	3L	FBgn0010348	22862765	22862874	3L	FBgn0010348	10103456	10103615	2R	FBgn0033912	12458131	12458353	2R	FBgn0034138																	7795510	7795653	2L	FBgn0025687	21304825	21304931	2L	FBgn0032940
1237323	1237568	X	FBgn0024362	375306	375592	4	FBgn0259214	1544877	1545086	2R	FBgn0033029	1008268	1009157	2R	FBgn0026238	10486438	10487803	2R	FBgn0019938	13723256	13723354	2R	FBgn0259211																	7794592	7794768	2L	FBgn0025687
1776352	1776534	X	FBgn0023518	1035592	1035978	4	FBgn0025741	2583397	2583770	2R	FBgn0259483	1008268	1009345	2R	FBgn0026238	10681128	10681345	2R	FBgn0001319	14028993	14029177	2R	FBgn0261619																	9380815	9381318	2L	FBgn0085395
1800339	1801467	X	FBgn0023511	200390	201060	3L	FBgn0035107	3371367	3373320	2R	FBgn0259745	1213568	1215296	2R	FBgn0261403	11767427	11767584	2R	FBgn0003425	15257303	15257387	2R	FBgn0034438																	11165745	11165966	2L	FBgn0259822
1924476	1924892	X	FBgn0000667	208372	208908	3L	FBgn0027587	3811174	3812037	2R	FBgn0033233	1544877	1545086	2R	FBgn0033029	11877957	11878178	2R	FBgn0034057	16151752	16151937	2R	FBgn0010411																	11163453	11163949	2L	FBgn0259822
1924248	1924401	X	FBgn0000667	355199	355376	3L	FBgn0261985	4053621	4054353	2R	FBgn0021995	2583397	2583770	2R	FBgn0259483	11881967	11882307	2R	FBgn0020236	18102387	18103690	2R	FBgn0025186																	11163222	11163389	2L	FBgn0259822
1972865	1973677	X	FBgn0040394	360749	361014	3L	FBgn0035136	5457725	5460288	2R	FBgn0085436	3371367	3373320	2R	FBgn0259745	11894592	11894891	2R	FBgn0034061	19984595	19984866	2R	FBgn0023081																	11817353	11818493	2L	FBgn0259225
2489759	2491048	X	FBgn0001404	10492789	10494195	2L	FBgn0086347	5740053	5740710	2R	FBgn0027580	4053621	4054353	2R	FBgn0021995	11993222	11993302	2R	FBgn0014020	2398128	2398454	3LHet	FBgn0028697																	13639860	13640481	2L	FBgn0028546
2526638	2526884	X	FBgn0261922	1498293	1498796	3L	FBgn0028577	6356206	6356442	2R	FBgn0033527	6356206	6356442	2R	FBgn0033527	12458131	12458353	2R	FBgn0034138	1823435	1823612	3RHet	FBgn0067318																	15025390	15025524	2L	FBgn0260446
2590021	2590291	X	FBgn0024992	1795793	1795996	3L	FBgn0011573	7193377	7193603	2R	FBgn0025373	7193377	7193603	2R	FBgn0025373	13723256	13723354	2R	FBgn0259211	404536	406035	2L	FBgn0003278																	15026688	15026837	2L	FBgn0260446
3678561	3678739	X	FBgn0086899	1873117	1873983	3L	FBgn0002183	7342638	7342792	2R	FBgn0000581	8048852	8048977	2R	FBgn0033688	14028993	14029177	2R	FBgn0261619	554336	555446	2L	FBgn0260933																	16724859	16724993	2L	FBgn0027779
3679323	3679528	X	FBgn0086899	2982248	2983042	3L	FBgn0035383	8048852	8048977	2R	FBgn0033688	8048152	8048571	2R	FBgn0033688	14028997	14029177	2R	FBgn0261619	592272	592633	2L	FBgn0010323																	21304825	21304931	2L	FBgn0032940
4009353	4010577	X	FBgn0026080	3214755	3215235	3L	FBgn0035420	8048152	8048571	2R	FBgn0033688	8047876	8048093	2R	FBgn0033688	18102387	18103690	2R	FBgn0025186	862563	864134	2L	FBgn0029095
4844997	4847140	X	FBgn0004368	3211495	3213596	3L	FBgn0035420	8047876	8048093	2R	FBgn0033688	8046767	8047818	2R	FBgn0033688	18771871	18772187	2R	FBgn0034792	2229457	2229575	2L	FBgn0010704
11566283	11566965	X	FBgn0004370	10385140	10385643	2L	FBgn0004106	8046767	8047818	2R	FBgn0033688	8046512	8046704	2R	FBgn0033688	19984595	19984866	2R	FBgn0023081	2229638	2229813	2L	FBgn0010704
4962169	4962831	X	FBgn0003028	6188073	6189185	3L	FBgn0024921	8046512	8046704	2R	FBgn0033688	8045715	8046288	2R	FBgn0033688	2398128	2398454	3LHet	FBgn0028697	2361160	2361585	2L	FBgn0014010
3623262	3623881	2L	FBgn0000721	8120111	8120398	3L	FBgn0029113	8045715	8046288	2R	FBgn0033688	8045260	8045436	2R	FBgn0033688	1823435	1823612	3RHet	FBgn0067318	2491513	2492201	2L	FBgn0015816
6179465	6180515	X	FBgn0026015	8419506	8419913	3L	FBgn0020224	8045260	8045436	2R	FBgn0033688	2991335	2992649	2L	FBgn0002989	404536	406035	2L	FBgn0003278	3027339	3028308	2L	FBgn0031493
6701529	6701681	X	FBgn0029903	8962598	8962985	3L	FBgn0035945	2991335	2992649	2L	FBgn0002989	8527335	8527495	2R	FBgn0011604	412447	412658	2L	FBgn0015567	6452122	6453057	2L	FBgn0031814
17275003	17275408	2R	FBgn0034628	9682365	9682548	3L	FBgn0036030	8527335	8527495	2R	FBgn0011604	9399802	9399941	2R	FBgn0033846	592272	592633	2L	FBgn0010323	6477971	6479062	2L	FBgn0086357
17277788	17278080	2R	FBgn0034629	9879674	9881439	3L	FBgn0011836	9399802	9399941	2R	FBgn0033846	11767427	11767584	2R	FBgn0003425	862563	864134	2L	FBgn0029095	7230889	7231183	2L	FBgn0259111
7183778	7184428	X	FBgn0025549	10624620	10626418	3L	FBgn0001179	11993222	11993302	2R	FBgn0014020	11762017	11763541	2R	FBgn0003425	2491513	2492201	2L	FBgn0015816	8056309	8058244	2L	FBgn0011230
7855472	7855747	X	FBgn0003656	11993850	11994190	3L	FBgn0036239	15327386	15327639	2R	FBgn0040273	11877957	11878178	2R	FBgn0034057	3024143	3025191	2L	FBgn0031492	8404005	8405779	2L	FBgn0020497
8489281	8489494	X	FBgn0025864	12511538	12511767	3L	FBgn0041775	17106880	17107097	2R	FBgn0034606	11993222	11993302	2R	FBgn0014020	3512903	3513474	2L	FBgn0053123	10248525	10248722	2L	FBgn0000229
8984521	8985210	X	FBgn0030086	15152939	15153557	3L	FBgn0036487	18074273	18075006	2R	FBgn0034708	12458131	12458353	2R	FBgn0034138	6452122	6453057	2L	FBgn0031814	10248197	10248461	2L	FBgn0000229
8985443	8986070	X	FBgn0030086	16086116	16086748	3L	FBgn0036566	592272	592633	2L	FBgn0010323	14028993	14029177	2R	FBgn0261619	6477971	6479062	2L	FBgn0086357	10247852	10248135	2L	FBgn0000229
8999430	8999990	X	FBgn0004856	16087088	16087648	3L	FBgn0036566	2491519	2492201	2L	FBgn0015816	15327386	15327639	2R	FBgn0040273	7230889	7231183	2L	FBgn0259111	10431477	10431888	2L	FBgn0004915
9005887	9006125	X	FBgn0030089	20305283	20305711	3L	FBgn0003124	2990661	2991066	2L	FBgn0002989	17106880	17107097	2R	FBgn0034606	8186314	8186675	2L	FBgn0031993	10431944	10432178	2L	FBgn0004915
9007676	9007932	X	FBgn0030089	20339344	20339975	3L	FBgn0036973	4976220	4976655	2L	FBgn0031661	19946007	19946214	2R	FBgn0034967	8307147	8307873	2L	FBgn0032015	13108416	13108626	2L	FBgn0032470
9008008	9008603	X	FBgn0030089	20427034	20427132	3L	FBgn0019947	5541433	5541656	2L	FBgn0014189	20879556	20880851	2R	FBgn0005634	8404005	8405779	2L	FBgn0020497	13379495	13380114	2L	FBgn0025724
9091302	9094106	X	FBgn0086450	21513502	21513890	3L	FBgn0037093	5541153	5541336	2L	FBgn0014189	2398128	2398454	3LHet	FBgn0028697	21143564	21143822	2L	FBgn0032919	13771337	13772571	2L	FBgn0028541
9142575	9143214	X	FBgn0010269	21514182	21514655	3L	FBgn0037093	5540972	5541090	2L	FBgn0014189	404536	406035	2L	FBgn0003278	10248525	10248722	2L	FBgn0000229	13772641	13772868	2L	FBgn0028541
9232324	9232481	X	FBgn0085478	1008268	1009157	2R	FBgn0026238	6325713	6329487	2L	FBgn0021873	592272	592633	2L	FBgn0010323	10247852	10248135	2L	FBgn0000229	13794896	13798821	2L	FBgn0028538
9501662	9502325	X	FBgn0027084	3371367	3373320	2R	FBgn0259745	6973745	6975132	2L	FBgn0031879	3024143	3025191	2L	FBgn0031492	10431477	10431888	2L	FBgn0004915	14285956	14287847	2L	FBgn0261563
9500653	9501600	X	FBgn0027084	3410842	3411720	2R	FBgn0022772	8186314	8186675	2L	FBgn0031993	4976220	4976655	2L	FBgn0031661	10431944	10432178	2L	FBgn0004915	15502117	15503226	2L	FBgn0002524
9570790	9571079	X	FBgn0261617	3806406	3807452	2R	FBgn0015509	8367096	8367249	2L	FBgn0260439	5541433	5541656	2L	FBgn0014189	13193471	13193617	2L	FBgn0032480	16734336	16736019	2L	FBgn0015391
9567528	9568476	X	FBgn0261617	3811174	3812037	2R	FBgn0033233	8405916	8406286	2L	FBgn0020497	5541153	5541336	2L	FBgn0014189	13379495	13380114	2L	FBgn0025724	16825779	16826089	2L	FBgn0004797
9674544	9674925	X	FBgn0030151	5059338	5059916	2R	FBgn0015477	8406924	8407256	2L	FBgn0020497	5540972	5541090	2L	FBgn0014189	13771337	13772571	2L	FBgn0028541	17971538	17971663	2L	FBgn0023096
17498104	17498469	X	FBgn0026313	5457719	5460288	2R	FBgn0085436	8996931	8997125	2L	FBgn0013746	8186314	8186675	2L	FBgn0031993	13772641	13772868	2L	FBgn0028541	17967315	17968644	2L	FBgn0023096
10655611	10655892	X	FBgn0052675	5457725	5460288	2R	FBgn0085436	8996198	8996679	2L	FBgn0013746	8367096	8367249	2L	FBgn0260439	14285956	14287847	2L	FBgn0261563	18861956	18862118	2L	FBgn0003896
10676413	10676713	X	FBgn0003360	5456068	5456427	2R	FBgn0085436	21143564	21143822	2L	FBgn0032919	8405916	8406286	2L	FBgn0020497	16181804	16181911	2L	FBgn0001991	19736273	19736580	2L	FBgn0032816
11026584	11027396	X	FBgn0030268	5740053	5740710	2R	FBgn0027580	10273463	10273882	2L	FBgn0260749	8406924	8407256	2L	FBgn0020497	16743760	16744067	2L	FBgn0032600	21304825	21304931	2L	FBgn0032940
11039976	11040461	X	FBgn0020255	5772271	5772406	2R	FBgn0033463	10415470	10416040	2L	FBgn0032243	21143564	21143822	2L	FBgn0032919	18861956	18862118	2L	FBgn0003896	21681344	21681558	2L	FBgn0000559
11289273	11289824	X	FBgn0001624	6356206	6356442	2R	FBgn0033527	10431477	10431888	2L	FBgn0004915	10248525	10248722	2L	FBgn0000229	19008949	19009137	2L	FBgn0086710
11299307	11299456	X	FBgn0001624	7248464	7248787	2R	FBgn0024188	10431944	10432178	2L	FBgn0004915	10247852	10248135	2L	FBgn0000229	19736273	19736580	2L	FBgn0032816
15601162	15601698	X	FBgn0030672	7342638	7342792	2R	FBgn0000581	14364373	14364605	2L	FBgn0015546	10273463	10273882	2L	FBgn0260749	21155572	21155681	2L	FBgn0024371
12980445	12980624	X	FBgn0010303	8048852	8048977	2R	FBgn0033688	16743760	16744067	2L	FBgn0032600	10431477	10431888	2L	FBgn0004915	21304825	21304931	2L	FBgn0032940
13051947	13053230	X	FBgn0025463	8048152	8048571	2R	FBgn0033688	17410088	17410177	2L	FBgn0032634	10431944	10432178	2L	FBgn0004915
13627118	13627257	X	FBgn0001087	8047876	8048093	2R	FBgn0033688	18446781	18448092	2L	FBgn0086707	13771337	13772571	2L	FBgn0028541
13666819	13667786	X	FBgn0003218	8046512	8046704	2R	FBgn0033688	19451728	19452315	2L	FBgn0003732	13772641	13772868	2L	FBgn0028541
15218104	15219233	X	FBgn0004924	8045715	8046288	2R	FBgn0033688	19448143	19451180	2L	FBgn0003732	14285956	14287847	2L	FBgn0261563
15219308	15219558	X	FBgn0004924	8045260	8045436	2R	FBgn0033688	19736273	19736580	2L	FBgn0032816	16743760	16744067	2L	FBgn0032600
15241509	15242509	X	FBgn0030631	2991335	2992649	2L	FBgn0002989	21155572	21155681	2L	FBgn0024371	17410088	17410177	2L	FBgn0032634
15722985	15727286	X	FBgn0000319	8527335	8527495	2R	FBgn0011604					18446781	18448092	2L	FBgn0086707
16334690	16334958	X	FBgn0030752	9398800	9399713	2R	FBgn0033846					18861956	18862118	2L	FBgn0003896
16443511	16443939	X	FBgn0011742	9399802	9399941	2R	FBgn0033846					19451728	19452315	2L	FBgn0003732
16483660	16486779	X	FBgn0015615	11088162	11088432	2R	FBgn0033995					19448143	19451180	2L	FBgn0003732
16506467	16506738	X	FBgn0025743	11401251	11401772	2R	FBgn0034025					19736273	19736580	2L	FBgn0032816
16534126	16534273	X	FBgn0261791	15246691	15247349	2R	FBgn0034436					21155572	21155681	2L	FBgn0024371
16693215	16693611	X	FBgn0030791	15327386	15327639	2R	FBgn0040273					21304825	21304931	2L	FBgn0032940
17498528	17499004	X	FBgn0026313	15340351	15340719	2R	FBgn0034447
17737602	17738469	X	FBgn0030871	16142913	16143076	2R	FBgn0025720
17764288	17764455	X	FBgn0259168	18074273	18075006	2R	FBgn0034708
17763926	17764212	X	FBgn0259168	2042653	2042851	2L	FBgn0003557
17763015	17763849	X	FBgn0259168	2361160	2361585	2L	FBgn0014010
17802607	17802746	X	FBgn0027605	2491519	2492201	2L	FBgn0015816
18400449	18400689	X	FBgn0030932	2990661	2991066	2L	FBgn0002989
19384618	19385712	X	FBgn0020261	4976220	4976655	2L	FBgn0031661
19533929	19534123	X	FBgn0031047	5541433	5541656	2L	FBgn0014189
20052003	20052302	X	FBgn0031090	5541153	5541336	2L	FBgn0014189
20918584	20919625	X	FBgn0031148	5540972	5541090	2L	FBgn0014189
21167877	21169301	X	FBgn0031170	5915437	5918795	2L	FBgn0043362
21164620	21165393	X	FBgn0031170	5993472	5994886	2L	FBgn0031759
21472371	21473856	X	FBgn0027588	6325713	6329487	2L	FBgn0021873
21855567	21856026	X	FBgn0031186	6973745	6975132	2L	FBgn0031879
21855327	21855508	X	FBgn0031186	8367096	8367249	2L	FBgn0260439
21895317	21895749	X	FBgn0027279	8405916	8406286	2L	FBgn0020497
21898500	21898697	X	FBgn0027279	8406924	8407256	2L	FBgn0020497
375306	375592	4	FBgn0259214	8996931	8997125	2L	FBgn0013746
22776520	22776835	3L	FBgn0052451	8996198	8996679	2L	FBgn0013746
1058272	1058366	4	FBgn0004624	9517531	9517903	2L	FBgn0032120
12157299	12157758	2R	FBgn0001308	10241133	10241780	2L	FBgn0004419
1216468	1216717	4	FBgn0039924	10273463	10273882	2L	FBgn0260749
201174	201368	3L	FBgn0035107	10398279	10398392	2L	FBgn0051716
200390	201060	3L	FBgn0035107	10415470	10416040	2L	FBgn0032243
208372	208908	3L	FBgn0027587	10431477	10431888	2L	FBgn0004915
253314	254636	3L	FBgn0024806	10431944	10432178	2L	FBgn0004915
251390	252050	3L	FBgn0024806	14364373	14364605	2L	FBgn0015546
355199	355376	3L	FBgn0261985	16180139	16180246	2L	FBgn0001991
360749	361014	3L	FBgn0035136	16696585	16696762	2L	FBgn0261278
10492789	10494195	2L	FBgn0086347	16743760	16744067	2L	FBgn0032600
1498293	1498796	3L	FBgn0028577	17410088	17410177	2L	FBgn0032634
1795793	1795996	3L	FBgn0011573	18446781	18448092	2L	FBgn0086707
12438072	12438841	2L	FBgn0020443	19451728	19452315	2L	FBgn0003732
12439054	12439230	2L	FBgn0020443	19448143	19451180	2L	FBgn0003732
2512793	2513145	3L	FBgn0010905	21155572	21155681	2L	FBgn0024371
2651019	2651280	3L	FBgn0027082	21176007	21176376	2L	FBgn0000239
2982248	2983042	3L	FBgn0035383	21304825	21304931	2L	FBgn0032940
3129926	3130023	3L	FBgn0035400	22842428	22842567	2L	FBgn0058005
3214755	3215235	3L	FBgn0035420
3211495	3213596	3L	FBgn0035420
3322910	3324636	3L	FBgn0035437
10385140	10385643	2L	FBgn0004106
3860190	3860423	3L	FBgn0013751
4813328	4815436	3L	FBgn0261797
4811552	4811669	3L	FBgn0261797
5139958	5140161	3L	FBgn0028962
6188073	6189185	3L	FBgn0024921
6584314	6584517	3L	FBgn0042185
8511407	8511591	2R	FBgn0050054
8039670	8040261	3L	FBgn0011817
239912	240196	2RHet	FBgn0003256
8120111	8120398	3L	FBgn0029113
8174851	8175032	3L	FBgn0035848
8419506	8419913	3L	FBgn0020224
8962598	8962985	3L	FBgn0035945
8993703	8994883	3L	FBgn0035953
9503565	9503751	3L	FBgn0010408
9504156	9504401	3L	FBgn0010408
9612879	9615464	3L	FBgn0002528
9682365	9682548	3L	FBgn0036030
9679465	9679563	3L	FBgn0036030
9879674	9881439	3L	FBgn0011836
10624620	10626418	3L	FBgn0001179
11639961	11641280	3L	FBgn0036187
11993850	11994190	3L	FBgn0036239
12364861	12365671	3L	FBgn0036279
12398102	12398260	3L	FBgn0052103
12397463	12398036	3L	FBgn0052103
12409640	12410187	3L	FBgn0020655
12511538	12511767	3L	FBgn0041775
12780893	12781053	3L	FBgn0260945
15152939	15153557	3L	FBgn0036487
15563789	15565058	3L	FBgn0036511
15566029	15567186	3L	FBgn0036511
15580105	15580696	3L	FBgn0036516
2980636	2985177	2L	FBgn0250786
16086116	16086748	3L	FBgn0036566
16087088	16087648	3L	FBgn0036566
16087929	16088142	3L	FBgn0036566
17537561	17537717	3L	FBgn0259174
17537777	17538070	3L	FBgn0259174
20305283	20305711	3L	FBgn0003124
20343659	20344128	3L	FBgn0036974
20825946	20826305	3L	FBgn0259243
21332996	21334391	3L	FBgn0037074
21513502	21513890	3L	FBgn0037093
21514182	21514655	3L	FBgn0037093
22282104	22283355	3L	FBgn0027086
22284329	22284821	3L	FBgn0027086
22770211	22771924	3L	FBgn0052451
265874	266200	2R	FBgn0260798
1008268	1009157	2R	FBgn0026238
2752141	2752554	2R	FBgn0033109
3371367	3373320	2R	FBgn0259745
3410842	3411720	2R	FBgn0022772
3686489	3687583	2R	FBgn0002891
21660123	21661200	2L	FBgn0032956
3806406	3807452	2R	FBgn0015509
3811174	3812037	2R	FBgn0033233
9074486	9074824	2R	FBgn0053182
9074105	9074427	2R	FBgn0053182
5059338	5059916	2R	FBgn0015477
5457719	5460288	2R	FBgn0085436
5457725	5460288	2R	FBgn0085436
5456490	5457661	2R	FBgn0085436
5456068	5456427	2R	FBgn0085436
5740053	5740710	2R	FBgn0027580
5765437	5766059	2R	FBgn0033460
5772271	5772406	2R	FBgn0033463
6306455	6306829	2R	FBgn0033518
6356206	6356442	2R	FBgn0033527
6359980	6360717	2R	FBgn0261862
6357873	6358254	2R	FBgn0261862
6357451	6357810	2R	FBgn0261862
7248464	7248787	2R	FBgn0024188
7342638	7342792	2R	FBgn0000581
7776454	7776894	2R	FBgn0033663
8047876	8048093	2R	FBgn0033688
8046512	8046704	2R	FBgn0033688
8212163	8213498	2R	FBgn0033713
8335264	8335605	2R	FBgn0033739
8335817	8336643	2R	FBgn0033739
9910817	9911149	2L	FBgn0032157
2991335	2992649	2L	FBgn0002989
8541815	8542221	2R	FBgn0033762
9060287	9061227	2R	FBgn0053138
9398800	9399713	2R	FBgn0033846
9399802	9399941	2R	FBgn0033846
9740686	9741410	2R	FBgn0033879
10120693	10121066	2R	FBgn0261276
10342976	10343354	2L	FBgn0032224
11088162	11088432	2R	FBgn0033995
11087876	11088101	2R	FBgn0033995
11401251	11401772	2R	FBgn0034025
11992538	11992687	2R	FBgn0014020
12019047	12019404	2R	FBgn0086676
12077268	12079536	2R	FBgn0034087
12214479	12214665	2R	FBgn0262511
13162915	13163568	2R	FBgn0261642
20412297	20413174	2R	FBgn0035016
15196898	15197088	2R	FBgn0034433
15340351	15340719	2R	FBgn0034447
16142913	16143076	2R	FBgn0025720
16448319	16448749	2R	FBgn0034521
17278603	17279109	2R	FBgn0034629
18074273	18075006	2R	FBgn0034708
19277828	19278340	2R	FBgn0028497
19959514	19959747	2R	FBgn0034971
110755	110877	2L	FBgn0005278
111907	112019	2L	FBgn0005278
411129	411718	2L	FBgn0015567
566498	566624	2L	FBgn0021874
1152177	1152700	2L	FBgn0261458
2042653	2042851	2L	FBgn0003557
2229638	2229813	2L	FBgn0010704
2361160	2361585	2L	FBgn0014010
2491519	2492201	2L	FBgn0015816
2990661	2991066	2L	FBgn0002989
5541433	5541656	2L	FBgn0014189
5541153	5541336	2L	FBgn0014189
5915437	5918795	2L	FBgn0043362
5993472	5994886	2L	FBgn0031759
6325713	6329487	2L	FBgn0021873
6681464	6681772	2L	FBgn0028703
6729570	6729772	2L	FBgn0046704
6973745	6975132	2L	FBgn0031879
8219362	8219806	2L	FBgn0032005
8405916	8406286	2L	FBgn0020497
8406924	8407256	2L	FBgn0020497
8996931	8997125	2L	FBgn0013746
8996198	8996679	2L	FBgn0013746
9503593	9504813	2L	FBgn0032120
9515995	9517062	2L	FBgn0032120
9517531	9517903	2L	FBgn0032120
9518219	9518558	2L	FBgn0032120
9518623	9518808	2L	FBgn0032120
9575502	9576229	2L	FBgn0028479
10241133	10241780	2L	FBgn0004419
10266198	10266313	2L	FBgn0259482
10273463	10273882	2L	FBgn0260749
10327687	10327775	2L	FBgn0011703
10358711	10359938	2L	FBgn0027568
10398279	10398392	2L	FBgn0051716
10409711	10410051	2L	FBgn0003942
10415470	10416040	2L	FBgn0032243
10419480	10419930	2L	FBgn0032244
11811594	11812682	2L	FBgn0032378
12691565	12692217	2L	FBgn0032444
12691363	12691502	2L	FBgn0032444
12976932	12977909	2L	FBgn0020367
13891300	13891532	2L	FBgn0028509
14343750	14344123	2L	FBgn0028916
14364373	14364605	2L	FBgn0015546
16180139	16180246	2L	FBgn0001991
16696585	16696762	2L	FBgn0261278
16697501	16697643	2L	FBgn0261278
18601609	18602876	2L	FBgn0032689
19445345	19446026	2L	FBgn0003346
21176007	21176376	2L	FBgn0000239
21304825	21304931	2L	FBgn0032940
22842428	22842567	2L	FBgn0058005
22884127	22884266	2L	FBgn0000384
[truncated: 70 more columns]

## Sheet: fly_low_included
0-2h				2-4h				4-6h				6-8h				8-10h				10-12h				12-14h				14-16h				16-18h				18-20h				20-22h				22-24h				L1
start	end	seqname	gene_id	start	end	seqname	gene_id	start	end	seqname	gene_id	start	end	seqname	gene_id	start	end	seqname	gene_id	start	end	seqname	gene_id	start	end	seqname	gene_id	start	end	seqname	gene_id	start	end	seqname	gene_id	start	end	seqname	gene_id	start	end	seqname	gene_id	start	end	seqname	gene_id	start	end
5031878	5032374	2L	FBgn0000299	205650	205767	3R	FBgn0037239	205650	205767	3R	FBgn0037239	205650	205767	3R	FBgn0037239	205650	205767	3R	FBgn0037239	1476976	1477524	3R	FBgn0262125	1476976	1477524	3R	FBgn0262125	3949852	3950487	3R	FBgn0037549	1615492	1616546	3R	FBgn0028690	733970	734812	3R	FBgn0004913	733970	734812	3R	FBgn0004913	1181725	1181850	3R	FBgn0037313	776189	776474
748956	749199	3R	FBgn0051536	5031878	5032374	2L	FBgn0000299	5031878	5032374	2L	FBgn0000299	5031878	5032374	2L	FBgn0000299	1829739	1830848	3R	FBgn0003261	1829739	1830848	3R	FBgn0003261	1829739	1830848	3R	FBgn0003261	1829739	1830848	3R	FBgn0003261	3949852	3950487	3R	FBgn0037549	1181725	1181958	3R	FBgn0037313	1181725	1181958	3R	FBgn0037313	1427636	1428652	3R	FBgn0037347	1181725	1181850
749254	749414	3R	FBgn0051536	776189	776474	3R	FBgn0004436	776189	776474	3R	FBgn0004436	776189	776474	3R	FBgn0004436	4767130	4767554	3R	FBgn0037643	4767130	4767554	3R	FBgn0037643	4767130	4767554	3R	FBgn0037643	5524040	5524711	3R	FBgn0051352	2183672	2184744	3R	FBgn0014001	1615492	1616546	3R	FBgn0028690	1427636	1428652	3R	FBgn0037347	1615492	1616546	3R	FBgn0028690	6946873	6948269
776189	776474	3R	FBgn0004436	1611987	1612461	3R	FBgn0037375	1362436	1362628	3R	FBgn0010051	18798499	18799871	2R	FBgn0034797	5954352	5955155	3R	FBgn0004889	5954352	5955155	3R	FBgn0004889	5954352	5955155	3R	FBgn0004889	9209186	9210301	3R	FBgn0038145	4497433	4499031	3R	FBgn0037607	3949852	3950487	3R	FBgn0037549	1615492	1616546	3R	FBgn0028690	2192070	2193553	3R	FBgn0261641	5401599	5402429
1611987	1612461	3R	FBgn0037375	1209030	1209300	3R	FBgn0001311	1363328	1363753	3R	FBgn0010051	4141144	4142135	3R	FBgn0037574	6237074	6237289	3R	FBgn0024957	6237074	6237289	3R	FBgn0024957	11687493	11687657	3R	FBgn0051183	16147671	16148864	3R	FBgn0261550	5524040	5524711	3R	FBgn0051352	2183672	2184744	3R	FBgn0014001	3949852	3950487	3R	FBgn0037549	5069899	5070936	3R	FBgn0260935	6190689	6191147
1209030	1209300	3R	FBgn0001311	21960226	21961455	3L	FBgn0029091	1403315	1403550	3R	FBgn0023023	4767130	4767554	3R	FBgn0037643	6236501	6237011	3R	FBgn0024957	7626314	7626524	3R	FBgn0051116	16147671	16148864	3R	FBgn0261550	16467668	16468195	3R	FBgn0038816	5954352	5955155	3R	FBgn0004889	3747859	3748183	3R	FBgn0002542	3747859	3748183	3R	FBgn0002542	5401599	5402429	3R	FBgn0027338	6189089	6189457
21960226	21961455	3L	FBgn0029091	1362436	1362628	3R	FBgn0010051	3015846	3015988	3R	FBgn0086372	5192104	5192554	3R	FBgn0037684	18917778	18918269	3R	FBgn0039049	8862222	8863535	3R	FBgn0003308	1155720	1156110	4	FBgn0039927	6626500	6626958	3L	FBgn0004619	6190689	6191147	3R	FBgn0020379	5091202	5091781	3R	FBgn0010803	5091202	5091781	3R	FBgn0010803	5524040	5524711	3R	FBgn0051352	18549044	18549773
1205210	1205410	3R	FBgn0001311	1363328	1363753	3R	FBgn0010051	3843930	3847671	3R	FBgn0037541	4816987	4821042	3L	FBgn0261797	7071810	7072115	3R	FBgn0037891	11687493	11687657	3R	FBgn0051183	18288313	18288501	3R	FBgn0024832	18430538	18430813	3R	FBgn0051158	7581457	7581968	3R	FBgn0017581	5575028	5575298	3R	FBgn0005777	5575028	5575298	3R	FBgn0005777	5575028	5575298	3R	FBgn0005777	22700896	22701125
1363328	1363753	3R	FBgn0010051	1403315	1403550	3R	FBgn0023023	18798499	18799871	2R	FBgn0034797	15359057	15359241	2R	FBgn0260934	7203757	7203911	3R	FBgn0004595	16147671	16148864	3R	FBgn0261550	24940816	24941227	3R	FBgn0039635	20233040	20233220	3R	FBgn0000036	8518937	8519483	3R	FBgn0011745	5954352	5955155	3R	FBgn0004889	8785015	8786039	3R	FBgn0040493	8785015	8786039	3R	FBgn0040493	12122384	12122498
1403315	1403550	3R	FBgn0023023	1476976	1477524	3R	FBgn0262125	4141144	4142135	3R	FBgn0037574	6237074	6237289	3R	FBgn0024957	12737959	12738176	2L	FBgn0032456	1155720	1156110	4	FBgn0039927	2584921	2585080	2R	FBgn0014009	21507827	21508013	3R	FBgn0039358	8845064	8845536	3R	FBgn0020496	8518937	8519483	3R	FBgn0011745	1519947	1520763	3L	FBgn0261243	1519947	1520763	3L	FBgn0261243	12122558	12122826
1427636	1428652	3R	FBgn0037347	3573976	3574595	3R	FBgn0037513	5192104	5192554	3R	FBgn0037684	6236501	6237011	3R	FBgn0024957	12738807	12739188	2L	FBgn0032456	16798895	16799069	3R	FBgn0002921	1572969	1573308	3L	FBgn0035236	2480187	2481026	3RHet	FBgn0027341	9209186	9210301	3R	FBgn0038145	8845064	8845536	3R	FBgn0020496	11794297	11795124	3R	FBgn0002783	22700896	22701125	3R	FBgn0004903	14001726	14001956
1476976	1477524	3R	FBgn0262125	3843930	3847671	3R	FBgn0037541	18289065	18289847	3R	FBgn0024832	7071810	7072115	3R	FBgn0037891	7626314	7626524	3R	FBgn0051116	19763843	19764277	3R	FBgn0001098	3860190	3860423	3L	FBgn0013751	24940816	24941227	3R	FBgn0039635	9947468	9947834	3R	FBgn0020510	9209186	9210301	3R	FBgn0038145	12175608	12175749	3R	FBgn0027095	12122384	12122498	3R	FBgn0250823	14357520	14357700
1829739	1830848	3R	FBgn0003261	18798499	18799871	2R	FBgn0034797	15359057	15359241	2R	FBgn0260934	7203757	7203911	3R	FBgn0004595	7796010	7796495	3R	FBgn0260743	27398976	27400446	3R	FBgn0028968	4579447	4579519	3L	FBgn0260657	25142645	25143233	3R	FBgn0015622	6626500	6626958	3L	FBgn0004619	11927517	11927714	3R	FBgn0010379	12296215	12296791	3R	FBgn0027053	12296215	12296791	3R	FBgn0027053	2360972	2361092
2183672	2184744	3R	FBgn0014001	5192104	5192554	3R	FBgn0037684	6237074	6237289	3R	FBgn0024957	7386574	7386927	3R	FBgn0037912	8450688	8451949	3R	FBgn0005671	2584921	2585080	2R	FBgn0014009	9345018	9345427	3L	FBgn0035978	13650198	13650493	2R	FBgn0027572	17037109	17037312	3R	FBgn0025803	12296215	12296791	3R	FBgn0027053	5034013	5034981	2L	FBgn0000299	5034013	5034981	2L	FBgn0000299	16946556	16946691
3573976	3574595	3R	FBgn0037513	18289065	18289847	3R	FBgn0024832	6236501	6237011	3R	FBgn0024957	7626314	7626524	3R	FBgn0051116	8845064	8845536	3R	FBgn0020496	13572888	13573334	X	FBgn0030510	9612879	9615464	3L	FBgn0002528	9570790	9571079	X	FBgn0261617	20233040	20233220	3R	FBgn0000036	15472935	15473599	3R	FBgn0038723	3043272	3043389	3L	FBgn0040308	3043272	3043389	3L	FBgn0040308	19340099	19340881
3843930	3847671	3R	FBgn0037541	7386574	7386927	3R	FBgn0037912	7071810	7072115	3R	FBgn0037891	7715313	7715767	3R	FBgn0051368	9193461	9193883	3R	FBgn0027610	13726250	13726706	X	FBgn0052626	12115937	12116674	3L	FBgn0022959	11289273	11289824	X	FBgn0001624	20337206	20339544	3R	FBgn0004118	16170630	16170859	X	FBgn0004066	14001726	14001956	3R	FBgn0042693	14001726	14001956	3R	FBgn0042693	20024997	20025309
18798499	18799871	2R	FBgn0034797	12737959	12738176	2L	FBgn0032456	7386574	7386927	3R	FBgn0037912	7896608	7896831	3R	FBgn0037989	12346476	12346623	X	FBgn0259680	13725373	13725667	X	FBgn0052626	17071216	17071298	3L	FBgn0260943	7499813	7501525	2L	FBgn0085403	20955395	20956510	3R	FBgn0259152	17897055	17897151	3R	FBgn0017397	5993794	5993957	2R	FBgn0004907	14213297	14215168	3R	FBgn0038613	20924256	20924435
5516154	5516825	3R	FBgn0260463	15589320	15589472	3R	FBgn0024963	12737959	12738176	2L	FBgn0032456	10301199	10301333	X	FBgn0000711	12308985	12309505	3R	FBgn0038438	13725201	13725311	X	FBgn0052626	1184083	1184301	U	FBgn0039993	13627118	13627257	X	FBgn0001087	23522857	23524452	3R	FBgn0086346	18370840	18371192	3R	FBgn0038984	14213297	14215168	3R	FBgn0038613	7925276	7926116	2R	FBgn0010339	23464101	23464261
26867266	26867597	3R	FBgn0010015	7626314	7626524	3R	FBgn0051116	15589320	15589472	3R	FBgn0024963	8450688	8451949	3R	FBgn0005671	14052452	14052659	3R	FBgn0262559	14890667	14890739	X	FBgn0000535	6306455	6306829	2R	FBgn0033518	21211138	21214292	X	FBgn0000709	2480187	2481026	3RHet	FBgn0027341	6183818	6183958	X	FBgn0028685	7925276	7926116	2R	FBgn0010339	16170630	16170859	X	FBgn0004066	24886323	24886680
6079312	6080641	3R	FBgn0037801	7715313	7715767	3R	FBgn0051368	7626314	7626524	3R	FBgn0051116	8523841	8525057	3R	FBgn0016693	14053427	14053623	3R	FBgn0262559	370356	370669	4	FBgn0259214	7766062	7770801	2R	FBgn0033661	21254057	21254410	X	FBgn0003423	27398223	27398878	3R	FBgn0028968	20233040	20233220	3R	FBgn0000036	16170630	16170859	X	FBgn0004066	16648524	16648613	3R	FBgn0019936	25688507	25688918
6339990	6340066	3R	FBgn0001235	7896608	7896831	3R	FBgn0037989	7715313	7715767	3R	FBgn0051368	8845064	8845536	3R	FBgn0020496	1155720	1156110	4	FBgn0039927	660733	660837	4	FBgn0039916	10121122	10121711	2R	FBgn0261276	12155281	12157160	2R	FBgn0001308	1798526	1800268	X	FBgn0023511	20337206	20339544	3R	FBgn0004118	16648524	16648613	3R	FBgn0019936	14357520	14357700	2L	FBgn0015791	2565341	2565578
6337481	6337539	3R	FBgn0001235	26023273	26023403	3R	FBgn0039756	7896608	7896831	3R	FBgn0037989	9193461	9193883	3R	FBgn0027610	16798895	16799069	3R	FBgn0002921	659959	660674	4	FBgn0039916	14028997	14029177	2R	FBgn0261619	12438072	12438841	2L	FBgn0020443	4372181	4372327	X	FBgn0000179	20849250	20849871	3R	FBgn0039258	14357520	14357700	2L	FBgn0015791	16946556	16946691	3R	FBgn0023423	5742016	5743525
6502372	6502716	3R	FBgn0037818	8450688	8451949	3R	FBgn0005671	8450688	8451949	3R	FBgn0005671	13153828	13155456	X	FBgn0000346	18880610	18880898	3R	FBgn0039045	1572969	1573308	3L	FBgn0035236	18763873	18764370	2R	FBgn0034789	3817437	3817721	3L	FBgn0004888	8769127	8769893	X	FBgn0011661	20955395	20956510	3R	FBgn0259152	18370840	18371192	3R	FBgn0038984	19340099	19340881	3R	FBgn0039081	27691473	27691758
7049580	7049969	3R	FBgn0020910	8523841	8525057	3R	FBgn0016693	8523841	8525057	3R	FBgn0016693	9892660	9892874	3R	FBgn0038197	18899586	18899723	3R	FBgn0039054	5077535	5077712	2L	FBgn0031681	7229653	7230598	2L	FBgn0259111	9345018	9345427	3L	FBgn0035978	9257590	9259094	X	FBgn0261260	2564207	2564290	X	FBgn0003371	19340099	19340881	3R	FBgn0039081	6183818	6183958	X	FBgn0028685	27683601	27683693
7203757	7203911	3R	FBgn0004595	8876177	8876646	3R	FBgn0038115	8845064	8845536	3R	FBgn0020496	11138122	11138768	3R	FBgn0004117	19763145	19763349	3R	FBgn0001098	3860190	3860423	3L	FBgn0013751	8367096	8367249	2L	FBgn0260439	9612879	9615464	3L	FBgn0002528	11289273	11289824	X	FBgn0001624	27398976	27400446	3R	FBgn0028968	6183818	6183958	X	FBgn0028685	19994579	19994776	3R	FBgn0039160	27678314	27678530
12737959	12738176	2L	FBgn0032456	8875433	8875558	3R	FBgn0038115	8876177	8876646	3R	FBgn0038115	11138831	11139008	3R	FBgn0004117	19763843	19764277	3R	FBgn0001098	4579447	4579519	3L	FBgn0260657	8367312	8367730	2L	FBgn0260439	21680757	21681284	2L	FBgn0000559	15601766	15602271	X	FBgn0030672	517829	518377	X	FBgn0025640	19994579	19994776	3R	FBgn0039160	20024997	20025309	3R	FBgn0011725	17278143	17278548
7564927	7567235	3R	FBgn0002906	26022819	26023210	3R	FBgn0039756	8875433	8875558	3R	FBgn0038115	12346476	12346623	X	FBgn0259680	20544043	20544780	3R	FBgn0039219	12364861	12365671	3L	FBgn0036279	11117166	11118075	2L	FBgn0027582	17071216	17071298	3L	FBgn0260943	7499813	7501525	2L	FBgn0085403	4263708	4263823	X	FBgn0029706	20082082	20082826	3R	FBgn0011225	20082082	20082826	3R	FBgn0011225	7999301	7999927
15589320	15589472	3R	FBgn0024963	17567607	17568081	3R	FBgn0038897	9193461	9193883	3R	FBgn0027610	786733	788178	2L	FBgn0000442	22082947	22083763	3R	FBgn0000064	20825946	20826305	3L	FBgn0259243	11152335	11152554	2L	FBgn0032350	21489521	21489841	3L	FBgn0015239	13627118	13627257	X	FBgn0001087	7958566	7958794	X	FBgn0004657	20849250	20849871	3R	FBgn0039258	20849250	20849871	3R	FBgn0039258	13675506	13675766
7626314	7626524	3R	FBgn0051116	9193461	9193883	3R	FBgn0027610	13153828	13155456	X	FBgn0000346	12087984	12088808	3R	FBgn0040237	22526149	22526462	3R	FBgn0023179	1184083	1184301	U	FBgn0039993	11152139	11152271	2L	FBgn0032350	1184083	1184301	U	FBgn0039993	16551254	16554505	X	FBgn0003189	9501662	9502325	X	FBgn0027084	20893107	20893577	3R	FBgn0011336	20893107	20893577	3R	FBgn0011336	15821414	15821917
7896608	7896831	3R	FBgn0037989	10219833	10221477	3R	FBgn0086901	9892660	9892874	3R	FBgn0038197	12308985	12309505	3R	FBgn0038438	1186176	1186993	4	FBgn0039925	4800110	4800692	2R	FBgn0003074					4799522	4799761	2R	FBgn0003074	21474008	21474757	X	FBgn0027588	9674544	9674925	X	FBgn0030151	23464101	23464261	3R	FBgn0039532	20924256	20924435	3R	FBgn0053096	17763015	17763849
26023273	26023403	3R	FBgn0039756	11138122	11138768	3R	FBgn0004117	11138122	11138768	3R	FBgn0004117	12918009	12920040	3R	FBgn0014141	4815493	4816645	3L	FBgn0261797	4798931	4799459	2R	FBgn0003074					6306455	6306829	2R	FBgn0033518	22776520	22776835	3L	FBgn0052451	11322562	11322902	X	FBgn0001145	24886323	24886680	3R	FBgn0039632	23464101	23464261	3R	FBgn0039532	654117	654486
8862222	8863535	3R	FBgn0003308	11138831	11139008	3R	FBgn0004117	11138831	11139008	3R	FBgn0004117	14002029	14002421	3R	FBgn0042693	12828649	12828997	2R	FBgn0003091	6000122	6000463	2R	FBgn0003071					10121122	10121711	2R	FBgn0261276	897496	897820	4	FBgn0025726	15601766	15602271	X	FBgn0030672	25143558	25143691	3R	FBgn0015622	24886323	24886680	3R	FBgn0039632	201441	201758
26022819	26023210	3R	FBgn0039756	12346476	12346623	X	FBgn0259680	12346476	12346623	X	FBgn0259680	14052452	14052659	3R	FBgn0262559	12829458	12829659	2R	FBgn0003091	7766062	7770801	2R	FBgn0033661					11877957	11878178	2R	FBgn0034057	569879	570199	3L	FBgn0035142	13479724	13479860	X	FBgn0086674	25688507	25688918	3R	FBgn0039713	25688507	25688918	3R	FBgn0039713	5077774	5078092
17567607	17568081	3R	FBgn0038897	786733	788178	2L	FBgn0000442	786733	788178	2L	FBgn0000442	14053427	14053623	3R	FBgn0262559	27398976	27400446	3R	FBgn0028968	11884782	11885508	2R	FBgn0020236					12214479	12214665	2R	FBgn0262511	1795793	1795996	3L	FBgn0011573	21474008	21474757	X	FBgn0027588	27043462	27043666	3R	FBgn0039830	2564207	2564290	X	FBgn0003371	5077535	5077712
9209186	9210301	3R	FBgn0038145	5013675	5015592	2L	FBgn0016075	12087984	12088808	3R	FBgn0040237	16147424	16147602	3R	FBgn0261550	5742016	5743525	2R	FBgn0027580	14744389	14744596	2R	FBgn0034405					13162915	13163568	2R	FBgn0261642	3817437	3817721	3L	FBgn0004888	897496	897820	4	FBgn0025726	2564207	2564290	X	FBgn0003371	27678314	27678530	3R	FBgn0011224	3322910	3324636
10219833	10221477	3R	FBgn0086901	12918009	12920040	3R	FBgn0014141	12308985	12309505	3R	FBgn0038438	16478873	16479286	3R	FBgn0038818	1921554	1921904	X	FBgn0000667	15196898	15197088	2R	FBgn0034433					14028997	14029177	2R	FBgn0261619	9345018	9345427	3L	FBgn0035978	838049	838624	3L	FBgn0035165	27398976	27400446	3R	FBgn0028968	1800339	1801467	X	FBgn0023511	7368505	7369008
17040831	17041233	X	FBgn0002590	14002029	14002421	3R	FBgn0042693	5013675	5015592	2L	FBgn0016075	1154501	1154698	4	FBgn0039927	1919808	1920942	X	FBgn0000667	17970210	17972429	2R	FBgn0034691					15246691	15247349	2R	FBgn0034436	9612879	9615464	3L	FBgn0002528	1795793	1795996	3L	FBgn0011573	1800339	1801467	X	FBgn0023511	7999301	7999927	X	FBgn0040319	8290635	8290719
11138122	11138768	3R	FBgn0004117	5993446	5993609	2R	FBgn0004907	12918009	12920040	3R	FBgn0014141	16798895	16799069	3R	FBgn0002921	2473610	2473973	X	FBgn0040377	18763873	18764370	2R	FBgn0034789					19938486	19938640	2R	FBgn0003353	13407437	13407700	3L	FBgn0260049	1873117	1873983	3L	FBgn0002183	4263708	4263823	X	FBgn0029706	9674544	9674925	X	FBgn0030151	8962598	8962985
11138831	11139008	3R	FBgn0004117	14129854	14130591	3R	FBgn0038603	14002029	14002421	3R	FBgn0042693	13490409	13490781	X	FBgn0004169	4598228	4598550	X	FBgn0028325	20447815	20447933	2R	FBgn0016687					19948336	19948516	2R	FBgn0034968	16782559	16784043	3L	FBgn0036663	5638775	5641337	3L	FBgn0035625	7999301	7999927	X	FBgn0040319	11322562	11322902	X	FBgn0001145	8966561	8967171
11687493	11687657	3R	FBgn0051183	14509226	14509547	3R	FBgn0038641	14052452	14052659	3R	FBgn0262559	18880451	18880553	3R	FBgn0039045	5140556	5143433	X	FBgn0086911	3721379	3721589	2L	FBgn0003386					295704	296811	2L	FBgn0024352	17537561	17537717	3L	FBgn0259174	8174851	8175032	3L	FBgn0035848	9142575	9143214	X	FBgn0010269	13479927	13480087	X	FBgn0086674	8965785	8966501
12346476	12346623	X	FBgn0259680	15586117	15586353	3R	FBgn0024963	14053427	14053623	3R	FBgn0262559	18899586	18899723	3R	FBgn0039054	3674739	3675037	2R	FBgn0015614	7234527	7234997	2L	FBgn0259111					8367096	8367249	2L	FBgn0260439	21530340	21530480	3L	FBgn0015283	8960382	8960616	3L	FBgn0035944	9674544	9674925	X	FBgn0030151	13675506	13675766	X	FBgn0030521	9663211	9664808
786733	788178	2L	FBgn0000442	16478873	16479286	3R	FBgn0038818	5993446	5993609	2R	FBgn0004907	19763145	19763349	3R	FBgn0001098	13649848	13650140	2R	FBgn0027572	7229653	7230598	2L	FBgn0259111					8367312	8367730	2L	FBgn0260439	1184083	1184301	U	FBgn0039993	9404917	9405082	3L	FBgn0035987	11322562	11322902	X	FBgn0001145	18007480	18007608	X	FBgn0004028	11600752	11601283
5013675	5015592	2L	FBgn0016075	1154501	1154698	4	FBgn0039927	14129854	14130591	3R	FBgn0038603	19763843	19764277	3R	FBgn0001098	17274647	17274939	2R	FBgn0034628	8058841	8060504	2L	FBgn0011230					8404005	8405779	2L	FBgn0020497	1896568	1896689	2R	FBgn0004603	10624620	10626418	3L	FBgn0001179	13479724	13479860	X	FBgn0086674	838049	838624	3L	FBgn0035165	15580105	15580696
5993446	5993609	2R	FBgn0004907	16789649	16789915	3R	FBgn0002921	14509226	14509547	3R	FBgn0038641	20766894	20769153	3L	FBgn0016696	1192268	1192625	2L	FBgn0031322	9340059	9340488	2L	FBgn0026439									21661348	21661465	2L	FBgn0032956	12398102	12398260	3L	FBgn0052103	13479927	13480087	X	FBgn0086674	1572524	1572782	3L	FBgn0035236	17613829	17613994
14129854	14130591	3R	FBgn0038603	16792120	16792335	3R	FBgn0002921	15044911	15045062	3R	FBgn0262468	10494428	10494811	2L	FBgn0086347	11299307	11299456	X	FBgn0001624	11152335	11152554	2L	FBgn0032350									4799522	4799761	2R	FBgn0003074	15563789	15565058	3L	FBgn0036511	13675506	13675766	X	FBgn0030521	12439054	12439230	2L	FBgn0020443	20305283	20305711
15586117	15586353	3R	FBgn0024963	16792830	16792924	3R	FBgn0002921	15586117	15586353	3R	FBgn0024963	10494288	10494367	2L	FBgn0086347	13627118	13627257	X	FBgn0001087	11152139	11152271	2L	FBgn0032350									5799819	5800268	2R	FBgn0033465	21530340	21530480	3L	FBgn0015283	15624810	15625000	X	FBgn0030674	5077774	5078092	2L	FBgn0031681	20343405	20343580
16478873	16479286	3R	FBgn0038818	16798895	16799069	3R	FBgn0002921	16147424	16147602	3R	FBgn0261550	20544043	20544780	3R	FBgn0039219	13666819	13667786	X	FBgn0003218													5880268	5880422	2R	FBgn0261014	1896568	1896689	2R	FBgn0004603	16534126	16534273	X	FBgn0261791	5077535	5077712	2L	FBgn0031681	21332996	21334391
16792120	16792335	3R	FBgn0002921	13490412	13490781	X	FBgn0004169	16478873	16479286	3R	FBgn0038818	21507827	21508013	3R	FBgn0039358	13726250	13726706	X	FBgn0052626													11877957	11878178	2R	FBgn0034057	21661348	21661465	2L	FBgn0032956	21474008	21474757	X	FBgn0027588	8174851	8175032	3L	FBgn0035848	266254	266409
16792830	16792924	3R	FBgn0002921	13490409	13490781	X	FBgn0004169	1154501	1154698	4	FBgn0039927	22082947	22083763	3R	FBgn0000064	13725373	13725667	X	FBgn0052626													12077268	12079536	2R	FBgn0034087	5880268	5880422	2R	FBgn0261014	897496	897820	4	FBgn0025726	8960382	8960616	3L	FBgn0035944	2583397	2583770
16798895	16799069	3R	FBgn0002921	17598858	17599221	3R	FBgn0027575	16789649	16789915	3R	FBgn0002921	22526149	22526462	3R	FBgn0023179	13725201	13725311	X	FBgn0052626													12214479	12214665	2R	FBgn0262511	7776454	7776894	2R	FBgn0033663	1216468	1216717	4	FBgn0039924	8966561	8967171	3L	FBgn0086706	21661348	21661465
13490409	13490781	X	FBgn0004169	18185247	18185482	3R	FBgn0038947	16792120	16792335	3R	FBgn0002921	1186176	1186993	4	FBgn0039925	14890667	14890739	X	FBgn0000535													13162915	13163568	2R	FBgn0261642	12031532	12032218	2R	FBgn0027091	838049	838624	3L	FBgn0035165	11600752	11601283	3L	FBgn0036180	9074486	9074824
17092948	17093175	3R	FBgn0016700	18880610	18880898	3R	FBgn0039045	16792830	16792924	3R	FBgn0002921	23484338	23484643	3R	FBgn0002772	14893891	14894143	X	FBgn0000535													15246691	15247349	2R	FBgn0034436	10120693	10121066	2R	FBgn0261276	1572524	1572782	3L	FBgn0035236	12398102	12398260	3L	FBgn0052103	5457719	5460288
17097877	17098158	3R	FBgn0038877	18880451	18880553	3R	FBgn0039045	16798895	16799069	3R	FBgn0002921	2477230	2477685	3RHet	FBgn0027341	15820850	15821007	X	FBgn0010240													16142913	16143076	2R	FBgn0025720	10638650	10639156	2R	FBgn0028689	1795793	1795996	3L	FBgn0011573	15580105	15580696	3L	FBgn0036516	5765437	5766059
17598858	17599221	3R	FBgn0027575	18899586	18899723	3R	FBgn0039054	16939668	16939789	3R	FBgn0015790	4815493	4816645	3L	FBgn0261797	18062436	18062525	X	FBgn0030897													18771871	18772187	2R	FBgn0034792	11088162	11088432	2R	FBgn0033995	1873117	1873983	3L	FBgn0002183	16087088	16087648	3L	FBgn0036566	6359980	6360717
18185247	18185482	3R	FBgn0038947	19340099	19340881	3R	FBgn0039081	13490412	13490781	X	FBgn0004169	12828649	12828997	2R	FBgn0003091	18094688	18094777	X	FBgn0083228													18771871	18772184	2R	FBgn0034792	11881967	11882307	2R	FBgn0020236	5077774	5078092	2L	FBgn0031681	17613829	17613994	3L	FBgn0036740	6357451	6357810
18880610	18880898	3R	FBgn0039045	20765705	20769153	3L	FBgn0016696	13490409	13490781	X	FBgn0004169	12829458	12829659	2R	FBgn0003091	18063522	18063600	X	FBgn0030897													19938486	19938640	2R	FBgn0003353	13162915	13163568	2R	FBgn0261642	5077535	5077712	2L	FBgn0031681	20343405	20343580	3L	FBgn0036974	7098378	7101412
18880451	18880553	3R	FBgn0039045	23231937	23232117	3L	FBgn0037212	18185247	18185482	3R	FBgn0038947	25836925	25837329	3R	FBgn0039737	18400449	18400689	X	FBgn0030932													19948336	19948516	2R	FBgn0034968	16142913	16143076	2R	FBgn0025720	8174851	8175032	3L	FBgn0035848	20427034	20427132	3L	FBgn0019947	7193377	7193603
18899586	18899723	3R	FBgn0039054	20650218	20650356	3R	FBgn0045980	18880451	18880553	3R	FBgn0039045	26272286	26272895	3R	FBgn0028646	21895317	21895749	X	FBgn0027279													295704	296811	2L	FBgn0024352	18771871	18772184	2R	FBgn0034792	8960382	8960616	3L	FBgn0035944	21530340	21530480	3L	FBgn0015283	9379160	9379400
19340099	19340881	3R	FBgn0039081	21507827	21508013	3R	FBgn0039358	18899586	18899723	3R	FBgn0039054	27043462	27043666	3R	FBgn0039830	370356	370669	4	FBgn0259214													2792482	2792676	2L	FBgn0004242	295704	296811	2L	FBgn0024352	8966561	8967171	3L	FBgn0086706	23088006	23088311	3L	FBgn0024733	10121122	10121711
20766894	20769153	3L	FBgn0016696	22526149	22526462	3R	FBgn0023179	19763145	19763349	3R	FBgn0001098	27398976	27400446	3R	FBgn0028968	545530	547146	4	FBgn0004607													8404005	8405779	2L	FBgn0020497	1708061	1708214	2L	FBgn0031356	9404917	9405082	3L	FBgn0035987	266254	266409	2R	FBgn0260798	11550977	11551303
20765705	20769153	3L	FBgn0016696	23484338	23484643	3R	FBgn0002772	19763843	19764277	3R	FBgn0001098	27618427	27619192	3R	FBgn0039877	660733	660837	4	FBgn0039916													9763836	9764648	2L	FBgn0025117	2582867	2583318	2L	FBgn0026479	10624620	10626418	3L	FBgn0001179	2583397	2583770	2R	FBgn0259483	11992538	11992687
20082082	20082826	3R	FBgn0011225	2480187	2481026	3RHet	FBgn0027341	10494428	10494811	2L	FBgn0086347	5742016	5743525	2R	FBgn0027580	899477	899618	4	FBgn0025726													10266198	10266313	2L	FBgn0259482	2792482	2792676	2L	FBgn0004242	12398102	12398260	3L	FBgn0052103	5765437	5766059	2R	FBgn0033460	14057820	14058162
20337206	20337381	3R	FBgn0004118	2477230	2477685	3RHet	FBgn0027341	10494288	10494367	2L	FBgn0086347	1924248	1924401	X	FBgn0000667	1145062	1145324	4	FBgn0013749													13209660	13209845	2L	FBgn0032482	3512385	3512843	2L	FBgn0053123	15563789	15565058	3L	FBgn0036511	5880268	5880422	2R	FBgn0261014	15264525	15265192
20340032	20340160	3R	FBgn0004118	12828649	12828997	2R	FBgn0003091	23231937	23232117	3L	FBgn0037212	1921554	1921904	X	FBgn0000667	1573680	1573764	3L	FBgn0035236																	4396969	4399074	2L	FBgn0022153	16087088	16087648	3L	FBgn0036566	6357873	6358254	2R	FBgn0261862	18102387	18103690
20339789	20339974	3R	FBgn0004118	12829458	12829659	2R	FBgn0003091	20544043	20544780	3R	FBgn0039219	1919808	1920942	X	FBgn0000667	19962182	19962340	3L	FBgn0004852																	7230889	7231183	2L	FBgn0259111	20343405	20343580	3L	FBgn0036974	6357451	6357810	2R	FBgn0261862	19948336	19948516
23231937	23232117	3L	FBgn0037212	24939716	24939877	3R	FBgn0039635	21507827	21508013	3R	FBgn0039358	2473610	2473973	X	FBgn0040377	5077535	5077712	2L	FBgn0031681																	8307147	8307873	2L	FBgn0032015	21530340	21530480	3L	FBgn0015283	7193377	7193603	2R	FBgn0025373	19957523	19957765
20650218	20650356	3R	FBgn0045980	25836925	25837329	3R	FBgn0039737	22082947	22083763	3R	FBgn0000064	3775487	3775995	X	FBgn0028665	3860190	3860423	3L	FBgn0013751																	9763836	9764648	2L	FBgn0025117	24203121	24203238	3L	FBgn0011288	7766062	7770801	2R	FBgn0033661	19959514	19959747
21506988	21507767	3R	FBgn0039358	27398976	27400446	3R	FBgn0028968	22526149	22526462	3R	FBgn0023179	4263708	4263823	X	FBgn0029706	4115305	4115646	3L	FBgn0035499																	10266198	10266313	2L	FBgn0259482	2583397	2583770	2R	FBgn0259483	7776454	7776894	2R	FBgn0033663	231740	231826
21507827	21508013	3R	FBgn0039358	5742016	5743525	2R	FBgn0027580	22812956	22813060	3R	FBgn0051075	4598228	4598550	X	FBgn0028325	4241235	4241435	3L	FBgn0035515																	10358711	10359938	2L	FBgn0027568	5880268	5880422	2R	FBgn0261014	8504292	8504446	2R	FBgn0004435	111907	112019
22082947	22083763	3R	FBgn0000064	15902025	15902251	3L	FBgn0036544	23484338	23484643	3R	FBgn0002772	5140556	5143433	X	FBgn0086911	4811552	4811669	3L	FBgn0261797																	10403730	10403828	2L	FBgn0032240	7766062	7770801	2R	FBgn0033661	8541815	8542221	2R	FBgn0033762	112690	113369
22526149	22526462	3R	FBgn0023179	1924248	1924401	X	FBgn0000667	2477230	2477685	3RHet	FBgn0027341	3674739	3675037	2R	FBgn0015614	8095993	8097918	3L	FBgn0262579																	11116910	11117106	2L	FBgn0027582	7776454	7776894	2R	FBgn0033663	10638650	10639156	2R	FBgn0028689	2229638	2229813
22953559	22954299	3R	FBgn0039492	1953508	1953794	X	FBgn0025625	4815493	4816645	3L	FBgn0261797	6574331	6574531	X	FBgn0028336	9345018	9345427	3L	FBgn0035978																	15266596	15266734	2L	FBgn0261268	8504292	8504446	2R	FBgn0004435	11550977	11551303	2R	FBgn0023441	2361160	2361585
23484338	23484643	3R	FBgn0002772	2098542	2098742	X	FBgn0023549	12828649	12828997	2R	FBgn0003091	13649848	13650140	2R	FBgn0027572	9677622	9677955	3L	FBgn0036030																					8541815	8542221	2R	FBgn0033762	11884400	11884723	2R	FBgn0020236	8219362	8219806
2480187	2481026	3RHet	FBgn0027341	2473610	2473973	X	FBgn0040377	12829458	12829659	2R	FBgn0003091	17274647	17274939	2R	FBgn0034628	12364861	12365671	3L	FBgn0036279																					12031532	12032218	2R	FBgn0027091	12229349	12229920	2R	FBgn0034117	13209660	13209845
2477230	2477685	3RHet	FBgn0027341	2686159	2686813	X	FBgn0003996	24938931	24939171	3R	FBgn0039635	7999301	7999927	X	FBgn0040319	16644233	16644355	3L	FBgn0260960																					10638650	10639156	2R	FBgn0028689	13723256	13723354	2R	FBgn0259211	13297619	13298456
12828649	12828997	2R	FBgn0003091	16491826	16492791	3L	FBgn0003515	25836925	25837329	3R	FBgn0039737	7998070	7999226	X	FBgn0040319	20255756	20255941	3L	FBgn0004366																					11088162	11088432	2R	FBgn0033995	19939553	19939692	2R	FBgn0003353	15266596	15266734
12829458	12829659	2R	FBgn0003091	5892980	5893533	X	FBgn0027546	26272286	26272895	3R	FBgn0028646	1192256	1192625	2L	FBgn0031322	20825946	20826305	3L	FBgn0259243																					11885572	11885757	2R	FBgn0020236	19957523	19957765	2R	FBgn0034971	16724232	16724794
24939716	24939877	3R	FBgn0039635	6574331	6574531	X	FBgn0028336	27043462	27043666	3R	FBgn0039830	1192268	1192625	2L	FBgn0031322	21830877	21831244	3L	FBgn0037138																					11884400	11884723	2R	FBgn0020236	19959514	19959747	2R	FBgn0034971	19445345	19446026
26304841	26305149	3R	FBgn0039776	13649848	13650140	2R	FBgn0027572	27618427	27619192	3R	FBgn0039877	11289273	11289824	X	FBgn0001624	24203121	24203238	3L	FBgn0011288																					11881967	11882307	2R	FBgn0020236	20183431	20184907	2R	FBgn0034999	21681344	21681558
26309842	26310324	3R	FBgn0039776	9259911	9265571	X	FBgn0261260	5742016	5743525	2R	FBgn0027580	11299307	11299456	X	FBgn0001624	1184083	1184301	U	FBgn0039993																					13162915	13163568	2R	FBgn0261642	231740	231826	3LHet	FBgn0028993
9696191	9698431	2L	FBgn0000273	1192256	1192625	2L	FBgn0031322	15902025	15902251	3L	FBgn0036544	13627118	13627257	X	FBgn0001087	2138581	2139357	2R	FBgn0033075																					15330306	15330603	2R	FBgn0013325	111907	112019	2L	FBgn0005278
26868481	26868574	3R	FBgn0010015	1192268	1192625	2L	FBgn0031322	1924248	1924401	X	FBgn0000667	13663177	13663587	X	FBgn0003218	4800110	4800692	2R	FBgn0003074																					19939553	19939692	2R	FBgn0003353	2361160	2361585	2L	FBgn0014010
27280297	27280486	3R	FBgn0261988	11289273	11289824	X	FBgn0001624	1921554	1921904	X	FBgn0000667	13666819	13667786	X	FBgn0003218	4798931	4799459	2R	FBgn0003074																					19957523	19957765	2R	FBgn0034971	2582867	2583318	2L	FBgn0026479
27398976	27400446	3R	FBgn0028968	11299307	11299456	X	FBgn0001624	1919808	1920942	X	FBgn0000667	13726250	13726706	X	FBgn0052626	6000122	6000463	2R	FBgn0003071																					19959514	19959747	2R	FBgn0034971	4396969	4399074	2L	FBgn0022153
5742016	5743525	2R	FBgn0027580	11318303	11318487	X	FBgn0001145	2098542	2098742	X	FBgn0023549	13725373	13725667	X	FBgn0052626	6000521	6000675	2R	FBgn0003071																					111907	112019	2L	FBgn0005278	7230889	7231183	2L	FBgn0259111
15902025	15902251	3L	FBgn0036544	11323015	11323206	X	FBgn0001145	2473610	2473973	X	FBgn0040377	13725201	13725311	X	FBgn0052626	6002422	6002610	2R	FBgn0003071																					1708061	1708214	2L	FBgn0031356	8307147	8307873	2L	FBgn0032015
17555022	17561265	X	FBgn0250788	16175717	16176236	2L	FBgn0001991	2686159	2686813	X	FBgn0003996	14890667	14890739	X	FBgn0000535	6003320	6004162	2R	FBgn0003071																					2361160	2361585	2L	FBgn0014010	10358711	10359938	2L	FBgn0027568
1924248	1924401	X	FBgn0000667	16176592	16176802	2L	FBgn0001991	16491826	16492791	3L	FBgn0003515	14893891	14894143	X	FBgn0000535	6306455	6306829	2R	FBgn0033518																					2582867	2583318	2L	FBgn0026479	11116910	11117106	2L	FBgn0027582
2098542	2098742	X	FBgn0023549	16176865	16177074	2L	FBgn0001991	3775487	3775995	X	FBgn0028665	15820850	15821007	X	FBgn0010240	8511654	8511808	2R	FBgn0050054																					2792482	2792676	2L	FBgn0004242	13771337	13772571	2L	FBgn0028541
2473610	2473973	X	FBgn0040377	16184447	16185106	2L	FBgn0001991	4263708	4263823	X	FBgn0029706	16281004	16281322	X	FBgn0030745	8560169	8560542	2R	FBgn0261625																					3512385	3512843	2L	FBgn0053123	15266596	15266734	2L	FBgn0261268
2590021	2590890	X	FBgn0024992	13479724	13479860	X	FBgn0086674	4598228	4598550	X	FBgn0028325	16693215	16693611	X	FBgn0030791	8559062	8560092	2R	FBgn0261625																					4396969	4399074	2L	FBgn0022153	16180139	16180246	2L	FBgn0001991
2686159	2686813	X	FBgn0003996	13479927	13480125	X	FBgn0086674	5128732	5131469	X	FBgn0086911	18007480	18007608	X	FBgn0004028	11884782	11885508	2R	FBgn0020236																					7230889	7231183	2L	FBgn0259111	16724232	16724794	2L	FBgn0027779
16491826	16492791	3L	FBgn0003515	14165830	14166580	X	FBgn0002917	5140556	5143433	X	FBgn0086911	18062436	18062525	X	FBgn0030897	11936992	11937124	2R	FBgn0034071																					8307147	8307873	2L	FBgn0032015	22428349	22428786	2L	FBgn0064225
4372181	4372327	X	FBgn0000179	14168579	14168833	X	FBgn0002917	3674739	3675037	2R	FBgn0015614	18094688	18094777	X	FBgn0083228	12819969	12820083	2R	FBgn0003091																					9575502	9576380	2L	FBgn0028479
5892980	5893533	X	FBgn0027546	14169166	14169439	X	FBgn0002917	6574331	6574531	X	FBgn0028336	18063522	18063600	X	FBgn0030897	14744389	14744596	2R	FBgn0034405																					9763836	9764648	2L	FBgn0025117
6002063	6003979	X	FBgn0029846	14887656	14887799	X	FBgn0000535	13649848	13650140	2R	FBgn0027572	18285031	18285999	X	FBgn0052549	17970210	17972429	2R	FBgn0034691																					10266198	10266313	2L	FBgn0259482
6701529	6701681	X	FBgn0029903	14890667	14890739	X	FBgn0000535	17274647	17274939	2R	FBgn0034628	18400449	18400689	X	FBgn0030932	20057650	20058289	2R	FBgn0034985																					10358711	10359938	2L	FBgn0027568
9259911	9265571	X	FBgn0261260	14893891	14894143	X	FBgn0000535	7999301	7999927	X	FBgn0040319	19020039	19020320	X	FBgn0030984	1014550	1014716	2L	FBgn0031294																					10403730	10403828	2L	FBgn0032240
9257590	9259094	X	FBgn0261260	15218104	15219233	X	FBgn0004924	7998070	7999226	X	FBgn0040319	206453	206542	4	FBgn0039890	2134439	2134967	2L	FBgn0004507																					11116910	11117106	2L	FBgn0027582
1192256	1192625	2L	FBgn0031322	15820850	15821007	X	FBgn0010240	1192256	1192625	2L	FBgn0031322	21254057	21254410	X	FBgn0003423	2135038	2136644	2L	FBgn0004507																					12691363	12691502	2L	FBgn0032444
1192268	1192625	2L	FBgn0031322	16281004	16281322	X	FBgn0030745	1192268	1192625	2L	FBgn0031322	21895317	21895749	X	FBgn0027279	2747311	2748255	2L	FBgn0250906																					13771337	13772571	2L	FBgn0028541
10655611	10655892	X	FBgn0052675	16736366	16736549	X	FBgn0024941	11289273	11289824	X	FBgn0001624	21898500	21898697	X	FBgn0027279	2792482	2792676	2L	FBgn0004242																					15266596	15266734	2L	FBgn0261268
11299307	11299456	X	FBgn0001624	18007480	18007608	X	FBgn0004028	11299307	11299456	X	FBgn0001624	370356	370669	4	FBgn0259214	4193539	4193679	2L	FBgn0031589																					16180139	16180246	2L	FBgn0001991
11318315	11318487	X	FBgn0001145	18094688	18094777	X	FBgn0083228	13479724	13479860	X	FBgn0086674	293741	294338	4	FBgn0042696	7234527	7234997	2L	FBgn0259111																					16724232	16724794	2L	FBgn0027779
11318303	11318487	X	FBgn0001145	18063522	18063600	X	FBgn0030897	13479927	13480125	X	FBgn0086674	545530	547146	4	FBgn0004607	7229653	7230598	2L	FBgn0259111
11323015	11323206	X	FBgn0001145	18285031	18285999	X	FBgn0052549	13666819	13667786	X	FBgn0003218	660733	660837	4	FBgn0039916	9553588	9553728	2L	FBgn0032129
16175717	16176236	2L	FBgn0001991	19020039	19020320	X	FBgn0030984	13726250	13726706	X	FBgn0052626	899477	899618	4	FBgn0025726	9575502	9576229	2L	FBgn0028479
16176592	16176802	2L	FBgn0001991	19083067	19083580	X	FBgn0030993	13725373	13725667	X	FBgn0052626	897143	897415	4	FBgn0025726	11152335	11152554	2L	FBgn0032350
16176865	16177074	2L	FBgn0001991	21895317	21895749	X	FBgn0027279	13725201	13725311	X	FBgn0052626	1122560	1122725	4	FBgn0005561	11152139	11152271	2L	FBgn0032350
16184447	16185106	2L	FBgn0001991	293741	294338	4	FBgn0042696	14887656	14887799	X	FBgn0000535	1145062	1145324	4	FBgn0013749	13297619	13298456	2L	FBgn0051729
7499813	7501525	2L	FBgn0085403	654547	654750	4	FBgn0039915	14890667	14890739	X	FBgn0000535	1573680	1573764	3L	FBgn0035236	16724859	16724993	2L	FBgn0027779
13479724	13479860	X	FBgn0086674	1250828	1250964	4	FBgn0053653	14893891	14894143	X	FBgn0000535	19962182	19962340	3L	FBgn0004852
14165830	14166580	X	FBgn0002917	1239628	1239754	3L	FBgn0035192	15820850	15821007	X	FBgn0010240	5077535	5077712	2L	FBgn0031681
14168579	14168833	X	FBgn0002917	19962182	19962340	3L	FBgn0004852	16281004	16281322	X	FBgn0030745	3817437	3817721	3L	FBgn0004888
14169166	14169439	X	FBgn0002917	3351496	3351686	3L	FBgn0004167	16736366	16736549	X	FBgn0024941	4115305	4115646	3L	FBgn0035499
14640606	14642092	X	FBgn0015774	3354949	3357922	3L	FBgn0004167	16735970	16736256	X	FBgn0024941	4241235	4241435	3L	FBgn0035515
14887656	14887799	X	FBgn0000535	4072490	4073091	3L	FBgn0016013	18007480	18007608	X	FBgn0004028	4822023	4822626	3L	FBgn0261797
15218104	15219233	X	FBgn0004924	4076799	4076877	3L	FBgn0004516	18062436	18062525	X	FBgn0030897	4811552	4811669	3L	FBgn0261797
15821414	15821917	X	FBgn0010240	4115305	4115646	3L	FBgn0035499	18094688	18094777	X	FBgn0083228	4807892	4811490	3L	FBgn0261797
16281004	16281322	X	FBgn0030745	4813328	4815436	3L	FBgn0261797	18063522	18063600	X	FBgn0030897	5139958	5140161	3L	FBgn0028962
16443511	16443939	X	FBgn0011742	4811552	4811669	3L	FBgn0261797	18285031	18285999	X	FBgn0052549	6708808	6708934	3L	FBgn0005626
16551254	16554505	X	FBgn0003189	6253081	6253536	3L	FBgn0001258	19020039	19020320	X	FBgn0030984	8095993	8097918	3L	FBgn0262579
16736366	16736549	X	FBgn0024941	6708808	6708934	3L	FBgn0005626	19083067	19083580	X	FBgn0030993	8123525	8123656	3L	FBgn0010350
17039049	17039165	X	FBgn0002590	8123525	8123656	3L	FBgn0010350	206453	206542	4	FBgn0039890	8955811	8957564	3L	FBgn0035942
18007480	18007608	X	FBgn0004028	8960382	8960616	3L	FBgn0035944	21895317	21895749	X	FBgn0027279	8960382	8960616	3L	FBgn0035944
18094688	18094777	X	FBgn0083228	9345018	9345427	3L	FBgn0035978	293741	294338	4	FBgn0042696	9345702	9345927	3L	FBgn0035978
18285031	18285999	X	FBgn0052549	9682365	9682548	3L	FBgn0036030	545530	547146	4	FBgn0004607	9345018	9345427	3L	FBgn0035978
19020039	19020320	X	FBgn0030984	9679465	9679563	3L	FBgn0036030	654547	654750	4	FBgn0039915	9682365	9682548	3L	FBgn0036030
19083067	19083580	X	FBgn0030993	15280351	15281948	2R	FBgn0261439	899477	899618	4	FBgn0025726	9677622	9677955	3L	FBgn0036030
19432725	19432832	X	FBgn0052532	12367388	12367646	3L	FBgn0036279	1122560	1122725	4	FBgn0005561	12398102	12398260	3L	FBgn0052103
21895317	21895749	X	FBgn0027279	12365734	12365869	3L	FBgn0036279	19962182	19962340	3L	FBgn0004852	16166906	16167670	2R	FBgn0034497
470997	471135	4	FBgn0016126	12363037	12363266	3L	FBgn0036279	3817437	3817721	3L	FBgn0004888	8525160	8527275	2R	FBgn0011604
544957	545138	4	FBgn0004607	12362149	12362384	3L	FBgn0036279	4072490	4073091	3L	FBgn0016013	16644233	16644355	3L	FBgn0260960
654547	654750	4	FBgn0039915	12398102	12398260	3L	FBgn0052103	4076799	4076877	3L	FBgn0004516	16788351	16789437	3L	FBgn0036663
738280	738555	4	FBgn0005558	13535175	13535318	3L	FBgn0262350	4115305	4115646	3L	FBgn0035499	16786374	16787537	3L	FBgn0036663
895829	896110	4	FBgn0025726	13532043	13532219	3L	FBgn0262350	4241235	4241435	3L	FBgn0035515	16786176	16786306	3L	FBgn0036663
892538	892700	4	FBgn0025726	16166906	16167670	2R	FBgn0034497	4822023	4822626	3L	FBgn0261797	16785749	16786107	3L	FBgn0036663
1012692	1012872	4	FBgn0019650	15901808	15901958	3L	FBgn0036544	4813328	4815436	3L	FBgn0261797	16784681	16784790	3L	FBgn0036663
1058272	1058366	4	FBgn0004624	15899094	15899293	3L	FBgn0036544	4811552	4811669	3L	FBgn0261797	17841238	17842116	3L	FBgn0036762
1122560	1122725	4	FBgn0005561	16644233	16644355	3L	FBgn0260960	5139958	5140161	3L	FBgn0028962	20254824	20254991	3L	FBgn0004366
1247203	1247378	4	FBgn0053653	16788351	16789437	3L	FBgn0036663	6708808	6708934	3L	FBgn0005626	20255756	20255941	3L	FBgn0004366
1247445	1247676	4	FBgn0053653	16786374	16787537	3L	FBgn0036663	8095993	8097918	3L	FBgn0262579	20367999	20368269	3L	FBgn0001247
1249478	1249653	4	FBgn0053653	16786176	16786306	3L	FBgn0036663	8123525	8123656	3L	FBgn0010350	20825946	20826305	3L	FBgn0259243
1250828	1250964	4	FBgn0053653	16785749	16786107	3L	FBgn0036663	8955811	8957564	3L	FBgn0035942	21489521	21489841	3L	FBgn0015239
1252273	1252562	4	FBgn0053653	16785541	16785686	3L	FBgn0036663	8960382	8960616	3L	FBgn0035944	21489527	21489841	3L	FBgn0015239
570263	571014	3L	FBgn0035142	16784681	16784790	3L	FBgn0036663	9345018	9345427	3L	FBgn0035978	21830877	21831244	3L	FBgn0037138
584479	584956	3L	FBgn0035144	16784491	16784624	3L	FBgn0036663	9682365	9682548	3L	FBgn0036030	24203121	24203238	3L	FBgn0011288
838049	838624	3L	FBgn0035165	16782559	16784043	3L	FBgn0036663	9679465	9679563	3L	FBgn0036030	2138581	2139357	2R	FBgn0033075
1498293	1498796	3L	FBgn0028577	18872902	18874079	3L	FBgn0036821	9677622	9677955	3L	FBgn0036030	2139443	2140677	2R	FBgn0033075
1784907	1788957	3L	FBgn0250789	19640711	19641525	3L	FBgn0022774	15280351	15281948	2R	FBgn0261439	2634748	2635628	2R	FBgn0042083
1781759	1783682	3L	FBgn0250789	20254824	20254991	3L	FBgn0004366	12363037	12363266	3L	FBgn0036279	3357899	3358120	2R	FBgn0010548
1781095	1781698	3L	FBgn0250789	20255756	20255941	3L	FBgn0004366	12398102	12398260	3L	FBgn0052103	3736395	3736503	2R	FBgn0085390
1779385	1779985	3L	FBgn0250789	20367999	20368269	3L	FBgn0001247	16166906	16167670	2R	FBgn0034497	3864894	3868627	2R	FBgn0033246
19962182	19962340	3L	FBgn0004852	20427034	20427132	3L	FBgn0019947	15901808	15901958	3L	FBgn0036544	4800110	4800692	2R	FBgn0003074
3351496	3351686	3L	FBgn0004167	20825946	20826305	3L	FBgn0259243	15899094	15899293	3L	FBgn0036544	4798931	4799459	2R	FBgn0003074
3354949	3357922	3L	FBgn0004167	21489521	21489841	3L	FBgn0015239	16644233	16644355	3L	FBgn0260960	6000122	6000463	2R	FBgn0003071
3860190	3860423	3L	FBgn0013751	21489527	21489841	3L	FBgn0015239	16788351	16789437	3L	FBgn0036663	6000521	6000675	2R	FBgn0003071
4072490	4073091	3L	FBgn0016013	21830877	21831244	3L	FBgn0037138	16786374	16787537	3L	FBgn0036663	6002422	6002610	2R	FBgn0003071
4076799	4076877	3L	FBgn0004516	21973404	21973661	3L	FBgn0037146	16786176	16786306	3L	FBgn0036663	6003320	6004162	2R	FBgn0003071
4579447	4579519	3L	FBgn0260657	21973732	21973957	3L	FBgn0037146	16785749	16786107	3L	FBgn0036663	6035425	6035509	2R	FBgn0033494
4813328	4815436	3L	FBgn0261797	22283413	22284263	3L	FBgn0027086	16784681	16784790	3L	FBgn0036663	6335704	6335888	2R	FBgn0001122
4811552	4811669	3L	FBgn0261797	22776888	22777852	3L	FBgn0052451	16784491	16784624	3L	FBgn0036663	6624565	6624796	2R	FBgn0033544
5638775	5641337	3L	FBgn0035625	24203121	24203238	3L	FBgn0011288	16782559	16784043	3L	FBgn0036663	8511654	8511808	2R	FBgn0050054
6208195	6208819	3L	FBgn0002526	1595688	1595884	2R	FBgn0000099	17841238	17842116	3L	FBgn0036762	8560169	8560542	2R	FBgn0261625
6206171	6207023	3L	FBgn0002526	3736395	3736503	2R	FBgn0085390	20254824	20254991	3L	FBgn0004366	8559062	8560092	2R	FBgn0261625
6204298	6204768	3L	FBgn0002526	5994139	5994302	2R	FBgn0004907	20255756	20255941	3L	FBgn0004366	11884782	11885508	2R	FBgn0020236
6253081	6253536	3L	FBgn0001258	6000521	6000675	2R	FBgn0003071	20367999	20368269	3L	FBgn0001247	11884400	11884723	2R	FBgn0020236
6708808	6708934	3L	FBgn0005626	6002422	6002610	2R	FBgn0003071	20825946	20826305	3L	FBgn0259243	12562646	12562753	2R	FBgn0050463
19833421	19833600	2R	FBgn0001123	6041313	6041488	2R	FBgn0033494	21489521	21489841	3L	FBgn0015239	12819969	12820083	2R	FBgn0003091
8095993	8097918	3L	FBgn0262579	6035425	6035509	2R	FBgn0033494	21489527	21489841	3L	FBgn0015239	12977219	12977880	2R	FBgn0010591
9345018	9345427	3L	FBgn0035978	6335704	6335888	2R	FBgn0001122	21830877	21831244	3L	FBgn0037138	14744389	14744596	2R	FBgn0034405
9404917	9405082	3L	FBgn0035987	7162085	7162336	2R	FBgn0010423	21973404	21973661	3L	FBgn0037146	14748766	14748970	2R	FBgn0034406
9503382	9503751	3L	FBgn0010408	8560169	8560542	2R	FBgn0261625	21973732	21973957	3L	FBgn0037146	18763668	18763810	2R	FBgn0034789
9682365	9682548	3L	FBgn0036030	9307841	9309212	2R	FBgn0259221	24203121	24203238	3L	FBgn0011288	17970210	17972429	2R	FBgn0034691
9679465	9679563	3L	FBgn0036030	10789708	10789908	2R	FBgn0027596	2138581	2139357	2R	FBgn0033075	18688074	18688875	2R	FBgn0011211
12367388	12367646	3L	FBgn0036279	10818657	10819845	2R	FBgn0033983	2139443	2140677	2R	FBgn0033075	20057650	20058289	2R	FBgn0034985
12365734	12365869	3L	FBgn0036279	10207920	10208351	2L	FBgn0032192	2634748	2635628	2R	FBgn0042083	20151059	20151267	2R	FBgn0034997
12363037	12363266	3L	FBgn0036279	12585491	12585684	2R	FBgn0050463	3357899	3358120	2R	FBgn0010548	20183431	20184907	2R	FBgn0034999
12362149	12362384	3L	FBgn0036279	12568504	12568722	2R	FBgn0050463	3736395	3736503	2R	FBgn0085390	20500874	20500969	2R	FBgn0035039
12398102	12398260	3L	FBgn0052103	12566486	12566576	2R	FBgn0050463	3864894	3868627	2R	FBgn0033246	3060230	3066957	2L	FBgn0027571
12700475	12700773	3L	FBgn0014343	12562646	12562753	2R	FBgn0050463	4800110	4800692	2R	FBgn0003074	1014550	1014716	2L	FBgn0031294
13390404	13390554	3L	FBgn0002573	12819969	12820083	2R	FBgn0003091	4798931	4799459	2R	FBgn0003074	2134439	2134967	2L	FBgn0004507
13535175	13535318	3L	FBgn0262350	12977219	12977880	2R	FBgn0010591	5994139	5994302	2R	FBgn0004907	2135038	2136644	2L	FBgn0004507
13532043	13532219	3L	FBgn0262350	13238599	13238769	2R	FBgn0261642	6000122	6000463	2R	FBgn0003071	2747311	2748255	2L	FBgn0250906
15901808	15901958	3L	FBgn0036544	20412297	20413174	2R	FBgn0035016	6000521	6000675	2R	FBgn0003071	2792482	2792676	2L	FBgn0004242
15899094	15899293	3L	FBgn0036544	14748766	14748970	2R	FBgn0034406	6002422	6002610	2R	FBgn0003071	3721645	3721762	2L	FBgn0003386
16788351	16789437	3L	FBgn0036663	15257303	15257387	2R	FBgn0034438	6003320	6004162	2R	FBgn0003071	3722653	3723256	2L	FBgn0003386
16786374	16787537	3L	FBgn0036663	18763668	18763810	2R	FBgn0034789	6041313	6041488	2R	FBgn0033494	4195734	4195904	2L	FBgn0031589
16786176	16786306	3L	FBgn0036663	17068925	17069090	2R	FBgn0003162	6035425	6035509	2R	FBgn0033494	4193539	4193679	2L	FBgn0031589
16785749	16786107	3L	FBgn0036663	19957523	19957765	2R	FBgn0034971	6335704	6335888	2R	FBgn0001122	7428281	7428679	2L	FBgn0031912
16785541	16785686	3L	FBgn0036663	19960228	19960484	2R	FBgn0034971	8511654	8511808	2R	FBgn0050054	10496629	10496848	2L	FBgn0086347
16784681	16784790	3L	FBgn0036663	20057650	20058289	2R	FBgn0034985	8560169	8560542	2R	FBgn0261625	9503593	9504813	2L	FBgn0032120
16784491	16784624	3L	FBgn0036663	20183431	20184907	2R	FBgn0034999	8559062	8560092	2R	FBgn0261625	9553588	9553728	2L	FBgn0032129
17071216	17071298	3L	FBgn0260943	20447815	20447933	2R	FBgn0016687	8769013	8770037	2R	FBgn0002069	10370028	10372923	2L	FBgn0041723
18872902	18874079	3L	FBgn0036821	20963128	20963245	2R	FBgn0004919	10818657	10819845	2R	FBgn0033983	11152335	11152554	2L	FBgn0032350
19640711	19641525	3L	FBgn0022774	1014550	1014716	2L	FBgn0031294	12585491	12585684	2R	FBgn0050463	11152139	11152271	2L	FBgn0032350
20254824	20254991	3L	FBgn0004366	2792482	2792676	2L	FBgn0004242	12568504	12568722	2R	FBgn0050463	11817353	11818493	2L	FBgn0259225
20255756	20255941	3L	FBgn0004366	3721645	3721762	2L	FBgn0003386	12562646	12562753	2R	FBgn0050463	13297619	13298456	2L	FBgn0051729
20427034	20427132	3L	FBgn0019947	3722653	3723256	2L	FBgn0003386	12819969	12820083	2R	FBgn0003091	16724859	16724993	2L	FBgn0027779
3312658	3312785	2R	FBgn0003460	4195734	4195904	2L	FBgn0031589	12977219	12977880	2R	FBgn0010591	18830137	18830460	2L	FBgn0032715
21489521	21489841	3L	FBgn0015239	4193539	4193679	2L	FBgn0031589	13238599	13238769	2R	FBgn0261642	21681344	21681558	2L	FBgn0000559
21973404	21973661	3L	FBgn0037146	6973745	6975132	2L	FBgn0031879	14744389	14744596	2R	FBgn0034405	22182738	22183466	2L	FBgn0032981
21973732	21973957	3L	FBgn0037146	9553588	9553728	2L	FBgn0032129	14748766	14748970	2R	FBgn0034406
22283413	22284263	3L	FBgn0027086	10323848	10324309	2L	FBgn0032219	18763668	18763810	2R	FBgn0034789
22770211	22771924	3L	FBgn0052451	10370028	10372923	2L	FBgn0041723	17068925	17069090	2R	FBgn0003162
22776888	22777852	3L	FBgn0052451	11136806	11137075	2L	FBgn0040211	17970210	17972429	2R	FBgn0034691
24203121	24203238	3L	FBgn0011288	11137767	11138048	2L	FBgn0040211	19957523	19957765	2R	FBgn0034971
1008268	1009157	2R	FBgn0026238	11165745	11165966	2L	FBgn0259822	19960228	19960484	2R	FBgn0034971
1595688	1595884	2R	FBgn0000099	11163453	11163949	2L	FBgn0259822	20057650	20058289	2R	FBgn0034985
3736395	3736503	2R	FBgn0085390	11163222	11163389	2L	FBgn0259822	20151059	20151267	2R	FBgn0034997
4047560	4048434	2R	FBgn0033271	11817353	11818493	2L	FBgn0259225	20183431	20184907	2R	FBgn0034999
5608525	5608762	2R	FBgn0259678	13001560	13002537	2L	FBgn0020368	20447815	20447933	2R	FBgn0016687
5994139	5994302	2R	FBgn0004907	13209660	13209845	2L	FBgn0032482	20500874	20500969	2R	FBgn0035039
6000521	6000675	2R	FBgn0003071	15026688	15026837	2L	FBgn0260446	3060230	3066957	2L	FBgn0027571
6002422	6002610	2R	FBgn0003071	15030430	15030686	2L	FBgn0260446	1014550	1014716	2L	FBgn0031294
6041313	6041488	2R	FBgn0033494	19553976	19556092	2L	FBgn0041180	2134439	2134967	2L	FBgn0004507
6035425	6035509	2R	FBgn0033494	16173718	16173823	2L	FBgn0001991	2135038	2136644	2L	FBgn0004507
6335704	6335888	2R	FBgn0001122	16179459	16179546	2L	FBgn0001991	2747311	2748255	2L	FBgn0250906
7162085	7162336	2R	FBgn0010423	16183890	16184078	2L	FBgn0001991	2792482	2792676	2L	FBgn0004242
8247660	8247834	2R	FBgn0050043	16724859	16724993	2L	FBgn0027779	3721645	3721762	2L	FBgn0003386
9307841	9309212	2R	FBgn0259221	18830137	18830460	2L	FBgn0032715	3722653	3723256	2L	FBgn0003386
10789708	10789908	2R	FBgn0027596	18972602	18973459	2L	FBgn0032729	4195734	4195904	2L	FBgn0031589
11762017	11763541	2R	FBgn0003425	21374086	21376191	2L	FBgn0032945	4193539	4193679	2L	FBgn0031589
11894592	11894891	2R	FBgn0034061	21681344	21681558	2L	FBgn0000559	7428281	7428679	2L	FBgn0031912
11993222	11993302	2R	FBgn0014020	22182738	22183466	2L	FBgn0032981	7429167	7429515	2L	FBgn0031912
10207920	10208351	2L	FBgn0032192					10496629	10496848	2L	FBgn0086347
12585491	12585684	2R	FBgn0050463					9553588	9553728	2L	FBgn0032129
12566486	12566576	2R	FBgn0050463					10370028	10372923	2L	FBgn0041723
12562646	12562753	2R	FBgn0050463					11137767	11138048	2L	FBgn0040211
12819969	12820083	2R	FBgn0003091					11163453	11163949	2L	FBgn0259822
13238599	13238769	2R	FBgn0261642					11817353	11818493	2L	FBgn0259225
13723256	13723354	2R	FBgn0259211					13297619	13298456	2L	FBgn0051729
20412297	20413174	2R	FBgn0035016					15026688	15026837	2L	FBgn0260446
15246691	15247349	2R	FBgn0034436					16183890	16184078	2L	FBgn0001991
15257303	15257387	2R	FBgn0034438					16724859	16724993	2L	FBgn0027779
16495641	16496127	2R	FBgn0050147					18830137	18830460	2L	FBgn0032715
18763668	18763810	2R	FBgn0034789					21681344	21681558	2L	FBgn0000559
17068925	17069090	2R	FBgn0003162					22182738	22183466	2L	FBgn0032981
17106880	17107097	2R	FBgn0034606
19833219	19833347	2R	FBgn0001123
19946007	19946214	2R	FBgn0034967
19957523	19957765	2R	FBgn0034971
20057650	20058289	2R	FBgn0034985
20963128	20963245	2R	FBgn0004919
20961560	20962861	2R	FBgn0004919
231740	231826	3LHet	FBgn0028993
112690	113369	2L	FBgn0005278
409532	409736	2L	FBgn0015567
554336	555446	2L	FBgn0260933
862563	864134	2L	FBgn0029095
1014550	1014716	2L	FBgn0031294
2229638	2229813	2L	FBgn0010704
2792482	2792676	2L	FBgn0004242
3722653	3723256	2L	FBgn0003386
5548168	5548709	2L	FBgn0031717
5918852	5918955	2L	FBgn0043362
6973745	6975132	2L	FBgn0031879
7234527	7234997	2L	FBgn0259111
7795510	7795653	2L	FBgn0025687
7794592	7794768	2L	FBgn0025687
9553588	9553728	2L	FBgn0032129
10248525	10248722	2L	FBgn0000229
10247852	10248135	2L	FBgn0000229
10323848	10324309	2L	FBgn0032219
10398279	10398392	2L	FBgn0051716
11163453	11163949	2L	FBgn0259822
11163222	11163389	2L	FBgn0259822
11817353	11818493	2L	FBgn0259225
13002623	13003320	2L	FBgn0020368
13001560	13002537	2L	FBgn0020368
13209660	13209845	2L	FBgn0032482
13891300	13891532	2L	FBgn0028509
15030430	15030686	2L	FBgn0260446
19553976	19556092	2L	FBgn0041180
16173718	16173823	2L	FBgn0001991
16179459	16179546	2L	FBgn0001991
16183890	16184078	2L	FBgn0001991
16724859	16724993	2L	FBgn0027779
16825779	16826089	2L	FBgn0004797
17657313	17659614	2L	FBgn0015609
18861956	18862118	2L	FBgn0003896
18972602	18973459	2L	FBgn0032729
19762488	19762831	2L	FBgn0032820
20102195	20102364	2L	FBgn0032850
21120755	21121047	2L	FBgn0040297
21374086	21376191	2L	FBgn0032945
21681344	21681558	2L	FBgn0000559
22182738	22183466	2L	FBgn0032981
[truncated: 70 more columns]

## Sheet: worm_high_included
0min				30min				60min				90min				120min				150min				180min				210min				240min				270min				300min				330min				360min
start	end	seqname	gene_id	start	end	seqname	gene_id	start	end	seqname	gene_id	start	end	seqname	gene_id	start	end	seqname	gene_id	start	end	seqname	gene_id	start	end	seqname	gene_id	start	end	seqname	gene_id	start	end	seqname	gene_id	start	end	seqname	gene_id	start	end	seqname	gene_id	start	end	seqname	gene_id	start	end
11152732	11153033	IV	C08F8.2	11152732	11153033	IV	C08F8.2	312927	313843	I	C53D5.6	312927	313843	I	C53D5.6	14643872	14644180	V	C54G10.2	9381809	9382309	IV	C10C5.5	7560490	7561084	IV	F32E10.4	10244486	10245260	IV	F01G10.1	10244486	10245260	IV	F01G10.1	4509865	4510134	V	T28F12.2	3166928	3167292	III	R148.5	3166928	3167292	III	R148.5	3166928	3167292
312927	313843	I	C53D5.6	312927	313843	I	C53D5.6	14643872	14644180	V	C54G10.2	14643872	14644180	V	C54G10.2	9381809	9382309	IV	C10C5.5	20268729	20269349	V	Y113G7B.17	9381809	9382309	IV	C10C5.5	7560490	7561084	IV	F32E10.4	7560490	7561084	IV	F32E10.4	5595194	5595351	V	CD4.2	4509865	4510134	V	T28F12.2	13868791	13869194	I	W04A8.7	12507002	12507777
14643872	14644180	V	C54G10.2	14643872	14644180	V	C54G10.2	8295487	8296214	I	T01G9.5	8295487	8296214	I	T01G9.5	15057815	15059179	V	C25D7.6	1929683	1929855	II	F52C6.12	20268729	20269349	V	Y113G7B.17	4509865	4510134	V	T28F12.2	3868610	3869050	III	F13B10.2	8185982	8186287	II	T05C12.7	12606936	12607441	IV	Y55D9A.1	4958995	4959330	III	C27F2.4	6046036	6046109
4103993	4104382	IV	C35B1.1	8295487	8296214	I	T01G9.5	6046529	6046842	II	R12C12.6	14280541	14280803	II	Y54G11A.3	6215050	6215389	V	W06H8.1	9617462	9617902	I	K07A1.11	3868610	3869050	III	F13B10.2	9381809	9382309	IV	C10C5.5	3337557	3338295	IV	F42A6.7	10419574	10419678	III	M03C11.5	10907681	10908061	III	M142.1	4283266	4283576	IV	F15E6.6	7046902	7048279
8295487	8296214	I	T01G9.5	6046529	6046842	II	R12C12.6	6046529	6046872	II	R12C12.6	2319335	2320703	I	Y39G10AR.14	20247093	20247718	V	Y113G7B.23	8304390	8306399	IV	F35H10.4	15002802	15003091	X	F20D1.9	20268729	20269349	V	Y113G7B.17	9617462	9617902	I	K07A1.11	10331102	10331242	I	ZC434.2	2700273	2701025	V	Y45G12B.1	577536	579650	IV	F56A11.1	13868791	13869194
6046529	6046842	II	R12C12.6	6046529	6046872	II	R12C12.6	4697198	4697905	II	F10G7.8	7775500	7776154	X	ZK154.3	900920	901223	III	F23H11.3	8246553	8246791	III	C02F5.3	9617462	9617902	I	K07A1.11	3868426	3868561	III	F13B10.2	7233706	7233793	III	T20H4.5	9885149	9885436	IV	F32B6.2	19695166	19695366	V	Y43F8C.13	576288	576408	IV	F56A11.1	4958995	4959330
6046529	6046872	II	R12C12.6	6791310	6791438	IV	C17H12.14	14280541	14280803	II	Y54G11A.3	12375479	12376125	III	Y49E10.3	8246553	8246791	III	C02F5.3	10356857	10357306	III	T07C4.1	7233706	7233793	III	T20H4.5	3868610	3869050	III	F13B10.2	5649943	5650325	IV	B0547.1	6441301	6441638	III	C05D11.11	11037817	11038223	V	C45B11.1	14757842	14758944	II	Y54E2A.4	11913882	11914307
6791310	6791438	IV	C17H12.14	4697198	4697905	II	F10G7.8	4289475	4290465	III	R10E4.4	8138951	8139926	II	C41C4.8	109835	109956	I	F53G12.1	42533	43260	II	F23F1.8	5649943	5650325	IV	B0547.1	15002802	15003091	X	F20D1.9	16360086	16360309	V	W08G11.4	10907681	10908061	III	M142.1	2703308	2703499	IV	Y94H6A.5	14760306	14760790	II	Y54E2A.4	11928147	11928897
4697198	4697905	II	F10G7.8	14280541	14280803	II	Y54G11A.3	2319335	2320703	I	Y39G10AR.14	9381809	9382309	IV	C10C5.5	11142685	11145029	III	Y47D3A.29	10419574	10419678	III	M03C11.5	16360086	16360309	V	W08G11.4	15120401	15120840	II	Y53F4B.22	8246553	8246791	III	C02F5.3	8927857	8927974	II	T21B10.7	4301181	4301567	X	C52B9.8	12848525	12849854	X	T14G8.1	4509865	4510134
14280541	14280803	II	Y54G11A.3	3804019	3804294	I	C32E8.10	7775500	7776154	X	ZK154.3	15057815	15059179	V	C25D7.6	15010009	15010574	I	F33H2.5	4211309	4212393	I	C18E3.2	11604841	11605213	X	F52D10.3	12861313	12861520	V	T07F10.1	5595194	5595351	V	CD4.2	19695166	19695366	V	Y43F8C.13	1998825	1999309	V	T08B1.3	3270487	3270603	X	K09C4.8	18879018	18879496
3804019	3804294	I	C32E8.10	14798318	14798705	IV	Y57G11C.13	4392797	4393830	I	T21E12.4	12289208	12289442	III	Y75B8A.26	42533	43260	II	F23F1.8	2727016	2727148	I	Y71F9B.4	8304390	8306399	IV	F35H10.4	3337557	3338295	IV	F42A6.7	7696533	7696649	I	T23G11.3	5538844	5539409	IV	T12E12.4	13300116	13300462	III	Y43F4B.5	578258	578717	X	F57C12.5	4283266	4283576
14798318	14798705	IV	Y57G11C.13	4289475	4290465	III	R10E4.4	12375479	12376125	III	Y49E10.3	6215050	6215389	V	W06H8.1	3685317	3685451	IV	Y37E11AL.7	10383162	10383299	III	C38H2.2	8246553	8246791	III	C02F5.3	3337560	3338295	IV	F42A6.7	8185982	8186287	II	T05C12.7	11037817	11038223	V	C45B11.1	2941477	2941794	X	Y71H10A.1	3145036	3145497	I	K09H9.6	11110591	11110860
4289475	4290465	III	R10E4.4	2319335	2320703	I	Y39G10AR.14	8138951	8139926	II	C41C4.8	10772949	10773110	I	R13H8.1	6465510	6465684	III	T26A5.3	2596680	2596921	III	Y71H2B.10	10327463	10327908	III	T07C4.9	9617462	9617902	I	K07A1.11	11954002	11954665	IV	ZK829.4	2703308	2703499	IV	Y94H6A.5	8353698	8353927	III	R05D3.7	12606936	12607441	IV	Y55D9A.1	576048	576229
2319335	2320703	I	Y39G10AR.14	10244486	10245260	IV	F01G10.1	15057815	15059179	V	C25D7.6	11095900	11096176	III	W09D6.6	5079247	5079524	III	F54D8.3	7915851	7916723	III	ZK688.8	10356857	10357306	III	T07C4.1	7233706	7233793	III	T20H4.5	10562027	10562854	II	C06A1.1	14424097	14424834	V	C15H11.9	12652790	12653220	I	H28O16.1	10674410	10675532	III	Y39A1A.15	573134	573313
10244486	10245260	IV	F01G10.1	7775500	7776154	X	ZK154.3	6707557	6708007	V	W02F12.5	20247093	20247718	V	Y113G7B.23	6011734	6012304	III	ZK328.2	13722162	13722796	III	W06F12.1	11954002	11954665	IV	ZK829.4	5649943	5650325	IV	B0547.1	10419574	10419678	III	M03C11.5	10660883	10661222	V	F29F11.1	13240149	13240374	IV	JC8.3	4955249	4955598	I	F28B3.7	577536	579650
7775500	7776154	X	ZK154.3	12971139	12971526	III	Y39E4A.3	19682689	19683129	V	Y43F8C.12	20241229	20242194	V	Y113G7B.23	6086845	6087157	III	C05D10.3	9748081	9748407	III	T05G5.3	42533	43260	II	F23F1.8	16360086	16360309	V	W08G11.4	6018084	6018187	V	F29G9.3	11147767	11148495	IV	F01G4.6	13617682	13618183	I	Y6B3A.1	7497664	7498609	I	C26C6.1	576288	576408
12971139	12971526	III	Y39E4A.3	4392797	4393830	I	T21E12.4	12491132	12491763	IV	T04A11.6	5649943	5650325	IV	B0547.1	9708614	9709175	IV	K01H12.2	8544115	8544700	X	C03G5.1	10562027	10562854	II	C06A1.1	8304390	8306399	IV	F35H10.4	3403071	3403568	III	F59A2.1	4301181	4301567	X	C52B9.8	2958695	2958829	X	Y41G9A.4	12813645	12814181	II	Y46G5A.21	12734239	12735376
4392797	4393830	I	T21E12.4	19192436	19192678	V	Y39B6A.2	15120401	15120840	II	Y53F4B.22	485862	486231	II	W07E6.4	8459629	8460190	IV	T01B11.4	10368759	10369647	IV	R11A8.6	10419574	10419678	III	M03C11.5	8246553	8246791	III	C02F5.3	9885149	9885436	IV	F32B6.2	4889737	4890017	II	R05F9.6					11374159	11374805	III	Y47D3B.10	14757842	14758944
19192436	19192678	V	Y39B6A.2	12375479	12376125	III	Y49E10.3	6215050	6215389	V	W06H8.1	8907778	8909032	III	ZK637.8	9740081	9740432	IV	C28D4.3	9746194	9746346	III	T05G5.10	6018084	6018187	V	F29G9.3	4820898	4821938	V	C37H5.6	17378140	17378720	IV	C30H6.6	14301174	14301818	II	Y54G11A.5					10152316	10153051	IV	T14G10.5	14760306	14760790
12375479	12376125	III	Y49E10.3	8138951	8139926	II	C41C4.8	10772949	10773110	I	R13H8.1	900920	901223	III	F23H11.3	4211309	4212393	I	C18E3.2	480720	481050	II	W07E6.2	3403071	3403568	III	F59A2.1	10327463	10327908	III	T07C4.9	1833453	1833724	I	C53H9.2	13577597	13577889	I	Y87G2A.8					11767599	11768031	V	F55A11.3	12729400	12729560
7828473	7828973	IV	C06A6.4	7828473	7828973	IV	C06A6.4	11095900	11096176	III	W09D6.6	11328478	11328946	III	T28D6.6	8654181	8655601	II	D2085.1	6025219	6025504	I	B0025.2	5079247	5079524	III	F54D8.3	10356857	10357306	III	T07C4.1	6882814	6883695	V	K11C4.3	2941477	2941794	X	Y71H10A.1					16768132	16768410	X	C10E2.6	4299679	4300218
20268729	20269349	V	Y113G7B.17	15057815	15059179	V	C25D7.6	20247093	20247718	V	Y113G7B.23	109835	109956	I	F53G12.1	8652900	8653430	II	D2085.1	8285142	8285366	II	K01C8.10	4085567	4085721	III	C03C10.1	9309116	9309427	I	F26H9.6	6441301	6441638	III	C05D11.11	2490523	2490865	X	K02E10.2					4605034	4605272	III	F10F2.1	12848525	12849854
15057815	15059179	V	C25D7.6	6707557	6708007	V	W02F12.5	20241229	20242194	V	Y113G7B.23	11142685	11145029	III	Y47D3A.29	8652467	8652848	II	D2085.1	863033	863268	III	Y6D11A.2	9885149	9885436	IV	F32B6.2	5595194	5595351	V	CD4.2	4389392	4389743	IV	Y24D9A.4	5864228	5864470	I	F33D11.12					12939292	12939966	I	F08A8.1	10249352	10250364
6707557	6708007	V	W02F12.5	19682689	19683129	V	Y43F8C.12	8458008	8458865	II	F22B5.7	15010009	15010574	I	F33H2.5	10383162	10383299	III	C38H2.2					6882814	6883695	V	K11C4.3	8185982	8186287	II	T05C12.7	7179211	7179326	III	F37C12.9	8353698	8353927	III	R05D3.7					10907681	10908061	III	M142.1	3270487	3270603
19682689	19683129	V	Y43F8C.12	9887741	9888956	X	F21G4.2	5649943	5650325	IV	B0547.1	15011795	15012041	I	F33H2.5	2220684	2221075	II	F54A3.4					8927857	8927974	II	T21B10.7	11954002	11954665	IV	ZK829.4	8927857	8927974	II	T21B10.7	8815775	8815997	I	F36A2.6					2700273	2701025	V	Y45G12B.1	11027695	11028756
9887741	9888956	X	F21G4.2	12491132	12491763	IV	T04A11.6	8185514	8185937	II	T05C12.7	42533	43260	II	F23F1.8	8491390	8491485	I	D1081.8					13689343	13690537	II	Y48E1A.1	10562027	10562854	II	C06A1.1	7070924	7071501	II	T02G5.9	13525419	13525753	X	F18H3.3					4007822	4007983	III	C36E8.3	16362953	16363147
12491132	12491763	IV	T04A11.6	5102456	5103241	I	Y110A7A.12	485862	486231	II	W07E6.4	3685317	3685451	IV	Y37E11AL.7	1746165	1746321	IV	Y41D4A.4					19695166	19695366	V	Y43F8C.13	10419574	10419678	III	M03C11.5	13689343	13690537	II	Y48E1A.1	14825815	14826003	IV	Y57G11C.16					5481988	5482185	X	C25F6.2	578258	578717
7221462	7221835	II	E04F6.11	5102073	5102408	I	Y110A7A.12	487768	487952	II	W07E6.4	1470519	1471344	III	Y82E9BR.18	14367312	14367645	II	R06A4.4					5538844	5539409	IV	T12E12.4	6018084	6018187	V	F29G9.3	19695166	19695366	V	Y43F8C.13	5359271	5359423	I	F55A12.3					7163642	7164248	IV	C42D4.8	10881784	10883215
5102456	5103241	I	Y110A7A.12	4191358	4191627	X	F20B6.2	5378825	5379200	II	F09E5.15	6465510	6465684	III	T26A5.3	6464870	6465410	I	K06A5.6					6265831	6266195	V	K08B12.5	3403071	3403568	III	F59A2.1	5538844	5539409	IV	T12E12.4	12652790	12653220	I	H28O16.1					13687853	13688174	II	Y48E1A.1	3145036	3145497
5102073	5102408	I	Y110A7A.12	15120401	15120840	II	Y53F4B.22	8907778	8909032	III	ZK637.8	5079247	5079524	III	F54D8.3	9748081	9748407	III	T05G5.3					2727016	2727148	I	Y71F9B.4	8811932	8812067	II	F46C5.8	6265831	6266195	V	K08B12.5	13240149	13240374	IV	JC8.3					9579133	9579236	II	F35H8.5	6371945	6372239
4191358	4191627	X	F20B6.2	8400029	8400377	III	ZK353.6	12996554	12996953	I	CC4.3	6743202	6743949	I	W02D3.9	12742638	12742774	I	W02A11.4					14072824	14073132	II	Y39G8C.1	5079247	5079524	III	F54D8.3	2727016	2727148	I	Y71F9B.4	9996102	9996592	IV	C47E12.4					1305954	1306364	IV	F53H1.1	4512543	4512779
15120401	15120840	II	Y53F4B.22	10772949	10773110	I	R13H8.1	900920	901223	III	F23H11.3	11120611	11121628	IV	T05E11.3	3972521	3972899	III	R10E9.1					2596680	2596921	III	Y71H2B.10	4085567	4085721	III	C03C10.1	14072824	14073132	II	Y39G8C.1	480720	481050	II	W07E6.2					11037817	11038223	V	C45B11.1	10674410	10675532
8400029	8400377	III	ZK353.6	11081941	11082114	IV	M7.1	11328478	11328946	III	T28D6.6	6011734	6012304	III	ZK328.2	10368759	10369647	IV	R11A8.6					13802120	13802407	V	F53C11.7	9885149	9885436	IV	F32B6.2	2596680	2596921	III	Y71H2B.10	14446273	14446999	V	F23B12.5					4945289	4945572	III	C26E6.3	15012089	15012708
12861313	12861520	V	T07F10.1	12871622	12872203	II	Y46G5A.31	109835	109956	I	F53G12.1	5680010	5680538	V	F25B4.5	4134549	4134859	I	E01A2.2					4947021	4948585	I	F28B3.1	17378140	17378720	IV	C30H6.6	13802120	13802407	V	F53C11.7	13617682	13618183	I	Y6B3A.1					4947021	4948585	I	F28B3.1	15010622	15011187
10772949	10773110	I	R13H8.1	11095900	11096176	III	W09D6.6	11142685	11145029	III	Y47D3A.29	7313545	7313644	IV	F42C5.8	6704387	6704803	III	F37A4.8					11111086	11111829	V	H19N07.1	1833453	1833724	I	C53H9.2	11111086	11111829	V	H19N07.1	863033	863268	III	Y6D11A.2					2703308	2703499	IV	Y94H6A.5	15010009	15010574
11081941	11082114	IV	M7.1	20247093	20247718	V	Y113G7B.23	15012089	15012708	I	F33H2.5	6971260	6971428	III	F31E3.5	3878612	3879387	I	C50F2.3					7915851	7916723	III	ZK688.8	12479721	12480042	V	W04D2.1	7915851	7916723	III	ZK688.8									7101767	7102228	II	F10E7.8	4955249	4955598
12871622	12872203	II	Y46G5A.31	20241229	20242194	V	Y113G7B.23	15010009	15010574	I	F33H2.5	11991301	11992023	V	C52E4.6	5864228	5864470	I	F33D11.12					8023970	8024069	I	C54G4.8	6882814	6883695	V	K11C4.3	8023970	8024069	I	C54G4.8									10667091	10667746	IV	K08C7.3	4569585	4569901
7233706	7233793	III	T20H4.5	8458008	8458865	II	F22B5.7	15011795	15012041	I	F33H2.5	8139979	8140697	II	C41C4.8	12652790	12653220	I	H28O16.1					13722162	13722796	III	W06F12.1	6441301	6441638	III	C05D11.11	14424097	14424834	V	C15H11.9									10667854	10668688	IV	K08C7.3	7497664	7498609
11095900	11096176	III	W09D6.6	5649943	5650325	IV	B0547.1	15011234	15011578	I	F33H2.5	6441301	6441638	III	C05D11.11	13389731	13389925	III	T03F6.3					8544115	8544700	X	C03G5.1	4389392	4389743	IV	Y24D9A.4	10660883	10661222	V	F29F11.1									10668736	10670609	IV	K08C7.3	6250260	6251087
20241229	20242194	V	Y113G7B.23	8185514	8185937	II	T05C12.7	42533	43260	II	F23F1.8	9708614	9709175	IV	K01H12.2	11096832	11096976	II	C09H10.2					11147767	11148495	IV	F01G4.6	10907681	10908061	III	M142.1	8544115	8544700	X	C03G5.1									10671331	10671810	IV	K08C7.3	12813645	12814181
8458008	8458865	II	F22B5.7	485862	486231	II	W07E6.4	3686098	3686503	IV	Y37E11AL.7	8459629	8460190	IV	T01B11.4	6025219	6025504	I	B0025.2					10368759	10369647	IV	R11A8.6	7179211	7179326	III	F37C12.9	11040182	11040688	II	F33A8.3									7146634	7148144	X	C54D1.5	10182112	10182276
10250454	10250651	V	C12D8.10	487768	487952	II	W07E6.4	3685317	3685451	IV	Y37E11AL.7	9740081	9740432	IV	C28D4.3	9228044	9228171	III	T23G5.1					2941477	2941794	X	Y71H10A.1	8927857	8927974	II	T21B10.7	11147767	11148495	IV	F01G4.6									620445	620579	II	T04B8.5	13039730	13040400
1877187	1877820	IV	F55A8.2	5378825	5379200	II	F09E5.15	14347840	14347997	II	Y54G11A.10	4915657	4915915	III	F26F4.10	8283768	8284440	II	K01C8.10					9331746	9331905	III	C40H1.6	13340909	13341128	I	W08E3.3	5829414	5830743	V	F26F12.7									20000564	20001271	V	Y60A3A.1	12214750	12215167
8185514	8185937	II	T05C12.7	6607766	6607915	III	F20H11.3	1470519	1471344	III	Y82E9BR.18	7855925	7856115	V	C37C3.2	2958695	2958829	X	Y41G9A.4					8815775	8815997	I	F36A2.6	13689343	13690537	II	Y48E1A.1	14301174	14301818	II	Y54G11A.5									3410654	3411132	X	C04F6.4	11374159	11374805
5378825	5379200	II	F09E5.15	8907778	8909032	III	ZK637.8	3403143	3403568	III	F59A2.1	12278375	12278929	II	Y57A10A.28									5359271	5359423	I	F55A12.3	19695166	19695366	V	Y43F8C.13	10732163	10732303	I	B0205.3									11600246	11600395	I	C17D12.2	9995550	9995675
6607766	6607915	III	F20H11.3	8304390	8306399	IV	F35H10.4	6465510	6465684	III	T26A5.3	8654181	8655601	II	D2085.1									9746194	9746346	III	T05G5.10	5538844	5539409	IV	T12E12.4	13577597	13577889	I	Y87G2A.8									11127943	11129592	IV	F01G4.1	10152316	10153051
6607392	6607718	III	F20H11.3	12996554	12996953	I	CC4.3	5079247	5079524	III	F54D8.3	8652900	8653430	II	D2085.1									480720	481050	II	W07E6.2	6265831	6266195	V	K08B12.5	2941477	2941794	X	Y71H10A.1									4301181	4301567	X	C52B9.8	10153256	10154390
11820968	11821261	IV	M117.2	12998918	12999147	I	CC4.3	4569752	4569964	III	F35G12.2	8653487	8654112	II	D2085.1									6025219	6025504	I	B0025.2	2727016	2727148	I	Y71F9B.4	219462	219842	IV	Y38C1AA.11									1553518	1553884	I	Y92H12A.2	12046142	12046734
8907778	8909032	III	ZK637.8	900920	901223	III	F23H11.3	4570230	4570418	III	F35G12.2	8652467	8652848	II	D2085.1									8285142	8285366	II	K01C8.10	13033205	13033906	IV	F49E11.1	4501286	4501478	III	C07G2.3									8599907	8600473	I	R05D11.4	12046797	12047111
8304390	8306399	IV	F35H10.4	11328478	11328946	III	T28D6.6	6743202	6743949	I	W02D3.9	10383162	10383299	III	C38H2.2									863033	863268	III	Y6D11A.2	14072824	14073132	II	Y39G8C.1	12390861	12391031	IV	F28D1.7									677203	677610	III	W02B3.2	16768132	16768410
12996554	12996953	I	CC4.3	109835	109956	I	F53G12.1	11120611	11121628	IV	T05E11.3	3730165	3730582	IV	Y37E11AM.1													2596680	2596921	III	Y71H2B.10	9331746	9331905	III	C40H1.6									1998825	1999309	V	T08B1.3	9707174	9708604
12998918	12999147	I	CC4.3	9309116	9309427	I	F26H9.6	6011734	6012304	III	ZK328.2	2220684	2221075	II	F54A3.4													13802120	13802407	V	F53C11.7	8815775	8815997	I	F36A2.6									13300116	13300462	III	Y43F4B.5	4607518	4607787
900920	901223	III	F23H11.3	11142685	11145029	III	Y47D3A.29	5680010	5680538	V	F25B4.5	9626988	9628379	IV	W09C2.3													11111086	11111829	V	H19N07.1	2242206	2242421	X	F07D10.1									13300753	13301046	III	Y43F4B.5	4606364	4607070
11328478	11328946	III	T28D6.6	11235851	11235999	II	T06D8.6	7313545	7313644	IV	F42C5.8	10791808	10792234	I	F55A3.3													7915851	7916723	III	ZK688.8	3585655	3585870	V	T22F3.4									2625329	2626027	I	Y23H5A.7	4605034	4605272
8113432	8114544	II	C41C4.4	15010009	15010574	I	F33H2.5	14166095	14166911	X	R03E1.1	12488859	12489131	I	T27F6.5													8023970	8024069	I	C54G4.8	14825815	14826003	IV	Y57G11C.16									14306336	14306460	X	C11H1.2	4598422	4598562
8727870	8728121	I	C36B1.4	17478363	17478610	IV	F11E6.1	6970391	6971211	III	F31E3.5	11181263	11181683	IV	R07H5.2													10660883	10661222	V	F29F11.1	5359271	5359423	I	F55A12.3									8353698	8353927	III	R05D3.7	10544344	10544773
109835	109956	I	F53G12.1	42533	43260	II	F23F1.8	6971260	6971428	III	F31E3.5	1746165	1746321	IV	Y41D4A.4													13722162	13722796	III	W06F12.1	9996102	9996592	IV	C47E12.4									15836327	15836749	X	F59F4.1	4601073	4601314
9309116	9309427	I	F26H9.6	3686098	3686503	IV	Y37E11AL.7	11991301	11992023	V	C52E4.6	14367312	14367645	II	R06A4.4													8544115	8544700	X	C03G5.1	480720	481050	II	W07E6.2									20271823	20272858	V	Y113G7B.16	12939292	12939966
11142685	11145029	III	Y47D3A.29	3685317	3685451	IV	Y37E11AL.7	2338183	2338452	IV	Y38F2AR.7	2110185	2110335	X	F53B1.2													10685082	10685234	I	C34B2.7	14446273	14446999	V	F23B12.5									12652790	12653220	I	H28O16.1	10907681	10908061
11235851	11235999	II	T06D8.6	9779496	9779770	III	R10E11.4	8139979	8140697	II	C41C4.8	2109776	2109914	X	F53B1.2													11040182	11040688	II	F33A8.3	11859263	11859436	IV	F38H4.9									13240149	13240374	IV	JC8.3	2700273	2701025
4512543	4512779	IV	ZK180.4	14347840	14347997	II	Y54G11A.10	6143755	6143924	III	Y42G9A.6	6464870	6465410	I	K06A5.6													11147767	11148495	IV	F01G4.6	3068566	3068735	III	H06I04.4									2067801	2068200	X	F49H12.6	5470680	5471297
17478363	17478610	IV	F11E6.1	6250260	6251087	III	T12A2.2	6441301	6441638	III	C05D11.11	9748081	9748407	III	T05G5.3													5829414	5830743	V	F26F12.7	157019	157286	V	W03F9.5									10186312	10186587	X	F21A10.2	5469022	5469271
42533	43260	II	F23F1.8	1473917	1474203	III	Y82E9BR.18	13393327	13393590	II	Y48C3A.14	12742638	12742774	I	W02A11.4													14301174	14301818	II	Y54G11A.5	8285142	8285366	II	K01C8.10									8976604	8981039	I	F32H2.5	7071550	7072131
3686098	3686503	IV	Y37E11AL.7	1470519	1471344	III	Y82E9BR.18	7465892	7466221	III	H14A12.2	8615791	8616020	I	F43G9.5													6394991	6395304	III	C16A3.10	13617682	13618183	I	Y6B3A.1									6278138	6278520	IV	T13A10.11	9769358	9772570
3685317	3685451	IV	Y37E11AL.7	3403143	3403568	III	F59A2.1	7465892	7466223	III	H14A12.2	3587784	3588350	IV	Y37E11B.4													10368759	10369647	IV	R11A8.6	863033	863268	III	Y6D11A.2									4186124	4186595	III	R74.1	4007822	4007983
9779496	9779770	III	R10E11.4	8811932	8812067	II	F46C5.8	7466272	7467133	III	H14A12.2	11531568	11531932	III	Y66D12A.15													13577597	13577889	I	Y87G2A.8													246249	246549	IV	R02D3.1	8112160	8112389
14347840	14347997	II	Y54G11A.10	14653115	14654403	I	Y105E8B.3	2700273	2701025	V	Y45G12B.1	6707520	6708596	III	F37A4.8													2941477	2941794	X	Y71H10A.1													246601	246979	IV	R02D3.1	13463406	13463626
6250260	6251087	III	T12A2.2	6465510	6465684	III	T26A5.3	9708614	9709175	IV	K01H12.2	9773016	9773575	X	T09B9.4													219462	219842	IV	Y38C1AA.11													5174570	5175037	IV	W03F8.5	5481988	5482185
1473917	1474203	III	Y82E9BR.18	5079247	5079524	III	F54D8.3	8459629	8460190	IV	T01B11.4	3972521	3972899	III	R10E9.1													4501286	4501478	III	C07G2.3													5176742	5177130	IV	W03F8.5	4250984	4251764
1470519	1471344	III	Y82E9BR.18	4569752	4569964	III	F35G12.2	10746931	10747119	III	K01G5.4	10732163	10732303	I	B0205.3													11602819	11603024	IV	F40F11.1													5177542	5178771	IV	W03F8.5	7163642	7164248
3403143	3403568	III	F59A2.1	4570230	4570418	III	F35G12.2	9740081	9740432	IV	C28D4.3	2721184	2721563	III	Y71H2AM.11													12390861	12391031	IV	F28D1.7													13622092	13622587	I	Y6B3A.1	13687853	13688174
8811932	8812067	II	F46C5.8	6743202	6743949	I	W02D3.9	17272857	17273208	IV	F26D10.10	4134549	4134859	I	E01A2.2													11098880	11099043	II	C09H10.3													2958695	2958829	X	Y41G9A.4	9579133	9579236
14653115	14654403	I	Y105E8B.3	5875005	5875756	III	F01F1.12	4249335	4250043	IV	F36A4.7	9088014	9088611	III	F02A9.4													9331746	9331905	III	C40H1.6													8020606	8021324	V	F43H9.2	1304386	1304586
11678828	11679451	I	F11A6.1	11120611	11121628	IV	T05E11.3	4250984	4251764	IV	F36A4.7	10644709	10645318	III	Y39A1A.12													8815775	8815997	I	F36A2.6													12280124	12281451	IV	C42C1.11	1305954	1306364
6465510	6465684	III	T26A5.3	11121703	11122278	IV	T05E11.3	4252063	4252476	IV	F36A4.7	12789301	12789807	II	Y46G5A.17													2242206	2242421	X	F07D10.1													7935418	7936118	III	C29E4.3	10337027	10337166
5079247	5079524	III	F54D8.3	6011734	6012304	III	ZK328.2	7479926	7480237	X	K08A8.1	3244646	3244848	X	F40F4.7													3585655	3585870	V	T22F3.4													7038594	7040944	II	ZK1127.7	11037817	11038223
4569752	4569964	III	F35G12.2	5680010	5680538	V	F25B4.5	4211309	4212393	I	C18E3.2	6704387	6704803	III	F37A4.8													14825815	14826003	IV	Y57G11C.16																	306291	306609
4570230	4570418	III	F35G12.2	3401427	3401604	IV	C04C3.3	14559890	14560005	II	C04H5.6	3878612	3879387	I	C50F2.3													5359271	5359423	I	F55A12.3																	4945289	4945572
6743202	6743949	I	W02D3.9	3402246	3402627	IV	C04C3.3	4915657	4915915	III	F26F4.10	5864228	5864470	I	F33D11.12													9746194	9746346	III	T05G5.10																	12350950	12351073
5875005	5875756	III	F01F1.12	8794872	8795063	I	DY3.7	7855925	7856115	V	C37C3.2	121245	121680	V	Y38C9A.2													480720	481050	II	W07E6.2																	8677397	8678359
11120611	11121628	IV	T05E11.3	7313545	7313644	IV	F42C5.8	12278375	12278929	II	Y57A10A.28	12652790	12653220	I	H28O16.1													14446273	14446999	V	F23B12.5																	464561	464752
11121703	11122278	IV	T05E11.3	9685384	9685794	II	ZK1320.9	8654181	8655601	II	D2085.1	7380549	7381186	III	T20B12.8													11859263	11859436	IV	F38H4.9																	7092214	7092765
6011734	6012304	III	ZK328.2	11075292	11075438	X	W04G3.5	8652900	8653430	II	D2085.1	5817183	5817820	I	C32F10.5													3068566	3068735	III	H06I04.4																	4947021	4948585
5680010	5680538	V	F25B4.5	12821640	12822216	I	Y18D10A.5	8653487	8654112	II	D2085.1	13240149	13240374	IV	JC8.3													8285142	8285366	II	K01C8.10																	4707352	4708491
3399885	3400070	IV	C04C3.3	1043136	1043450	III	BE0003N10.1	8652467	8652848	II	D2085.1	13389731	13389925	III	T03F6.3													863033	863268	III	Y6D11A.2																	2701819	2701948
3400606	3400736	IV	C04C3.3	1041761	1042095	III	BE0003N10.1	9351522	9351755	II	F42A8.2	9855038	9855496	III	K11H3.1													1673394	1673537	II	F58E1.6																	8491535	8491838
3401427	3401604	IV	C04C3.3	6970391	6971211	III	F31E3.5	10383162	10383299	III	C38H2.2	11096832	11096976	II	C09H10.2																																	8491390	8491485
3402246	3402627	IV	C04C3.3	7824089	7824909	X	R03G5.1	3730165	3730582	IV	Y37E11AM.1	5450691	5451210	III	F48E8.5																																	6815557	6815811
8794872	8795063	I	DY3.7	6971260	6971428	III	F31E3.5	13805509	13805867	V	F53C11.8	7805915	7807472	V	ZK742.1																																	3122771	3123931
8141764	8142994	II	F10B5.8	9885709	9885956	IV	F32B6.2	9626988	9628379	IV	W09C2.3	7808104	7808344	V	ZK742.1																																	3118859	3119435
7313545	7313644	IV	F42C5.8	17378140	17378720	IV	C30H6.6	2703308	2703499	IV	Y94H6A.5	6025219	6025504	I	B0025.2																																	15045662	15046116
9685384	9685794	II	ZK1320.9	12479721	12480042	V	W04D2.1	2570459	2570598	I	C55C2.1	16851500	16851656	IV	Y116A8A.9																																	15042949	15043140
11075292	11075438	X	W04G3.5	11991301	11992023	V	C52E4.6	6815557	6815811	I	K02F2.3	9228044	9228171	III	T23G5.1																																	7101767	7102228
12821640	12822216	I	Y18D10A.5	9471421	9471742	III	B0464.4	579504	579891	II	W08F4.8	3694540	3695084	I	H26D21.2																																	11903526	11905024
1043136	1043450	III	BE0003N10.1	2338183	2338452	IV	Y38F2AR.7	10791808	10792234	I	F55A3.3	2958695	2958829	X	Y41G9A.4																																	10667091	10667746
1041761	1042095	III	BE0003N10.1	8139979	8140697	II	C41C4.8	9935500	9935875	II	C05C10.3																																					10667854	10668688
6970391	6971211	III	F31E3.5	6143755	6143924	III	Y42G9A.6	12488859	12489131	I	T27F6.5																																					10668736	10670609
7824089	7824909	X	R03G5.1	1198547	1199144	I	Y48G8AL.5	11181263	11181683	IV	R07H5.2																																					10671331	10671810
6971260	6971428	III	F31E3.5	8066393	8066962	II	T05H10.6	3983641	3984811	I	F28H1.3																																					10672398	10674611
11767599	11768031	V	F55A11.3	6441301	6441638	III	C05D11.11	3295324	3296040	IV	W08E12.7																																					8033208	8033868
9885709	9885956	IV	F32B6.2	13390584	13390873	II	Y48C3A.14	14367312	14367645	II	R06A4.4																																					7146634	7148144
17378140	17378720	IV	C30H6.6	13393327	13393590	II	Y48C3A.14	2110185	2110335	X	F53B1.2																																					12727923	12728586
12479721	12480042	V	W04D2.1	7465892	7466221	III	H14A12.2	2109776	2109914	X	F53B1.2																																					5111019	5111259
11472849	11473243	II	W02B12.10	7465892	7466223	III	H14A12.2	6464870	6465410	I	K06A5.6																																					620445	620579
11991301	11992023	V	C52E4.6	7466272	7467133	III	H14A12.2	9748081	9748407	III	T05G5.3																																					3410654	3411132
9471421	9471742	III	B0464.4	2700273	2701025	V	Y45G12B.1	12742638	12742774	I	W02A11.4																																					11600246	11600395
2338183	2338452	IV	Y38F2AR.7	2702905	2703872	V	Y45G12B.1	3745147	3745631	V	Y39H10A.3																																					11147767	11148495
8139979	8140697	II	C41C4.8	7070924	7071501	II	T02G5.9	13764343	13765212	III	K08E3.5																																					12735495	12736317
6143755	6143924	III	Y42G9A.6	12937544	12937973	III	Y37D8A.22	8615791	8616020	I	F43G9.5																																					11127943	11129592
1198547	1199144	I	Y48G8AL.5	9708614	9709175	IV	K01H12.2	7213237	7213751	III	R151.2																																					4301181	4301567
8066393	8066962	II	T05H10.6	8459629	8460190	IV	T01B11.4	7214059	7214232	III	R151.2																																					11126828	11127054
8067042	8067618	II	T05H10.6	13463406	13463626	III	T27E9.1	3587784	3588350	IV	Y37E11B.4																																					7011467	7013121
6441301	6441638	III	C05D11.11	10746931	10747119	III	K01G5.4	11528189	11529118	III	Y66D12A.15																																					9097175	9097822
13390584	13390873	II	Y48C3A.14	9740081	9740432	IV	C28D4.3	11531568	11531932	III	Y66D12A.15																																					1553518	1553884
13393327	13393590	II	Y48C3A.14	17272857	17273208	IV	F26D10.10	11532861	11533476	III	Y66D12A.15																																					8599907	8600473
7465892	7466221	III	H14A12.2	4249335	4250043	IV	F36A4.7	10684362	10685036	I	C34B2.7																																					10370579	10370839
7465892	7466223	III	H14A12.2	4250984	4251764	IV	F36A4.7	11772227	11772697	V	F55A11.4																																					7149686	7149830
7466272	7467133	III	H14A12.2	4252867	4253607	IV	F36A4.7	12396609	12396837	X	F17E5.2																																					4134549	4134859
13518147	13520059	III	Y76A2B.1	4252063	4252476	IV	F36A4.7	11147767	11148495	IV	F01G4.6																																					1093567	1093703
2700273	2701025	V	Y45G12B.1	7479926	7480237	X	K08A8.1	6707520	6708596	III	F37A4.8																																					13300753	13301046
2702905	2703872	V	Y45G12B.1	4211309	4212393	I	C18E3.2	2829935	2830084	III	Y71H2AM.1																																					6953414	6954910
7070924	7071501	II	T02G5.9	14559890	14560005	II	C04H5.6	9773016	9773575	X	T09B9.4																																					6956671	6957586
12935974	12936411	III	Y37D8A.22	4915657	4915915	III	F26F4.10	14466219	14466545	IV	LLC1.3																																					6957634	6957901
12937544	12937973	III	Y37D8A.22	7855925	7856115	V	C37C3.2	14467252	14467389	IV	LLC1.3																																					6445049	6445838
9708614	9709175	IV	K01H12.2	6980520	6980846	III	F31E3.1	6395386	6395595	III	C16A3.10																																					8165196	8165433
8459629	8460190	IV	T01B11.4	12278375	12278929	II	Y57A10A.28	5775872	5776440	V	F44E7.4																																					8165926	8166670
13463406	13463626	III	T27E9.1	8654181	8655601	II	D2085.1	10732163	10732303	I	B0205.3																																					8166719	8168135
10746931	10747119	III	K01G5.4	8652900	8653430	II	D2085.1	11844768	11845295	III	Y56A3A.1																																					8168367	8169368
9740081	9740432	IV	C28D4.3	8653487	8654112	II	D2085.1	11832071	11832280	III	Y56A3A.1																																					15069722	15070336
17272857	17273208	IV	F26D10.10	8652467	8652848	II	D2085.1	2721184	2721563	III	Y71H2AM.11																																					3877347	3878003
4249335	4250043	IV	F36A4.7	9351522	9351755	II	F42A8.2	4134549	4134859	I	E01A2.2																																					2625329	2626027
4250984	4251764	IV	F36A4.7	9350950	9351174	II	F42A8.2	9088014	9088611	III	F02A9.4																																					9326784	9327316
4252867	4253607	IV	F36A4.7	10383162	10383299	III	C38H2.2	10644709	10645318	III	Y39A1A.12																																					7696497	7697760
13689343	13690537	II	Y48E1A.1	3730165	3730582	IV	Y37E11AM.1	14239834	14240924	II	Y48B6A.11																																					14306336	14306460
7479926	7480237	X	K08A8.1	13805509	13805867	V	F53C11.8	13300753	13301046	III	Y43F4B.5																																					8353698	8353927
4211309	4212393	I	C18E3.2	9626988	9628379	IV	W09C2.3	12789301	12789807	II	Y46G5A.17																																					15836327	15836749
14559890	14560005	II	C04H5.6	2570459	2570598	I	C55C2.1	3244646	3244848	X	F40F4.7																																					5089566	5090645
14559277	14559742	II	C04H5.6	579504	579891	II	W08F4.8	9066276	9066621	I	W06D4.6																																					12652790	12653220
4915657	4915915	III	F26F4.10	11111086	11111829	V	H19N07.1	6704387	6704803	III	F37A4.8																																					2068509	2068746
7855925	7856115	V	C37C3.2	10791808	10792234	I	F55A3.3	3878612	3879387	I	C50F2.3																																					2067801	2068200
6980520	6980846	III	F31E3.1	9935500	9935875	II	C05C10.3	11098880	11099043	II	C09H10.3																																					10325269	10325568
12278375	12278929	II	Y57A10A.28	12488859	12489131	I	T27F6.5	5864228	5864470	I	F33D11.12																																					10186312	10186587
8652467	8652848	II	D2085.1	11181263	11181683	IV	R07H5.2	121245	121680	V	Y38C9A.2																																					8976604	8981039
1294353	1294729	IV	Y104H12BR.1	8636654	8636869	I	F43G9.9	6501075	6501520	V	W01A11.1																																					6277681	6278090
9351522	9351755	II	F42A8.2	3983641	3984811	I	F28H1.3	11302942	11303192	II	T24F1.2																																					6278138	6278520
9350950	9351174	II	F42A8.2	3295324	3296040	IV	W08E12.7	12652790	12653220	I	H28O16.1																																					14555051	14555255
10383162	10383299	III	C38H2.2	3296095	3296196	IV	W08E12.7	5817183	5817820	I	C32F10.5																																					16807730	16807876
3730165	3730582	IV	Y37E11AM.1	14367312	14367645	II	R06A4.4	13240149	13240374	IV	JC8.3																																					4263662	4263801
13805509	13805867	V	F53C11.8	2110185	2110335	X	F53B1.2	13240120	13240374	IV	JC8.3																																					9524246	9525009
2570459	2570598	I	C55C2.1	2109776	2109914	X	F53B1.2	9068458	9068799	I	W06D4.6																																					4186124	4186595
579504	579891	II	W08F4.8	6464870	6465410	I	K06A5.6	2881645	2882339	IV	Y54G2A.17																																					4183243	4184154
11111086	11111829	V	H19N07.1	13722162	13722796	III	W06F12.1	13389731	13389925	III	T03F6.3																																					2881645	2882339
10791808	10792234	I	F55A3.3	4218054	4218653	III	F43C1.2	9855038	9855496	III	K11H3.1																																					12669091	12669621
9935500	9935875	II	C05C10.3	9748081	9748407	III	T05G5.3	8304108	8304374	I	F52B5.1																																					12670401	12671207
9935254	9935451	II	C05C10.3	12742638	12742774	I	W02A11.4	11096832	11096976	II	C09H10.2																																					10921573	10923583
12488859	12489131	I	T27F6.5	3745147	3745631	V	Y39H10A.3	5450691	5451210	III	F48E8.5																																					14824040	14824384
11181263	11181683	IV	R07H5.2	13764343	13765212	III	K08E3.5	3983402	3983590	I	F28H1.3																																					10550945	10551263
8636654	8636869	I	F43G9.9	8615791	8616020	I	F43G9.5	7805915	7807472	V	ZK742.1																																					246249	246549
10532626	10533013	II	R166.1	7214059	7214232	III	R151.2	7808104	7808344	V	ZK742.1																																					246601	246979
3983641	3984811	I	F28H1.3	14062665	14063005	IV	Y37A1B.2	16851500	16851656	IV	Y116A8A.9																																					248926	249332
1748018	1748316	IV	Y41D4A.4	3587784	3588350	IV	Y37E11B.4	9228044	9228171	III	T23G5.1																																					5174570	5175037
3295324	3296040	IV	W08E12.7	11528189	11529118	III	Y66D12A.15	16811503	16811922	V	Y102A5A.1																																					5175499	5175828
3296095	3296196	IV	W08E12.7	11532861	11533476	III	Y66D12A.15	157019	157286	V	W03F9.5																																					5176742	5177130
14367312	14367645	II	R06A4.4	10684362	10685036	I	C34B2.7	3694540	3695084	I	H26D21.2																																					5177542	5178771
5938010	5938128	IV	K02B2.3	11919660	11919944	III	Y56A3A.20	2958695	2958829	X	Y41G9A.4																																					11096832	11096976
2110185	2110335	X	F53B1.2	11772227	11772697	V	F55A11.4	11120294	11121146	V	H19N07.4																																					4616804	4618000
2109776	2109914	X	F53B1.2	12396609	12396837	X	F17E5.2	14060138	14060202	II	W01G7.3																																					4613280	4613674
6464870	6465410	I	K06A5.6	11147767	11148495	IV	F01G4.6	11023289	11023766	II	F33A8.1																																					9346437	9347351
13722162	13722796	III	W06F12.1	6707520	6708596	III	F37A4.8	10864891	10865480	II	M106.4																																					9344986	9345576
4218054	4218653	III	F43C1.2	2829935	2830084	III	Y71H2AM.1																																									7136121	7136551
9748081	9748407	III	T05G5.3	9773016	9773575	X	T09B9.4																																									16811503	16811922
12742638	12742774	I	W02A11.4	14466219	14466545	IV	LLC1.3																																									9959215	9959361
3745147	3745631	V	Y39H10A.3	14467252	14467389	IV	LLC1.3																																									9960154	9960486
13764343	13765212	III	K08E3.5	6394991	6395304	III	C16A3.10																																									13616269	13616732
8615791	8616020	I	F43G9.5	6394746	6394938	III	C16A3.10																																									13617784	13618183
14062665	14063005	IV	Y37A1B.2	6395173	6395304	III	C16A3.10																																									13622092	13622587
3587784	3588350	IV	Y37E11B.4	6395386	6395595	III	C16A3.10																																									183690	183901
11528189	11529118	III	Y66D12A.15	2757547	2757838	I	Y71F9B.7																																									8020606	8021324
11532861	11533476	III	Y66D12A.15	6434299	6434624	V	T05H4.6																																									12280124	12281451
10684362	10685036	I	C34B2.7	5775872	5776440	V	F44E7.4																																									7935418	7936118
11919660	11919944	III	Y56A3A.20	10732163	10732303	I	B0205.3																																									7038594	7040944
11772227	11772697	V	F55A11.4	7149883	7150169	III	K04G7.3
12396609	12396837	X	F17E5.2	11844768	11845295	III	Y56A3A.1
12905004	12905447	I	Y18D10A.17	11832071	11832280	III	Y56A3A.1
11147767	11148495	IV	F01G4.6	9088014	9088611	III	F02A9.4
5829414	5830743	V	F26F12.7	9336483	9337160	I	C12C8.3
2829935	2830084	III	Y71H2AM.1	10644709	10645318	III	Y39A1A.12
9773016	9773575	X	T09B9.4	14239834	14240924	II	Y48B6A.11
14466219	14466545	IV	LLC1.3	1093567	1093703	IV	Y55F3AR.3
14467252	14467389	IV	LLC1.3	13578492	13579342	I	Y87G2A.8
14309640	14310284	II	Y54G11A.13	13577597	13577889	I	Y87G2A.8
6394991	6395304	III	C16A3.10	13300753	13301046	III	Y43F4B.5
6394746	6394938	III	C16A3.10	6445049	6445838	III	C05D11.12
6395173	6395304	III	C16A3.10	2942960	2943590	X	Y71H10A.1
6395386	6395595	III	C16A3.10	12793564	12794066	II	Y46G5A.17
2757547	2757838	I	Y71F9B.7	12789301	12789807	II	Y46G5A.17
6434299	6434624	V	T05H4.6	4501027	4501237	III	C07G2.3
5775872	5776440	V	F44E7.4	10454447	10455636	III	D2045.2
10732163	10732303	I	B0205.3	1839066	1839194	I	M01D7.7
7149883	7150169	III	K04G7.3	9066276	9066621	I	W06D4.6
11844768	11845295	III	Y56A3A.1	6704387	6704803	III	F37A4.8
11832071	11832280	III	Y56A3A.1	11098880	11099043	II	C09H10.3
4134549	4134859	I	E01A2.2	121245	121680	V	Y38C9A.2
8272063	8272283	II	K01C8.3	6501075	6501520	V	W01A11.1
8271270	8271901	II	K01C8.3	11302942	11303192	II	T24F1.2
8272437	8272620	II	K01C8.3	12652790	12653220	I	H28O16.1
9088014	9088611	III	F02A9.4	13352515	13353461	III	F53A2.8
9336483	9337160	I	C12C8.3	5817183	5817820	I	C32F10.5
10644709	10645318	III	Y39A1A.12	13240149	13240374	IV	JC8.3
14239834	14240924	II	Y48B6A.11	13240120	13240374	IV	JC8.3
1093567	1093703	IV	Y55F3AR.3	8981095	8982644	I	F32H2.5
13578492	13579342	I	Y87G2A.8	5845471	5846027	IV	C06E7.3
13577597	13577889	I	Y87G2A.8	16807730	16807876	X	F41G4.2
13300753	13301046	III	Y43F4B.5	6241274	6241822	X	C14F11.1
6445049	6445838	III	C05D11.12	10507925	10508161	III	F43D9.3
2942960	2943590	X	Y71H10A.1	3867925	3868249	I	T03F1.3
12793564	12794066	II	Y46G5A.17	9068458	9068799	I	W06D4.6
12789301	12789807	II	Y46G5A.17	2881645	2882339	IV	Y54G2A.17
4501027	4501237	III	C07G2.3	13389731	13389925	III	T03F6.3
4501286	4501478	III	C07G2.3	9855038	9855496	III	K11H3.1
10454447	10455636	III	D2045.2	8304108	8304374	I	F52B5.1
1839066	1839194	I	M01D7.7	14445753	14446205	V	F23B12.5
9066276	9066621	I	W06D4.6	11096832	11096976	II	C09H10.2
2694892	2695016	III	Y71H2AM.9	5450691	5451210	III	F48E8.5
9000433	9000882	III	F59B2.5	3983402	3983590	I	F28H1.3
11098880	11099043	II	C09H10.3	7805915	7807472	V	ZK742.1
5864228	5864470	I	F33D11.12	7808104	7808344	V	ZK742.1
2310963	2311171	IV	Y38F2AL.3	6023607	6024023	I	B0025.2
8815775	8815997	I	F36A2.6	16851500	16851656	IV	Y116A8A.9
10434967	10435226	I	Y106G6H.2	7496610	7497027	III	C07H6.5
121245	121680	V	Y38C9A.2	9228044	9228171	III	T23G5.1
6501075	6501520	V	W01A11.1	16811503	16811922	V	Y102A5A.1
11302942	11303192	II	T24F1.2	157019	157286	V	W03F9.5
5908326	5909213	II	F59G1.3	9139585	9140066	I	ZK858.6
13352515	13353461	III	F53A2.8	3694540	3695084	I	H26D21.2
13240120	13240374	IV	JC8.3	11120294	11121146	V	H19N07.4
13240120	13240364	IV	JC8.3	14060138	14060202	II	W01G7.3
10748578	10749056	III	K01G5.5	10864891	10865480	II	M106.4
8981095	8982644	I	F32H2.5
5845471	5846027	IV	C06E7.3
16807730	16807876	X	F41G4.2
6241274	6241822	X	C14F11.1
541067	541288	I	Y65B4BR.4
10507925	10508161	III	F43D9.3
3867925	3868249	I	T03F1.3
9068458	9068799	I	W06D4.6
2881645	2882339	IV	Y54G2A.17
13389731	13389925	III	T03F6.3
14823425	14823990	IV	Y57G11C.15
8304108	8304374	I	F52B5.1
14446273	14446999	V	F23B12.5
14445753	14446205	V	F23B12.5
11859263	11859436	IV	F38H4.9
7767964	7768649	III	ZK686.3
5450691	5451210	III	F48E8.5
3983402	3983590	I	F28H1.3
6023607	6024023	I	B0025.2
16851500	16851656	IV	Y116A8A.9
7496610	7497027	III	C07H6.5
9228044	9228171	III	T23G5.1
157019	157286	V	W03F9.5
8283768	8284440	II	K01C8.10
9139585	9140066	I	ZK858.6
3694540	3695084	I	H26D21.2
3758687	3758900	V	Y39H10A.7
11120294	11121146	V	H19N07.4
14060138	14060202	II	W01G7.3
12280124	12281451	IV	C42C1.11
10864891	10865480	II	M106.4
[truncated: 94 more columns]

## Sheet: worm_low_included
0min				30min				60min				90min				120min				150min				180min				210min				240min				270min				300min				330min				360min
start	end	seqname	gene_id	start	end	seqname	gene_id	start	end	seqname	gene_id	start	end	seqname	gene_id	start	end	seqname	gene_id	start	end	seqname	gene_id	start	end	seqname	gene_id	start	end	seqname	gene_id	start	end	seqname	gene_id	start	end	seqname	gene_id	start	end	seqname	gene_id	start	end	seqname	gene_id	start	end
16381647	16382438	X	F01G12.5	16381647	16382438	X	F01G12.5	16381647	16382438	X	F01G12.5	16381647	16382438	X	F01G12.5	18856053	18856538	V	Y80D3A.1	11152413	11152502	IV	C08F8.2	11152413	11152502	IV	C08F8.2	11152413	11152502	IV	C08F8.2	11152413	11152502	IV	C08F8.2	11152413	11152502	IV	C08F8.2	7139977	7140074	III	B0280.12	5378825	5379200	II	F09E5.15	9617462	9617902
7693582	7694228	IV	F33D4.2	7240437	7240683	I	R06C7.3	7046902	7048241	II	ZK1127.9	18856053	18856538	V	Y80D3A.1	13225535	13225632	III	Y43F4A.1	18856053	18856538	V	Y80D3A.1	7693582	7694228	IV	F33D4.2	12507002	12507777	X	H20J18.1	11679549	11679815	II	C47D12.3	11679549	11679815	II	C47D12.3	11678828	11679451	I	F11A6.1	6607766	6607915	III	F20H11.3	6607766	6607915
7694911	7695226	IV	F33D4.2	7046902	7048241	II	ZK1127.9	18856053	18856538	V	Y80D3A.1	13225535	13225632	III	Y43F4A.1	6052974	6053362	II	R12C12.1	10499056	10499541	IV	C02F4.2	7694911	7695226	IV	F33D4.2	7693582	7694228	IV	F33D4.2	13868791	13869194	I	W04A8.7	7209304	7209849	V	C13F10.4	5875005	5875756	III	F01F1.12	7139977	7140074	III	B0280.12	14468638	14468777
7240437	7240683	I	R06C7.3	18856053	18856538	V	Y80D3A.1	13225535	13225632	III	Y43F4A.1	6052974	6053362	II	R12C12.1	6052708	6052926	II	R12C12.1	6052708	6052926	II	R12C12.1	7695513	7695825	IV	F33D4.2	7694911	7695226	IV	F33D4.2	7206747	7208907	V	C13F10.4	8081314	8082262	X	K07E3.4	1620046	1620354	III	Y22D7AL.5	10327463	10327908	III	T07C4.9	109835	109956
7046902	7048241	II	ZK1127.9	10261803	10261947	V	Y22F5A.3	6052974	6053362	II	R12C12.1	6052708	6052926	II	R12C12.1	10545578	10546265	II	R166.5	10159267	10159608	II	F33H1.1	7046902	7048241	II	ZK1127.9	7695513	7695825	IV	F33D4.2	7209304	7209849	V	C13F10.4	12117331	12117665	IV	M18.5	1066660	1066771	I	Y34D9A.10	13102743	13102944	X	R03G8.4	1263759	1263879
10261803	10261947	V	Y22F5A.3	13225535	13225632	III	Y43F4A.1	6052708	6052926	II	R12C12.1	8082628	8083084	X	K07E3.4	3337560	3338295	IV	F42A6.7	4505815	4505891	V	T28F12.2	7206747	7208907	V	C13F10.4	7046902	7048241	II	ZK1127.9	10244486	10245260	IV	F01G10.1	12868290	12868668	II	Y46G5A.31	7579192	7579308	X	F08C6.2	11678828	11679451	I	F11A6.1	13102743	13102944
13225535	13225632	III	Y43F4A.1	6051898	6052100	II	R12C12.1	6053406	6053638	II	R12C12.1	3868426	3868561	III	F13B10.2	14622999	14623137	I	Y105E8B.1	12717755	12718182	II	Y46G5A.1	7209304	7209849	V	C13F10.4	13868791	13869194	I	W04A8.7	10243766	10244439	IV	F01G10.1	4504639	4504810	I	T01A4.1	1748018	1748316	IV	Y41D4A.4	4569752	4569964	III	F35G12.2	4569752	4569964
6051898	6052100	II	R12C12.1	6052974	6053362	II	R12C12.1	8082628	8083084	X	K07E3.4	3337560	3338295	IV	F42A6.7	11027695	11028756	V	C13G3.3	10545578	10546265	II	R166.5	19192436	19192678	V	Y39B6A.2	7206747	7208907	V	C13F10.4	19192436	19192678	V	Y39B6A.2	14150496	14150624	X	F28H6.1	1093567	1093703	IV	Y55F3AR.3	5875005	5875756	III	F01F1.12	5875005	5875756
6052974	6053362	II	R12C12.1	6052433	6052926	II	R12C12.1	3868426	3868561	III	F13B10.2	14622999	14623137	I	Y105E8B.1	2719107	2719280	II	T05A8.4	4831461	4831854	IV	H06H21.10	10499056	10499541	IV	C02F4.2	7209304	7209849	V	C13F10.4	10499056	10499541	IV	C02F4.2	1877187	1877820	IV	F55A8.2	11302942	11303192	II	T24F1.2	9508669	9509024	III	F55H2.2	4646442	4646704
6052433	6052926	II	R12C12.1	6052708	6052926	II	R12C12.1	15002802	15003091	X	F20D1.9	14327340	14327628	I	F49B2.5	8020676	8020771	X	C34D10.2	4191679	4192507	X	F20B6.2	6051898	6052100	II	R12C12.1	10244486	10245260	IV	F01G10.1	8138951	8139926	II	C41C4.8	12646664	12646800	IV	C26H9A.1	12292998	12293328	I	F56H6.5	8066393	8066962	II	T05H10.6	11120611	11121628
6052708	6052926	II	R12C12.1	6053406	6053638	II	R12C12.1	3337560	3338295	IV	F42A6.7	11027695	11028756	V	C13G3.3	1937672	1938091	III	F53A3.4	14622999	14623137	I	Y105E8B.1	6052708	6052926	II	R12C12.1	10243766	10244439	IV	F01G10.1	8081314	8082262	X	K07E3.4	10381840	10382495	IV	R11A8.7	8285142	8285366	II	K01C8.10	8067042	8067618	II	T05H10.6	7313189	7313494
6053406	6053638	II	R12C12.1	8082628	8083084	X	K07E3.4	14622999	14623137	I	Y105E8B.1	2719107	2719280	II	T05A8.4	9006981	9007431	II	F44G4.8	14149525	14149722	X	F28H6.1	6053406	6053638	II	R12C12.1	11913882	11914307	II	ZK930.1	12289208	12289442	III	Y75B8A.26	9387091	9389017	V	F36D4.3					13463406	13463626	III	T27E9.1	10331102	10331242
8082628	8083084	X	K07E3.4	3868426	3868561	III	F13B10.2	14327340	14327628	I	F49B2.5	8020676	8020771	X	C34D10.2	11376158	11376334	V	F55C10.1	1877187	1877820	IV	F55A8.2	10159267	10159608	II	F33H1.1	11928147	11928897	V	F58H1.1	12717755	12718182	II	Y46G5A.1	7930881	7932976	I	F20G4.3					1620046	1620354	III	Y22D7AL.5	4085567	4085721
3868426	3868561	III	F13B10.2	8069451	8069922	III	K12H4.1	11027695	11028756	V	C13G3.3	7824223	7824909	X	R03G5.1	7851956	7852473	X	C54D2.5	2719107	2719280	II	T05A8.4	4505815	4505891	V	T28F12.2	19192436	19192678	V	Y39B6A.2	10545578	10546265	II	R166.5	12016319	12016646	V	F57F5.5					13689343	13690537	II	Y48E1A.1	17378140	17378720
8069451	8069922	III	K12H4.1	15002802	15003091	X	F20D1.9	2935288	2935601	X	Y71H10A.2	1937672	1938091	III	F53A3.4	7622328	7623341	I	F29D11.1	1308752	1309064	II	F56D12.1	12717755	12718182	II	Y46G5A.1	10499056	10499541	IV	C02F4.2	18886702	18886980	V	Y80D3A.2	8907514	8907723	III	ZK637.8					5829414	5830743	V	F26F12.7	5081850	5082021
15002802	15003091	X	F20D1.9	5869465	5869616	X	F49E10.5	3178163	3178397	X	F56E3.3	9006981	9007431	II	F44G4.8	7621414	7621927	I	F29D11.1	8020676	8020771	X	C34D10.2	74625	74808	I	Y48G1C.2	8138951	8139926	II	C41C4.8	18879018	18879496	V	Y80D3A.2	9471816	9472058	III	B0464.4					7238579	7239323	IV	D2024.3	8066393	8066962
5869465	5869616	X	F49E10.5	14055449	14055855	IV	Y37A1B.5	5566634	5566817	III	F09F7.2	4601073	4601314	III	F35G12.6	1228277	1228522	II	F53A10.2	8023062	8023215	X	C34D10.2	10545578	10546265	II	R166.5	10261803	10261947	V	Y22F5A.3	7475341	7475722	IV	F55G1.5	14612830	14613122	X	F54E4.1					6022987	6023242	I	B0025.2	8067042	8067618
14411550	14411745	IV	F55B11.1	3337557	3338295	IV	F42A6.7	3860315	3860486	IV	F28F9.1	7851956	7852473	X	C54D2.5	12656296	12656504	III	Y111B2A.15	10381840	10382495	IV	R11A8.7	18886702	18886980	V	Y80D3A.2	6051898	6052100	II	R12C12.1	4191679	4192507	X	F20B6.2	7163642	7164248	IV	C42D4.8					8283768	8284440	II	K01C8.10	13463406	13463626
14411959	14412084	IV	F55B11.1	3337560	3338295	IV	F42A6.7	7824223	7824909	X	R03G5.1	7622328	7623341	I	F29D11.1	6607817	6608158	X	C25B8.3	4032473	4032608	III	T02C12.1	4831461	4831854	IV	H06H21.10	6052433	6052926	II	R12C12.1	14411550	14411745	IV	F55B11.1	13444942	13445425	III	Y76A2A.2					1673394	1673537	II	F58E1.6	1620046	1620354
4283266	4283576	IV	F15E6.6	14622999	14623137	I	Y105E8B.1	1833451	1833724	I	C53H9.2	7621414	7621927	I	F29D11.1	5628173	5628571	V	T01C2.1	5143874	5143966	I	Y110A7A.3	4191679	4192507	X	F20B6.2	6052708	6052926	II	R12C12.1	14411959	14412084	IV	F55B11.1	13443477	13443662	III	Y76A2A.2									13689343	13690537
14052436	14052806	IV	Y37A1B.5	14327340	14327628	I	F49B2.5	9006981	9007431	II	F44G4.8	10747167	10747288	III	K01G5.4	10206077	10207231	III	T20G5.1	4898925	4899201	I	F21F3.5	14411550	14411745	IV	F55B11.1	6053406	6053638	II	R12C12.1	12117331	12117665	IV	M18.5	6596513	6597214	III	F20H11.2									6265831	6266195
14055449	14055855	IV	Y37A1B.5	2935288	2935601	X	Y71H10A.2	4601073	4601314	III	F35G12.6	1228277	1228522	II	F53A10.2	10337027	10337166	V	K07C5.1	9792020	9792387	V	F46B6.8	14411959	14412084	IV	F55B11.1	10159267	10159608	II	F33H1.1	11110591	11110860	IV	T05E11.1	6594560	6595516	III	F20H11.2									14072824	14073132
3337557	3338295	IV	F42A6.7	7696533	7696649	I	T23G11.3	7851956	7852473	X	C54D2.5	6607817	6608158	X	C25B8.3	2084190	2084448	IV	R05C11.3	4651731	4651955	III	T23F11.1	11110591	11110860	IV	T05E11.1	4505815	4505891	V	T28F12.2	12868290	12868668	II	Y46G5A.31	5208918	5209436	II	C34F11.3									16947243	16947346
14622999	14623137	I	Y105E8B.1	10562027	10562854	II	C06A1.1	4389884	4390033	IV	Y24D9A.4	5628173	5628571	V	T01C2.1	2088161	2088723	IV	R05C11.3	15933732	15934056	X	E03G2.2	14622999	14623137	I	Y105E8B.1	19682689	19683129	V	Y43F8C.12	9618956	9619539	I	K07A1.12	10205727	10206029	III	T20G5.1									7083946	7084345
4299679	4300218	X	C52B9.8	6018084	6018187	V	F29G9.3	7622328	7623341	I	F29D11.1	12258770	12259324	II	Y57A10A.10	10338836	10338901	IV	K11E8.1	4700601	4701902	IV	T22B11.5	14757842	14758944	II	Y54E2A.4	12289208	12289442	III	Y75B8A.26	12734239	12735376	II	Y46G5A.4	1291441	1291565	IV	Y104H12BR.1									5829414	5830743
14327340	14327628	I	F49B2.5	2912072	2912545	X	F52B10.1	7621414	7621927	I	F29D11.1	10337027	10337166	V	K07C5.1	3610546	3610830	III	C48D5.2	11767599	11768031	V	F55A11.3	12729400	12729560	II	Y46G5A.4	12717755	12718182	II	Y46G5A.1	14757842	14758944	II	Y54E2A.4	9510468	9510668	X	ZK899.8									7238579	7239323
13211904	13212361	IV	C48D1.3	3403071	3403568	III	F59A2.1	10747167	10747288	III	K01G5.4	2084190	2084448	IV	R05C11.3	8491390	8491485	I	D1081.8	10687055	10687276	II	D2089.4	4504639	4504810	I	T01A4.1	74625	74808	I	Y48G1C.2	12729400	12729560	II	Y46G5A.4	1066660	1066771	I	Y34D9A.10									13525419	13525753
578258	578717	X	F57C12.5	3178163	3178397	X	F56E3.3	3521998	3522715	III	M01F1.7	2088161	2088723	IV	R05C11.3	9747874	9748029	III	T05G5.3	10688699	10688791	II	D2089.4	4299679	4300218	X	C52B9.8	12491132	12491763	IV	T04A11.6	11095900	11096176	III	W09D6.6	2220684	2221075	II	F54A3.4									8981095	8982644
2935288	2935601	X	Y71H10A.2	5566634	5566817	III	F09F7.2	6607817	6608158	X	C25B8.3	3610546	3610830	III	C48D5.2	10473076	10473537	III	D2045.6	2849686	2849775	X	F58H12.1	14149525	14149722	X	F28H6.1	10545578	10546265	II	R166.5	4504639	4504810	I	T01A4.1	9819448	9819835	IV	W08D2.5									654066	654202
7139977	7140074	III	B0280.12	11594641	11595344	II	F07A11.2	5628173	5628571	V	T01C2.1	9747874	9748029	III	T05G5.3	2312624	2312907	IV	Y38F2AL.3	1937672	1938091	III	F53A3.4	14150496	14150624	X	F28H6.1	18886702	18886980	V	Y80D3A.2	4299679	4300218	X	C52B9.8	17402881	17403006	IV	T02D1.5									3510295	3510723
10327463	10327908	III	T07C4.9	8907514	8907723	III	ZK637.8	12258770	12259324	II	Y57A10A.10	10473076	10473537	III	D2045.6	10434967	10435229	I	Y106G6H.2	9471816	9472058	III	B0464.4	1877187	1877820	IV	F55A8.2	18879018	18879496	V	Y80D3A.2	14149525	14149722	X	F28H6.1	3126123	3126514	IV	Y67D8C.10									6022987	6023242
7696533	7696649	I	T23G11.3	7313189	7313494	IV	F42C5.8	10337027	10337166	V	K07C5.1	3961129	3961415	X	C16B8.1	14568763	14568850	V	Y40H4A.1	9006981	9007431	II	F44G4.8	2927943	2928087	IV	Y54G2A.23	4831461	4831854	IV	H06H21.10	14150496	14150624	X	F28H6.1	13020246	13020630	I	ZK256.1									8283768	8284440
11954002	11954665	IV	ZK829.4	14950017	14950400	I	ZK909.2	462463	463108	X	F52D1.1	11282797	11282884	III	Y47D3A.23	11828651	11828932	V	D2023.6	11376158	11376334	V	F55C10.1	361011	361264	IV	Y66H1B.2	3576857	3577146	III	C48D5.1	1877187	1877820	IV	F55A8.2	8491390	8491485	I	D1081.8									2960356	2960562
10562027	10562854	II	C06A1.1	3860315	3860486	IV	F28F9.1	464561	464752	X	F52D1.1	2312624	2312907	IV	Y38F2AL.3	5849307	5849429	IV	C06E7.1	7851956	7852473	X	C54D2.5	11604841	11605213	X	F52D10.3	10684225	10684688	V	F29F11.6	2927943	2928087	IV	Y54G2A.23	7579192	7579308	X	F08C6.2
6018084	6018187	V	F29G9.3	7824223	7824909	X	R03G5.1	2084190	2084448	IV	R05C11.3	10434967	10435229	I	Y106G6H.2	14552425	14552544	I	Y105E8A.23	7622328	7623341	I	F29D11.1	12646664	12646800	IV	C26H9A.1	4191679	4192507	X	F20B6.2	11604841	11605213	X	F52D10.3	10791808	10792234	I	F55A3.3
2912072	2912545	X	F52B10.1	13492714	13492854	X	F15A2.6	3610546	3610830	III	C48D5.2	2242206	2242421	X	F07D10.1	9339795	9340655	III	K04H4.1	7621414	7621927	I	F29D11.1	10525175	10525374	III	T21C12.1	14411550	14411745	IV	F55B11.1	12646664	12646800	IV	C26H9A.1	4388285	4389276	I	T21E12.4
3403071	3403568	III	F59A2.1	1833451	1833724	I	C53H9.2	9747874	9748029	III	T05G5.3	10565764	10565961	V	F32G8.6	6962259	6962337	IV	B0478.1	1620046	1620354	III	Y22D7AL.5	5968813	5968888	I	B0207.12	14411959	14412084	IV	F55B11.1	8113432	8114544	II	C41C4.4	4391553	4392268	I	T21E12.4
9792020	9792387	V	F46B6.8	12480343	12480591	V	W04D2.1	11462773	11463489	II	W02B12.6	8560037	8560189	II	F54C9.1	14352808	14353036	V	Y49A3A.2	1623050	1623427	III	Y22D7AL.5	13800825	13801012	X	ZK1086.1	12117331	12117665	IV	M18.5	13800825	13801012	X	ZK1086.1	4401307	4401564	I	T21E12.4
3178163	3178397	X	F56E3.3	5132522	5132668	III	F21H11.3	10412469	10412937	I	F25D7.3	14568763	14568850	V	Y40H4A.1	3941003	3941169	X	T19D2.2	1624425	1624742	III	Y22D7AL.5	2719107	2719280	II	T05A8.4	7768363	7768812	I	H15N14.2	14468638	14468777	I	Y105E8A.16	1748018	1748316	IV	Y41D4A.4
3176684	3177289	X	F56E3.3	4601073	4601314	III	F35G12.6	11597278	11597625	I	C17D12.2	11828651	11828932	V	D2023.6	11875631	11876363	II	K12D12.1	7409012	7410018	IV	C48A7.1	13128595	13129665	V	B0365.3	11110591	11110860	IV	T05E11.1	13128595	13129665	V	B0365.3	10766053	10766308	V	F28H7.10
5566634	5566817	III	F09F7.2	7851956	7852473	X	C54D2.5	11147767	11148495	IV	F01G4.6	5849307	5849429	IV	C06E7.1					5947313	5947620	III	F25B5.6	14595115	14595402	II	C01G12.8	12868290	12868668	II	Y46G5A.31	6371945	6372239	II	K10B2.1	11444763	11445548	IV	C10C6.1
11594641	11595344	II	F07A11.2	4389884	4390033	IV	Y24D9A.4	14904666	14904925	II	R03C1.3	11966320	11967112	X	C49F5.1					1228277	1228522	II	F53A10.2	6371945	6372239	II	K10B2.1	9618956	9619539	I	K07A1.12	6372791	6373231	II	K10B2.1	9248012	9248202	II	T26C5.3
8907514	8907723	III	ZK637.8	8794045	8794882	V	C01B7.4	10473076	10473537	III	D2045.6	14552425	14552544	I	Y105E8A.23					12656296	12656504	III	Y111B2A.15	6372791	6373231	II	K10B2.1	12734239	12735376	II	Y46G5A.4	1308752	1309064	II	F56D12.1	10102143	10102774	X	W07E11.1
15933732	15934056	X	E03G2.2	5469022	5469271	X	C25F6.3	6896372	6896682	II	C44B7.11	3582451	3582672	V	T22F3.3					5207979	5208599	II	C34F11.3	1308752	1309064	II	F56D12.1	14757842	14758944	II	Y54E2A.4	12606936	12607441	IV	Y55D9A.1	4338387	4338542	III	B0285.1
7313189	7313494	IV	F42C5.8	5469839	5470011	X	C25F6.3	3961129	3961415	X	C16B8.1	9339795	9340655	III	K04H4.1					5628173	5628571	V	T01C2.1	12606936	12607441	IV	Y55D9A.1	12729400	12729560	II	Y46G5A.4	8135194	8135424	II	C41C4.7	13022377	13022617	I	ZK256.1
11374159	11374805	III	Y47D3B.10	7622328	7623341	I	F29D11.1	12390861	12391031	IV	F28D1.7	6962259	6962337	IV	B0478.1					10206077	10207231	III	T20G5.1	8135194	8135424	II	C41C4.7	11095900	11096176	III	W09D6.6	15011234	15011578	I	F33H2.5	15222755	15223115	II	Y46E12BL.4
14950017	14950400	I	ZK909.2	7621414	7621927	I	F29D11.1	14776815	14777032	X	Y16B4A.1	9049941	9050067	I	W06D4.1					10205727	10206029	III	T20G5.1	8023062	8023215	X	C34D10.2	4504639	4504810	I	T01A4.1	4955249	4955598	I	F28B3.7	5087650	5087783	II	C04G6.3
3860315	3860486	IV	F28F9.1	10747167	10747288	III	K01G5.4	11282797	11282884	III	Y47D3A.23	3643753	3643984	I	T28F2.5					10208552	10209130	III	T20G5.1	10381840	10382495	IV	R11A8.7	4299679	4300218	X	C52B9.8	10381840	10382495	IV	R11A8.7	8272063	8272283	II	K01C8.3
11820841	11821457	V	D2023.2	3521998	3522715	III	M01F1.7	2312624	2312907	IV	Y38F2AL.3	14997993	14998579	I	ZK337.1					5631994	5632235	I	F46F11.1	1449237	1450252	I	F47G6.4	10250454	10250651	V	C12D8.10	1449237	1450252	I	F47G6.4	8271270	8271901	II	K01C8.3
13492714	13492854	X	F15A2.6	6607817	6608158	X	C25B8.3	15836795	15836978	X	F59F4.1	3941003	3941169	X	T19D2.2					9819448	9819835	IV	W08D2.5	9387091	9389017	V	F36D4.3	14149525	14149722	X	F28H6.1	9387091	9389017	V	F36D4.3	1093567	1093703	IV	Y55F3AR.3
1833451	1833724	I	C53H9.2	5628173	5628571	V	T01C2.1	2242206	2242421	X	F07D10.1	11875631	11876363	II	K12D12.1					2084190	2084448	IV	R05C11.3	7930881	7932976	I	F20G4.3	14150496	14150624	X	F28H6.1	7930881	7932976	I	F20G4.3	13577597	13577889	I	Y87G2A.8
1833453	1833724	I	C53H9.2	12258770	12259324	II	Y57A10A.10	10565764	10565961	V	F32G8.6									3126123	3126514	IV	Y67D8C.10	4032473	4032608	III	T02C12.1	1877187	1877820	IV	F55A8.2	1473917	1474203	III	Y82E9BR.18	2941477	2941794	X	Y71H10A.1
12480343	12480591	V	W04D2.1	12457683	12458084	V	F28C1.2	8560037	8560189	II	F54C9.1									2088161	2088723	IV	R05C11.3	2912072	2912545	X	F52B10.1	10230267	10230415	I	Y106G6E.6	3403143	3403568	III	F59A2.1	2694892	2695016	III	Y71H2AM.9
12482605	12483037	V	W04D2.1	306291	306609	I	C53D5.5	14568763	14568850	V	Y40H4A.1									10338836	10338901	IV	K11E8.1	5143874	5143966	I	Y110A7A.3	2927943	2928087	IV	Y54G2A.23	4651731	4651955	III	T23F11.1	13194428	13194759	III	Y39E4B.12
1937672	1938091	III	F53A3.4	462463	463108	X	F52D1.1	21274	21793	III	H10E21.5									8491390	8491485	I	D1081.8	4898925	4899201	I	F21F3.5	361011	361264	IV	Y66H1B.2	4381547	4381668	X	R160.7	13203765	13203893	III	Y39E4B.12
6086845	6087157	III	C05D10.3	464561	464752	X	F52D1.1	11966320	11967112	X	C49F5.1									9747874	9748029	III	T05G5.3	1473917	1474203	III	Y82E9BR.18	11604841	11605213	X	F52D10.3	12016319	12016646	V	F57F5.5	11302942	11303192	II	T24F1.2
5132522	5132668	III	F21H11.3	5628069	5628185	I	F46F11.1	14552425	14552544	I	Y105E8A.23									4388285	4389276	I	T21E12.4	3403143	3403568	III	F59A2.1	12646664	12646800	IV	C26H9A.1	10182112	10182276	V	ZK856.1	14354297	14354513	II	R06A4.8
10544344	10544773	I	F25H2.2	5631994	5632235	I	F46F11.1	3582451	3582672	V	T22F3.3									1746165	1746321	IV	Y41D4A.4	9792020	9792387	V	F46B6.8	10525175	10525374	III	T21C12.1	8907514	8907723	III	ZK637.8	5817183	5817820	I	C32F10.5
4601073	4601314	III	F35G12.6	2084190	2084448	IV	R05C11.3	3583592	3584549	V	T22F3.3									7813450	7813725	IV	C33H5.18	4651731	4651955	III	T23F11.1	16220115	16220785	V	F11A5.10	15933732	15934056	X	E03G2.2	9341856	9342186	X	T20B5.1
7853673	7853852	X	C54D2.5	10516309	10516431	X	F14F3.1	9339795	9340655	III	K04H4.1									14114255	14114566	IV	Y37A1C.1	4381547	4381668	X	R160.7	5968813	5968888	I	B0207.12	4700601	4701902	IV	T22B11.5	4183243	4184154	III	R74.1
7851956	7852473	X	C54D2.5	6836658	6836876	X	F41B4.4	4613280	4613674	I	C44E4.1									14108317	14108729	IV	Y37A1C.1	3178163	3178397	X	F56E3.3	8113432	8114544	II	C41C4.4	9994076	9994237	X	F19C6.1	12292998	12293328	I	F56H6.5
4389884	4390033	IV	Y24D9A.4	3610546	3610830	III	C48D5.2	3068566	3068735	III	H06I04.4									13540792	13541184	III	Y76A2B.3	12016319	12016646	V	F57F5.5	578258	578717	X	F57C12.5	11820841	11821457	V	D2023.2	8300330	8301476	I	F52B5.1
12939292	12939966	I	F08A8.1	11111086	11111829	V	H19N07.1	9049941	9050067	I	W06D4.1									10368759	10369647	IV	R11A8.6	9381565	9381885	X	E01H11.1	13800825	13801012	X	ZK1086.1	9885709	9885956	IV	F32B6.2	9899222	9899882	III	F40F12.5
8794045	8794882	V	C01B7.4	9747874	9748029	III	T05G5.3	3643753	3643984	I	T28F2.5									10370282	10370531	IV	R11A8.6	8907514	8907723	III	ZK637.8	14468638	14468777	I	Y105E8A.16	9471816	9472058	III	B0464.4	7910945	7911040	IV	C49H3.5
5470680	5471297	X	C25F6.3	11462773	11463489	II	W02B12.6	8019985	8020504	V	F43H9.2									13019176	13019478	I	ZK256.1	15933732	15934056	X	E03G2.2	13128595	13129665	V	B0365.3	12255431	12255590	III	Y75B8A.24	11475070	11476072	IV	C10C6.6
5469022	5469271	X	C25F6.3	10412469	10412937	I	F25D7.3	14997993	14998579	I	ZK337.1									5087650	5087783	II	C04G6.3	14950017	14950400	I	ZK909.2	14595115	14595402	II	C01G12.8	2338183	2338452	IV	Y38F2AR.7	11474530	11474726	IV	C10C6.6
5469839	5470011	X	C25F6.3	10668736	10670609	IV	K08C7.3	3941003	3941169	X	T19D2.2									17295953	17296254	IV	T28F3.5	4700601	4701902	IV	T22B11.5	6371945	6372239	II	K10B2.1	4607518	4607787	III	F10F2.1	8285142	8285366	II	K01C8.10
12992098	12992208	X	F11C1.5	10672398	10674611	IV	K08C7.3	11875631	11876363	II	K12D12.1									8088575	8089214	I	F18C12.2	9994076	9994237	X	F19C6.1	6372791	6373231	II	K10B2.1	8536892	8537197	IV	C09G4.2	9959215	9959361	X	ZC506.1
7622328	7623341	I	F29D11.1	1838161	1838288	I	M01D7.7													11819540	11820300	V	D2023.2	11767599	11768031	V	F55A11.3	12540576	12540851	III	Y111B2A.8	14612830	14613122	X	F54E4.1	9235667	9235815	I	F36H2.1
7621414	7621927	I	F29D11.1	12727923	12728586	IV	T23F6.4													7565476	7566696	I	T25G3.4	11820841	11821457	V	D2023.2	1308752	1309064	II	F56D12.1	13390584	13390873	II	Y48C3A.14	14427057	14427161	I	Y105E8A.10
13463406	13463626	III	T27E9.1	12905004	12905447	I	Y18D10A.17													2312624	2312907	IV	Y38F2AL.3	9885709	9885956	IV	F32B6.2	12606936	12607441	IV	Y55D9A.1	13393327	13393590	II	Y48C3A.14	3694540	3695084	I	H26D21.2
13463296	13463360	III	T27E9.1	9538908	9539267	I	C36F7.1													13194428	13194759	III	Y39E4B.12	10687055	10687276	II	D2089.4	8135194	8135424	II	C41C4.7	7465892	7466223	III	H14A12.2	12001209	12001301	I	Y53C10A.5
10747167	10747288	III	K01G5.4	11597278	11597625	I	C17D12.2													13197509	13197637	III	Y39E4B.12	10688699	10688791	II	D2089.4	8022727	8022862	X	C34D10.2	13518147	13520059	III	Y76A2B.1
5481988	5482294	X	C25F6.2	11147767	11148495	IV	F01G4.6													13203765	13203893	III	Y39E4B.12	12482605	12483037	V	W04D2.1	8023062	8023215	X	C34D10.2	1933690	1934062	IV	F52C12.4
7409012	7410018	IV	C48A7.1	14904666	14904925	II	R03C1.3													10434967	10435229	I	Y106G6H.2	2849686	2849775	X	F58H12.1	15011234	15011578	I	F33H2.5	12992098	12992208	X	F11C1.5
3521998	3522715	III	M01F1.7	8599907	8600473	I	R05D11.4													4141540	4141847	III	C30D11.1	1937672	1938091	III	F53A3.4	4955249	4955598	I	F28B3.7	13340909	13341128	I	W08E3.3
6607817	6608158	X	C25B8.3	13541898	13542169	III	Y76A2B.3													13240120	13240364	IV	JC8.3	9471816	9472058	III	B0464.4	10381840	10382495	IV	R11A8.7	1620046	1620354	III	Y22D7AL.5
5628173	5628571	V	T01C2.1	13540792	13541184	III	Y76A2B.3													14568763	14568850	V	Y40H4A.1	12255431	12255590	III	Y75B8A.24	1449237	1450252	I	F47G6.4	1624425	1624742	III	Y22D7AL.5
12258770	12259324	II	Y57A10A.10	5546556	5546792	II	C17C3.12													11828651	11828932	V	D2023.6	2338183	2338452	IV	Y38F2AR.7	9387091	9389017	V	F36D4.3	10809986	10810297	III	K11D9.1
12457683	12458084	V	F28C1.2	1307177	1307521	II	F56D12.1													5849307	5849429	IV	C06E7.1	9006981	9007431	II	F44G4.8	7930881	7932976	I	F20G4.3	4249335	4250043	IV	F36A4.7
306291	306609	I	C53D5.5	10473076	10473537	III	D2045.6													14552425	14552544	I	Y105E8A.23	4607518	4607787	III	F10F2.1	4032473	4032608	III	T02C12.1	7163642	7164248	IV	C42D4.8
5583680	5583837	X	F14D12.4	5651771	5652198	I	F55F8.3													9339795	9340655	III	K04H4.1	8536892	8537197	IV	C09G4.2	2912072	2912545	X	F52B10.1	4252063	4252476	IV	F36A4.7
6884986	6885793	II	C44B7.9	6896372	6896682	II	C44B7.11													10578902	10578999	X	F57C7.2	11376158	11376334	V	F55C10.1	10104463	10104658	IV	C04G2.6	13444942	13445425	III	Y76A2A.2
6881231	6882035	II	C44B7.8	3961129	3961415	X	C16B8.1													10728742	10729450	III	W09D10.2	7850395	7850595	X	C54D2.5	5143874	5143966	I	Y110A7A.3	13443477	13443662	III	Y76A2A.2
17403111	17403392	IV	T02D1.5	12390861	12391031	IV	F28D1.7													10727927	10728124	III	W09D10.2	14612830	14613122	X	F54E4.1	4898925	4899201	I	F21F3.5	5947313	5947620	III	F25B5.6
13870831	13871171	IV	B0513.5	14776815	14777032	X	Y16B4A.1													6962259	6962337	IV	B0478.1	13390584	13390873	II	Y48C3A.14	7497664	7498609	I	C26C6.1	7479926	7480237	X	K08A8.1
462463	463108	X	F52D1.1	9331746	9331905	III	C40H1.6													9899222	9899882	III	F40F12.5	13393327	13393590	II	Y48C3A.14	1473917	1474203	III	Y82E9BR.18	6596513	6597214	III	F20H11.2
464561	464752	X	F52D1.1	2312624	2312907	IV	Y38F2AL.3													17008594	17009190	IV	Y116A8C.16	13518147	13520059	III	Y76A2B.1	3403143	3403568	III	F59A2.1	6594560	6595516	III	F20H11.2
5628069	5628185	I	F46F11.1	2310963	2311171	IV	Y38F2AL.3													3643753	3643984	I	T28F2.5	1933690	1934062	IV	F52C12.4	9792020	9792387	V	F46B6.8	12656296	12656504	III	Y111B2A.15
5631994	5632235	I	F46F11.1	15836795	15836978	X	F59F4.1													14352808	14353036	V	Y49A3A.2	12992098	12992208	X	F11C1.5	4651731	4651955	III	T23F11.1	5207979	5208599	II	C34F11.3
17402881	17403006	IV	T02D1.5	3801502	3801591	X	F35A5.8													9235667	9235815	I	F36H2.1	7622328	7623341	I	F29D11.1	4381547	4381668	X	R160.7	5208918	5209436	II	C34F11.3
2084190	2084448	IV	R05C11.3	2242206	2242421	X	F07D10.1													13606385	13606679	I	Y6B3A.1	7621414	7621927	I	F29D11.1	3178163	3178397	X	F56E3.3	14559890	14560005	II	C04H5.6
7787593	7787843	II	C06A8.9	8090760	8090924	II	K02C4.4													3941003	3941169	X	T19D2.2	13340909	13341128	I	W08E3.3	11548736	11548968	X	C35C5.4	1305954	1306364	IV	F53H1.1
10516309	10516431	X	F14F3.1	20271823	20272858	V	Y113G7B.16													12280124	12281451	IV	C42C1.11	1620046	1620354	III	Y22D7AL.5	12016319	12016646	V	F57F5.5	10206077	10207231	III	T20G5.1
6836658	6836876	X	F41B4.4	10565764	10565961	V	F32G8.6													8570123	8570305	II	F54C9.5	1623050	1623427	III	Y22D7AL.5	9381565	9381885	X	E01H11.1	10204822	10205682	III	T20G5.1
3610546	3610830	III	C48D5.2	4142219	4142349	III	C30D11.1													9248015	9248120	X	F18G5.3	1624425	1624742	III	Y22D7AL.5	10182112	10182276	V	ZK856.1	10205727	10206029	III	T20G5.1
10452973	10453203	V	Y32F6A.5	8560037	8560189	II	F54C9.1																	10809986	10810297	III	K11D9.1	8907514	8907723	III	ZK637.8	10208552	10209130	III	T20G5.1
3122004	3122209	X	K10B3.10	14568763	14568850	V	Y40H4A.1																	7163642	7164248	IV	C42D4.8	15933732	15934056	X	E03G2.2	8653487	8654112	II	D2085.1
11111086	11111829	V	H19N07.1	21274	21793	III	H10E21.5																	4252063	4252476	IV	F36A4.7	8794872	8795063	I	DY3.7	1291441	1291565	IV	Y104H12BR.1
11462773	11463489	II	W02B12.6	5849307	5849913	IV	C06E7.1																	13444942	13445425	III	Y76A2A.2	13039730	13040400	V	W07G4.3	9510468	9510668	X	ZK899.8
10412469	10412937	I	F25D7.3	11966320	11967112	X	C49F5.1																	13443477	13443662	III	Y76A2A.2	4700601	4701902	IV	T22B11.5	1066660	1066771	I	Y34D9A.10
10667091	10667746	IV	K08C7.3	14552425	14552544	I	Y105E8A.23																	7409012	7410018	IV	C48A7.1	9994076	9994237	X	F19C6.1	186368	186475	V	Y108G3AL.7
10668736	10670609	IV	K08C7.3	3582451	3582672	V	T22F3.3																	5947313	5947620	III	F25B5.6	11767599	11768031	V	F55A11.3	2220684	2221075	II	F54A3.4
10671331	10671810	IV	K08C7.3	3583592	3584549	V	T22F3.3																	1228277	1228522	II	F53A10.2	11820841	11821457	V	D2023.2	9819448	9819835	IV	W08D2.5
10672398	10674611	IV	K08C7.3	9339795	9340655	III	K04H4.1																	7479926	7480237	X	K08A8.1	9885709	9885956	IV	F32B6.2	17402881	17403006	IV	T02D1.5
1838161	1838288	I	M01D7.7	5591558	5592820	II	C17G10.4																	6596513	6597214	III	F20H11.2	10687055	10687276	II	D2089.4	3126123	3126514	IV	Y67D8C.10
1071802	1071936	I	R06A10.2	4613280	4613674	I	C44E4.1																	6594560	6595516	III	F20H11.2	10688699	10688791	II	D2089.4	2088161	2088723	IV	R05C11.3
3870581	3871615	III	F13B10.1	7949506	7949866	I	T22C1.7																	12656296	12656504	III	Y111B2A.15	13655811	13656059	III	T12D8.1	13020246	13020630	I	ZK256.1
6547654	6548097	I	T10E9.9	14656688	14656834	V	C54G10.4																	5207979	5208599	II	C34F11.3	12482605	12483037	V	W04D2.1	10338836	10338901	IV	K11E8.1
10528272	10528527	III	T21C12.1	3068566	3068735	III	H06I04.4																	5208918	5209436	II	C34F11.3	2849686	2849775	X	F58H12.1	12782778	12783276	IV	ZK897.1
7146634	7148144	X	C54D1.5	9049941	9050067	I	W06D4.1																	5628173	5628571	V	T01C2.1	1937672	1938091	III	F53A3.4	4945236	4945753	I	F28B3.1
12727923	12728586	IV	T23F6.4	3643753	3643984	I	T28F2.5																	10206077	10207231	III	T20G5.1	16768132	16768410	X	C10E2.6	4946650	4946961	I	F28B3.1
12396399	12396557	X	F17E5.2	4990319	4990454	I	F54C1.5																	10204822	10205682	III	T20G5.1	9471816	9472058	III	B0464.4	8491390	8491485	I	D1081.8
12905004	12905447	I	Y18D10A.17	7886402	7886512	X	C39D10.3																	10205727	10206029	III	T20G5.1	12255431	12255590	III	Y75B8A.24	7579192	7579308	X	F08C6.2
9538908	9539267	I	C36F7.1	3130476	3130812	V	F02C9.3																	10208552	10209130	III	T20G5.1	2338183	2338452	IV	Y38F2AR.7	3122004	3122209	X	K10B3.10
11597278	11597625	I	C17D12.2	8019985	8020504	V	F43H9.2																	8653487	8654112	II	D2085.1	4607518	4607787	III	F10F2.1	10791808	10792234	I	F55A3.3
11147767	11148495	IV	F01G4.6	14997993	14998579	I	ZK337.1																	1291441	1291565	IV	Y104H12BR.1	8536892	8537197	IV	C09G4.2	15045662	15046116	I	F31C3.3
14904666	14904925	II	R03C1.3	3941003	3941169	X	T19D2.2																	9350950	9351174	II	F42A8.2	11376158	11376334	V	F55C10.1	15042949	15043140	I	F31C3.3
8599907	8600473	I	R05D11.4	5721689	5722007	I	C04F1.3																	5631994	5632235	I	F46F11.1	7854474	7854659	X	C54D2.5	7101767	7102228	II	F10E7.8
13058965	13059109	I	W05B5.3	11875631	11876363	II	K12D12.1																	9819448	9819835	IV	W08D2.5	14612830	14613122	X	F54E4.1	4388285	4389276	I	T21E12.4
13541898	13542169	III	Y76A2B.3																					2084190	2084448	IV	R05C11.3	13390584	13390873	II	Y48C3A.14	4391553	4392268	I	T21E12.4
13540792	13541184	III	Y76A2B.3																					3126123	3126514	IV	Y67D8C.10	13393327	13393590	II	Y48C3A.14	4401307	4401564	I	T21E12.4
5546556	5546792	II	C17C3.12																					2088161	2088723	IV	R05C11.3	7465892	7466223	III	H14A12.2	3983641	3984811	I	F28H1.3
1394543	1394654	IV	Y104H12A.1																					13020246	13020630	I	ZK256.1	13518147	13520059	III	Y76A2B.1	1746165	1746321	IV	Y41D4A.4
1307177	1307521	II	F56D12.1																					10338836	10338901	IV	K11E8.1	6903113	6903409	I	C48B6.6	1749823	1750488	IV	Y41D4A.4
7149883	7150169	III	K04G7.3																					4945236	4945753	I	F28B3.1	9037035	9037610	II	F37B12.2	1748018	1748316	IV	Y41D4A.4
7149686	7149830	III	K04G7.3																					4946650	4946961	I	F28B3.1	1933690	1934062	IV	F52C12.4	3296095	3296196	IV	W08E12.7
12587466	12587915	IV	K08E7.7																					8491390	8491485	I	D1081.8	5469839	5470011	X	C25F6.3	5938010	5938128	IV	K02B2.3
6622602	6622777	X	C25B8.1																					7579192	7579308	X	F08C6.2	12992098	12992208	X	F11C1.5	7813450	7813725	IV	C33H5.18
5651771	5652198	I	F55F8.3																					3118859	3119435	X	K10B3.10	7622328	7623341	I	F29D11.1	3745147	3745631	V	Y39H10A.3
10467304	10467425	II	ZK673.7																					15045662	15046116	I	F31C3.3	7621414	7621927	I	F29D11.1	5111019	5111259	III	F21H11.2
8168367	8169368	III	C50C3.6																					14669421	14669541	I	Y105E8B.8	9769358	9772570	III	R10E11.1	14114255	14114566	IV	Y37A1C.1
4501027	4501237	III	C07G2.3																					4388285	4389276	I	T21E12.4	13340909	13341128	I	W08E3.3	14108317	14108729	IV	Y37A1C.1
6896372	6896682	II	C44B7.11																					4391553	4392268	I	T21E12.4	1620046	1620354	III	Y22D7AL.5	11772227	11772697	V	F55A11.4
3961129	3961415	X	C16B8.1																					4401307	4401564	I	T21E12.4	1623050	1623427	III	Y22D7AL.5	4408639	4409106	III	R07E5.1
12390861	12391031	IV	F28D1.7																					3983641	3984811	I	F28H1.3	1624425	1624742	III	Y22D7AL.5	10766053	10766308	V	F28H7.10
14776815	14777032	X	Y16B4A.1																					1746165	1746321	IV	Y41D4A.4	10809986	10810297	III	K11D9.1	11444763	11445548	IV	C10C6.1
2449668	2449982	II	T22D2.1																					1749823	1750488	IV	Y41D4A.4	4249335	4250043	IV	F36A4.7	7472551	7472842	IV	F55G1.8
296274	296844	III	Y50D7A.7																					9547295	9547574	III	ZK1098.10	7163642	7164248	IV	C42D4.8	11127943	11129592	IV	F01G4.1
9180449	9180687	II	ZK1067.6																					4218054	4218653	III	F43C1.2	4252063	4252476	IV	F36A4.7	6707520	6708596	III	F37A4.8
9331746	9331905	III	C40H1.6																					7813450	7813725	IV	C33H5.18	13687853	13688174	II	Y48E1A.1	9248012	9248202	II	T26C5.3
2312624	2312907	IV	Y38F2AL.3																					5111019	5111259	III	F21H11.2	13444942	13445425	III	Y76A2A.2	10086064	10086250	X	W07E11.1
2310963	2311171	IV	Y38F2AL.3																					14114255	14114566	IV	Y37A1C.1	13443477	13443662	III	Y76A2A.2	10102143	10102774	X	W07E11.1
15836795	15836978	X	F59F4.1																					14108317	14108729	IV	Y37A1C.1	7409012	7410018	IV	C48A7.1	13058965	13059109	I	W05B5.3
13525419	13525753	X	F18H3.3																					12905004	12905447	I	Y18D10A.17	5947313	5947620	III	F25B5.6	512484	513093	I	Y65B4BL.5
3801502	3801591	X	F35A5.8																					3410654	3411132	X	C04F6.4	1228277	1228522	II	F53A10.2	13540792	13541184	III	Y76A2B.3
2242206	2242421	X	F07D10.1																					4408639	4409106	III	R07E5.1	7479926	7480237	X	K08A8.1	4338387	4338542	III	B0285.1
8090760	8090924	II	K02C4.4																					11444763	11445548	IV	C10C6.1	6596513	6597214	III	F20H11.2	10368759	10369647	IV	R11A8.6
8090240	8090395	II	K02C4.4																					7472551	7472842	IV	F55G1.8	6594560	6595516	III	F20H11.2	10370282	10370531	IV	R11A8.6
10565764	10565961	V	F32G8.6																					9248012	9248202	II	T26C5.3	12656296	12656504	III	Y111B2A.15	13019176	13019478	I	ZK256.1
14354297	14354513	II	R06A4.8																					10086064	10086250	X	W07E11.1	3527700	3527832	III	M01F1.7	13022377	13022617	I	ZK256.1
11502031	11502123	III	Y66D12A.22																					10102143	10102774	X	W07E11.1	5207979	5208599	II	C34F11.3	15222755	15223115	II	Y46E12BL.4
4140847	4141001	III	C30D11.1																					13058965	13059109	I	W05B5.3	5208918	5209436	II	C34F11.3	7149883	7150169	III	K04G7.3
4142219	4142349	III	C30D11.1																					512484	513093	I	Y65B4BL.5	14559890	14560005	II	C04H5.6	7147903	7148733	III	K04G7.3
8560037	8560189	II	F54C9.1																					513779	514211	I	Y65B4BL.5	5628173	5628571	V	T01C2.1	5087650	5087783	II	C04G6.3
14568763	14568850	V	Y40H4A.1																					13541898	13542169	III	Y76A2B.3	1292314	1292488	V	F16B3.1	8272063	8272283	II	K01C8.3
21274	21793	III	H10E21.5																					13540792	13541184	III	Y76A2B.3	1305954	1306364	IV	F53H1.1	8271270	8271901	II	K01C8.3
8976604	8981039	I	F32H2.5																					1394543	1394654	IV	Y104H12A.1	10206077	10207231	III	T20G5.1	9088014	9088611	III	F02A9.4
5849214	5849429	IV	C06E7.1																					4338387	4338542	III	B0285.1	10204822	10205682	III	T20G5.1	9336483	9337160	I	C12C8.3
5849307	5849913	IV	C06E7.1																					10368759	10369647	IV	R11A8.6	10205727	10206029	III	T20G5.1	8906028	8906741	I	T08G11.1
11966320	11967112	X	C49F5.1																					10370282	10370531	IV	R11A8.6	10208552	10209130	III	T20G5.1	1093567	1093703	IV	Y55F3AR.3
14552425	14552544	I	Y105E8A.23																					13019176	13019478	I	ZK256.1	8653487	8654112	II	D2085.1	13577597	13577889	I	Y87G2A.8
3582451	3582672	V	T22F3.3																					13022377	13022617	I	ZK256.1	1291441	1291565	IV	Y104H12BR.1	8088575	8089214	I	F18C12.2
3583592	3584549	V	T22F3.3																					676588	676868	III	W02B3.2	1294353	1294729	IV	Y104H12BR.1	6953414	6954910	III	F57B9.2
12973715	12973831	V	R186.5																					7147903	7148733	III	K04G7.3	9510468	9510668	X	ZK899.8	11819540	11820300	V	D2023.2
9339795	9340655	III	K04H4.1																					11844768	11845295	III	Y56A3A.1	1066660	1066771	I	Y34D9A.10	12357385	12358001	IV	ZC518.2
5591558	5592820	II	C17G10.4																					5087650	5087783	II	C04G6.3	306291	306609	I	C53D5.5	2941477	2941794	X	Y71H10A.1
5175499	5175828	IV	W03F8.5																					8906028	8906741	I	T08G11.1	186368	186475	V	Y108G3AL.7	2942960	2943590	X	Y71H10A.1
5176742	5177130	IV	W03F8.5																					17295953	17296254	IV	T28F3.5	9350950	9351174	II	F42A8.2	5651771	5652198	I	F55F8.3
4613280	4613674	I	C44E4.1																					13577597	13577889	I	Y87G2A.8	5583680	5583837	X	F14D12.4	8165196	8165433	III	C50C3.6
7949506	7949866	I	T22C1.7																					8088575	8089214	I	F18C12.2	2596680	2596921	III	Y71H2B.10	8165926	8166670	III	C50C3.6
7385567	7385769	IV	T12B3.4																					6957634	6957901	III	F57B9.2	327677	328427	V	Y39D8C.1	8168367	8169368	III	C50C3.6
7136121	7136551	IV	C34D4.14																					11819540	11820300	V	D2023.2	8677397	8678359	III	B0523.5	2694892	2695016	III	Y71H2AM.9
14656688	14656834	V	C54G10.4																					12357385	12358001	IV	ZC518.2	5631994	5632235	I	F46F11.1	2625329	2626027	I	Y23H5A.7
3068566	3068735	III	H06I04.4																					2941477	2941794	X	Y71H10A.1	9819448	9819835	IV	W08D2.5	7698008	7698162	II	B0495.5
11358208	11358492	IV	T01G1.1																					8168367	8169368	III	C50C3.6	2084190	2084448	IV	R05C11.3	7565476	7566696	I	T25G3.4
11357727	11357994	IV	T01G1.1																					2694892	2695016	III	Y71H2AM.9	3126123	3126514	IV	Y67D8C.10	2199648	2199880	II	Y59C2A.2
9049941	9050067	I	W06D4.1																					2625329	2626027	I	Y23H5A.7	2088161	2088723	IV	R05C11.3	13194428	13194759	III	Y39E4B.12
3643753	3643984	I	T28F2.5																					7565476	7566696	I	T25G3.4	13020246	13020630	I	ZK256.1	13197509	13197637	III	Y39E4B.12
4990319	4990454	I	F54C1.5																					2199648	2199880	II	Y59C2A.2	1831914	1832070	IV	K07A9.2	13203765	13203893	III	Y39E4B.12
9960154	9960486	X	ZC506.1																					2312624	2312907	IV	Y38F2AL.3	7787593	7787843	II	C06A8.9	14354297	14354513	II	R06A4.8
7886402	7886512	X	C39D10.3																					13194428	13194759	III	Y39E4B.12	10338836	10338901	IV	K11E8.1	5908326	5909213	II	F59G1.3
3130476	3130812	V	F02C9.3																					13197509	13197637	III	Y39E4B.12	12782778	12783276	IV	ZK897.1	13352515	13353461	III	F53A2.8
8020606	8021324	V	F43H9.2																					13203765	13203893	III	Y39E4B.12	4945236	4945753	I	F28B3.1	5817183	5817820	I	C32F10.5
8019985	8020504	V	F43H9.2																					17002616	17002744	X	K02H8.1	4946650	4946961	I	F28B3.1	4142219	4142349	III	C30D11.1
14997993	14998579	I	ZK337.1																					10434967	10435229	I	Y106G6H.2	8491390	8491485	I	D1081.8	10325269	10325568	X	R07E3.5
3941003	3941169	X	T19D2.2																					14354297	14354513	II	R06A4.8	4213305	4213433	X	F20B6.8	6261943	6264005	V	K08B12.5
12424916	12425041	II	Y57A10C.6																					11502031	11502123	III	Y66D12A.22	10452973	10453203	V	Y32F6A.5	12393506	12394120	IV	F28D1.9
5721689	5722007	I	C04F1.3																					5908326	5909213	II	F59G1.3	7579192	7579308	X	F08C6.2	5849307	5849429	IV	C06E7.1
11024008	11024734	IV	F36H1.6																					4141540	4141847	III	C30D11.1	14705603	14705864	X	F40E10.6	773658	773784	V	R09E12.3
																								4142219	4142349	III	C30D11.1	3122004	3122209	X	K10B3.10	9339180	9339503	X	T20B5.1
																								6261943	6264005	V	K08B12.5	3118859	3119435	X	K10B3.10	9341856	9342186	X	T20B5.1
																								11828651	11828932	V	D2023.6	10791808	10792234	I	F55A3.3	14555924	14556505	I	Y105E8A.23
																								21274	21793	III	H10E21.5	150748	151045	II	T25D3.4	14552425	14552544	I	Y105E8A.23
																								5849307	5849429	IV	C06E7.1	15045662	15046116	I	F31C3.3	9068458	9068799	I	W06D4.6
																								5845471	5846027	IV	C06E7.3	15042949	15043140	I	F31C3.3	4186124	4186595	III	R74.1
																								9341856	9342186	X	T20B5.1	7101767	7102228	II	F10E7.8	4183243	4184154	III	R74.1
																								14555924	14556505	I	Y105E8A.23	14669421	14669541	I	Y105E8B.8	12292998	12293328	I	F56H6.5
																								14552425	14552544	I	Y105E8A.23	4388285	4389276	I	T21E12.4	10578902	10578999	X	F57C7.2
																								10578902	10578999	X	F57C7.2	4391553	4392268	I	T21E12.4	13630171	13630436	X	C40C9.5
																								8300330	8301476	I	F52B5.1	4401307	4401564	I	T21E12.4	8300330	8301476	I	F52B5.1
																								9345630	9346212	IV	T20D3.11	11462773	11463489	II	W02B12.6	4613280	4613674	I	C44E4.1
																								10728742	10729450	III	W09D10.2	3983641	3984811	I	F28H1.3	9345630	9346212	IV	T20D3.11
																								10727927	10728124	III	W09D10.2	1746165	1746321	IV	Y41D4A.4	7808104	7808344	V	ZK742.1
																								10724147	10724599	III	W09D10.2	1749823	1750488	IV	Y41D4A.4	10728742	10729450	III	W09D10.2
																								7136121	7136551	IV	C34D4.14	3296095	3296196	IV	W08E12.7	10727927	10728124	III	W09D10.2
																								9899222	9899882	III	F40F12.5	10672398	10674611	IV	K08C7.3	7136121	7136551	IV	C34D4.14
																								17008594	17009190	IV	Y116A8C.16	5938010	5938128	IV	K02B2.3	9899222	9899882	III	F40F12.5
																								7910945	7911040	IV	C49H3.5	1071802	1071936	I	R06A10.2	17008594	17009190	IV	Y116A8C.16
																								11358208	11358492	IV	T01G1.1	7813450	7813725	IV	C33H5.18	7910945	7911040	IV	C49H3.5
																								11357727	11357994	IV	T01G1.1	12487826	12488056	X	F45E6.3	11358208	11358492	IV	T01G1.1
																								11475070	11476072	IV	C10C6.6	3745147	3745631	V	Y39H10A.3	11357727	11357994	IV	T01G1.1
																								11474530	11474726	IV	C10C6.6	5111019	5111259	III	F21H11.2	11475070	11476072	IV	C10C6.6
																								3643753	3643984	I	T28F2.5	11528189	11529118	III	Y66D12A.15	11474530	11474726	IV	C10C6.6
																								14352808	14353036	V	Y49A3A.2	11532861	11533476	III	Y66D12A.15	8285142	8285366	II	K01C8.10
																								9959630	9960102	X	ZC506.1	14114255	14114566	IV	Y37A1C.1	9959215	9959361	X	ZC506.1
																								9239983	9240492	I	F36H2.1	14108317	14108729	IV	Y37A1C.1	9959630	9960102	X	ZC506.1
																								9235667	9235815	I	F36H2.1	11772227	11772697	V	F55A11.4	9239983	9240492	I	F36H2.1
																								9460668	9460900	IV	F38E11.5	4408639	4409106	III	R07E5.1	9235667	9235815	I	F36H2.1
																								13608899	13609344	I	Y6B3A.1	10766053	10766308	V	F28H7.10	9460668	9460900	IV	F38E11.5
																								13606385	13606679	I	Y6B3A.1	11442309	11442679	IV	C10C6.1	13617784	13618183	I	Y6B3A.1
																								14427057	14427161	I	Y105E8A.10	11444763	11445548	IV	C10C6.1	13606385	13606679	I	Y6B3A.1
																								3941003	3941169	X	T19D2.2	7472551	7472842	IV	F55G1.8	14427057	14427161	I	Y105E8A.10
																								12280124	12281451	IV	C42C1.11	11127943	11129592	IV	F01G4.1	3694540	3695084	I	H26D21.2
																								7735767	7736054	III	ZK112.2	11126828	11127054	IV	F01G4.1	12280124	12281451	IV	C42C1.11
																								8570123	8570305	II	F54C9.5	6707520	6708596	III	F37A4.8	7735767	7736054	III	ZK112.2
																								9248015	9248120	X	F18G5.3	9244093	9244350	II	T26C5.3	12001209	12001301	I	Y53C10A.5
																												9248012	9248202	II	T26C5.3	8570123	8570305	II	F54C9.5
																												10086064	10086250	X	W07E11.1
																												10102143	10102774	X	W07E11.1
																												13058965	13059109	I	W05B5.3
																												512484	513093	I	Y65B4BL.5
																												513779	514211	I	Y65B4BL.5
																												13541898	13542169	III	Y76A2B.3
																												13540792	13541184	III	Y76A2B.3
																												4338387	4338542	III	B0285.1
																												10368759	10369647	IV	R11A8.6
																												10370282	10370531	IV	R11A8.6
																												13019176	13019478	I	ZK256.1
																												13022377	13022617	I	ZK256.1
																												676588	676868	III	W02B3.2
																												678051	678392	III	W02B3.2
																												15222755	15223115	II	Y46E12BL.4
																												7149883	7150169	III	K04G7.3
																												7148802	7149440	III	K04G7.3
																												7147903	7148733	III	K04G7.3
																												11844768	11845295	III	Y56A3A.1
																												2721184	2721563	III	Y71H2AM.11
																												4134549	4134859	I	E01A2.2
																												5087650	5087783	II	C04G6.3
																												8272063	8272283	II	K01C8.3
																												8271270	8271901	II	K01C8.3
																												9336483	9337160	I	C12C8.3
																												8906028	8906741	I	T08G11.1
																												17295953	17296254	IV	T28F3.5
																												13577597	13577889	I	Y87G2A.8
																												8088575	8089214	I	F18C12.2
																												6953414	6954910	III	F57B9.2
																												6956671	6957586	III	F57B9.2
																												6957634	6957901	III	F57B9.2
																												11819540	11820300	V	D2023.2
																												12357385	12358001	IV	ZC518.2
																												2941477	2941794	X	Y71H10A.1
																												2942960	2943590	X	Y71H10A.1
																												6622602	6622777	X	C25B8.1
																												5651771	5652198	I	F55F8.3
																												8165196	8165433	III	C50C3.6
																												8165926	8166670	III	C50C3.6
																												8168367	8169368	III	C50C3.6
																												2694892	2695016	III	Y71H2AM.9
																												4696448	4696563	III	T04A8.7
																												2625329	2626027	I	Y23H5A.7
																												9326784	9327316	II	D2013.5
																												7698008	7698162	II	B0495.5
																												7565476	7566696	I	T25G3.4
																												2199648	2199880	II	Y59C2A.2
																												2312624	2312907	IV	Y38F2AL.3
																												2310963	2311171	IV	Y38F2AL.3
																												13194428	13194759	III	Y39E4B.12
																												13197509	13197637	III	Y39E4B.12
																												13203765	13203893	III	Y39E4B.12
																												10434967	10435229	I	Y106G6H.2
																												14354297	14354513	II	R06A4.8
																												5908326	5909213	II	F59G1.3
																												13352515	13353461	III	F53A2.8
																												5817183	5817820	I	C32F10.5
																												4141540	4141847	III	C30D11.1
																												4142219	4142349	III	C30D11.1
																												10325269	10325568	X	R07E3.5
																												6261943	6264005	V	K08B12.5
																												12393506	12394120	IV	F28D1.9
																												21274	21793	III	H10E21.5
																												5849307	5849429	IV	C06E7.1
																												5845471	5846027	IV	C06E7.3
																												773658	773784	V	R09E12.3
																												9339180	9339503	X	T20B5.1
																												9340525	9340915	X	T20B5.1
																												9341856	9342186	X	T20B5.1
																												14555924	14556505	I	Y105E8A.23
																												14552425	14552544	I	Y105E8A.23
																												9068458	9068799	I	W06D4.6
																												9524246	9525009	III	ZK1098.1
																												4186124	4186595	III	R74.1
																												4183243	4184154	III	R74.1
																												10921573	10923583	IV	ZK593.4
																												10578902	10578999	X	F57C7.2
																												13630171	13630436	X	C40C9.5
																												8300330	8301476	I	F52B5.1
																												14445753	14446205	V	F23B12.5
																												4616804	4618000	I	C44E4.1
																												4613280	4613674	I	C44E4.1
																												9344986	9345576	IV	T20D3.11
																												9345630	9346212	IV	T20D3.11
																												7808104	7808344	V	ZK742.1
																												10728742	10729450	III	W09D10.2
																												10727927	10728124	III	W09D10.2
																												10725224	10726066	III	W09D10.2
																												10724147	10724599	III	W09D10.2
																												6961786	6961951	IV	B0478.1
																												7136121	7136551	IV	C34D4.14
																												9899222	9899882	III	F40F12.5
																												17008594	17009190	IV	Y116A8C.16
																												7910945	7911040	IV	C49H3.5
																												11358208	11358492	IV	T01G1.1
																												11357727	11357994	IV	T01G1.1
																												7025595	7026246	III	F11H8.4
																												11475070	11476072	IV	C10C6.6
																												11474530	11474726	IV	C10C6.6
																												3643753	3643984	I	T28F2.5
																												8285142	8285366	II	K01C8.10
																												14352808	14353036	V	Y49A3A.2
																												9959215	9959361	X	ZC506.1
																												9959630	9960102	X	ZC506.1
																												9960154	9960486	X	ZC506.1
																												9239983	9240492	I	F36H2.1
																												9235667	9235815	I	F36H2.1
																												9460668	9460900	IV	F38E11.5
																												9139585	9140066	I	ZK858.6
																												9140118	9140321	I	ZK858.6
																												13608899	13609344	I	Y6B3A.1
																												13617784	13618183	I	Y6B3A.1
																												13606385	13606679	I	Y6B3A.1
																												14427057	14427161	I	Y105E8A.10
																												3694540	3695084	I	H26D21.2
																												3941003	3941169	X	T19D2.2
																												12280124	12281451	IV	C42C1.11
																												7735767	7736054	III	ZK112.2
																												12001209	12001301	I	Y53C10A.5
																												8570123	8570305	II	F54C9.5
																												9248015	9248120	X	F18G5.3
[truncated: 94 more columns]
