# Supplementary material for: Correspondence of D. melanogaster and C. elegans developmental stages revealed by alternative splicing characteristics of conserved exons
Source: BMC Genomics. 2017 Mar 16;18:234. doi: 10.1186/s12864-017-3600-2 (PMC5353869; doi:10.1186/s12864-017-3600-2)
Supplement: Additional file 7: — Tissue/cell-associated exons. Associated exons of fly and worm tissue/cells. (XLSX 464 kb) [file 12864_2017_3600_MOESM7_ESM.xlsx]

## Sheet: fly_high_included
accessory glands mated male adult + 4d				salivary glands L3				salivary glands prepupae				fat prepupae				testes mated male adult + 4d				imaginal discs L3				fat prepupae + 2d				carcass L3				digestive system mixed adult + 20d				digestive system mixed adult + 4d				digestive system mixed adult + 1d				digestive system L3				fat L3
start	end	seqname	gene_id	start	end	seqname	gene_id	start	end	seqname	gene_id	start	end	seqname	gene_id	start	end	seqname	gene_id	start	end	seqname	gene_id	start	end	seqname	gene_id	start	end	seqname	gene_id	start	end	seqname	gene_id	start	end	seqname	gene_id	start	end	seqname	gene_id	start	end	seqname	gene_id	start	end
749254	749414	3R	FBgn0051536	749254	749414	3R	FBgn0051536	4767130	4767554	3R	FBgn0037643	10395891	10397288	2R	FBgn0261823	10395891	10397288	2R	FBgn0261823	10395891	10397288	2R	FBgn0261823	10395891	10397288	2R	FBgn0261823	10395891	10397288	2R	FBgn0261823	21960226	21961455	3L	FBgn0029091	1611987	1612461	3R	FBgn0037375	1611987	1612461	3R	FBgn0037375	1611987	1612461	3R	FBgn0037375	138319	138628
1829739	1830848	3R	FBgn0003261	1829739	1830848	3R	FBgn0003261	12738241	12738747	2L	FBgn0032456	1209030	1209300	3R	FBgn0001311	1209030	1209300	3R	FBgn0001311	1209030	1209300	3R	FBgn0001311	1209030	1209300	3R	FBgn0001311	1209030	1209300	3R	FBgn0001311	1418290	1418502	3R	FBgn0015324	21960226	21961455	3L	FBgn0029091	21960226	21961455	3L	FBgn0029091	21960226	21961455	3L	FBgn0029091	21960226	21961455
2183672	2184744	3R	FBgn0014001	4767130	4767554	3R	FBgn0037643	7797616	7797750	3R	FBgn0037970	1207044	1208974	3R	FBgn0001311	1207044	1208974	3R	FBgn0001311	1207044	1208974	3R	FBgn0001311	1207044	1208974	3R	FBgn0001311	1207044	1208974	3R	FBgn0001311	5192104	5192554	3R	FBgn0037684	1205210	1205410	3R	FBgn0001311	1205210	1205410	3R	FBgn0001311	5192104	5192554	3R	FBgn0037684	5192104	5192554
5239445	5240917	3R	FBgn0011740	12738241	12738747	2L	FBgn0032456	8462458	8463153	3R	FBgn0038068	4767130	4767554	3R	FBgn0037643	1205210	1205410	3R	FBgn0001311	1205210	1205410	3R	FBgn0001311	1205210	1205410	3R	FBgn0001311	21960226	21961455	3L	FBgn0029091	6502372	6502716	3R	FBgn0037818	1418290	1418502	3R	FBgn0015324	1418290	1418502	3R	FBgn0015324	18917778	18918269	3R	FBgn0039049	18917778	18918269
12738241	12738747	2L	FBgn0032456	7797616	7797750	3R	FBgn0037970	8785015	8786039	3R	FBgn0040493	5192104	5192554	3R	FBgn0037684	4767130	4767554	3R	FBgn0037643	5192104	5192554	3R	FBgn0037684	5192104	5192554	3R	FBgn0037684	1205210	1205410	3R	FBgn0001311	18917778	18918269	3R	FBgn0039049	3843930	3847671	3R	FBgn0037541	3843930	3847671	3R	FBgn0037541	7203757	7203911	3R	FBgn0004595	8464458	8465153
7797616	7797750	3R	FBgn0037970	8462458	8463153	3R	FBgn0038068	9209186	9210301	3R	FBgn0038145	7203757	7203911	3R	FBgn0004595	5192104	5192554	3R	FBgn0037684	5455430	5455902	3R	FBgn0005585	5455430	5455902	3R	FBgn0005585	5192104	5192554	3R	FBgn0037684	7203757	7203911	3R	FBgn0004595	6502372	6502716	3R	FBgn0037818	6502372	6502716	3R	FBgn0037818	8450688	8451949	3R	FBgn0005671	17567607	17568081
8462458	8463153	3R	FBgn0038068	8464458	8465153	3R	FBgn0038069	11687811	11688539	3R	FBgn0051183	7797616	7797750	3R	FBgn0037970	5455430	5455902	3R	FBgn0005585	7203757	7203911	3R	FBgn0004595	7203757	7203911	3R	FBgn0004595	7203757	7203911	3R	FBgn0004595	12737959	12738176	2L	FBgn0032456	18917778	18918269	3R	FBgn0039049	18917778	18918269	3R	FBgn0039049	3446349	3447089	2L	FBgn0031533	9193461	9193883
8464458	8465153	3R	FBgn0038069	8785015	8786039	3R	FBgn0040493	12122558	12122826	3R	FBgn0250823	8785015	8786039	3R	FBgn0040493	7203757	7203911	3R	FBgn0004595	1269903	1270220	X	FBgn0023169	1269903	1270220	X	FBgn0023169	1269903	1270220	X	FBgn0023169	7796010	7796495	3R	FBgn0260743	7203757	7203911	3R	FBgn0004595	7203757	7203911	3R	FBgn0004595	10700296	10700651	2L	FBgn0023496	5993207	5993330
8785015	8786039	3R	FBgn0040493	9209186	9210301	3R	FBgn0038145	5993446	5993609	2R	FBgn0004907	9209186	9210301	3R	FBgn0038145	1269903	1270220	X	FBgn0023169	7797616	7797750	3R	FBgn0037970	7797616	7797750	3R	FBgn0037970	12737959	12738176	2L	FBgn0032456	8450688	8451949	3R	FBgn0005671	12737959	12738176	2L	FBgn0032456	12737959	12738176	2L	FBgn0032456	8464458	8465153	3R	FBgn0038069	11741530	11743729
9193461	9193883	3R	FBgn0027610	11687811	11688539	3R	FBgn0051183	15586117	15586353	3R	FBgn0024963	12122558	12122826	3R	FBgn0250823	7797616	7797750	3R	FBgn0037970	8785015	8786039	3R	FBgn0040493	8785015	8786039	3R	FBgn0040493	7797616	7797750	3R	FBgn0037970	3446349	3447089	2L	FBgn0031533	7796010	7796495	3R	FBgn0260743	7796010	7796495	3R	FBgn0260743	17567607	17568081	3R	FBgn0038897	14212991	14213234
11687811	11688539	3R	FBgn0051183	12122558	12122826	3R	FBgn0250823	16147671	16148864	3R	FBgn0261550	9148126	9148410	3L	FBgn0004244	8785015	8786039	3R	FBgn0040493	9209186	9210301	3R	FBgn0038145	9209186	9210301	3R	FBgn0038145	8450688	8451949	3R	FBgn0005671	11138122	11138768	3R	FBgn0004117	8450688	8451949	3R	FBgn0005671	8450688	8451949	3R	FBgn0005671	11687811	11688539	3R	FBgn0051183	19527601	19527943
12175608	12175749	3R	FBgn0027095	5993446	5993609	2R	FBgn0004907	5508654	5510737	U	FBgn0085503	15586117	15586353	3R	FBgn0024963	9209186	9210301	3R	FBgn0038145	11138122	11138768	3R	FBgn0004117	11138122	11138768	3R	FBgn0004117	3446349	3447089	2L	FBgn0031533	786733	788178	2L	FBgn0000442	3446349	3447089	2L	FBgn0031533	3446349	3447089	2L	FBgn0031533	11741530	11743729	2L	FBgn0032373	21726536	21727261
18315644	18316534	3R	FBgn0003676	16147671	16148864	3R	FBgn0261550	17704532	17705112	3R	FBgn0053092	16147671	16148864	3R	FBgn0261550	11138122	11138768	3R	FBgn0004117	9148126	9148410	3L	FBgn0004244	14002029	14002421	3R	FBgn0042693	8785015	8786039	3R	FBgn0040493	11741530	11743729	2L	FBgn0032373	10700296	10700651	2L	FBgn0023496	10700296	10700651	2L	FBgn0023496	14212991	14213234	3R	FBgn0038613	5742016	5743525
5993446	5993609	2R	FBgn0004907	5508654	5510737	U	FBgn0085503	17704550	17705112	3R	FBgn0053092	5508654	5510737	U	FBgn0085503	12122558	12122826	3R	FBgn0250823	15586117	15586353	3R	FBgn0024963	9148126	9148410	3L	FBgn0004244	11138122	11138768	3R	FBgn0004117	14212991	14213234	3R	FBgn0038613	8464458	8465153	3R	FBgn0038069	8464458	8465153	3R	FBgn0038069	19527601	19527943	3R	FBgn0051148	2686159	2686813
15044911	15045062	3R	FBgn0262468	16893791	16894499	3R	FBgn0000083	19114789	19115381	3R	FBgn0039071	16947794	16947973	3R	FBgn0023423	9148126	9148410	3L	FBgn0004244	15744957	15745411	3R	FBgn0038751	15586117	15586353	3R	FBgn0024963	11741530	11743729	2L	FBgn0032373	9148126	9148410	3L	FBgn0004244	11138122	11138768	3R	FBgn0004117	17567607	17568081	3R	FBgn0038897	21726536	21727261	3R	FBgn0051091	17277788	17278080
16147671	16148864	3R	FBgn0261550	16946556	16946691	3R	FBgn0023423	21079014	21082015	3R	FBgn0039302	17704547	17705112	3R	FBgn0053092	15586117	15586353	3R	FBgn0024963	16147671	16148864	3R	FBgn0261550	15744957	15745411	3R	FBgn0038751	14212991	14213234	3R	FBgn0038613	17704532	17705112	3R	FBgn0053092	11687811	11688539	3R	FBgn0051183	11687811	11688539	3R	FBgn0051183	26609665	26611663	3R	FBgn0004606	8144831	8145162
16893791	16894499	3R	FBgn0000083	17704532	17705112	3R	FBgn0053092	3237742	3238072	3L	FBgn0035425	17704532	17705112	3R	FBgn0053092	15744957	15745411	3R	FBgn0038751	16170630	16170859	X	FBgn0004066	16147671	16148864	3R	FBgn0261550	9148126	9148410	3L	FBgn0004244	18880610	18880898	3R	FBgn0039045	786733	788178	2L	FBgn0000442	786733	788178	2L	FBgn0000442	5742016	5743525	2R	FBgn0027580	11318315	11318487
16939668	16939789	3R	FBgn0015790	18880610	18880898	3R	FBgn0039045	22812956	22813060	3R	FBgn0051075	17704550	17705112	3R	FBgn0053092	16147671	16148864	3R	FBgn0261550	5508654	5510737	U	FBgn0085503	5508654	5510737	U	FBgn0085503	15586117	15586353	3R	FBgn0024963	19340099	19340881	3R	FBgn0039081	11741530	11743729	2L	FBgn0032373	11741530	11743729	2L	FBgn0032373	2686159	2686813	X	FBgn0003996	18400449	18400689
16946556	16946691	3R	FBgn0023423	19114789	19115381	3R	FBgn0039071	23464101	23464261	3R	FBgn0039532	19114789	19115381	3R	FBgn0039071	5508654	5510737	U	FBgn0085503	16898211	16898727	3R	FBgn0003257	17704547	17705112	3R	FBgn0053092	15744957	15745411	3R	FBgn0038751	19527601	19527943	3R	FBgn0051148	14212991	14213234	3R	FBgn0038613	14212991	14213234	3R	FBgn0038613	16491826	16492791	3L	FBgn0003515	18789058	18789931
17092948	17093175	3R	FBgn0016700	21079014	21082015	3R	FBgn0039302	2476985	2479147	3RHet	FBgn0027341	21079014	21082015	3R	FBgn0039302	16898211	16898727	3R	FBgn0003257	17704547	17705112	3R	FBgn0053092	17704532	17705112	3R	FBgn0053092	16147671	16148864	3R	FBgn0261550	19763843	19764277	3R	FBgn0001098	17704532	17705112	3R	FBgn0053092	17704532	17705112	3R	FBgn0053092	17277788	17278080	2R	FBgn0034629	19020039	19020320
17704532	17705112	3R	FBgn0053092	3237742	3238072	3L	FBgn0035425	1606086	1606900	3L	FBgn0035240	3237742	3238072	3L	FBgn0035425	17704547	17705112	3R	FBgn0053092	17704532	17705112	3R	FBgn0053092	17704550	17705112	3R	FBgn0053092	17704547	17705112	3R	FBgn0053092	20082082	20082826	3R	FBgn0011225	18880610	18880898	3R	FBgn0039045	18880610	18880898	3R	FBgn0039045	17278143	17278548	2R	FBgn0034629	1239628	1239754
18880610	18880898	3R	FBgn0039045	22812956	22813060	3R	FBgn0051075	5742016	5743525	2R	FBgn0027580	22812956	22813060	3R	FBgn0051075	17704532	17705112	3R	FBgn0053092	17704550	17705112	3R	FBgn0053092	18981796	18982215	3R	FBgn0004395	17704532	17705112	3R	FBgn0053092	20881930	20884669	2R	FBgn0005634	19340099	19340881	3R	FBgn0039081	19340099	19340881	3R	FBgn0039081	7680936	7682057	2L	FBgn0040299	2651019	2651280
18880451	18880553	3R	FBgn0039045	23464101	23464261	3R	FBgn0039532	27691473	27691758	3R	FBgn0011224	23464101	23464261	3R	FBgn0039532	17704550	17705112	3R	FBgn0053092	19114789	19115381	3R	FBgn0039071	19114789	19115381	3R	FBgn0039071	17704550	17705112	3R	FBgn0053092	21182356	21183230	3R	FBgn0004509	19527601	19527943	3R	FBgn0051148	19527601	19527943	3R	FBgn0051148	11289273	11289824	X	FBgn0001624	12625455	12627183
19114789	19115381	3R	FBgn0039071	23775064	23776316	3R	FBgn0039562	383518	384261	X	FBgn0023536	1606086	1606900	3L	FBgn0035240	19114789	19115381	3R	FBgn0039071	3388416	3389229	2R	FBgn0261397	19593801	19594051	3R	FBgn0039116	19527601	19527943	3R	FBgn0051148	21726536	21727261	3R	FBgn0051091	19763843	19764277	3R	FBgn0001098	19763843	19764277	3R	FBgn0001098	11318315	11318487	X	FBgn0001145	13407437	13407700
21079014	21082015	3R	FBgn0039302	2476985	2479147	3RHet	FBgn0027341	1924476	1924892	X	FBgn0000667	27281770	27282033	3R	FBgn0261988	3388416	3389229	2R	FBgn0261397	20881930	20884669	2R	FBgn0005634	20082082	20082826	3R	FBgn0011225	19593801	19594051	3R	FBgn0039116	2477230	2477685	3RHet	FBgn0027341	20082082	20082826	3R	FBgn0011225	21182356	21183230	3R	FBgn0004509	11323015	11323206	X	FBgn0001145	15965259	15968196
3237742	3238072	3L	FBgn0035425	1606086	1606900	3L	FBgn0035240	3674739	3675037	2R	FBgn0015614	27691473	27691758	3R	FBgn0011224	6976373	6981691	2L	FBgn0031879	6976373	6981691	2L	FBgn0031879	3388416	3389229	2R	FBgn0261397	19763843	19764277	3R	FBgn0001098	2564207	2564290	X	FBgn0003371	21182356	21183230	3R	FBgn0004509	21726536	21727261	3R	FBgn0051091	18400449	18400689	X	FBgn0030932	18819438	18820358
22812956	22813060	3R	FBgn0051075	27043462	27043666	3R	FBgn0039830	6576539	6577343	X	FBgn0029890	27678314	27678530	3R	FBgn0011224	20233040	20233220	3R	FBgn0000036	20233040	20233220	3R	FBgn0000036	20881930	20884669	2R	FBgn0005634	20082082	20082826	3R	FBgn0011225	2686159	2686813	X	FBgn0003996	21726536	21727261	3R	FBgn0051091	2477230	2477685	3RHet	FBgn0027341	18789058	18789931	X	FBgn0030975	6000521	6000675
23775064	23776316	3R	FBgn0039562	5742016	5743525	2R	FBgn0027580	11457183	11458191	3L	FBgn0036162	1924476	1924892	X	FBgn0000667	21079014	21082015	3R	FBgn0039302	21079014	21082015	3R	FBgn0039302	6976373	6981691	2L	FBgn0031879	3388416	3389229	2R	FBgn0261397	16491826	16492791	3L	FBgn0003515	2477230	2477685	3RHet	FBgn0027341	26609665	26611663	3R	FBgn0004606	19020039	19020320	X	FBgn0030984	6002422	6002610
21679484	21680180	2L	FBgn0000559	383518	384261	X	FBgn0023536	7855472	7855747	X	FBgn0003656	3674739	3675037	2R	FBgn0015614	3237742	3238072	3L	FBgn0035425	3237742	3238072	3L	FBgn0035425	20233040	20233220	3R	FBgn0000036	20881930	20884669	2R	FBgn0005634	3775487	3775995	X	FBgn0028665	26609665	26611663	3R	FBgn0004606	2489759	2491048	X	FBgn0001404	19083067	19083580	X	FBgn0030993	6357873	6358254
2476985	2479147	3RHet	FBgn0027341	1800339	1801467	X	FBgn0023511	8984521	8985210	X	FBgn0030086	6252935	6253912	X	FBgn0261955	22812956	22813060	3R	FBgn0051075	22812956	22813060	3R	FBgn0051075	21079014	21082015	3R	FBgn0039302	6976373	6981691	2L	FBgn0031879	4597588	4598152	X	FBgn0028325	2564207	2564290	X	FBgn0003371	2686159	2686813	X	FBgn0003996	11991116	11991279	2R	FBgn0014020	8247660	8247834
26609665	26611663	3R	FBgn0004606	3674739	3675037	2R	FBgn0015614	9158656	9158862	X	FBgn0052703	6576539	6577343	X	FBgn0029890	23464101	23464261	3R	FBgn0039532	23464101	23464261	3R	FBgn0039532	22812956	22813060	3R	FBgn0051075	20233040	20233220	3R	FBgn0000036	17278143	17278548	2R	FBgn0034629	2489759	2491048	X	FBgn0001404	16491826	16492791	3L	FBgn0003515	689174	689959	3L	FBgn0052483	8251490	8251664
27043462	27043666	3R	FBgn0039830	6002063	6003979	X	FBgn0029846	1192268	1192625	2L	FBgn0031322	11457183	11458191	3L	FBgn0036162	1606086	1606900	3L	FBgn0035240	2477230	2477685	3RHet	FBgn0027341	23464101	23464261	3R	FBgn0039532	21726536	21727261	3R	FBgn0051091	8769127	8769893	X	FBgn0011661	2686159	2686813	X	FBgn0003996	3775487	3775995	X	FBgn0028665	1239628	1239754	3L	FBgn0035192	11884400	11884723
5742016	5743525	2R	FBgn0027580	6576539	6577343	X	FBgn0029890	13479724	13479860	X	FBgn0086674	7855472	7855747	X	FBgn0003656	2564207	2564290	X	FBgn0003371	1606086	1606900	3L	FBgn0035240	2477230	2477685	3RHet	FBgn0027341	22812956	22813060	3R	FBgn0051075	7680936	7682057	2L	FBgn0040299	16491826	16492791	3L	FBgn0003515	17274647	17274939	2R	FBgn0034628	2651019	2651280	3L	FBgn0027082	14744389	14744596
383518	384261	X	FBgn0023536	11457183	11458191	3L	FBgn0036162	13627118	13627257	X	FBgn0001087	8769127	8769893	X	FBgn0011661	27281770	27282033	3R	FBgn0261988	2564207	2564290	X	FBgn0003371	1606086	1606900	3L	FBgn0035240	2477230	2477685	3RHet	FBgn0027341	11289273	11289824	X	FBgn0001624	3775487	3775995	X	FBgn0028665	17277788	17278080	2R	FBgn0034629	12625455	12627183	2L	FBgn0085424	14748766	14748970
517829	518377	X	FBgn0025640	8984521	8985210	X	FBgn0030086	12921774	12922549	2L	FBgn0040510	8984521	8985210	X	FBgn0030086	27691473	27691758	3R	FBgn0011224	27281770	27282033	3R	FBgn0261988	2564207	2564290	X	FBgn0003371	1606086	1606900	3L	FBgn0035240	11318315	11318487	X	FBgn0001145	4597588	4598152	X	FBgn0028325	17278143	17278548	2R	FBgn0034629	18819438	18820358	3L	FBgn0000261	15196898	15197088
1800339	1801467	X	FBgn0023511	9158656	9158862	X	FBgn0052703	12921774	12922554	2L	FBgn0040510	9158656	9158862	X	FBgn0052703	27678314	27678530	3R	FBgn0011224	27691473	27691758	3R	FBgn0011224	27281770	27282033	3R	FBgn0261988	2564207	2564290	X	FBgn0003371	11323015	11323206	X	FBgn0001145	17274647	17274939	2R	FBgn0034628	1192256	1192625	2L	FBgn0031322	6357873	6358254	2R	FBgn0261862	17278603	17279109
1798526	1800268	X	FBgn0023511	1192268	1192625	2L	FBgn0031322	17788713	17789927	3L	FBgn0261998	9570790	9571079	X	FBgn0261617	1924476	1924892	X	FBgn0000667	27678314	27678530	3R	FBgn0011224	27691473	27691758	3R	FBgn0011224	1924476	1924892	X	FBgn0000667	16443511	16443939	X	FBgn0011742	17277788	17278080	2R	FBgn0034629	7680936	7682057	2L	FBgn0040299	7162085	7162336	2R	FBgn0010423	19960228	19960484
1924248	1924401	X	FBgn0000667	13478190	13478430	X	FBgn0086674	17785980	17786289	3L	FBgn0261998	13627118	13627257	X	FBgn0001087	4597588	4598152	X	FBgn0028325	1924476	1924892	X	FBgn0000667	27678314	27678530	3R	FBgn0011224	16491826	16492791	3L	FBgn0003515	19020039	19020320	X	FBgn0030984	17278143	17278548	2R	FBgn0034629	11289273	11289824	X	FBgn0001624	7193377	7193603	2R	FBgn0025373	20183431	20184907
6002063	6003979	X	FBgn0029846	13479724	13479860	X	FBgn0086674	372807	373216	4	FBgn0259214	12921774	12922549	2L	FBgn0040510	3674739	3675037	2R	FBgn0015614	4597588	4598152	X	FBgn0028325	1924476	1924892	X	FBgn0000667	4597588	4598152	X	FBgn0028325	19083067	19083580	X	FBgn0030993	1192256	1192625	2L	FBgn0031322	11318315	11318487	X	FBgn0001145	8247660	8247834	2R	FBgn0050043	20884732	20884824
6576539	6577343	X	FBgn0029890	13479927	13480125	X	FBgn0086674	16091098	16091492	3L	FBgn0036568	12921774	12922554	2L	FBgn0040510	6252935	6253912	X	FBgn0261955	3674739	3675037	2R	FBgn0015614	2590021	2590291	X	FBgn0024992	11457183	11458191	3L	FBgn0036162	205296	205421	4	FBgn0039890	7680936	7682057	2L	FBgn0040299	11323015	11323206	X	FBgn0001145	8251490	8251664	2R	FBgn0053013	3049392	3054620
11457183	11458191	3L	FBgn0036162	13627118	13627257	X	FBgn0001087	208372	208908	3L	FBgn0027587	17763926	17764212	X	FBgn0259168	11457183	11458191	3L	FBgn0036162	6252935	6253912	X	FBgn0261955	4597588	4598152	X	FBgn0028325	17278143	17278548	2R	FBgn0034629	689174	689959	3L	FBgn0052483	11289273	11289824	X	FBgn0001624	16443511	16443939	X	FBgn0011742	12977219	12977880	2R	FBgn0010591	112690	113369
8984521	8985210	X	FBgn0030086	12921774	12922549	2L	FBgn0040510	261978	262818	3L	FBgn0035121	18789058	18789931	X	FBgn0030975	7855472	7855747	X	FBgn0003656	11457183	11458191	3L	FBgn0036162	6252935	6253912	X	FBgn0261955	8769127	8769893	X	FBgn0011661	3351496	3351686	3L	FBgn0004167	11318315	11318487	X	FBgn0001145	18400449	18400689	X	FBgn0030932	14744389	14744596	2R	FBgn0034405	11163453	11163937
1192268	1192625	2L	FBgn0031322	15218104	15219233	X	FBgn0004924	360749	361014	3L	FBgn0035136	17788713	17789927	3L	FBgn0261998	8769127	8769893	X	FBgn0011661	7855472	7855747	X	FBgn0003656	11457183	11458191	3L	FBgn0036162	9570790	9571079	X	FBgn0261617	5354795	5355088	3L	FBgn0035600	11323015	11323206	X	FBgn0001145	19020039	19020320	X	FBgn0030984	14748766	14748970	2R	FBgn0034406	18830137	18830460
11458767	11461011	X	FBgn0003277	1230625	1231225	4	FBgn0027101	3860190	3860423	3L	FBgn0013751	17785980	17786289	3L	FBgn0261998	9158656	9158862	X	FBgn0052703	8769127	8769893	X	FBgn0011661	7855472	7855747	X	FBgn0003656	11318315	11318487	X	FBgn0001145	12625455	12627183	2L	FBgn0085424	16443511	16443939	X	FBgn0011742	19083067	19083580	X	FBgn0030993	15196898	15197088	2R	FBgn0034433	21374086	21376191
13478190	13478430	X	FBgn0086674	17788713	17789927	3L	FBgn0261998	4155239	4156113	3L	FBgn0259986	16091098	16091492	3L	FBgn0036568	9570790	9571079	X	FBgn0261617	9158656	9158862	X	FBgn0052703	8769127	8769893	X	FBgn0011661	13479927	13480087	X	FBgn0086674	207045	207155	2RHet	FBgn0003256	19020039	19020320	X	FBgn0030984	11991116	11991279	2R	FBgn0014020	15246691	15247349	2R	FBgn0034436
13479724	13479860	X	FBgn0086674	17785980	17786289	3L	FBgn0261998	4172225	4172910	3L	FBgn0261274	208372	208908	3L	FBgn0027587	12921774	12922549	2L	FBgn0040510	9570790	9571079	X	FBgn0261617	9158656	9158862	X	FBgn0052703	12921774	12922549	2L	FBgn0040510	4800110	4800692	2R	FBgn0003074	19083067	19083580	X	FBgn0030993	205296	205421	4	FBgn0039890	15264525	15265192	2R	FBgn0034439
13479927	13480125	X	FBgn0086674	372807	373216	4	FBgn0259214	8380448	8381452	2L	FBgn0027094	261978	262818	3L	FBgn0035121	12921774	12922554	2L	FBgn0040510	12921774	12922549	2L	FBgn0040510	9570790	9571079	X	FBgn0261617	12921774	12922554	2L	FBgn0040510	6041313	6041488	2R	FBgn0033494	11991116	11991279	2R	FBgn0014020	689174	689959	3L	FBgn0052483	17278603	17279109	2R	FBgn0034629
13627118	13627257	X	FBgn0001087	16091098	16091492	3L	FBgn0036568	8120111	8120398	3L	FBgn0029113	360749	361014	3L	FBgn0035136	15624810	15625000	X	FBgn0030674	12921774	12922554	2L	FBgn0040510	13479927	13480087	X	FBgn0086674	17763015	17763849	X	FBgn0259168	7162085	7162336	2R	FBgn0010423	205296	205421	4	FBgn0039890	1239628	1239754	3L	FBgn0035192	19960228	19960484	2R	FBgn0034971
13675506	13675766	X	FBgn0030521	1145062	1145324	4	FBgn0013749	8966561	8967171	3L	FBgn0086706	1572292	1572457	3L	FBgn0035236	17763015	17763849	X	FBgn0259168	15624810	15625000	X	FBgn0030674	12921774	12922549	2L	FBgn0040510	18789058	18789931	X	FBgn0030975	7193377	7193603	2R	FBgn0025373	689174	689959	3L	FBgn0052483	3351496	3351686	3L	FBgn0004167	20183431	20184907	2R	FBgn0034999
12921774	12922549	2L	FBgn0040510	208372	208908	3L	FBgn0027587	11600752	11601283	3L	FBgn0036180	3860190	3860423	3L	FBgn0013751	18789058	18789931	X	FBgn0030975	17763015	17763849	X	FBgn0259168	12921774	12922554	2L	FBgn0040510	19020039	19020320	X	FBgn0030984	8247660	8247834	2R	FBgn0050043	1239628	1239754	3L	FBgn0035192	5354795	5355088	3L	FBgn0035600	2361160	2361585	2L	FBgn0014010
15218104	15219233	X	FBgn0004924	251390	252050	3L	FBgn0024806	13390404	13390554	3L	FBgn0002573	4155239	4156113	3L	FBgn0259986	11991116	11991279	2R	FBgn0014020	18789058	18789931	X	FBgn0030975	15624810	15625000	X	FBgn0030674	11991116	11991279	2R	FBgn0014020	8251490	8251664	2R	FBgn0053013	3351496	3351686	3L	FBgn0004167	12625455	12627183	2L	FBgn0085424	20763497	20765452	2L	FBgn0011202
16693215	16693611	X	FBgn0030791	261978	262818	3L	FBgn0035121	16956970	16957864	3L	FBgn0010352	4172225	4172910	3L	FBgn0261274	17788713	17789927	3L	FBgn0261998	19079723	19080239	X	FBgn0030992	17763015	17763849	X	FBgn0259168	584479	584956	3L	FBgn0035144	8511654	8511808	2R	FBgn0050054	5354795	5355088	3L	FBgn0035600	18819438	18820358	3L	FBgn0000261	18830137	18830460	2L	FBgn0032715
1230625	1231225	4	FBgn0027101	5077535	5077712	2L	FBgn0031681	19851915	19853440	3L	FBgn0020389	8380448	8381452	2L	FBgn0027094	17785980	17786289	3L	FBgn0261998	11991116	11991279	2R	FBgn0014020	18789058	18789931	X	FBgn0030975	689174	689959	3L	FBgn0052483	8559062	8560092	2R	FBgn0261625	12625455	12627183	2L	FBgn0085424	6041313	6041488	2R	FBgn0033494	20102195	20102364	2L	FBgn0032850
18400449	18400689	X	FBgn0030932	3860190	3860423	3L	FBgn0013751	21489521	21489841	3L	FBgn0015239	8120111	8120398	3L	FBgn0029113	21474008	21474757	X	FBgn0027588	17788713	17789927	3L	FBgn0261998	19079723	19080239	X	FBgn0030992	1572292	1572457	3L	FBgn0035236	11882370	11883603	2R	FBgn0020236	15280351	15281948	2R	FBgn0261439	6357873	6358254	2R	FBgn0261862	21304825	21304931	2L	FBgn0032940
18738529	18739855	X	FBgn0085451	4172225	4172910	3L	FBgn0261274	4047560	4048434	2R	FBgn0033271	8966561	8967171	3L	FBgn0086706	16091098	16091492	3L	FBgn0036568	17785980	17786289	3L	FBgn0261998	11991116	11991279	2R	FBgn0014020	3351496	3351686	3L	FBgn0004167	12214479	12214665	2R	FBgn0262511	18819438	18820358	3L	FBgn0000261	7162085	7162336	2R	FBgn0010423	21374086	21376191	2L	FBgn0032945
19020039	19020320	X	FBgn0030984	8380448	8381452	2L	FBgn0027094	2842871	2843707	2L	FBgn0031469	11600752	11601283	3L	FBgn0036180	208372	208908	3L	FBgn0027587	21474008	21474757	X	FBgn0027588	21167877	21169301	X	FBgn0031170	4155239	4156113	3L	FBgn0259986	12213998	12214253	2R	FBgn0262511	6041313	6041488	2R	FBgn0033494	7193377	7193603	2R	FBgn0025373
17785980	17786289	3L	FBgn0261998	5596172	5596729	3L	FBgn0035622	5456490	5457661	2R	FBgn0085436	12115937	12116674	3L	FBgn0022959	360749	361014	3L	FBgn0035136	16091098	16091492	3L	FBgn0036568	17788713	17789927	3L	FBgn0261998	5354795	5355088	3L	FBgn0035600	12977219	12977880	2R	FBgn0010591	6035425	6035509	2R	FBgn0033494	8247660	8247834	2R	FBgn0050043
372807	373216	4	FBgn0259214	8120111	8120398	3L	FBgn0029113	6000122	6000463	2R	FBgn0003071	13390404	13390554	3L	FBgn0002573	1572292	1572457	3L	FBgn0035236	360749	361014	3L	FBgn0035136	17785980	17786289	3L	FBgn0261998	12625455	12627183	2L	FBgn0085424	14748766	14748970	2R	FBgn0034406	6357873	6358254	2R	FBgn0261862	8251490	8251664	2R	FBgn0053013
545530	547146	4	FBgn0004607	8960382	8960616	3L	FBgn0035944	7766062	7770801	2R	FBgn0033661	17962463	17962607	3L	FBgn0000568	4155239	4156113	3L	FBgn0259986	1572292	1572457	3L	FBgn0035236	21474008	21474757	X	FBgn0027588	207045	207155	2RHet	FBgn0003256	15246691	15247349	2R	FBgn0034436	7162085	7162336	2R	FBgn0010423	8511654	8511808	2R	FBgn0050054
16091098	16091492	3L	FBgn0036568	8966561	8967171	3L	FBgn0086706	8560169	8560542	2R	FBgn0261625	21489521	21489841	3L	FBgn0015239	8380448	8381452	2L	FBgn0027094	4155239	4156113	3L	FBgn0259986	360749	361014	3L	FBgn0035136	17962463	17962607	3L	FBgn0000568	15264525	15265192	2R	FBgn0034439	7193377	7193603	2R	FBgn0025373	8559062	8560092	2R	FBgn0261625
1145062	1145324	4	FBgn0013749	18603707	18604050	2L	FBgn0032689	12568504	12568722	2R	FBgn0050463	2842871	2843707	2L	FBgn0031469	12625455	12627183	2L	FBgn0085424	12625455	12627183	2L	FBgn0085424	584479	584956	3L	FBgn0035144	9074105	9074427	2R	FBgn0053182	19957523	19957765	2R	FBgn0034971	8247660	8247834	2R	FBgn0050043	12214479	12214665	2R	FBgn0262511
208372	208908	3L	FBgn0027587	13390404	13390554	3L	FBgn0002573	12566486	12566576	2R	FBgn0050463	5456068	5456427	2R	FBgn0085436	8039670	8040261	3L	FBgn0011817	8039670	8040261	3L	FBgn0011817	1572292	1572457	3L	FBgn0035236	4800110	4800692	2R	FBgn0003074	1014550	1014716	2L	FBgn0031294	8251490	8251664	2R	FBgn0053013	12213998	12214253	2R	FBgn0262511
251390	252050	3L	FBgn0024806	15566029	15567186	3L	FBgn0036511	12562646	12562753	2R	FBgn0050463	6000122	6000463	2R	FBgn0003071	11600752	11601283	3L	FBgn0036180	11600752	11601283	3L	FBgn0036180	3129926	3130023	3L	FBgn0035400	5765437	5766059	2R	FBgn0033460	2361160	2361585	2L	FBgn0014010	8511654	8511808	2R	FBgn0050054	12977219	12977880	2R	FBgn0010591
261978	262818	3L	FBgn0035121	16788351	16789437	3L	FBgn0036663	14028993	14029177	2R	FBgn0261619	7766062	7770801	2R	FBgn0033661	12115937	12116674	3L	FBgn0022959	15280351	15281948	2R	FBgn0261439	3351496	3351686	3L	FBgn0004167	6041313	6041488	2R	FBgn0033494	4195734	4195904	2L	FBgn0031589	8559062	8560092	2R	FBgn0261625	14748766	14748970	2R	FBgn0034406
1239628	1239754	3L	FBgn0035192	16956970	16957864	3L	FBgn0010352	20183431	20184907	2R	FBgn0034999	8212163	8213498	2R	FBgn0033713	13390404	13390554	3L	FBgn0002573	12115937	12116674	3L	FBgn0022959	4155239	4156113	3L	FBgn0259986	7162085	7162336	2R	FBgn0010423	12976932	12977909	2L	FBgn0020367	12214479	12214665	2R	FBgn0262511	15196898	15197088	2R	FBgn0034433
5077535	5077712	2L	FBgn0031681	19851915	19853440	3L	FBgn0020389	20884732	20884824	2R	FBgn0005634	8560169	8560542	2R	FBgn0261625	17962463	17962607	3L	FBgn0000568	13390404	13390554	3L	FBgn0002573	6194476	6195543	3L	FBgn0035693	7766062	7770801	2R	FBgn0033661	16724859	16724993	2L	FBgn0027779	12213998	12214253	2R	FBgn0262511	15246691	15247349	2R	FBgn0034436
3817437	3817721	3L	FBgn0004888	21489521	21489841	3L	FBgn0015239	1823435	1823612	3RHet	FBgn0067318	9398800	9399713	2R	FBgn0033846	9074105	9074427	2R	FBgn0053182	17962463	17962607	3L	FBgn0000568	12625455	12627183	2L	FBgn0085424	15257449	15258125	2R	FBgn0034438	18830137	18830460	2L	FBgn0032715	12977219	12977880	2R	FBgn0010591	15264525	15265192	2R	FBgn0034439
3860190	3860423	3L	FBgn0013751	4047560	4048434	2R	FBgn0033271	295704	296811	2L	FBgn0024352	10638650	10639156	2R	FBgn0028689	2842871	2843707	2L	FBgn0031469	9074105	9074427	2R	FBgn0053182	8039670	8040261	3L	FBgn0011817	8511654	8511808	2R	FBgn0050054	20102195	20102364	2L	FBgn0032850	14748766	14748970	2R	FBgn0034406	17278603	17279109	2R	FBgn0034629
4172225	4172910	3L	FBgn0261274	5456490	5457661	2R	FBgn0085436	2792482	2792676	2L	FBgn0004242	12566486	12566576	2R	FBgn0050463	4800110	4800692	2R	FBgn0003074	2842871	2843707	2L	FBgn0031469	11600752	11601283	3L	FBgn0036180	10638650	10639156	2R	FBgn0028689	21304825	21304931	2L	FBgn0032940	15196898	15197088	2R	FBgn0034433	19957523	19957765	2R	FBgn0034971
8380448	8381452	2L	FBgn0027094	5849068	5849567	2R	FBgn0033466	5541433	5541656	2L	FBgn0014189	13723256	13723354	2R	FBgn0259211	5456068	5456427	2R	FBgn0085436	4800110	4800692	2R	FBgn0003074	15280351	15281948	2R	FBgn0261439	10789708	10789908	2R	FBgn0027596	21681344	21681558	2L	FBgn0000559	15246691	15247349	2R	FBgn0034436	19960228	19960484	2R	FBgn0034971
5596172	5596729	3L	FBgn0035622	6000122	6000463	2R	FBgn0003071	5548168	5548709	2L	FBgn0031717	14028993	14029177	2R	FBgn0261619	5765437	5766059	2R	FBgn0033460	5765437	5766059	2R	FBgn0033460	12115937	12116674	3L	FBgn0022959	11882370	11883603	2R	FBgn0020236					15264525	15265192	2R	FBgn0034439	20961560	20962861	2R	FBgn0004919
6348795	6348948	2R	FBgn0001122	9910817	9911149	2L	FBgn0032157	6973745	6975132	2L	FBgn0031879	20884732	20884824	2R	FBgn0005634	6000122	6000463	2R	FBgn0003071	6000122	6000463	2R	FBgn0003071	13390404	13390554	3L	FBgn0002573	12214479	12214665	2R	FBgn0262511					17278603	17279109	2R	FBgn0034629	2361160	2361585	2L	FBgn0014010
207045	207155	2RHet	FBgn0003256	8560169	8560542	2R	FBgn0261625	10323848	10324309	2L	FBgn0032219	1823435	1823612	3RHet	FBgn0067318	7766062	7770801	2R	FBgn0033661	7766062	7770801	2R	FBgn0033661	17962463	17962607	3L	FBgn0000568	13723256	13723354	2R	FBgn0259211					19957523	19957765	2R	FBgn0034971	4195734	4195904	2L	FBgn0031589
8120111	8120398	3L	FBgn0029113	11882370	11883603	2R	FBgn0020236	10398279	10398392	2L	FBgn0051716	295704	296811	2L	FBgn0024352	8212163	8213498	2R	FBgn0033713	8212163	8213498	2R	FBgn0033713	9074105	9074427	2R	FBgn0053182	14028993	14029177	2R	FBgn0261619					19960228	19960484	2R	FBgn0034971	7234527	7234997	2L	FBgn0259111
8528474	8529192	3L	FBgn0035909	12214479	12214665	2R	FBgn0262511	10431944	10432178	2L	FBgn0004915	2792482	2792676	2L	FBgn0004242	8560169	8560542	2R	FBgn0261625	15257449	15258125	2R	FBgn0034438	2842871	2843707	2L	FBgn0031469	15264525	15265192	2R	FBgn0034439					20961560	20962861	2R	FBgn0004919	20763497	20765452	2L	FBgn0011202
8960382	8960616	3L	FBgn0035944	12585491	12585684	2R	FBgn0050463	11811594	11812682	2L	FBgn0032378	5541433	5541656	2L	FBgn0014189	9398800	9399713	2R	FBgn0033846	8511654	8511808	2R	FBgn0050054	4800110	4800692	2R	FBgn0003074	1014550	1014716	2L	FBgn0031294					1014550	1014716	2L	FBgn0031294	12976932	12977909	2L	FBgn0020367
8966561	8967171	3L	FBgn0086706	12568504	12568722	2R	FBgn0050463	13002623	13003320	2L	FBgn0020368	5548168	5548709	2L	FBgn0031717	10638650	10639156	2R	FBgn0028689	8560169	8560542	2R	FBgn0261625	5765437	5766059	2R	FBgn0033460	2491519	2492201	2L	FBgn0015816					2361160	2361585	2L	FBgn0014010	13891300	13891532	2L	FBgn0028509
9345702	9345927	3L	FBgn0035978	12566486	12566576	2R	FBgn0050463	13108416	13108626	2L	FBgn0032470	6973745	6975132	2L	FBgn0031879	10789708	10789908	2R	FBgn0027596	9398800	9399713	2R	FBgn0033846	6000122	6000463	2R	FBgn0003071	2792482	2792676	2L	FBgn0004242					4195734	4195904	2L	FBgn0031589	16724859	16724993	2L	FBgn0027779
18603707	18604050	2L	FBgn0032689	12562646	12562753	2R	FBgn0050463	16696585	16696762	2L	FBgn0261278	10323848	10324309	2L	FBgn0032219	12566486	12566576	2R	FBgn0050463	10638650	10639156	2R	FBgn0028689	7162085	7162336	2R	FBgn0010423	5541153	5541336	2L	FBgn0014189					7234527	7234997	2L	FBgn0259111	18830137	18830460	2L	FBgn0032715
12409640	12410187	3L	FBgn0020655	14028993	14029177	2R	FBgn0261619	22428349	22428786	2L	FBgn0064225	10398279	10398392	2L	FBgn0051716	13723256	13723354	2R	FBgn0259211	10789708	10789908	2R	FBgn0027596	7766062	7770801	2R	FBgn0033661	6973745	6975132	2L	FBgn0031879					12976932	12977909	2L	FBgn0020367	20102195	20102364	2L	FBgn0032850
13390404	13390554	3L	FBgn0002573	16448319	16448749	2R	FBgn0034521					10419480	10419930	2L	FBgn0032244	14028993	14029177	2R	FBgn0261619	13723256	13723354	2R	FBgn0259211	8081578	8082809	2R	FBgn0033698	10419480	10419930	2L	FBgn0032244					13891300	13891532	2L	FBgn0028509	21304825	21304931	2L	FBgn0032940
13407437	13407700	3L	FBgn0260049	19946007	19946214	2R	FBgn0034967					10431944	10432178	2L	FBgn0004915	14030918	14032402	2R	FBgn0261619	14028993	14029177	2R	FBgn0261619	8212163	8213498	2R	FBgn0033713	11817353	11818493	2L	FBgn0259225					16724859	16724993	2L	FBgn0027779
15566029	15567186	3L	FBgn0036511	20183431	20184907	2R	FBgn0034999					11817353	11818493	2L	FBgn0259225	20884732	20884824	2R	FBgn0005634	14030918	14032402	2R	FBgn0261619	15257449	15258125	2R	FBgn0034438	16696585	16696762	2L	FBgn0261278					18830137	18830460	2L	FBgn0032715
15580105	15580696	3L	FBgn0036516	20884732	20884824	2R	FBgn0005634					13002623	13003320	2L	FBgn0020368	295704	296811	2L	FBgn0024352	20884732	20884824	2R	FBgn0005634	8511654	8511808	2R	FBgn0050054	16724859	16724993	2L	FBgn0027779					20102195	20102364	2L	FBgn0032850
15965259	15968196	3L	FBgn0000212	1823435	1823612	3RHet	FBgn0067318					16696585	16696762	2L	FBgn0261278	1014550	1014716	2L	FBgn0031294	295704	296811	2L	FBgn0024352	10638650	10639156	2R	FBgn0028689	20102195	20102364	2L	FBgn0032850					21304825	21304931	2L	FBgn0032940
16776408	16777812	3L	FBgn0036662	295704	296811	2L	FBgn0024352					22428349	22428786	2L	FBgn0064225	2491519	2492201	2L	FBgn0015816	1014550	1014716	2L	FBgn0031294	10789708	10789908	2R	FBgn0027596	21681344	21681558	2L	FBgn0000559					21681344	21681558	2L	FBgn0000559
16788351	16789437	3L	FBgn0036663	2134439	2134967	2L	FBgn0004507									2792482	2792676	2L	FBgn0004242	2491519	2492201	2L	FBgn0015816	11882370	11883603	2R	FBgn0020236
16956970	16957864	3L	FBgn0010352	2229638	2229813	2L	FBgn0010704									3512903	3513474	2L	FBgn0053123	2792482	2792676	2L	FBgn0004242	13723256	13723354	2R	FBgn0259211
19851915	19853440	3L	FBgn0020389	2792482	2792676	2L	FBgn0004242									5541433	5541656	2L	FBgn0014189	3512903	3513474	2L	FBgn0053123	14028993	14029177	2R	FBgn0261619
21489521	21489841	3L	FBgn0015239	4195734	4195904	2L	FBgn0031589									5541153	5541336	2L	FBgn0014189	5541153	5541336	2L	FBgn0014189	15264525	15265192	2R	FBgn0034439
21489527	21489841	3L	FBgn0015239	5541433	5541656	2L	FBgn0014189									5548168	5548709	2L	FBgn0031717	5548168	5548709	2L	FBgn0031717	1014550	1014716	2L	FBgn0031294
22283413	22284263	3L	FBgn0027086	5548168	5548709	2L	FBgn0031717									6973745	6975132	2L	FBgn0031879	6973745	6975132	2L	FBgn0031879	2491519	2492201	2L	FBgn0015816
22770211	22771924	3L	FBgn0052451	10323848	10324309	2L	FBgn0032219									10323848	10324309	2L	FBgn0032219	10419480	10419930	2L	FBgn0032244	2792482	2792676	2L	FBgn0004242
22862765	22862874	3L	FBgn0010348	10398279	10398392	2L	FBgn0051716									10398279	10398392	2L	FBgn0051716	11817353	11818493	2L	FBgn0259225	3512903	3513474	2L	FBgn0053123
4047560	4048434	2R	FBgn0033271	10431944	10432178	2L	FBgn0004915									10419480	10419930	2L	FBgn0032244	16696585	16696762	2L	FBgn0261278	5541153	5541336	2L	FBgn0014189
5456490	5457661	2R	FBgn0085436	11811594	11812682	2L	FBgn0032378									11817353	11818493	2L	FBgn0259225	19448143	19451180	2L	FBgn0003732	5548168	5548709	2L	FBgn0031717
5849068	5849567	2R	FBgn0033466	13002623	13003320	2L	FBgn0020368									16696585	16696762	2L	FBgn0261278	20102195	20102364	2L	FBgn0032850	6973745	6975132	2L	FBgn0031879
6000122	6000463	2R	FBgn0003071	13108416	13108626	2L	FBgn0032470									21681344	21681558	2L	FBgn0000559	21681344	21681558	2L	FBgn0000559	10419480	10419930	2L	FBgn0032244
9910817	9911149	2L	FBgn0032157	19553976	19556092	2L	FBgn0041180									22428349	22428786	2L	FBgn0064225					11817353	11818493	2L	FBgn0259225
8560169	8560542	2R	FBgn0261625	19762488	19762831	2L	FBgn0032820																	16696585	16696762	2L	FBgn0261278
8559040	8560092	2R	FBgn0261625	22428349	22428786	2L	FBgn0064225																	19448143	19451180	2L	FBgn0003732
10681128	10681345	2R	FBgn0001319																					20102195	20102364	2L	FBgn0032850
6061187	6062021	2L	FBgn0031771																					21681344	21681558	2L	FBgn0000559
11882370	11883603	2R	FBgn0020236
12214479	12214665	2R	FBgn0262511
12585491	12585684	2R	FBgn0050463
12568504	12568722	2R	FBgn0050463
12566486	12566576	2R	FBgn0050463
12562646	12562753	2R	FBgn0050463
12977219	12977880	2R	FBgn0010591
13162915	13163568	2R	FBgn0261642
14028993	14029177	2R	FBgn0261619
14028997	14029177	2R	FBgn0261619
16448319	16448749	2R	FBgn0034521
19946007	19946214	2R	FBgn0034967
20183431	20184907	2R	FBgn0034999
20884732	20884824	2R	FBgn0005634
1823435	1823612	3RHet	FBgn0067318
592272	592633	2L	FBgn0010323
2134439	2134967	2L	FBgn0004507
2229457	2229575	2L	FBgn0010704
2229638	2229813	2L	FBgn0010704
2491513	2492201	2L	FBgn0015816
2792482	2792676	2L	FBgn0004242
4195734	4195904	2L	FBgn0031589
4976220	4976655	2L	FBgn0031661
5541433	5541656	2L	FBgn0014189
6973745	6975132	2L	FBgn0031879
10323848	10324309	2L	FBgn0032219
10398279	10398392	2L	FBgn0051716
10431944	10432178	2L	FBgn0004915
11811594	11812682	2L	FBgn0032378
11817353	11818493	2L	FBgn0259225
13002623	13003320	2L	FBgn0020368
13108416	13108626	2L	FBgn0032470
13193673	13194492	2L	FBgn0032480
19553976	19556092	2L	FBgn0041180
19762488	19762831	2L	FBgn0032820
[truncated: 150 more columns]

## Sheet: fly_low_included
accessory glands mated male adult + 4d				salivary glands L3				salivary glands prepupae				fat prepupae				testes mated male adult + 4d				imaginal discs L3				fat prepupae + 2d				carcass L3				digestive system mixed adult + 20d				digestive system mixed adult + 4d				digestive system mixed adult + 1d				digestive system L3				fat L3
start	end	seqname	gene_id	start	end	seqname	gene_id	start	end	seqname	gene_id	start	end	seqname	gene_id	start	end	seqname	gene_id	start	end	seqname	gene_id	start	end	seqname	gene_id	start	end	seqname	gene_id	start	end	seqname	gene_id	start	end	seqname	gene_id	start	end	seqname	gene_id	start	end	seqname	gene_id	start	end
5539707	5540109	2L	FBgn0014189	138683	138817	3R	FBgn0037232	733970	734812	3R	FBgn0004913	1205210	1205410	3R	FBgn0001311	776189	776474	3R	FBgn0004436	776189	776474	3R	FBgn0004436	1476976	1477524	3R	FBgn0262125	1476976	1477524	3R	FBgn0262125	2191676	2192009	3R	FBgn0261641	1362436	1362628	3R	FBgn0010051	1362436	1362628	3R	FBgn0010051	138683	138817	3R	FBgn0037232	138683	138817
138683	138817	3R	FBgn0037232	5031878	5032374	2L	FBgn0000299	1181725	1181850	3R	FBgn0037313	3843930	3847671	3R	FBgn0037541	1205210	1205410	3R	FBgn0001311	1476976	1477524	3R	FBgn0262125	2191676	2192009	3R	FBgn0261641	2191676	2192009	3R	FBgn0261641	5516887	5518226	3R	FBgn0053105	1403315	1403550	3R	FBgn0023023	1403315	1403550	3R	FBgn0023023	1362436	1362628	3R	FBgn0010051	776189	776474
5031878	5032374	2L	FBgn0000299	733970	734812	3R	FBgn0004913	1205210	1205410	3R	FBgn0001311	4767130	4767554	3R	FBgn0037643	2191676	2192009	3R	FBgn0261641	2191676	2192009	3R	FBgn0261641	3017458	3017651	3R	FBgn0086372	3017458	3017651	3R	FBgn0086372	10969988	10970961	3R	FBgn0038293	1401501	1403550	3R	FBgn0023023	1401501	1403550	3R	FBgn0023023	1403315	1403550	3R	FBgn0023023	1403315	1403550
476521	477615	3R	FBgn0087013	776189	776474	3R	FBgn0004436	3017458	3017651	3R	FBgn0086372	5069899	5070936	3R	FBgn0260935	3017458	3017651	3R	FBgn0086372	3017458	3017651	3R	FBgn0086372	4475200	4476041	3R	FBgn0024326	5069899	5070936	3R	FBgn0260935	14213297	14215168	3R	FBgn0038613	5516887	5518226	3R	FBgn0053105	16278863	16279169	2L	FBgn0001994	1401501	1403550	3R	FBgn0023023	1401501	1403550
733970	734812	3R	FBgn0004913	1181725	1181850	3R	FBgn0037313	3843930	3847671	3R	FBgn0037541	5381726	5382260	3R	FBgn0037709	3843930	3847671	3R	FBgn0037541	4475200	4476041	3R	FBgn0024326	4809335	4809719	3R	FBgn0037647	5516887	5518226	3R	FBgn0053105	24960984	24962139	3R	FBgn0028671	22700896	22701125	3R	FBgn0004903	5516887	5518226	3R	FBgn0053105	1427636	1428652	3R	FBgn0037347	1427636	1428652
776189	776474	3R	FBgn0004436	1362436	1362628	3R	FBgn0010051	3856868	3857433	3R	FBgn0037543	5575028	5575298	3R	FBgn0005777	4475200	4476041	3R	FBgn0024326	4809335	4809719	3R	FBgn0037647	5069899	5070936	3R	FBgn0260935	7049580	7049969	3R	FBgn0020910	24957848	24958024	3R	FBgn0028671	13153828	13155456	X	FBgn0000346	22700896	22701125	3R	FBgn0004903	16278863	16279169	2L	FBgn0001994	2946997	2947475
1181725	1181850	3R	FBgn0037313	1829739	1830848	3R	FBgn0003261	4184929	4185187	3R	FBgn0020249	15359057	15359241	2R	FBgn0260934	5069899	5070936	3R	FBgn0260935	5069899	5070936	3R	FBgn0260935	5516887	5518226	3R	FBgn0053105	10969988	10970961	3R	FBgn0038293	16792120	16792621	3R	FBgn0002921	14213297	14215168	3R	FBgn0038613	24426440	24426917	3R	FBgn0001215	3843930	3847671	3R	FBgn0037541	16278863	16279169
1207044	1208974	3R	FBgn0001311	2475103	2475817	3R	FBgn0010355	4767130	4767554	3R	FBgn0037643	6237074	6237289	3R	FBgn0024957	5381726	5382260	3R	FBgn0037709	5381726	5382260	3R	FBgn0037709	15359057	15359241	2R	FBgn0260934	5992446	5992572	2R	FBgn0004907	16946556	16946691	3R	FBgn0023423	24960984	24962139	3R	FBgn0028671	13153828	13155456	X	FBgn0000346	4884052	4885430	3R	FBgn0037659	3843930	3847671
1205210	1205410	3R	FBgn0001311	2946997	2947475	3R	FBgn0261238	5381726	5382260	3R	FBgn0037709	6236501	6237011	3R	FBgn0024957	15359057	15359241	2R	FBgn0260934	15359057	15359241	2R	FBgn0260934	7049580	7049969	3R	FBgn0020910	14213297	14215168	3R	FBgn0038613	18771424	18771814	2R	FBgn0034792	24957848	24958024	3R	FBgn0028671	11051691	11052248	3R	FBgn0015610	7461747	7461966	3R	FBgn0262081	4139675	4139866
1362436	1362628	3R	FBgn0010051	3017458	3017651	3R	FBgn0086372	5575028	5575298	3R	FBgn0005777	7049580	7049969	3R	FBgn0020910	7049580	7049969	3R	FBgn0020910	7049580	7049969	3R	FBgn0020910	10969988	10970961	3R	FBgn0038293	24957848	24958024	3R	FBgn0028671	1798526	1800268	X	FBgn0023511	16147424	16147602	3R	FBgn0261550	24960984	24962139	3R	FBgn0028671	22700896	22701125	3R	FBgn0004903	4884052	4885430
1401501	1403550	3R	FBgn0023023	3843930	3847671	3R	FBgn0037541	15359057	15359241	2R	FBgn0260934	7386574	7386927	3R	FBgn0037912	7386574	7386927	3R	FBgn0037912	10700296	10700651	2L	FBgn0023496	5992446	5992572	2R	FBgn0004907	15044911	15045062	3R	FBgn0262468	4962169	4962831	X	FBgn0003028	16792120	16792621	3R	FBgn0002921	24957848	24958024	3R	FBgn0028671	24426440	24426917	3R	FBgn0001215	15358714	15358995
1427636	1428652	3R	FBgn0037347	3856868	3857433	3R	FBgn0037543	6237074	6237289	3R	FBgn0024957	7581171	7581393	3R	FBgn0017581	26023273	26023403	3R	FBgn0039756	10969988	10970961	3R	FBgn0038293	14213297	14215168	3R	FBgn0038613	16792120	16792621	3R	FBgn0002921	17641001	17644519	X	FBgn0261570	14357520	14357700	2L	FBgn0015791	16147424	16147602	3R	FBgn0261550	11051691	11052248	3R	FBgn0015610	7461747	7461966
1829739	1830848	3R	FBgn0003261	6615762	6616583	3R	FBgn0017577	6236501	6237011	3R	FBgn0024957	26023273	26023403	3R	FBgn0039756	10700296	10700651	2L	FBgn0023496	12121391	12121542	3R	FBgn0250823	24957848	24958024	3R	FBgn0028671	16939668	16939789	3R	FBgn0015790	471816	472080	4	FBgn0016126	18430538	18430813	3R	FBgn0051158	16792120	16792621	3R	FBgn0002921	1898676	1898842	2R	FBgn0004603	7460938	7461133
2184005	2184744	3R	FBgn0014001	4184929	4185187	3R	FBgn0020249	7049580	7049969	3R	FBgn0020910	10700296	10700651	2L	FBgn0023496	9892660	9892874	3R	FBgn0038197	5992446	5992572	2R	FBgn0004907	15044911	15045062	3R	FBgn0262468	16946556	16946691	3R	FBgn0023423	7233955	7234041	3L	FBgn0035753	18771424	18771814	2R	FBgn0034792	14357520	14357700	2L	FBgn0015791	24960984	24962139	3R	FBgn0028671	7714216	7715250
2475103	2475817	3R	FBgn0010355	4767130	4767554	3R	FBgn0037643	7071810	7072115	3R	FBgn0037891	9892660	9892874	3R	FBgn0038197	10969988	10970961	3R	FBgn0038293	14213297	14215168	3R	FBgn0038613	16939668	16939789	3R	FBgn0015790	18983223	18983432	3R	FBgn0004395	8174851	8175032	3L	FBgn0035848	20766894	20769153	3L	FBgn0016696	18430538	18430813	3R	FBgn0051158	16147424	16147602	3R	FBgn0261550	9484359	9485370
2946997	2947475	3R	FBgn0261238	4884052	4885430	3R	FBgn0037659	7386574	7386927	3R	FBgn0037912	10716418	10716624	3R	FBgn0038271	11796715	11797045	3R	FBgn0002783	24957848	24958024	3R	FBgn0028671	16946556	16946691	3R	FBgn0023423	20765705	20769153	3L	FBgn0016696	20462066	20462171	3L	FBgn0036997	27043462	27043666	3R	FBgn0039830	18771424	18771814	2R	FBgn0034792	16792120	16792621	3R	FBgn0002921	22700896	22701125
16278863	16279169	2L	FBgn0001994	5381726	5382260	3R	FBgn0037709	12725859	12726678	2L	FBgn0032456	10969988	10970961	3R	FBgn0038293	12121391	12121542	3R	FBgn0250823	15044911	15045062	3R	FBgn0262468	19784754	19784932	3R	FBgn0039132	1798526	1800268	X	FBgn0023511	22283413	22284263	3L	FBgn0027086	1798526	1800268	X	FBgn0023511	20766894	20769153	3L	FBgn0016696	14357520	14357700	2L	FBgn0015791	24426428	24426917
3015846	3015988	3R	FBgn0086372	18288570	18289008	3R	FBgn0024832	12737959	12738176	2L	FBgn0032456	11796715	11797045	3R	FBgn0002783	5992446	5992572	2R	FBgn0004907	16939668	16939789	3R	FBgn0015790	20765705	20769153	3L	FBgn0016696	4962169	4962831	X	FBgn0003028	22770211	22771924	3L	FBgn0052451	4962169	4962831	X	FBgn0003028	24641204	24642520	3R	FBgn0039600	16947794	16947973	3R	FBgn0023423	24426440	24426917
3017458	3017651	3R	FBgn0086372	5516154	5516825	3R	FBgn0260463	7581171	7581393	3R	FBgn0017581	12121391	12121542	3R	FBgn0250823	5993207	5993330	2R	FBgn0004907	19784754	19784932	3R	FBgn0039132	20954455	20955332	3R	FBgn0259152	17641001	17644519	X	FBgn0261570	266469	266660	2R	FBgn0260798	9501662	9502325	X	FBgn0027084	27043462	27043666	3R	FBgn0039830	20766894	20769153	3L	FBgn0016696	11662077	11662528
3843930	3847671	3R	FBgn0037541	5575028	5575298	3R	FBgn0005777	26023273	26023403	3R	FBgn0039756	14053427	14053623	3R	FBgn0262559	14213297	14215168	3R	FBgn0038613	20765705	20769153	3L	FBgn0016696	21506988	21507767	3R	FBgn0039358	374977	375187	4	FBgn0259214	5849068	5849567	2R	FBgn0033466	13091829	13093008	X	FBgn0005410	3678561	3678739	X	FBgn0086899	20340032	20340160	3R	FBgn0004118	15964394	15965185
3856868	3857433	3R	FBgn0037543	20293086	20294027	X	FBgn0023177	10700296	10700651	2L	FBgn0023496	5992222	5992335	2R	FBgn0004907	15044911	15045062	3R	FBgn0262468	20954455	20955332	3R	FBgn0259152	22797632	22801698	3R	FBgn0039466	7233955	7234041	3L	FBgn0035753	10240517	10241983	2R	FBgn0033924	17641001	17644519	X	FBgn0261570	4597588	4598152	X	FBgn0028325	20924256	20924435	3R	FBgn0053096	19875754	19881204
6615762	6616583	3R	FBgn0017577	5954352	5955155	3R	FBgn0004889	9209186	9210301	3R	FBgn0038145	5992446	5992572	2R	FBgn0004907	16939668	16939789	3R	FBgn0015790	21506988	21507767	3R	FBgn0039358	1800339	1801467	X	FBgn0023511	7926098	7926334	3L	FBgn0024187	10681128	10681345	2R	FBgn0001319	892538	892700	4	FBgn0025726	4962169	4962831	X	FBgn0003028	4815493	4816645	3L	FBgn0261797	12140087	12140968
3384984	3385350	2R	FBgn0015929	15358377	15358597	2R	FBgn0260934	9892660	9892874	3R	FBgn0038197	5993207	5993330	2R	FBgn0004907	19784754	19784932	3R	FBgn0039132	22797632	22801698	3R	FBgn0039466	1798526	1800268	X	FBgn0023511	8174851	8175032	3L	FBgn0035848	11882370	11883603	2R	FBgn0020236	7233955	7234041	3L	FBgn0035753	9501662	9502325	X	FBgn0027084	24641204	24642520	3R	FBgn0039600	12296215	12296791
4139675	4139866	3R	FBgn0037573	15359057	15359241	2R	FBgn0260934	10716418	10716624	3R	FBgn0038271	15044911	15045062	3R	FBgn0262468	20765705	20769153	3L	FBgn0016696	24939716	24939877	3R	FBgn0039635	8985443	8986070	X	FBgn0030086	8960382	8960616	3L	FBgn0035944	17202741	17204144	2R	FBgn0034618	8955811	8957564	3L	FBgn0035942	13091829	13093008	X	FBgn0005410	25143558	25143691	3R	FBgn0015622	1898676	1898842
4184929	4185187	3R	FBgn0020249	6190689	6191147	3R	FBgn0020379	10969988	10970961	3R	FBgn0038293	16789980	16791761	3R	FBgn0002921	590860	590969	4	FBgn0039909	1798526	1800268	X	FBgn0023511	12837226	12837483	X	FBgn0086675	13920494	13921891	3L	FBgn0036386	19937886	19938129	2R	FBgn0003353	12398102	12398260	3L	FBgn0052103	893840	894197	4	FBgn0025726	27043462	27043666	3R	FBgn0039830	14001325	14001659
12985645	12986035	X	FBgn0261524	6237074	6237289	3R	FBgn0024957	11218932	11219220	3R	FBgn0262483	17037109	17037312	3R	FBgn0025803	590601	590802	4	FBgn0039909	4263708	4263823	X	FBgn0029706	13479927	13480125	X	FBgn0086674	16087929	16088142	3L	FBgn0036566	112690	113369	2L	FBgn0005278	20367715	20367943	3L	FBgn0001247	892538	892700	4	FBgn0025726	1236620	1237568	X	FBgn0024362	24960984	24962139
4627581	4627841	3R	FBgn0037632	6236501	6237011	3R	FBgn0024957	11796715	11797045	3R	FBgn0002783	590860	590969	4	FBgn0039909	21312717	21313993	3R	FBgn0040212	8985443	8986070	X	FBgn0030086	13725201	13725311	X	FBgn0052626	18872902	18874079	3L	FBgn0036821	410127	411060	2L	FBgn0015567	20462066	20462171	3L	FBgn0036997	8955811	8957564	3L	FBgn0035942	3678561	3678739	X	FBgn0086899	16147424	16147602
4627908	4628727	3R	FBgn0037632	7071810	7072115	3R	FBgn0037891	12121391	12121542	3R	FBgn0250823	590601	590802	4	FBgn0039909	21506988	21507767	3R	FBgn0039358	12837226	12837483	X	FBgn0086675	17763015	17763849	X	FBgn0259168	20462066	20462171	3L	FBgn0036997	5359712	5360405	2L	FBgn0016920	5849068	5849567	2R	FBgn0033466	9663211	9664808	3L	FBgn0016081	4597588	4598152	X	FBgn0028325	16467668	16468195
4767130	4767554	3R	FBgn0037643	7386574	7386927	3R	FBgn0037912	5013675	5015592	2L	FBgn0016075	21312717	21313993	3R	FBgn0040212	22082947	22083763	3R	FBgn0000064	13725201	13725311	X	FBgn0052626	20918584	20919625	X	FBgn0031148	22283413	22284263	3L	FBgn0027086	6452122	6453057	2L	FBgn0031814	6000521	6000675	2R	FBgn0003071	12398102	12398260	3L	FBgn0052103	7183778	7184428	X	FBgn0025549	14357520	14357700
4884052	4885430	3R	FBgn0037659	12725859	12726678	2L	FBgn0032456	23392583	23392777	3R	FBgn0027492	21506988	21507767	3R	FBgn0039358	22797632	22801698	3R	FBgn0039466	20918584	20919625	X	FBgn0031148	21895317	21895749	X	FBgn0027279	22770211	22771924	3L	FBgn0052451	10282345	10287934	2L	FBgn0032208	8541815	8542221	2R	FBgn0033762	20367715	20367943	3L	FBgn0001247	9501662	9502325	X	FBgn0027084	16947794	16947973
5192104	5192554	3R	FBgn0037684	12737959	12738176	2L	FBgn0032456	14001325	14001659	3R	FBgn0042693	22082947	22083763	3R	FBgn0000064	24939716	24939877	3R	FBgn0039635	21895317	21895749	X	FBgn0027279	158433	158936	4	FBgn0052000	266469	266660	2R	FBgn0260798	10296172	10296368	2L	FBgn0032210	10240517	10241983	2R	FBgn0033924	6000521	6000675	2R	FBgn0003071	13091829	13093008	X	FBgn0005410	17095467	17095616
5381726	5382260	3R	FBgn0037709	7796010	7796495	3R	FBgn0260743	14002029	14002421	3R	FBgn0042693	22797632	22801698	3R	FBgn0039466	1798526	1800268	X	FBgn0023511	5800045	5800176	3L	FBgn0015806	208623	208795	4	FBgn0039890	1213568	1215296	2R	FBgn0261403	13209660	13209845	2L	FBgn0032482	17202741	17204144	2R	FBgn0034618	8541815	8542221	2R	FBgn0033762	895829	896110	4	FBgn0025726	17897055	17897151
18288570	18289008	3R	FBgn0024832	7896608	7896831	3R	FBgn0037989	23391640	23391869	3R	FBgn0027492	24939716	24939877	3R	FBgn0039635	4009353	4010577	X	FBgn0026080	158433	158936	4	FBgn0052000	374977	375187	4	FBgn0259214	3863800	3864228	2R	FBgn0033246	13297619	13298456	2L	FBgn0051729	19937886	19938129	2R	FBgn0003353	10207920	10208351	2L	FBgn0032192	893840	894197	4	FBgn0025726	3389607	3390095
5516154	5516825	3R	FBgn0260463	26023273	26023403	3R	FBgn0039756	14053427	14053623	3R	FBgn0262559	5742016	5743525	2R	FBgn0027580	4263708	4263823	X	FBgn0029706	160896	162753	4	FBgn0052000	7233955	7234041	3L	FBgn0035753	5799819	5800268	2R	FBgn0033465	16825779	16826089	2L	FBgn0004797	19960228	19960484	2R	FBgn0034971	19937886	19938129	2R	FBgn0003353	892538	892700	4	FBgn0025726	20340032	20340160
5575028	5575298	3R	FBgn0005777	8450688	8451949	3R	FBgn0005671	5992222	5992335	2R	FBgn0004907	1356679	1357972	X	FBgn0028274	17274647	17274939	2R	FBgn0034628	208623	208795	4	FBgn0039890	7926098	7926334	3L	FBgn0024187	10681128	10681345	2R	FBgn0001319					410127	411060	2L	FBgn0015567	19938486	19938640	2R	FBgn0003353	201174	201368	3L	FBgn0035107	20924256	20924435
20293086	20294027	X	FBgn0023177	9209186	9210301	3R	FBgn0038145	5993207	5993330	2R	FBgn0004907	4009353	4010577	X	FBgn0026080	8985443	8986070	X	FBgn0030086	375657	375851	4	FBgn0259214	8174851	8175032	3L	FBgn0035848	11936992	11937124	2R	FBgn0034071					5359712	5360405	2L	FBgn0016920	19960228	19960484	2R	FBgn0034971	3129926	3130023	3L	FBgn0035400	4815493	4816645
7377749	7378081	3L	FBgn0016983	24426428	24426917	3R	FBgn0001215	16116093	16116305	3R	FBgn0262582	4263708	4263823	X	FBgn0029706	12837226	12837483	X	FBgn0086675	374977	375187	4	FBgn0259214	8960382	8960616	3L	FBgn0035944	17106880	17107097	2R	FBgn0034606					6325713	6329487	2L	FBgn0021873	862563	864134	2L	FBgn0029095	3322910	3324636	3L	FBgn0035437	24641204	24642520
5954352	5955155	3R	FBgn0004889	24426440	24426917	3R	FBgn0001215	16120276	16121570	3R	FBgn0262582	17274647	17274939	2R	FBgn0034628	13572888	13573334	X	FBgn0030510	7233955	7234041	3L	FBgn0035753	8966561	8967171	3L	FBgn0086706	17202741	17204144	2R	FBgn0034618					6452122	6453057	2L	FBgn0031814	5359712	5360405	2L	FBgn0016920	8511407	8511591	2R	FBgn0050054	10835399	10836355
15358377	15358597	2R	FBgn0260934	9892660	9892874	3R	FBgn0038197	1154501	1154698	4	FBgn0039927	11299307	11299456	X	FBgn0001624	13725201	13725311	X	FBgn0052626	7926098	7926334	3L	FBgn0024187	12409640	12410187	3L	FBgn0020655	19948336	19948516	2R	FBgn0034968					7805853	7806523	2L	FBgn0031952	5548168	5548709	2L	FBgn0031717	6348601	6348730	2R	FBgn0001122	25143558	25143691
15359057	15359241	2R	FBgn0260934	9947468	9947834	3R	FBgn0020510	16789649	16789915	3R	FBgn0002921	12837226	12837483	X	FBgn0086675	17763015	17763849	X	FBgn0259168	8174851	8175032	3L	FBgn0035848	13407437	13407700	3L	FBgn0260049	112690	113369	2L	FBgn0005278					10273463	10273882	2L	FBgn0260749	6325713	6329487	2L	FBgn0021873	8955811	8957564	3L	FBgn0035942	25142645	25143233
15359057	15359250	2R	FBgn0260934	10716418	10716624	3R	FBgn0038271	16789980	16791761	3R	FBgn0002921	13572888	13573334	X	FBgn0030510	2695595	2696031	2R	FBgn0014028	8960382	8960616	3L	FBgn0035944	13920494	13921891	3L	FBgn0036386	2582867	2583318	2L	FBgn0026479					10282345	10287934	2L	FBgn0032208	7805853	7806523	2L	FBgn0031952	9663211	9664808	3L	FBgn0016081	27043462	27043666
6190689	6191147	3R	FBgn0020379	10969988	10970961	3R	FBgn0038293	16798895	16799069	3R	FBgn0002921	13725201	13725311	X	FBgn0052626	206453	206542	4	FBgn0039890	8966561	8967171	3L	FBgn0086706	16087929	16088142	3L	FBgn0036566	5359712	5360405	2L	FBgn0016920					13209660	13209845	2L	FBgn0032482	10282345	10287934	2L	FBgn0032208	12365734	12365869	3L	FBgn0036279	1236620	1237568
6237074	6237289	3R	FBgn0024957	11218932	11219220	3R	FBgn0262483	17037109	17037312	3R	FBgn0025803	17763015	17763849	X	FBgn0259168	20918584	20919625	X	FBgn0031148	12398102	12398260	3L	FBgn0052103	18872902	18874079	3L	FBgn0036821	10296172	10296368	2L	FBgn0032210					13297619	13298456	2L	FBgn0051729	13209660	13209845	2L	FBgn0032482	12398102	12398260	3L	FBgn0052103	4597588	4598152
6236501	6237011	3R	FBgn0024957	11796715	11797045	3R	FBgn0002783	13896805	13896922	2L	FBgn0028509	2695595	2696031	2R	FBgn0014028	21895317	21895749	X	FBgn0027279	13407437	13407700	3L	FBgn0260049	21489521	21489841	3L	FBgn0015239	11163453	11163937	2L	FBgn0259822					21304825	21304931	2L	FBgn0032940					17537777	17538070	3L	FBgn0259174	7183778	7184428
7071810	7072115	3R	FBgn0037891	11795877	11796651	3R	FBgn0002783	19763145	19763349	3R	FBgn0001098	206453	206542	4	FBgn0039890	21898500	21898697	X	FBgn0027279	13920494	13921891	3L	FBgn0036386	22283413	22284263	3L	FBgn0027086	13209660	13209845	2L	FBgn0032482													20339344	20339975	3L	FBgn0036973	9501662	9502325
7203757	7203911	3R	FBgn0004595	11794297	11795316	3R	FBgn0002783	10494288	10494367	2L	FBgn0086347	20918584	20919625	X	FBgn0031148	5800045	5800176	3L	FBgn0015806	16087929	16088142	3L	FBgn0036566	22770211	22771924	3L	FBgn0052451	13297619	13298456	2L	FBgn0051729													20367715	20367943	3L	FBgn0001247	16506467	16506738
1269895	1270220	X	FBgn0023169	15964394	15965185	3L	FBgn0000212	590860	590969	4	FBgn0039909	21895317	21895749	X	FBgn0027279	5799847	5799980	3L	FBgn0015806	18872902	18874079	3L	FBgn0036821	266469	266660	2R	FBgn0260798	16825779	16826089	2L	FBgn0004797													20825946	20826305	3L	FBgn0259243	19384618	19385712
1269903	1270220	X	FBgn0023169	12121391	12121542	3R	FBgn0250823	590601	590802	4	FBgn0039909	21898500	21898697	X	FBgn0027279	5799415	5799505	3L	FBgn0015806	20462066	20462171	3L	FBgn0036997	1008268	1009157	2R	FBgn0026238																	21332996	21334391	3L	FBgn0037074	893840	894197
7386574	7386927	3R	FBgn0037912	12140087	12140968	3R	FBgn0040271	21312717	21313993	3R	FBgn0040212	5800045	5800176	3L	FBgn0015806	370356	370669	4	FBgn0259214	21489521	21489841	3L	FBgn0015239	1213568	1215296	2R	FBgn0261403																	21489521	21489841	3L	FBgn0015239	892538	892700
12725859	12726678	2L	FBgn0032456	5013675	5015592	2L	FBgn0016075	21506988	21507767	3R	FBgn0039358	5799847	5799980	3L	FBgn0015806	158433	158936	4	FBgn0052000	22283413	22284263	3L	FBgn0027086	2138581	2139357	2R	FBgn0033075																	21830877	21831244	3L	FBgn0037138	201174	201368
12737959	12738176	2L	FBgn0032456	12825833	12827295	3R	FBgn0038464	21507827	21508013	3R	FBgn0039358	5799415	5799505	3L	FBgn0015806	160896	162753	4	FBgn0052000	22770211	22771924	3L	FBgn0052451	3863800	3864228	2R	FBgn0033246																	265874	266200	2R	FBgn0260798	3129926	3130023
12738807	12739188	2L	FBgn0032456	23392583	23392777	3R	FBgn0027492	22082947	22083763	3R	FBgn0000064	370356	370669	4	FBgn0259214	208623	208795	4	FBgn0039890	266469	266660	2R	FBgn0260798	5799819	5800268	2R	FBgn0033465																	1969417	1971389	2R	FBgn0033062	3322910	3324636
7461747	7461966	3R	FBgn0262081	14001325	14001659	3R	FBgn0042693	11414804	11414967	2R	FBgn0019968	158433	158936	4	FBgn0052000	375657	375851	4	FBgn0259214	1213568	1215296	2R	FBgn0261403	10681128	10681345	2R	FBgn0001319																	3811174	3812037	2R	FBgn0033233	5595090	5596054
7460938	7461133	3R	FBgn0262081	14002029	14002421	3R	FBgn0042693	10835399	10836355	2R	FBgn0261854	160896	162753	4	FBgn0052000	374977	375187	4	FBgn0259214	2138581	2139357	2R	FBgn0033075	11746585	11747444	2R	FBgn0022160																	4047560	4048434	2R	FBgn0033271	6188073	6189185
7714216	7715250	3R	FBgn0051368	23391929	23392262	3R	FBgn0027492	24939716	24939877	3R	FBgn0039635	208623	208795	4	FBgn0039890	2982248	2983042	3L	FBgn0035383	3863800	3864228	2R	FBgn0033246	11936992	11937124	2R	FBgn0034071																	8541815	8542221	2R	FBgn0033762	8511407	8511591
7715865	7717080	3R	FBgn0051368	23391640	23391869	3R	FBgn0027492	26419211	26419357	3R	FBgn0039790	375657	375851	4	FBgn0259214	5354593	5354725	3L	FBgn0035600	5799819	5800268	2R	FBgn0033465	17106880	17107097	2R	FBgn0034606																	11767427	11767584	2R	FBgn0003425	6348601	6348730
7796010	7796495	3R	FBgn0260743	14053427	14053623	3R	FBgn0262559	27228377	27229597	3R	FBgn0039846	374977	375187	4	FBgn0259214	7233955	7234041	3L	FBgn0035753	8212163	8213498	2R	FBgn0033713	19948336	19948516	2R	FBgn0034968																	11884400	11884723	2R	FBgn0020236	8955811	8957564
7896608	7896831	3R	FBgn0037989	5992222	5992335	2R	FBgn0004907	27280297	27280486	3R	FBgn0261988	372510	372752	4	FBgn0259214	18887456	18887934	3L	FBgn0036824	10121122	10121711	2R	FBgn0261276	112690	113369	2L	FBgn0005278																	10207920	10208351	2L	FBgn0032192	9663211	9664808
20687250	20688336	2L	FBgn0014859	5993207	5993330	2R	FBgn0004907	27618427	27619192	3R	FBgn0039877	371391	371835	4	FBgn0259214	7926098	7926334	3L	FBgn0024187	10681128	10681345	2R	FBgn0001319	592272	592633	2L	FBgn0010323																	19833219	19833347	2R	FBgn0001123	12365734	12365869
8450688	8451949	3R	FBgn0005671	16116093	16116305	3R	FBgn0262582	5742016	5743525	2R	FBgn0027580	369839	370050	4	FBgn0259214	8174851	8175032	3L	FBgn0035848	11746585	11747444	2R	FBgn0022160	2042653	2042851	2L	FBgn0003557																	19937886	19938129	2R	FBgn0003353	12398102	12398260
8880363	8881557	3R	FBgn0260962	16120276	16121570	3R	FBgn0262582	1356679	1357972	X	FBgn0028274	1784907	1788957	3L	FBgn0250789	8966561	8967171	3L	FBgn0086706	11936992	11937124	2R	FBgn0034071	2229638	2229813	2L	FBgn0010704																	19938486	19938640	2R	FBgn0003353	16087088	16087648
9209186	9210301	3R	FBgn0038145	16147424	16147602	3R	FBgn0261550	13677424	13678738	2R	FBgn0028744	1779385	1779985	3L	FBgn0250789	9503382	9503751	3L	FBgn0010408	17106880	17107097	2R	FBgn0034606	2361160	2361585	2L	FBgn0014010																	862563	864134	2L	FBgn0029095	17537777	17538070
24426428	24426917	3R	FBgn0001215	1154501	1154698	4	FBgn0039927	4009353	4010577	X	FBgn0026080	1965330	1966306	3L	FBgn0035298	13407437	13407700	3L	FBgn0260049	19948336	19948516	2R	FBgn0034968	2582867	2583318	2L	FBgn0026479																	5359712	5360405	2L	FBgn0016920	20339344	20339975
24426440	24426917	3R	FBgn0001215	16789649	16789915	3R	FBgn0002921	4263708	4263823	X	FBgn0029706	2982248	2983042	3L	FBgn0035383	13920494	13921891	3L	FBgn0036386	112690	113369	2L	FBgn0005278	11163453	11163937	2L	FBgn0259822																	5548168	5548709	2L	FBgn0031717	20367715	20367943
9947468	9947834	3R	FBgn0020510	16789980	16791761	3R	FBgn0002921	4844997	4847140	X	FBgn0004368	3354949	3357922	3L	FBgn0004167	16087929	16088142	3L	FBgn0036566	592272	592633	2L	FBgn0010323	13209660	13209845	2L	FBgn0032482																	6325713	6329487	2L	FBgn0021873	20825946	20826305
10219833	10221477	3R	FBgn0086901	16798895	16799069	3R	FBgn0002921	6574331	6574531	X	FBgn0028336	4807892	4811490	3L	FBgn0261797	16788351	16789437	3L	FBgn0036663	2042653	2042851	2L	FBgn0003557	16247253	16247384	2L	FBgn0024734																	10273463	10273882	2L	FBgn0260749	21332996	21334391
10716418	10716624	3R	FBgn0038271	14357520	14357700	2L	FBgn0015791	13650198	13650493	2R	FBgn0027572	5354593	5354725	3L	FBgn0035600	16786374	16787537	3L	FBgn0036663	2361160	2361585	2L	FBgn0014010	16825779	16826089	2L	FBgn0004797																	10282345	10287934	2L	FBgn0032208	21489521	21489841
10969988	10970961	3R	FBgn0038293	16942839	16943266	3R	FBgn0010770	17274647	17274939	2R	FBgn0034628	7233955	7234041	3L	FBgn0035753	16784681	16784790	3L	FBgn0036663	2582867	2583318	2L	FBgn0026479	17971538	17971663	2L	FBgn0023096																	10398279	10398392	2L	FBgn0051716	21489527	21489841
11051691	11052248	3R	FBgn0015610	17037109	17037312	3R	FBgn0025803	8143736	8144762	X	FBgn0017566	18887456	18887934	3L	FBgn0036824	18872902	18874079	3L	FBgn0036821	4193539	4193679	2L	FBgn0031589	21304825	21304931	2L	FBgn0032940																	10431477	10431888	2L	FBgn0004915	21514182	21514655
11138122	11138768	3R	FBgn0004117	17843063	17843644	3R	FBgn0038922	9005887	9006125	X	FBgn0030089	7926098	7926334	3L	FBgn0024187	20462066	20462171	3L	FBgn0036997	20763497	20765452	2L	FBgn0011202																					13209660	13209845	2L	FBgn0032482	21830877	21831244
11218932	11219220	3R	FBgn0262483	17897055	17897151	3R	FBgn0017397	9008008	9008603	X	FBgn0030089	8174851	8175032	3L	FBgn0035848	21489521	21489841	3L	FBgn0015239	11163453	11163937	2L	FBgn0259822																									265874	266200
15955215	15959958	3L	FBgn0036548	13896805	13896922	2L	FBgn0028509	9232324	9232481	X	FBgn0085478	8966561	8967171	3L	FBgn0086706	22283413	22284263	3L	FBgn0027086	12976126	12976823	2L	FBgn0020367																									1896568	1896689
11315293	11318181	3R	FBgn0038344	19763145	19763349	3R	FBgn0001098	10676413	10676713	X	FBgn0003360	9404917	9405082	3L	FBgn0035987	22770211	22771924	3L	FBgn0052451	13209660	13209845	2L	FBgn0032482																									1969417	1971389
11681251	11681655	3R	FBgn0038376	19887579	19888082	3R	FBgn0040283	11299307	11299456	X	FBgn0001624	9679465	9679563	3L	FBgn0036030	266469	266660	2R	FBgn0260798	16247253	16247384	2L	FBgn0024734																									3811174	3812037
11796715	11797045	3R	FBgn0002783	19888143	19888320	3R	FBgn0040283	12508054	12508883	X	FBgn0030407	11639961	11641280	3L	FBgn0036187	1213568	1215296	2R	FBgn0261403	16825779	16826089	2L	FBgn0004797																									4047560	4048434
11795877	11796651	3R	FBgn0002783	20766894	20769153	3L	FBgn0016696	13572888	13573334	X	FBgn0030510	12780893	12781053	3L	FBgn0260945	2138581	2139357	2R	FBgn0033075	17971538	17971663	2L	FBgn0023096																									8527335	8527495
11794297	11795124	3R	FBgn0002783	10494288	10494367	2L	FBgn0086347	13662692	13662836	X	FBgn0003218	16788351	16789437	3L	FBgn0036663	3863800	3864228	2R	FBgn0033246	21304825	21304931	2L	FBgn0032940																									8541815	8542221
11794297	11795316	3R	FBgn0002783	20544043	20544780	3R	FBgn0039219	16281004	16281322	X	FBgn0030745	16786374	16787537	3L	FBgn0036663	3862809	3863678	2R	FBgn0033246																													11767427	11767584
15964394	15965185	3L	FBgn0000212	20890583	20890716	3R	FBgn0039269	3353923	3354185	3L	FBgn0004167	16784681	16784790	3L	FBgn0036663	4800110	4800692	2R	FBgn0003074																													11762017	11763541
234237	242143	2L	FBgn0086902	21079014	21082015	3R	FBgn0039302	17763015	17763849	X	FBgn0259168	16782559	16784043	3L	FBgn0036663	5799819	5800268	2R	FBgn0033465																													11884400	11884723
12121391	12121542	3R	FBgn0250823	21182356	21183230	3R	FBgn0004509	2695595	2696031	2R	FBgn0014028	18872902	18874079	3L	FBgn0036821	6356206	6356442	2R	FBgn0033527																													10207920	10208351
12140087	12140968	3R	FBgn0040271	590860	590969	4	FBgn0039909	11991116	11991279	2R	FBgn0014020	20462066	20462171	3L	FBgn0036997	8212163	8213498	2R	FBgn0033713																													19833219	19833347
5013675	5015592	2L	FBgn0016075	590601	590802	4	FBgn0039909	206453	206542	4	FBgn0039890	21489521	21489841	3L	FBgn0015239	10121122	10121711	2R	FBgn0261276																													110755	110877
5035064	5036208	2L	FBgn0000299	21312717	21313993	3R	FBgn0040212	21164620	21165393	X	FBgn0031170	22770211	22771924	3L	FBgn0052451	10342976	10343354	2L	FBgn0032224																													112690	113369
12825833	12827295	3R	FBgn0038464	21506988	21507767	3R	FBgn0039358	21895317	21895749	X	FBgn0027279	266469	266660	2R	FBgn0260798	10681128	10681345	2R	FBgn0001319																													862563	864134
12897354	12898239	3R	FBgn0038473	21507827	21508013	3R	FBgn0039358	21898500	21898697	X	FBgn0027279	1213568	1215296	2R	FBgn0261403	11746585	11747444	2R	FBgn0022160																													1103879	1105101
23392583	23392777	3R	FBgn0027492	22082947	22083763	3R	FBgn0000064	5800045	5800176	3L	FBgn0015806	1549732	1549881	2R	FBgn0033029	11885572	11885757	2R	FBgn0020236																													3046950	3048427
14001325	14001659	3R	FBgn0042693	11414804	11414967	2R	FBgn0019968	5799415	5799505	3L	FBgn0015806	2634748	2635628	2R	FBgn0042083	11881967	11882307	2R	FBgn0020236																													5548168	5548709
14002029	14002421	3R	FBgn0042693	4815493	4816645	3L	FBgn0261797	370356	370669	4	FBgn0259214	3864894	3868627	2R	FBgn0033246	11936992	11937124	2R	FBgn0034071																													6325713	6329487
23391929	23392262	3R	FBgn0027492	10835399	10836355	2R	FBgn0261854	158433	158936	4	FBgn0052000	3862809	3863678	2R	FBgn0033246	17106880	17107097	2R	FBgn0034606																													10247852	10248135
23391640	23391869	3R	FBgn0027492	24939716	24939877	3R	FBgn0039635	160896	162753	4	FBgn0052000	4800110	4800692	2R	FBgn0003074	18687401	18687981	2R	FBgn0011211																													10273463	10273882
14053427	14053623	3R	FBgn0262559	26419211	26419357	3R	FBgn0039790	208623	208795	4	FBgn0039890	5456068	5456427	2R	FBgn0085436	19948336	19948516	2R	FBgn0034968																													10282345	10287934
5992222	5992335	2R	FBgn0004907	27228377	27229597	3R	FBgn0039846	375657	375851	4	FBgn0259214	5799819	5800268	2R	FBgn0033465	20447815	20447933	2R	FBgn0016687																													10398279	10398392
5993207	5993330	2R	FBgn0004907	27280297	27280486	3R	FBgn0261988	372510	372752	4	FBgn0259214	6356206	6356442	2R	FBgn0033527	20500874	20500969	2R	FBgn0035039																													10431477	10431888
14804946	14806024	3R	FBgn0038666	27618427	27619192	3R	FBgn0039877	371391	371835	4	FBgn0259214	8212163	8213498	2R	FBgn0033713	111907	112019	2L	FBgn0005278																													13891300	13891532
3816632	3817080	3L	FBgn0004888	5742016	5743525	2R	FBgn0027580	369839	370050	4	FBgn0259214	8335817	8336643	2R	FBgn0033739	112690	113369	2L	FBgn0005278																													16696585	16696762
15744957	15745411	3R	FBgn0038751	1356679	1357972	X	FBgn0028274	1068079	1068201	4	FBgn0004624	8559062	8560092	2R	FBgn0261625	592272	592633	2L	FBgn0010323																													19736273	19736580
16116093	16116305	3R	FBgn0262582	1376706	1376948	X	FBgn0003517	831316	831790	3L	FBgn0035162	9740686	9741410	2R	FBgn0033879	2042653	2042851	2L	FBgn0003557
16120276	16121570	3R	FBgn0262582	1800339	1801467	X	FBgn0023511	1498293	1498796	3L	FBgn0028577	10121122	10121711	2R	FBgn0261276	2361160	2361585	2L	FBgn0014010
16147424	16147602	3R	FBgn0261550	13677424	13678738	2R	FBgn0028744	1784907	1788957	3L	FBgn0250789	10342976	10343354	2L	FBgn0032224	2582867	2583318	2L	FBgn0026479
16651355	16651715	3R	FBgn0027493	3678561	3678739	X	FBgn0086899	1781759	1783682	3L	FBgn0250789	10681128	10681345	2R	FBgn0001319	2747311	2748255	2L	FBgn0250906
1154501	1154698	4	FBgn0039927	4009353	4010577	X	FBgn0026080	1781095	1781698	3L	FBgn0250789	11747700	11747809	2R	FBgn0022160	4193539	4193679	2L	FBgn0031589
6626500	6626958	3L	FBgn0004619	4263708	4263823	X	FBgn0029706	1779385	1779985	3L	FBgn0250789	11746585	11747444	2R	FBgn0022160	20763497	20765452	2L	FBgn0011202
16789649	16789915	3R	FBgn0002921	4844997	4847140	X	FBgn0004368	1965330	1966306	3L	FBgn0035298	11885572	11885757	2R	FBgn0020236	11163453	11163937	2L	FBgn0259822
16789980	16791761	3R	FBgn0002921	11566283	11566965	X	FBgn0004370	2982248	2983042	3L	FBgn0035383	11881967	11882307	2R	FBgn0020236	12976126	12976823	2L	FBgn0020367
16798895	16799069	3R	FBgn0002921	6179465	6180515	X	FBgn0026015	3354949	3357922	3L	FBgn0004167	11936992	11937124	2R	FBgn0034071	13209660	13209845	2L	FBgn0032482
14357520	14357700	2L	FBgn0015791	6574331	6574531	X	FBgn0028336	4822023	4822626	3L	FBgn0261797	6062079	6062435	2L	FBgn0031771	16247253	16247384	2L	FBgn0024734
16942839	16943266	3R	FBgn0010770	6721851	6725351	X	FBgn0052743	4807892	4811490	3L	FBgn0261797	18687401	18687981	2R	FBgn0011211	17971538	17971663	2L	FBgn0023096
17037109	17037312	3R	FBgn0025803	13650198	13650493	2R	FBgn0027572	4812057	4812255	3L	FBgn0261797	18688074	18688875	2R	FBgn0011211	21304825	21304931	2L	FBgn0032940
17704547	17705112	3R	FBgn0053092	17274647	17274939	2R	FBgn0034628	5354593	5354725	3L	FBgn0035600	19948336	19948516	2R	FBgn0034968
17843063	17843644	3R	FBgn0038922	17275003	17275408	2R	FBgn0034628	6194476	6195543	3L	FBgn0035693	20447815	20447933	2R	FBgn0016687
17852170	17852788	3R	FBgn0038925	8144831	8145162	X	FBgn0017566	18887456	18887934	3L	FBgn0036824	20500874	20500969	2R	FBgn0035039
17862974	17863599	3R	FBgn0025140	8143736	8144762	X	FBgn0017566	8174851	8175032	3L	FBgn0035848	111907	112019	2L	FBgn0005278
17897055	17897151	3R	FBgn0017397	8489281	8489494	X	FBgn0025864	8966561	8967171	3L	FBgn0086706	112690	113369	2L	FBgn0005278
18185247	18185482	3R	FBgn0038947	9005887	9006125	X	FBgn0030089	9404917	9405082	3L	FBgn0035987	2361160	2361585	2L	FBgn0014010
13896805	13896922	2L	FBgn0028509	9008008	9008603	X	FBgn0030089	9503565	9503751	3L	FBgn0010408	2582867	2583318	2L	FBgn0026479
18981531	18981733	3R	FBgn0004395	9232324	9232481	X	FBgn0085478	9617525	9619782	3L	FBgn0036018	2747311	2748255	2L	FBgn0250906
19763145	19763349	3R	FBgn0001098	1192256	1192625	2L	FBgn0031322	9679465	9679563	3L	FBgn0036030	4193539	4193679	2L	FBgn0031589
19593801	19594051	3R	FBgn0039116	10655611	10655892	X	FBgn0052675	11639961	11641280	3L	FBgn0036187	6681464	6681772	2L	FBgn0028703
18771424	18771814	2R	FBgn0034792	10676413	10676713	X	FBgn0003360	12780893	12781053	3L	FBgn0260945	20763497	20765452	2L	FBgn0011202
19763843	19764277	3R	FBgn0001098	11004074	11005444	X	FBgn0015245	15563789	15565058	3L	FBgn0036511	11163453	11163937	2L	FBgn0259822
19886097	19886666	3R	FBgn0040283	11299307	11299456	X	FBgn0001624	2980636	2985177	2L	FBgn0250786	12976126	12976823	2L	FBgn0020367
19887579	19888082	3R	FBgn0040283	15661584	15662019	X	FBgn0030687	16788351	16789437	3L	FBgn0036663	13209660	13209845	2L	FBgn0032482
19888143	19888320	3R	FBgn0040283	15601766	15602271	X	FBgn0030672	16786374	16787537	3L	FBgn0036663	14343750	14344123	2L	FBgn0028916
20766894	20769153	3L	FBgn0016696	12508054	12508883	X	FBgn0030407	16786176	16786306	3L	FBgn0036663	16247253	16247384	2L	FBgn0024734
20082082	20082826	3R	FBgn0011225	13572888	13573334	X	FBgn0030510	16784681	16784790	3L	FBgn0036663	17971538	17971663	2L	FBgn0023096
10494288	10494367	2L	FBgn0086347	13627118	13627257	X	FBgn0001087	16782559	16784043	3L	FBgn0036663	21304825	21304931	2L	FBgn0032940
20233040	20233220	3R	FBgn0000036	13662692	13662836	X	FBgn0003218	20367999	20368269	3L	FBgn0001247
20337206	20337381	3R	FBgn0004118	13666819	13667786	X	FBgn0003218	20462066	20462171	3L	FBgn0036997
20339789	20339974	3R	FBgn0004118	13725373	13725667	X	FBgn0052626	22770211	22771924	3L	FBgn0052451
20544043	20544780	3R	FBgn0039219	15218104	15219233	X	FBgn0004924	3154633	3155278	2RHet	FBgn0262124
20849250	20849871	3R	FBgn0039258	2583534	2584198	2L	FBgn0026479	1008268	1009157	2R	FBgn0026238
20890583	20890716	3R	FBgn0039269	16281004	16281322	X	FBgn0030745	1213309	1213504	2R	FBgn0261403
21079014	21082015	3R	FBgn0039302	16483660	16486779	X	FBgn0015615	1213568	1215296	2R	FBgn0261403
21182356	21183230	3R	FBgn0004509	17498528	17499004	X	FBgn0026313	2634748	2635628	2R	FBgn0042083
590860	590969	4	FBgn0039909	3353923	3354185	3L	FBgn0004167	2752141	2752554	2R	FBgn0033109
590601	590802	4	FBgn0039909	17763015	17763849	X	FBgn0259168	3864894	3868627	2R	FBgn0033246
21312717	21313993	3R	FBgn0040212	2695595	2696031	2R	FBgn0014028	3862809	3863678	2R	FBgn0033246
21506988	21507767	3R	FBgn0039358	11991116	11991279	2R	FBgn0014020	4800110	4800692	2R	FBgn0003074
21507827	21508013	3R	FBgn0039358	206453	206542	4	FBgn0039890	5456068	5456427	2R	FBgn0085436
21873958	21874157	3R	FBgn0001139	21167877	21169301	X	FBgn0031170	5799819	5800268	2R	FBgn0033465
22082947	22083763	3R	FBgn0000064	21164620	21165393	X	FBgn0031170	6000521	6000675	2R	FBgn0003071
11414804	11414967	2R	FBgn0019968	21855567	21856026	X	FBgn0031186	6003320	6004162	2R	FBgn0003071
11413524	11414100	2R	FBgn0019968	21895317	21895749	X	FBgn0027279	6035425	6035509	2R	FBgn0033494
4815493	4816645	3L	FBgn0261797	5800045	5800176	3L	FBgn0015806	8045260	8045436	2R	FBgn0033688
24641204	24642520	3R	FBgn0039600	5799415	5799505	3L	FBgn0015806	8212163	8213498	2R	FBgn0033713
10835399	10836355	2R	FBgn0261854	158433	158936	4	FBgn0052000	8560169	8560542	2R	FBgn0261625
24938931	24939171	3R	FBgn0039635	160896	162753	4	FBgn0052000	8559062	8560092	2R	FBgn0261625
24939716	24939877	3R	FBgn0039635	372510	372752	4	FBgn0259214	9740686	9741410	2R	FBgn0033879
24940816	24941227	3R	FBgn0039635	371391	371835	4	FBgn0259214	10121122	10121711	2R	FBgn0261276
26419211	26419357	3R	FBgn0039790	369839	370050	4	FBgn0259214	10342976	10343354	2L	FBgn0032224
2564207	2564290	X	FBgn0003371	544957	545138	4	FBgn0004607	10681128	10681345	2R	FBgn0001319
27228377	27229597	3R	FBgn0039846	892538	892700	4	FBgn0025726	11747700	11747809	2R	FBgn0022160
27280297	27280486	3R	FBgn0261988	1068449	1068774	4	FBgn0004624	11746585	11747444	2R	FBgn0022160
27398976	27400446	3R	FBgn0028968	1068079	1068201	4	FBgn0004624	11762017	11763541	2R	FBgn0003425
27618427	27619192	3R	FBgn0039877	1058272	1058366	4	FBgn0004624	11885572	11885757	2R	FBgn0020236
5742016	5743525	2R	FBgn0027580	11211350	11211652	2R	FBgn0013750	11881967	11882307	2R	FBgn0020236
1237323	1237568	X	FBgn0024362	355199	355376	3L	FBgn0261985	11936992	11937124	2R	FBgn0034071
1356679	1357972	X	FBgn0028274	360749	361014	3L	FBgn0035136	6062079	6062435	2L	FBgn0031771
1376706	1376948	X	FBgn0003517	359245	360689	3L	FBgn0035136	16142913	16143076	2R	FBgn0025720
1800339	1801467	X	FBgn0023511	689174	689959	3L	FBgn0052483	16164214	16164666	2R	FBgn0034496
17555022	17561265	X	FBgn0250788	831316	831790	3L	FBgn0035162	16496187	16497181	2R	FBgn0050147
2489759	2491048	X	FBgn0001404	827877	829851	3L	FBgn0035162	17202741	17204144	2R	FBgn0034618
2590021	2590291	X	FBgn0024992	838049	838624	3L	FBgn0035165	17578143	17578505	2R	FBgn0027360
13677424	13678738	2R	FBgn0028744	1498293	1498796	3L	FBgn0028577	18687401	18687981	2R	FBgn0011211
3678561	3678739	X	FBgn0086899	1784907	1788957	3L	FBgn0250789	18688074	18688875	2R	FBgn0011211
3679323	3679528	X	FBgn0086899	1781759	1783682	3L	FBgn0250789	19939064	19939182	2R	FBgn0003353
4263708	4263823	X	FBgn0029706	1781095	1781698	3L	FBgn0250789	20447815	20447933	2R	FBgn0016687
4597588	4598152	X	FBgn0028325	1779385	1779985	3L	FBgn0250789	20447353	20447748	2R	FBgn0016687
4844997	4847140	X	FBgn0004368	1965330	1966306	3L	FBgn0035298	20500874	20500969	2R	FBgn0035039
11566283	11566965	X	FBgn0004370	2982248	2983042	3L	FBgn0035383	112690	113369	2L	FBgn0005278
3623262	3623881	2L	FBgn0000721	3214755	3215235	3L	FBgn0035420	1082120	1082665	2L	FBgn0031298
5892980	5893533	X	FBgn0027546	3211495	3213596	3L	FBgn0035420	2361160	2361585	2L	FBgn0014010
6022426	6022652	X	FBgn0029846	3354949	3357922	3L	FBgn0004167	2747311	2748255	2L	FBgn0250906
6179465	6180515	X	FBgn0026015	4822023	4822626	3L	FBgn0261797	3511088	3512328	2L	FBgn0053123
6252935	6253912	X	FBgn0261955	4811552	4811669	3L	FBgn0261797	4193539	4193679	2L	FBgn0031589
6574331	6574531	X	FBgn0028336	4807892	4811490	3L	FBgn0261797	6681464	6681772	2L	FBgn0028703
6721851	6725351	X	FBgn0052743	4812057	4812255	3L	FBgn0261797	9518219	9518558	2L	FBgn0032120
13650198	13650493	2R	FBgn0027572	5354593	5354725	3L	FBgn0035600	10248525	10248722	2L	FBgn0000229
17274647	17274939	2R	FBgn0034628	6194476	6195543	3L	FBgn0035693	10247852	10248135	2L	FBgn0000229
17275003	17275408	2R	FBgn0034628	6584314	6584517	3L	FBgn0042185	20763497	20765452	2L	FBgn0011202
7796400	7797192	X	FBgn0010292	6954911	6955049	3L	FBgn0261445	12976126	12976823	2L	FBgn0020367
8144831	8145162	X	FBgn0017566	7368505	7369008	3L	FBgn0052380	13209660	13209845	2L	FBgn0032482
8143736	8144762	X	FBgn0017566	18887456	18887934	3L	FBgn0036824	13297619	13298456	2L	FBgn0051729
8489281	8489494	X	FBgn0025864	8966561	8967171	3L	FBgn0086706	14343750	14344123	2L	FBgn0028916
8769127	8769893	X	FBgn0011661	8993703	8994883	3L	FBgn0035953	17971538	17971663	2L	FBgn0023096
9005887	9006125	X	FBgn0030089	9404917	9405082	3L	FBgn0035987	19008949	19009137	2L	FBgn0086710
9008008	9008603	X	FBgn0030089	9503565	9503751	3L	FBgn0010408	21304825	21304931	2L	FBgn0032940
9232324	9232481	X	FBgn0085478	9617525	9619782	3L	FBgn0036018
9570790	9571079	X	FBgn0261617	9679465	9679563	3L	FBgn0036030
9674544	9674925	X	FBgn0030151	11639961	11641280	3L	FBgn0036187
10253330	10254196	X	FBgn0028331	12511538	12511767	3L	FBgn0041775
1192256	1192625	2L	FBgn0031322	12780893	12781053	3L	FBgn0260945
10655611	10655892	X	FBgn0052675	15563789	15565058	3L	FBgn0036511
10676413	10676713	X	FBgn0003360	2980636	2985177	2L	FBgn0250786
11004074	11005444	X	FBgn0015245	16788351	16789437	3L	FBgn0036663
11299307	11299456	X	FBgn0001624	16786374	16787537	3L	FBgn0036663
15661584	15662019	X	FBgn0030687	16786176	16786306	3L	FBgn0036663
15601766	15602271	X	FBgn0030672	16785749	16786107	3L	FBgn0036663
15601162	15601698	X	FBgn0030672	16785541	16785686	3L	FBgn0036663
12508054	12508883	X	FBgn0030407	16784681	16784790	3L	FBgn0036663
7499813	7501525	2L	FBgn0085403	16784491	16784624	3L	FBgn0036663
13479927	13480087	X	FBgn0086674	16782559	16784043	3L	FBgn0036663
13572888	13573334	X	FBgn0030510	18898759	18900277	3L	FBgn0036828
13627118	13627257	X	FBgn0001087	20367999	20368269	3L	FBgn0001247
13662692	13662836	X	FBgn0003218	20462066	20462171	3L	FBgn0036997
13666819	13667786	X	FBgn0003218	21328593	21330154	3L	FBgn0037073
13726250	13726706	X	FBgn0052626	21513502	21513890	3L	FBgn0037093
13725373	13725667	X	FBgn0052626	21514182	21514655	3L	FBgn0037093
19124746	19126315	2L	FBgn0086444	22770211	22771924	3L	FBgn0052451
12921774	12922549	2L	FBgn0040510	3154633	3155278	2RHet	FBgn0262124
15218104	15219233	X	FBgn0004924	265874	266200	2R	FBgn0260798
15624810	15625000	X	FBgn0030674	1008268	1009157	2R	FBgn0026238
2583534	2584198	2L	FBgn0026479	1213309	1213504	2R	FBgn0261403
16281004	16281322	X	FBgn0030745	2634748	2635628	2R	FBgn0042083
13299395	13300739	2L	FBgn0051729	2752141	2752554	2R	FBgn0033109
16483660	16486779	X	FBgn0015615	3371367	3373320	2R	FBgn0259745
16551254	16554505	X	FBgn0003189	3864894	3868627	2R	FBgn0033246
17498528	17499004	X	FBgn0026313	3862809	3863678	2R	FBgn0033246
3353923	3354185	3L	FBgn0004167	4047560	4048434	2R	FBgn0033271
17737602	17738469	X	FBgn0030871	4800110	4800692	2R	FBgn0003074
17763015	17763849	X	FBgn0259168	5456490	5457661	2R	FBgn0085436
18752522	18753674	X	FBgn0030969	5456068	5456427	2R	FBgn0085436
2695595	2696031	2R	FBgn0014028	5740053	5740710	2R	FBgn0027580
19371701	19372071	X	FBgn0052533	5799819	5800268	2R	FBgn0033465
19375051	19375539	X	FBgn0031020	6000521	6000675	2R	FBgn0003071
19384618	19385712	X	FBgn0020261	6002422	6002610	2R	FBgn0003071
11991116	11991279	2R	FBgn0014020	6003320	6004162	2R	FBgn0003071
19625408	19626857	X	FBgn0010380	6035425	6035509	2R	FBgn0033494
21167877	21169301	X	FBgn0031170	7766062	7771240	2R	FBgn0033661
21164620	21165393	X	FBgn0031170	8047876	8048093	2R	FBgn0033688
21211138	21214292	X	FBgn0000709	8046512	8046704	2R	FBgn0033688
21855567	21856026	X	FBgn0031186	8045715	8046288	2R	FBgn0033688
21895317	21895749	X	FBgn0027279	8045260	8045436	2R	FBgn0033688
5800045	5800176	3L	FBgn0015806	8560169	8560542	2R	FBgn0261625
5799415	5799505	3L	FBgn0015806	8559062	8560092	2R	FBgn0261625
372510	372752	4	FBgn0259214	9379160	9379400	2R	FBgn0033844
371391	371835	4	FBgn0259214	9740686	9741410	2R	FBgn0033879
470997	471135	4	FBgn0016126	10121122	10121711	2R	FBgn0261276
544957	545138	4	FBgn0004607	10120693	10121066	2R	FBgn0261276
899477	899618	4	FBgn0025726	10342976	10343354	2L	FBgn0032224
895829	896110	4	FBgn0025726	10486438	10487803	2R	FBgn0019938
893840	894197	4	FBgn0025726	10681128	10681345	2R	FBgn0001319
892538	892700	4	FBgn0025726	11747700	11747809	2R	FBgn0022160
1012692	1012872	4	FBgn0019650	11746585	11747444	2R	FBgn0022160
1035592	1035978	4	FBgn0025741	11767427	11767584	2R	FBgn0003425
1068449	1068774	4	FBgn0004624	11762017	11763541	2R	FBgn0003425
1068079	1068201	4	FBgn0004624	11885572	11885757	2R	FBgn0020236
1058272	1058366	4	FBgn0004624	11884400	11884723	2R	FBgn0020236
11211350	11211652	2R	FBgn0013750	11881967	11882307	2R	FBgn0020236
1247445	1247676	4	FBgn0053653	11936992	11937124	2R	FBgn0034071
200345	201060	3L	FBgn0035107	6062079	6062435	2L	FBgn0031771
323240	323994	3L	FBgn0052344	15340351	15340719	2R	FBgn0034447
355199	355376	3L	FBgn0261985	16142913	16143076	2R	FBgn0025720
360749	361014	3L	FBgn0035136	16164214	16164666	2R	FBgn0034496
359245	360689	3L	FBgn0035136	16496187	16497181	2R	FBgn0050147
570263	571014	3L	FBgn0035142	17202741	17204144	2R	FBgn0034618
689174	689959	3L	FBgn0052483	17578143	17578505	2R	FBgn0027360
831316	831790	3L	FBgn0035162	18687401	18687981	2R	FBgn0011211
830908	831242	3L	FBgn0035162	18688074	18688875	2R	FBgn0011211
827877	829851	3L	FBgn0035162	19277828	19278340	2R	FBgn0028497
838049	838624	3L	FBgn0035165	19939064	19939182	2R	FBgn0003353
1498293	1498796	3L	FBgn0028577	20062551	20062919	2R	FBgn0259937
1572292	1572457	3L	FBgn0035236	20447815	20447933	2R	FBgn0016687
1784907	1788957	3L	FBgn0250789	20447353	20447748	2R	FBgn0016687
1781759	1783682	3L	FBgn0250789	112690	113369	2L	FBgn0005278
1781095	1781698	3L	FBgn0250789	412447	412658	2L	FBgn0015567
1779385	1779985	3L	FBgn0250789	411782	412237	2L	FBgn0015567
1965330	1966306	3L	FBgn0035298	862563	864134	2L	FBgn0029095
5077535	5077712	2L	FBgn0031681	1082120	1082665	2L	FBgn0031298
2982248	2983042	3L	FBgn0035383	2361160	2361585	2L	FBgn0014010
3129926	3130023	3L	FBgn0035400	2747311	2748255	2L	FBgn0250906
3214755	3215235	3L	FBgn0035420	3511088	3512328	2L	FBgn0053123
3211495	3213596	3L	FBgn0035420	4193539	4193679	2L	FBgn0031589
3354949	3357922	3L	FBgn0004167	4396969	4399074	2L	FBgn0022153
4822690	4823524	3L	FBgn0261797	6681464	6681772	2L	FBgn0028703
4822023	4822626	3L	FBgn0261797	7428281	7428679	2L	FBgn0031912
4811552	4811669	3L	FBgn0261797	7429167	7429515	2L	FBgn0031912
4807892	4811490	3L	FBgn0261797	8058841	8060504	2L	FBgn0011230
4812057	4812255	3L	FBgn0261797	8186314	8186675	2L	FBgn0031993
5354593	5354725	3L	FBgn0035600	8187161	8188094	2L	FBgn0031993
5892905	5893157	3L	FBgn0052409	8406924	8407256	2L	FBgn0020497
6194476	6195543	3L	FBgn0035693	9515995	9517062	2L	FBgn0032120
6208195	6208819	3L	FBgn0002526	9518219	9518558	2L	FBgn0032120
6584314	6584517	3L	FBgn0042185	9518623	9518808	2L	FBgn0032120
6954911	6955049	3L	FBgn0261445	9575502	9576380	2L	FBgn0028479
6348601	6348730	2R	FBgn0001122	10248525	10248722	2L	FBgn0000229
7368505	7369008	3L	FBgn0052380	10247852	10248135	2L	FBgn0000229
18887456	18887934	3L	FBgn0036824	10273463	10273882	2L	FBgn0260749
8040346	8040547	3L	FBgn0011817	10415470	10416040	2L	FBgn0032243
8993703	8994883	3L	FBgn0035953	13209660	13209845	2L	FBgn0032482
9404917	9405082	3L	FBgn0035987	13297619	13298456	2L	FBgn0051729
9503565	9503751	3L	FBgn0010408	14343750	14344123	2L	FBgn0028916
9612879	9615464	3L	FBgn0002528	14364373	14364605	2L	FBgn0015546
9617525	9619782	3L	FBgn0036018	16180139	16180246	2L	FBgn0001991
9682365	9682548	3L	FBgn0036030	16696585	16696762	2L	FBgn0261278
9679465	9679563	3L	FBgn0036030	17967315	17968644	2L	FBgn0023096
9704600	9705252	3L	FBgn0040475	19008949	19009137	2L	FBgn0086710
9879674	9881439	3L	FBgn0011836	21176007	21176376	2L	FBgn0000239
11639961	11641280	3L	FBgn0036187	21304825	21304931	2L	FBgn0032940
12365734	12365869	3L	FBgn0036279	22842428	22842567	2L	FBgn0058005
12398102	12398260	3L	FBgn0052103
12511538	12511767	3L	FBgn0041775
12700475	12700773	3L	FBgn0014343
12780893	12781053	3L	FBgn0260945
14583101	14583297	3L	FBgn0040318
15563789	15565058	3L	FBgn0036511
2980636	2985177	2L	FBgn0250786
16788351	16789437	3L	FBgn0036663
16786374	16787537	3L	FBgn0036663
16786176	16786306	3L	FBgn0036663
16785749	16786107	3L	FBgn0036663
16785541	16785686	3L	FBgn0036663
16784681	16784790	3L	FBgn0036663
16784491	16784624	3L	FBgn0036663
16782559	16784043	3L	FBgn0036663
17537777	17538070	3L	FBgn0259174
17841238	17842116	3L	FBgn0036762
17962463	17962607	3L	FBgn0000568
18898759	18900277	3L	FBgn0036828
19825328	19825812	3L	FBgn0003744
20367999	20368269	3L	FBgn0001247
20367715	20367943	3L	FBgn0001247
20462066	20462171	3L	FBgn0036997
20825946	20826305	3L	FBgn0259243
21328593	21330154	3L	FBgn0037073
21513502	21513890	3L	FBgn0037093
21514182	21514655	3L	FBgn0037093
22770211	22771924	3L	FBgn0052451
3154633	3155278	2RHet	FBgn0262124
265874	266200	2R	FBgn0260798
1008268	1009157	2R	FBgn0026238
1207924	1208120	2R	FBgn0261403
1213309	1213504	2R	FBgn0261403
1896568	1896689	2R	FBgn0004603
2634748	2635628	2R	FBgn0042083
2752141	2752554	2R	FBgn0033109
3343654	3344352	2R	FBgn0025885
3371367	3373320	2R	FBgn0259745
3864894	3868627	2R	FBgn0033246
3862809	3863678	2R	FBgn0033246
4047560	4048434	2R	FBgn0033271
4800110	4800692	2R	FBgn0003074
5457725	5460288	2R	FBgn0085436
5456490	5457661	2R	FBgn0085436
5456068	5456427	2R	FBgn0085436
5740053	5740710	2R	FBgn0027580
5765437	5766059	2R	FBgn0033460
5880268	5880422	2R	FBgn0261014
6000521	6000675	2R	FBgn0003071
6002422	6002610	2R	FBgn0003071
6003320	6004162	2R	FBgn0003071
6035425	6035509	2R	FBgn0033494
6335704	6335888	2R	FBgn0001122
7248464	7248787	2R	FBgn0024188
7342638	7342792	2R	FBgn0000581
7766062	7771240	2R	FBgn0033661
8048152	8048571	2R	FBgn0033688
8047876	8048093	2R	FBgn0033688
8046512	8046704	2R	FBgn0033688
8045715	8046288	2R	FBgn0033688
8045260	8045436	2R	FBgn0033688
8063242	8064223	2R	FBgn0010621
8081578	8082809	2R	FBgn0033698
8212163	8213498	2R	FBgn0033713
8335264	8335605	2R	FBgn0033739
2991335	2992649	2L	FBgn0002989
8527335	8527495	2R	FBgn0011604
8560169	8560542	2R	FBgn0261625
8559062	8560092	2R	FBgn0261625
8769013	8770037	2R	FBgn0002069
9379160	9379400	2R	FBgn0033844
9740686	9741410	2R	FBgn0033879
10121122	10121711	2R	FBgn0261276
10120693	10121066	2R	FBgn0261276
10486438	10487803	2R	FBgn0019938
10681128	10681345	2R	FBgn0001319
10789708	10789908	2R	FBgn0027596
11087876	11088101	2R	FBgn0033995
11747700	11747809	2R	FBgn0022160
11767427	11767584	2R	FBgn0003425
11762017	11763541	2R	FBgn0003425
11885572	11885757	2R	FBgn0020236
11884400	11884723	2R	FBgn0020236
11881967	11882307	2R	FBgn0020236
12019047	12019404	2R	FBgn0086676
13238599	13238769	2R	FBgn0261642
6062079	6062435	2L	FBgn0031771
14030918	14032402	2R	FBgn0261619
15196898	15197088	2R	FBgn0034433
15257303	15257387	2R	FBgn0034438
15340351	15340719	2R	FBgn0034447
16142913	16143076	2R	FBgn0025720
16164214	16164666	2R	FBgn0034496
16496187	16497181	2R	FBgn0050147
17202741	17204144	2R	FBgn0034618
17578143	17578505	2R	FBgn0027360
18687401	18687981	2R	FBgn0011211
18688074	18688875	2R	FBgn0011211
19277828	19278340	2R	FBgn0028497
19938486	19938640	2R	FBgn0003353
19939064	19939182	2R	FBgn0003353
20057650	20058289	2R	FBgn0034985
20062551	20062919	2R	FBgn0259937
20151059	20151267	2R	FBgn0034997
20447815	20447933	2R	FBgn0016687
20447353	20447748	2R	FBgn0016687
2398128	2398454	3LHet	FBgn0028697
112690	113369	2L	FBgn0005278
412447	412658	2L	FBgn0015567
411782	412237	2L	FBgn0015567
862563	864134	2L	FBgn0029095
1014550	1014716	2L	FBgn0031294
1082120	1082665	2L	FBgn0031298
2361160	2361585	2L	FBgn0014010
2491519	2492201	2L	FBgn0015816
2747311	2748255	2L	FBgn0250906
3027339	3028308	2L	FBgn0031493
3511088	3512328	2L	FBgn0053123
4193539	4193679	2L	FBgn0031589
4396969	4399074	2L	FBgn0022153
5541433	5541656	2L	FBgn0014189
5541153	5541336	2L	FBgn0014189
5918852	5918955	2L	FBgn0043362
6325713	6329487	2L	FBgn0021873
6681464	6681772	2L	FBgn0028703
6973745	6975132	2L	FBgn0031879
7428281	7428679	2L	FBgn0031912
7429167	7429515	2L	FBgn0031912
8058841	8060504	2L	FBgn0011230
8056309	8058244	2L	FBgn0011230
8186314	8186675	2L	FBgn0031993
8187161	8188094	2L	FBgn0031993
8405916	8406286	2L	FBgn0020497
8406924	8407256	2L	FBgn0020497
8996198	8996679	2L	FBgn0013746
9380815	9381318	2L	FBgn0085395
9503593	9504813	2L	FBgn0032120
9517531	9517903	2L	FBgn0032120
9518219	9518558	2L	FBgn0032120
9518623	9518808	2L	FBgn0032120
9575502	9576229	2L	FBgn0028479
9575502	9576380	2L	FBgn0028479
10248525	10248722	2L	FBgn0000229
10247852	10248135	2L	FBgn0000229
10273463	10273882	2L	FBgn0260749
10288564	10290283	2L	FBgn0032208
10282345	10287934	2L	FBgn0032208
10358711	10359938	2L	FBgn0027568
10415470	10416040	2L	FBgn0032243
12691363	12691502	2L	FBgn0032444
12690619	12691303	2L	FBgn0032444
13209660	13209845	2L	FBgn0032482
13297619	13298456	2L	FBgn0051729
13891300	13891532	2L	FBgn0028509
14285956	14287847	2L	FBgn0261563
14343750	14344123	2L	FBgn0028916
14364373	14364605	2L	FBgn0015546
16180139	16180246	2L	FBgn0001991
16696585	16696762	2L	FBgn0261278
16724859	16724993	2L	FBgn0027779
16734336	16736019	2L	FBgn0015391
16740572	16741304	2L	FBgn0032598
16743760	16744067	2L	FBgn0032600
17967315	17968644	2L	FBgn0023096
18972602	18973459	2L	FBgn0032729
19451728	19452315	2L	FBgn0003732
21176007	21176376	2L	FBgn0000239
21304825	21304931	2L	FBgn0032940
21681344	21681558	2L	FBgn0000559
22842428	22842567	2L	FBgn0058005
[truncated: 150 more columns]

## Sheet: worm_high_included
N2 adult gonad RZLI				4 cell stage embryo tissue DSN				4 cell stage embryo tissue RZ-56				NSM neurons DMM 389_L1				NSML_NSMR neurons DMM386_L1				NSML_NSMR neurons DMM387_L1				all neurons DMM391_L1				all neurons DMM383_L1				motor neurons DMM408_L2				motor neurons DMM415_L2				motor neurons DMM414_L2				embryonic Z1/Z4 cells DMM239				pharyngeal muscle tissue
start	end	seqname	gene_id	start	end	seqname	gene_id	start	end	seqname	gene_id	start	end	seqname	gene_id	start	end	seqname	gene_id	start	end	seqname	gene_id	start	end	seqname	gene_id	start	end	seqname	gene_id	start	end	seqname	gene_id	start	end	seqname	gene_id	start	end	seqname	gene_id	start	end	seqname	gene_id	start	end
16381647	16382438	X	F01G12.5	8295487	8296214	I	T01G9.5	8327111	8327645	II	C26D10.2	8798452	8798582	III	F54F2.2	768553	768854	III	F42G9.9	8295487	8296214	I	T01G9.5	14010445	14010790	V	F58E10.3	13868791	13869194	I	W04A8.7	11679549	11679815	II	C47D12.3	11679549	11679815	II	C47D12.3	6791310	6791438	IV	C17H12.14	7046902	7048241	II	ZK1127.9	16381647	16382438
8295487	8296214	I	T01G9.5	14280541	14280803	II	Y54G11A.3	11152732	11153033	IV	C08F8.2	3804782	3805095	I	C32E8.10	5867077	5867748	I	F33D11.10	6046529	6046842	II	R12C12.6	6099453	6100076	V	Y38A10A.5	1929683	1929855	II	F52C6.12	11577893	11578136	X	H05G16.1	11577893	11578136	X	H05G16.1	7046902	7048241	II	ZK1127.9	8085414	8085792	X	K07E3.3	8295487	8296214
7556521	7557992	I	T25G3.2	11931690	11932034	V	F58H1.1	11679549	11679815	II	C47D12.3	4389882	4390064	X	R160.1	1872399	1872920	V	T10B5.5	14010837	14011734	V	F58E10.3	15003644	15003770	X	F20D1.9	4299679	4300218	X	C52B9.8	11578187	11578347	X	H05G16.1	4697198	4697905	II	F10G7.8	3804019	3804294	I	C32E8.10	3868754	3869050	III	F13B10.2	208169	208867
14280541	14280803	II	Y54G11A.3	7560490	7561084	IV	F32E10.4	14643872	14644180	V	C54G10.2	11340301	11340438	X	ZK455.1	10898179	10898506	X	F47B10.1	1410519	1410869	II	Y51H7C.9	3576857	3577146	III	C48D5.1	8719443	8719835	V	ZC196.7	6046529	6046842	II	R12C12.6	12971139	12971526	III	Y39E4A.3	10031793	10031912	X	VZC374L.1	16799973	16800441	X	T01C8.1	210220	210476
14010837	14011734	V	F58E10.3	12375479	12376125	III	Y49E10.3	8295487	8296214	I	T01G9.5	5450510	5450731	V	ZC317.3	1410519	1410869	II	Y51H7C.9	4389882	4390064	X	R160.1	10772949	10773110	I	R13H8.1	7139977	7140074	III	B0280.12	4697198	4697905	II	F10G7.8	19192436	19192678	V	Y39B6A.2	10244486	10245260	IV	F01G10.1	7475341	7475722	IV	F55G1.5	7693582	7694228
6443912	6444447	I	T23H2.3	15057815	15059179	V	C25D7.6	6046529	6046872	II	R12C12.6	4831461	4831854	IV	H06H21.10	4389882	4390064	X	R160.1	11858598	11858807	IV	F38H4.9	1929683	1929855	II	F52C6.12	6721647	6721802	X	K11G12.4	7529766	7529911	III	C07H6.7	11858598	11858807	IV	F38H4.9	10898179	10898506	X	F47B10.1	4191358	4191627	X	F20B6.2	7694911	7695226
11334345	11335346	IV	F54E12.2	3868445	3868561	III	F13B10.2	10802958	10803594	V	D1054.13	11081788	11081893	IV	M7.1	13225338	13225487	III	Y43F4A.1	10772949	10773110	I	R13H8.1	8185514	8185937	II	T05C12.7	4570230	4570418	III	F35G12.2	10028587	10028766	X	F42G10.2	12370538	12371311	III	Y49E10.1	11928147	11928897	V	F58H1.1	6725297	6725477	X	K11G12.5	7695513	7695825
4289475	4290465	III	R10E4.4	19682689	19683129	V	Y43F8C.12	4697198	4697905	II	F10G7.8	10250454	10250651	V	C12D8.10	5450510	5450731	V	ZC317.3	3359161	3360067	III	F45H7.2	6607766	6607915	III	F20H11.3	7854474	7854659	X	C54D2.5	11292775	11293106	II	C47G2.4	8138951	8139926	II	C41C4.8	12370538	12371311	III	Y49E10.1	5692400	5692485	III	B0336.6	7209304	7209849
2319335	2320703	I	Y39G10AR.14	9887741	9888956	X	F21G4.2	14280541	14280803	II	Y54G11A.3	8185514	8185937	II	T05C12.7	6725297	6725477	X	K11G12.5	11081788	11081893	IV	M7.1	10525175	10525374	III	T21C12.1	2700273	2701025	V	Y45G12B.1	19192436	19192678	V	Y39B6A.2	6052974	6053362	II	R12C12.1	6051898	6052100	II	R12C12.1	11081788	11081893	IV	M7.1	1872399	1872920
10243766	10244439	IV	F01G10.1	74625	74808	I	Y48G1C.2	14010837	14011734	V	F58E10.3	2620591	2620940	IV	Y69A2AR.4	14757052	14757217	I	F39B2.10	11604841	11605213	X	F52D10.3	2362715	2362991	I	Y39G10AR.3	9740081	9740432	IV	C28D4.3	8138951	8139926	II	C41C4.8	4509865	4510134	V	T28F12.2	6052433	6052926	II	R12C12.1	9617462	9617902	I	K07A1.11	6099453	6100076
1872399	1872920	V	T10B5.5	12492518	12492840	IV	T04A11.6	7046902	7048241	II	ZK1127.9	109835	109956	I	F53G12.1	8185514	8185937	II	T05C12.7	8185982	8186287	II	T05C12.7	3797336	3797885	IV	M02B7.3	6594560	6595516	III	F20H11.2	10261803	10261947	V	Y22F5A.3	12289208	12289442	III	Y75B8A.26	6052708	6052926	II	R12C12.1	12729400	12729560	II	Y46G5A.4	12370538	12371311
18856053	18856538	V	Y80D3A.1	18886702	18886980	V	Y80D3A.2	3804019	3804294	I	C32E8.10	3145036	3145497	I	K09H9.6	6607766	6607915	III	F20H11.3	10562027	10562854	II	C06A1.1	7824223	7824909	X	R03G5.1	4976325	4976657	III	C27F2.2	4509865	4510134	V	T28F12.2	18872597	18872937	V	Y80D3A.2	6053406	6053638	II	R12C12.1	10250454	10250651	V	C12D8.10	794565	794664
7775500	7776154	X	ZK154.3	8400029	8400377	III	ZK353.6	14798318	14798705	IV	Y57G11C.13	6371945	6372239	II	K10B2.1	11604841	11605213	X	F52D10.3	1449237	1450252	I	F47G6.4	7824268	7824908	X	R03G5.1	4977838	4978067	III	C27F2.2	3868610	3869050	III	F13B10.2	5869465	5869616	X	F49E10.5	3868426	3868561	III	F13B10.2	3270487	3270603	X	K09C4.8	11341585	11341873
7560490	7561084	IV	F32E10.4	12117331	12117665	IV	M18.5	4289475	4290465	III	R10E4.4	8135194	8135424	II	C41C4.7	11633529	11633650	I	W04G5.2	11120611	11121628	IV	T05E11.3	3553263	3553514	IV	B0212.5	5628173	5628571	V	T01C2.1	6707557	6708007	V	W02F12.5	7768874	7769291	I	H15N14.2	3868445	3868561	III	F13B10.2	6607766	6607915	III	F20H11.3	9375072	9375572
12370538	12371311	III	Y49E10.1	3337557	3338295	IV	F42A6.7	2319335	2320703	I	Y39G10AR.14	10562027	10562854	II	C06A1.1	1449237	1450252	I	F47G6.4	7313545	7313644	IV	F42C5.8	13463296	13463360	III	T27E9.1	16834858	16834986	V	T20B3.2	12289208	12289442	III	Y75B8A.26	7768363	7768812	I	H15N14.2	3868610	3869050	III	F13B10.2	14595115	14595402	II	C01G12.8	9381809	9382309
20268729	20269349	V	Y113G7B.17	3337560	3338295	IV	F42A6.7	5867077	5867748	I	F33D11.10	1449237	1450252	I	F47G6.4	1645694	1645971	V	K04F1.15	6971260	6971428	III	F31E3.5	1292314	1292488	V	F16B3.1	5631994	5632235	I	F46F11.1	5102073	5102408	I	Y110A7A.12	11095900	11096176	III	W09D6.6	6707557	6708007	V	W02F12.5	10674410	10675532	III	Y39A1A.15	74625	74808
15057815	15059179	V	C25D7.6	11110591	11110860	IV	T05E11.1	10243766	10244439	IV	F01G10.1	3686098	3686503	IV	Y37E11AL.7	14950017	14950400	I	ZK909.2	9885149	9885436	IV	F32B6.2	1291666	1292263	V	F16B3.1	7119830	7119934	I	K10D3.1	7768874	7769291	I	H15N14.2	578258	578717	X	F57C12.5	386485	386954	V	ZK6.7	11954002	11954665	IV	ZK829.4	12491132	12491763
3868610	3869050	III	F13B10.2	9618956	9619539	I	K07A1.12	6454975	6455551	III	T26A5.5	3403071	3403568	III	F59A2.1	14949592	14949801	I	ZK909.2	11612396	11612655	II	F07A11.5	5538844	5539409	IV	T12E12.4	6836658	6836876	X	F41B4.4	3359161	3360067	III	F45H7.2	6721647	6721802	X	K11G12.4	523320	523684	V	R11G11.14	769122	769319	X	T04G9.3	4191358	4191627
3868754	3869050	III	F13B10.2	577536	579650	IV	F56A11.1	7775500	7776154	X	ZK154.3	4381547	4381668	X	R160.7	9471421	9471742	III	B0464.4	6265831	6266195	V	K08B12.5	3131019	3132191	V	F02C9.3	7915851	7916723	III	ZK688.8	576048	576229	IV	F56A11.1	10356857	10357306	III	T07C4.1	15120401	15120840	II	Y53F4B.22	2362715	2362991	I	Y39G10AR.3	6215050	6215389
9887741	9888956	X	F21G4.2	10250454	10250651	V	C12D8.10	11931690	11932034	V	F58H1.1	11548736	11548968	X	C35C5.4	7466272	7467133	III	H14A12.2	961983	962072	X	C44C1.3	16834858	16834986	V	T20B3.2	12947759	12948419	III	Y37D8A.23	11095900	11096176	III	W09D6.6	42533	43260	II	F23F1.8	6215050	6215389	V	W06H8.1	12214750	12215167	IV	F35G2.4	14757052	14757217
12492518	12492840	IV	T04A11.6	1877187	1877820	IV	F55A8.2	11928147	11928897	V	F58H1.1	9885149	9885436	IV	F32B6.2	3825125	3825368	I	F53F10.4	2595469	2595862	III	Y71H2B.10	2084190	2084448	IV	R05C11.3	10671331	10671810	IV	K08C7.3	4504639	4504810	I	T01A4.1	10562027	10562854	II	C06A1.1	14052436	14052806	IV	Y37A1B.5	11374159	11374805	III	Y47D3B.10	3337557	3338295
7221462	7221835	II	E04F6.11	5649943	5650325	IV	B0547.1	12971139	12971526	III	Y39E4A.3	17378140	17378720	IV	C30H6.6	13340909	13341128	I	W08E3.3	327677	328427	V	Y39D8C.1	4947021	4948585	I	F28B3.1	9547295	9547574	III	ZK1098.10	10249352	10250364	II	F54B3.3	6932995	6933207	V	Y57E12B.3	14055449	14055855	IV	Y37A1B.5	7824089	7824909	X	R03G5.1	3337560	3338295
7475341	7475722	IV	F55G1.5	17107846	17107998	IV	Y116A8C.32	7560490	7561084	IV	F32E10.4	1833453	1833724	I	C53H9.2	4211309	4212393	I	C18E3.2	3126123	3126514	IV	Y67D8C.10	7551224	7551492	II	ZK1290.2	12905004	12905447	I	Y18D10A.17	8185514	8185937	II	T05C12.7	14949592	14949801	I	ZK909.2	5592488	5592704	III	F56D2.1	5274310	5274555	V	B0238.10	5692400	5692485
7152188	7152524	V	F10D2.9	16360086	16360309	V	W08G11.4	19948567	19948737	V	Y60A3A.9	5081850	5082021	I	C30F8.2	327677	328427	V	Y39D8C.1	9969733	9969991	X	ZC506.4	7915851	7916723	III	ZK688.8	7332040	7332521	IV	Y40C5A.2	5968813	5968888	I	B0207.12	6971260	6971428	III	F31E3.5	9617462	9617902	I	K07A1.11	16768132	16768410	X	C10E2.6	1929683	1929855
5102456	5103241	I	Y110A7A.12	11604841	11605213	X	F52D10.3	12375479	12376125	III	Y49E10.3	4606364	4607070	III	F10F2.1	13020246	13020630	I	ZK256.1	4947021	4948585	I	F28B3.1	11147767	11148495	IV	F01G4.6	4889737	4890017	II	R05F9.6	8727870	8728121	I	C36B1.4	12255431	12255590	III	Y75B8A.24	7233706	7233793	III	T20H4.5	7465892	7466223	III	H14A12.2	5779885	5780196
15120401	15120840	II	Y53F4B.22	8907778	8909032	III	ZK637.8	12370538	12371311	III	Y49E10.1	14616635	14617058	X	F54E4.1	9969733	9969991	X	ZC506.4	9747874	9748029	III	T05G5.3	925006	925133	III	F23H11.8	6498084	6498527	I	C55B7.4	7139977	7140074	III	B0280.12	7854474	7854659	X	C54D2.5	5378825	5379200	II	F09E5.15	2700273	2701025	V	Y45G12B.1	14757842	14758944
6215050	6215389	V	W06H8.1	12646664	12646800	IV	C26H9A.1	794565	794664	III	B0412.4	59888	60122	X	Y73B3A.18	4947021	4948585	I	F28B3.1	8636654	8636869	I	F43G9.9	10414523	10414660	X	ZC504.2	5546556	5546792	II	C17C3.12	1391115	1391298	I	Y92H12BM.1	7850639	7850997	X	C54D2.5	14468638	14468777	I	Y105E8A.16	9740081	9740432	IV	C28D4.3	4299679	4300218
3337557	3338295	IV	F42A6.7	11328478	11328946	III	T28D6.6	7828473	7828973	IV	C06A6.4	7465998	7466223	III	H14A12.2	7524570	7524699	I	C26C6.2	4974907	4975053	IV	Y9C9A.16	8272437	8272620	II	K01C8.3	5872211	5872779	V	C02G6.2	9309116	9309427	I	F26H9.6	12939292	12939966	I	F08A8.1	9309116	9309427	I	F26H9.6	13687853	13688174	II	Y48E1A.1	2927943	2928087
3337560	3338295	IV	F42A6.7	109835	109956	I	F53G12.1	9381809	9382309	IV	C10C5.5	7466072	7466223	III	H14A12.2	14062665	14062999	IV	Y37A1B.2	7016419	7016506	III	F11H8.2	14239834	14240924	II	Y48B6A.11	13203765	13203893	III	Y39E4B.12	8185982	8186287	II	T05C12.7	4211309	4212393	I	C18E3.2	3610561	3611229	IV	ZC416.6	9579133	9579236	II	F35H8.5	14327340	14327628
1929683	1929855	II	F52C6.12	9309116	9309427	I	F26H9.6	20268729	20269349	V	Y113G7B.17	13463296	13463360	III	T27E9.1	11147767	11148495	IV	F01G4.6	4301181	4301567	X	C52B9.8	6445049	6445838	III	C05D11.12	14446273	14446999	V	F23B12.5	10674410	10675532	III	Y39A1A.15	6159856	6160129	IV	C11D2.6	1470519	1471344	III	Y82E9BR.18	6594560	6595516	III	F20H11.2	10881784	10883215
9618956	9619539	I	K07A1.12	3145036	3145497	I	K09H9.6	15057815	15059179	V	C25D7.6	10809986	10810297	III	K11D9.1	5829414	5830743	V	F26F12.7	6394991	6395304	III	C16A3.10	4909681	4910185	I	F21F3.1	6550497	6550825	V	K04A8.5	42533	43260	II	F23F1.8	10204822	10205682	III	T20G5.1	12813645	12814181	II	Y46G5A.21	12319177	12319428	X	F17A2.5	14468638	14468777
14757842	14758944	II	Y54E2A.4	1263759	1263879	V	C39F7.4	9887741	9888956	X	F21G4.2	13689343	13690537	II	Y48E1A.1	4890065	4890950	II	R05F9.6	11764937	11765115	X	C40H5.5	2490523	2490865	X	K02E10.2					14347840	14347997	II	Y54G11A.10	12775649	12775851	III	ZC482.1	7313189	7313494	IV	F42C5.8	12278375	12278929	II	Y57A10A.28	7139977	7140074
361326	361858	IV	Y66H1B.2	11142685	11145029	III	Y47D3A.29	76949	77153	I	Y48G1C.2	5208918	5209436	II	C34F11.3	4889737	4890017	II	R05F9.6	8906028	8906741	I	T08G11.1	1480258	1480715	X	D1005.1					11678828	11679451	I	F11A6.1	12774870	12775252	III	ZC482.1	6889375	6889569	II	C44B7.10	2220684	2221075	II	F54A3.4	6721647	6721802
16360086	16360309	V	W08G11.4	11954002	11954665	IV	ZK829.4	7221462	7221835	II	E04F6.11	4978330	4978603	III	C27F2.2	916746	917065	X	F35H12.3	14239834	14240924	II	Y48B6A.11	15836327	15836749	X	F59F4.1					5079247	5079524	III	F54D8.3	7855940	7856115	V	C37C3.2	6970391	6971211	III	F31E3.5	15042949	15043140	I	F31C3.3	10327463	10327908
11604841	11605213	X	F52D10.3	15010009	15010574	I	F33H2.5	15002802	15003091	X	F20D1.9	5538844	5539409	IV	T12E12.4	7149883	7150169	III	K04G7.3	13577597	13577889	I	Y87G2A.8	5359271	5359423	I	F55A12.3					11594641	11595342	II	F07A11.2	1057697	1057915	I	Y34D9A.10	5274310	5274555	V	B0238.10	1746375	1746742	IV	Y41D4A.4	3145036	3145497
12646664	12646800	IV	C26H9A.1	15011795	15012041	I	F33H2.5	5102456	5103241	I	Y110A7A.12	8653487	8654112	II	D2085.1	11764937	11765115	X	C40H5.5	1484721	1484878	I	F47G6.1	12652790	12653220	I	H28O16.1					8306720	8306894	IV	F35H10.4	11633631	11633861	X	Y71H9A.2	12046142	12046734	V	F10C2.5	10667091	10667746	IV	K08C7.3	6371945	6372239
12997946	12998070	I	CC4.3	15011234	15011578	I	F33H2.5	523320	523684	V	R11G11.14	13033205	13033906	IV	F49E11.1	1145662	1147573	II	W09B6.1	14723525	14723734	II	C09F9.3	14555051	14555255	I	Y105E8A.23					9995550	9995675	X	F19C6.1	11306693	11307064	V	T03F7.1	9508669	9509024	III	F55H2.2	10668736	10670609	IV	K08C7.3	1263759	1263879
14595115	14595402	II	C01G12.8	12368760	12369224	IV	ZC518.3	8400029	8400377	III	ZK353.6	13780764	13781729	IV	Y45F10D.3	13577597	13577889	I	Y87G2A.8	1729128	1729420	III	Y22D7AR.13	3510295	3510723	I	Y47G6A.18					17378140	17378720	IV	C30H6.6	12781623	12781941	IV	ZK897.1	6441301	6441638	III	C05D11.11	10671331	10671810	IV	K08C7.3	9360896	9361357
10356857	10357306	III	T07C4.1	9387091	9389017	V	F36D4.3	14757052	14757217	I	F39B2.10	5628069	5628185	I	F46F11.1	11821309	11821500	IV	M117.2	12652790	12653220	I	H28O16.1	6815005	6815144	II	F31E8.2					13492714	13492854	X	F15A2.6	12782778	12783276	IV	ZK897.1	10215876	10216274	III	T20G5.2	10672398	10674611	IV	K08C7.3	12368760	12369224
109835	109956	I	F53G12.1	7930881	7932976	I	F20G4.3	3337557	3338295	IV	F42A6.7	9819192	9819403	IV	W08D2.5	6913022	6913183	II	B0252.4	12652790	12652939	I	H28O16.1	8310350	8310554	II	F14F11.1					12255431	12255590	III	Y75B8A.24	9861371	9861497	III	K11H3.7	4389392	4389743	IV	Y24D9A.4	3745147	3745631	V	Y39H10A.3	9387091	9389017
9309116	9309427	I	F26H9.6	7497664	7498609	I	C26C6.1	9618956	9619539	I	K07A1.12	9747874	9748029	III	T05G5.3	7698008	7698162	II	B0495.5	13240001	13240374	IV	JC8.3	13911906	13912256	I	Y71A12B.4					7856473	7856706	X	C54D2.5	579504	579891	II	W08F4.8	7466272	7467133	III	H14A12.2	7213237	7213751	III	R151.2	2912072	2912545
3145036	3145497	I	K09H9.6	6250260	6251087	III	T12A2.2	9617462	9617902	I	K07A1.11	1748018	1748316	IV	Y41D4A.4	2310963	2311171	IV	Y38F2AL.3	13240149	13240374	IV	JC8.3	13912435	13912822	I	Y71A12B.4					7855593	7855719	X	C54D2.5	10791808	10792234	I	F55A3.3	12939292	12939966	I	F08A8.1	620445	620579	II	T04B8.5	4009428	4011552
6371945	6372239	II	K10B2.1	3403143	3403568	III	F59A2.1	576048	576229	IV	F56A11.1	13722162	13722796	III	W06F12.1	1729128	1729420	III	Y22D7AR.13	13240120	13240375	IV	JC8.3									7854474	7854659	X	C54D2.5	11903526	11905024	V	R31.1	12943531	12944205	I	F08A8.2	3410654	3411132	X	C04F6.4	7497664	7498609
11142685	11145029	III	Y47D3A.29	11678828	11679451	I	F11A6.1	10250454	10250651	V	C12D8.10	7214059	7214232	III	R151.2	4139764	4139986	III	C30D11.1	11966320	11967112	X	C49F5.1									7854249	7854378	X	C54D2.5	4401307	4401564	I	T21E12.4	12951796	12952309	I	F08A8.4	11600246	11600395	I	C17D12.2	4569752	4569964
15012089	15012708	I	F33H2.5	4569752	4569964	III	F35G12.2	2927943	2928087	IV	Y54G2A.23	14062665	14062999	IV	Y37A1B.2	9338616	9338751	X	T20B5.1	8310350	8310554	II	F14F11.1									7851956	7852473	X	C54D2.5	3295324	3296040	IV	W08E12.7	10907681	10908061	III	M142.1	12735495	12736317	II	Y46G5A.4	4570230	4570418
15010622	15011187	I	F33H2.5	4085247	4085361	III	C03C10.1	5649943	5650325	IV	B0547.1	14108317	14108729	IV	Y37A1C.1	3510295	3510723	I	Y47G6A.18	12976227	12976327	V	R186.5									7850639	7850997	X	C54D2.5	3296095	3296196	IV	W08E12.7	13952476	13952836	I	Y71A12B.1	7238579	7239323	IV	D2024.3	6932995	6933207
15010009	15010574	I	F33H2.5	1833453	1833724	I	C53H9.2	7222668	7222898	III	R151.6	10102143	10102774	X	W07E11.1	3867925	3868249	I	T03F1.3	12973715	12973831	V	R186.5									13390584	13390873	II	Y48C3A.14	7524570	7524699	I	C26C6.2	5469022	5469271	X	C25F6.3	1145662	1147573	II	W09B6.1	702252	703988
15011795	15012041	I	F33H2.5	12479721	12480042	V	W04D2.1	5378825	5379200	II	F09E5.15	512484	513093	I	Y65B4BL.5	12976227	12976327	V	R186.5	12669091	12669621	IV	C26H9A.2									7465892	7467133	III	H14A12.2	20000564	20001271	V	Y60A3A.1	5469839	5470011	X	C25F6.3	2941844	2942212	X	Y71H10A.1	4646442	4646704
15011234	15011578	I	F33H2.5	6882814	6883695	V	K11C4.3	7642894	7643075	I	F26A3.2	18028915	18029299	V	Y59A8B.6	12973715	12973831	V	R186.5	14445753	14446205	V	F23B12.5									7466272	7467133	III	H14A12.2	13492049	13492464	X	F15A2.6	5469321	5469789	X	C25F6.3	12793564	12794066	II	Y46G5A.17	9164829	9166332
4955249	4955598	I	F28B3.7	2338183	2338452	IV	Y38F2AR.7	16360086	16360309	V	W08G11.4	6395386	6395595	III	C16A3.10	9855038	9855496	III	K11H3.1	3068566	3068735	III	H06I04.4									5470680	5471297	X	C25F6.3	5876502	5877070	V	C02G6.1	7071550	7072131	II	T02G5.9	12789301	12789807	II	Y46G5A.17	11592833	11593675
4952291	4952614	I	F28B3.7	6143755	6143924	III	Y42G9A.6	11604841	11605213	X	F52D10.3	677203	677610	III	W02B3.2	8300330	8301476	I	F52B5.1	2958695	2958829	X	Y41G9A.4									7071550	7072131	II	T02G5.9	10732163	10732303	I	B0205.3	7070924	7071501	II	T02G5.9	9331746	9331905	III	C40H1.6	11594641	11595344
12368760	12369224	IV	ZC518.3	13390584	13390873	II	Y48C3A.14	11820968	11821261	IV	M117.2	7149686	7149830	III	K04G7.3	14446273	14446999	V	F23B12.5	14997993	14998579	I	ZK337.1									13340909	13341128	I	W08E3.3	13022377	13022617	I	ZK256.1	1621418	1621810	III	Y22D7AL.5	10434785	10434915	I	Y106G6H.2	10331102	10331242
9387091	9389017	V	F36D4.3	6068717	6068866	III	C05D10.2	12998918	12999147	I	CC4.3	7147903	7148733	III	K04G7.3	7385567	7385769	IV	T12B3.4													1620046	1620354	III	Y22D7AL.5	677203	677610	III	W02B3.2	19695166	19695366	V	Y43F8C.13	6501075	6501520	V	W01A11.1	10153256	10154390
7930881	7932976	I	F20G4.3	9708614	9709175	IV	K01H12.2	12997946	12998070	I	CC4.3	11832071	11832280	III	Y56A3A.1	3068566	3068735	III	H06I04.4													10809474	10809935	III	K11D9.1	17299109	17299327	IV	T28F3.5	14559277	14559742	II	C04H5.6	12652790	12653220	I	H28O16.1	7824089	7824909
7497664	7498609	I	C26C6.1	1620046	1620354	III	Y22D7AL.5	900920	901223	III	F23H11.3	11764937	11765115	X	C40H5.5	13616269	13616732	I	Y6B3A.1													12656296	12656504	III	Y111B2A.15	1093567	1093703	IV	Y55F3AR.3	5538844	5539409	IV	T12E12.4	5849307	5849913	IV	C06E7.1	7824223	7824909
3403143	3403568	III	F59A2.1	1624425	1624742	III	Y22D7AL.5	11328478	11328946	III	T28D6.6	11698745	11699659	II	VF13D12L.1	2690364	2690956	V	Y45G12B.3													6890418	6890958	X	F41C6.1	14776815	14777032	X	Y16B4A.1	13033205	13033906	IV	F49E11.1	480720	481050	II	W07E6.2	6971482	6971656
6465510	6465684	III	T26A5.3	10746931	10747119	III	K01G5.4	8727870	8728121	I	C36B1.4	6429207	6429688	V	T05H4.13	8570123	8570305	II	F54C9.5													10204822	10205682	III	T20G5.1	14779012	14779093	X	Y16B4A.1	961983	962072	X	C44C1.3	14552848	14553158	I	Y105E8A.23	1833453	1833724
5079247	5079524	III	F54D8.3	9740081	9740432	IV	C28D4.3	109835	109956	I	F53G12.1	10473076	10473537	III	D2045.6																	12775649	12775851	III	ZC482.1	13203765	13203893	III	Y39E4B.12	9350950	9351174	II	F42A8.2	8328173	8328449	II	C26D10.2	4753544	4753806
5078533	5078661	III	F54D8.3	4250984	4251764	IV	F36A4.7	9309116	9309427	I	F26H9.6	13577597	13577889	I	Y87G2A.8																	12774870	12775252	III	ZC482.1	13265196	13265959	IV	JC8.10	462463	463108	X	F52D1.1	8304108	8304374	I	F52B5.1	12480343	12480591
1645694	1645971	V	K04F1.15	6596513	6597214	III	F20H11.2	3145036	3145497	I	K09H9.6	2490289	2490467	X	K02E10.2																	7855940	7856115	V	C37C3.2	5849307	5849913	IV	C06E7.1	464561	464752	X	F52D1.1	5174570	5175037	IV	W03F8.5	12481520	12482546
4646442	4646704	I	B0041.4	14559890	14560005	II	C04H5.6	1263759	1263879	V	C39F7.4	11283324	11283526	III	Y47D3A.23																	1059383	1059546	I	Y34D9A.10	5845471	5846027	IV	C06E7.3	9819192	9819403	IV	W08D2.5	5177542	5178771	IV	W03F8.5	1239956	1240230
9164829	9166332	I	F25H5.4	10206077	10207231	III	T20G5.1	11142685	11145029	III	Y47D3A.29	6938425	6938574	X	C16E9.2																	306291	306609	I	C53D5.5	14552848	14553158	I	Y105E8A.23	7982858	7982982	IV	F57H12.1	9345630	9346212	IV	T20D3.11	6086845	6087157
11594641	11595344	II	F07A11.2	6980520	6980846	III	F31E3.1	11235851	11235999	II	T06D8.6	12652790	12653220	I	H28O16.1																	11633631	11633861	X	Y71H9A.2	4186124	4186595	III	R74.1	7551224	7551492	II	ZK1290.2	6022987	6023242	I	B0025.2	8067042	8067618
11594641	11595342	II	F07A11.2	2727016	2727148	I	Y71F9B.4	8135194	8135424	II	C41C4.7	11966320	11967112	X	C49F5.1																	7787593	7787843	II	C06A8.9	8310350	8310554	II	F14F11.1	9935254	9935451	II	C05C10.3	15359729	15360469	V	C29F3.1	7465892	7466223
8141764	8142994	II	F10B5.8	186368	186475	V	Y108G3AL.7	15012089	15012708	I	F33H2.5	9339679	9340475	X	T20B5.1																	2102708	2102950	III	Y48G9A.8	13630171	13630436	X	C40C9.5	11181263	11181683	IV	R07H5.2	157019	157286	V	W03F9.5	6903113	6903409
10331102	10331242	I	ZC434.2	10383162	10383299	III	C38H2.2	15010622	15011187	I	F33H2.5	4263662	4263801	X	C52B9.4																	12777439	12777652	IV	ZK897.1	13630171	13630445	X	C40C9.5	6447771	6448015	X	K10C2.4	13637397	13637759	II	C31C9.2	12948094	12948607
4085247	4085361	III	C03C10.1	16488261	16488395	IV	Y51H4A.3	15011795	15012041	I	F33H2.5	1360996	1361163	V	Y75B7AL.3																	12782414	12782733	IV	ZK897.1	8304108	8304374	I	F52B5.1	10532626	10533013	II	R166.1	9235667	9235815	I	F36H2.1	3825125	3825368
1043136	1043450	III	BE0003N10.1	2596680	2596921	III	Y71H2B.10	15011234	15011578	I	F33H2.5	6815005	6815144	II	F31E8.2																	9861371	9861497	III	K11H3.7	157019	157286	V	W03F9.5	5429043	5429339	V	F08F3.3	183690	183901	V	Y108G3AL.1	7179211	7179326
1041761	1042095	III	BE0003N10.1	13715009	13715114	V	T01D3.5	2720672	2720992	I	Y71F9B.16	8310350	8310554	II	F14F11.1																	10532626	10533013	II	R166.1	160308	160642	V	W03F9.5	10412469	10412937	I	F25D7.3	3758687	3758900	V	Y39H10A.7	9037850	9038123
6970391	6971211	III	F31E3.5	13020246	13020630	I	ZK256.1	4952291	4952614	I	F28B3.7	12976227	12976327	V	R186.5																	11725564	11726156	II	F13D12.2	8285142	8285366	II	K01C8.10	3295324	3296040	IV	W08E12.7					7628773	7630820
7824089	7824909	X	R03G5.1	3544406	3544619	I	Y47G6A.20	12368760	12369224	IV	ZC518.3	8327883	8328126	II	C26D10.2																	5938010	5938128	IV	K02B2.3	2958695	2958829	X	Y41G9A.4	3296095	3296196	IV	W08E12.7					7071550	7072131
6971482	6971656	III	F31E3.5	579504	579891	II	W08F4.8	7930881	7932976	I	F20G4.3	246249	246549	IV	R02D3.1																	6547654	6548097	I	T10E9.9	2960356	2960562	X	Y41G9A.4	11725564	11726156	II	F13D12.2					7070924	7071501
17378140	17378720	IV	C30H6.6	8636654	8636869	I	F43G9.9	7497664	7498609	I	C26C6.1	17976162	17976285	V	Y59A8B.22																	7213237	7213751	III	R151.2	2966534	2966746	X	Y41G9A.4	259770	260040	II	B0432.5					13340909	13341128
1833451	1833724	I	C53H9.2	14669421	14669541	I	Y105E8B.8	6465510	6465684	III	T26A5.3	8284490	8285092	II	K01C8.10																	9642765	9643493	I	T05F1.8	12280124	12281451	IV	C42C1.11	3844799	3845325	X	ZC64.3					12937544	12937973
1833453	1833724	I	C53H9.2	3983641	3984811	I	F28H1.3	5079247	5079524	III	F54D8.3	8285142	8285366	II	K01C8.10																	13492049	13492464	X	F15A2.6					10660883	10661222	V	F29F11.1					13463296	13463360
4753544	4753806	III	B0393.1	13722162	13722796	III	W06F12.1	4569752	4569964	III	F35G12.2	13616269	13616732	I	Y6B3A.1																	14309640	14310284	II	Y54G11A.13					1071802	1071936	I	R06A10.2					1620046	1620354
12046142	12046734	V	F10C2.5	12742638	12742774	I	W02A11.4	4570230	4570418	III	F35G12.2	8570123	8570305	II	F54C9.5																	6395173	6395304	III	C16A3.10					6547654	6548097	I	T10E9.9					1623050	1623427
6882814	6883695	V	K11C4.3	8615791	8616020	I	F43G9.5	5875131	5875756	III	F01F1.12																					6434299	6434624	V	T05H4.6					11125844	11126169	II	F40F8.10					5481988	5482185
8139979	8140697	II	C41C4.8	14062665	14063005	IV	Y37A1B.2	6010627	6011680	III	ZK328.2																					10732163	10732303	I	B0205.3					7214059	7214232	III	R151.2					5481988	5482294
6143755	6143924	III	Y42G9A.6	11528189	11529118	III	Y66D12A.15	9164829	9166332	I	F25H5.4																					4134549	4134859	I	E01A2.2					10685082	10685234	I	C34B2.7					5482880	5483403
3280001	3280348	II	F02E11.1	10684362	10685036	I	C34B2.7	8141764	8142994	II	F10B5.8																					17299109	17299327	IV	T28F3.5					12396609	12396837	X	F17E5.2					4250984	4251764
8067042	8067618	II	T05H10.6	12905004	12905447	I	Y18D10A.17	11075292	11075438	X	W04G3.5																					2941477	2941794	X	Y71H10A.1					7083946	7084345	IV	Y43B11AR.4					7409012	7410018
6441301	6441638	III	C05D11.11	4408639	4409106	III	R07E5.1	4085567	4085721	III	C03C10.1																					2941844	2942212	X	Y71H10A.1					10766053	10766308	V	F28H7.10					4211309	4212393
7465892	7466221	III	H14A12.2	11147767	11148495	IV	F01G4.6	1043136	1043450	III	BE0003N10.1																					2942960	2943590	X	Y71H10A.1					4889737	4890017	II	R05F9.6					10207278	10208499
6903113	6903409	I	C48B6.6	11127943	11129592	IV	F01G4.1	6971482	6971656	III	F31E3.5																					10454447	10455636	III	D2045.2					14466219	14466545	IV	LLC1.3					12258770	12259324
3825125	3825368	I	F53F10.4	6707520	6708596	III	F37A4.8	11767599	11768031	V	F55A11.3																					14776815	14777032	X	Y16B4A.1					13541898	13542169	III	Y76A2B.3					11037817	11038223
15500614	15500975	X	H13N06.6	513779	514211	I	Y65B4BL.5	12046797	12047111	V	F10C2.5																					14779012	14779093	X	Y16B4A.1					13540792	13541184	III	Y76A2B.3					1066660	1066771
9037850	9038123	II	F37B12.2	6498084	6498527	I	C55B7.4	12479721	12480042	V	W04D2.1																					14779918	14780035	X	Y16B4A.1					6498084	6498527	I	C55B7.4					306291	306609
2700273	2701025	V	Y45G12B.1	6395173	6395304	III	C16A3.10	6882814	6883695	V	K11C4.3																					13117026	13117952	V	B0365.1					6394746	6394938	III	C16A3.10					2596680	2596921
7071550	7072131	II	T02G5.9	5876502	5877070	V	C02G6.1	11472849	11473243	II	W02B12.10																					10434785	10434915	I	Y106G6H.2					6395386	6395595	III	C16A3.10					12350950	12351073
7070924	7071501	II	T02G5.9	5872211	5872779	V	C02G6.2	2338183	2338452	IV	Y38F2AR.7																					7487582	7487845	X	F48E3.1					6434299	6434624	V	T05H4.6					13802951	13803295
13463296	13463360	III	T27E9.1	10732163	10732303	I	B0205.3	6086845	6087157	III	C05D10.3																					13265196	13265959	IV	JC8.10					6434671	6435404	V	T05H4.6					13802120	13802407
1620046	1620354	III	Y22D7AL.5	10368759	10369647	IV	R11A8.6	8067042	8067618	II	T05H10.6																					5845471	5845593	IV	C06E7.3					5412424	5412693	V	F08F3.4					2084190	2084448
1623050	1623427	III	Y22D7AL.5	11844768	11845295	III	Y56A3A.1	6441301	6441638	III	C05D11.11																					9340525	9340915	X	T20B5.1					10732163	10732303	I	B0205.3					5228659	5229288
1624425	1624742	III	Y22D7AL.5	4134549	4134859	I	E01A2.2	7465892	7466221	III	H14A12.2																					9341856	9342186	X	T20B5.1					12786051	12786513	X	T22H6.2					7982858	7982982
10809986	10810297	III	K11D9.1	10644709	10645318	III	Y39A1A.12	3825125	3825368	I	F53F10.4																					14552425	14552544	I	Y105E8A.23					10368759	10369647	IV	R11A8.6					4945236	4945753
9944250	9944595	III	K03H1.1	8906028	8906741	I	T08G11.1	9037850	9038123	II	F37B12.2																					14552848	14553158	I	Y105E8A.23					10224119	10224649	V	C12D8.5					4707352	4708491
9740081	9740432	IV	C28D4.3	1093567	1093703	IV	Y55F3AR.3	2700273	2701025	V	Y45G12B.1																					6241274	6241701	X	C14F11.1					14596195	14596674	V	R11H6.1					2703308	2703499
17272857	17273208	IV	F26D10.10	13577597	13577889	I	Y87G2A.8	11645747	11646832	V	T27F2.1																					8310350	8310554	II	F14F11.1					5776482	5776707	III	Y37B11A.2					10452973	10453203
4250984	4251764	IV	F36A4.7	13300116	13300462	III	Y43F4B.5	13109545	13109698	III	Y39E4B.7																					13906556	13906786	I	Y71A12B.4					13300116	13300462	III	Y43F4B.5					3544406	3544619
5947313	5947620	III	F25B5.6	7522667	7522808	I	C26C6.2	7071550	7072131	II	T02G5.9																					13630171	13630445	X	C40C9.5					13300753	13301046	III	Y43F4B.5					7579192	7579308
4211309	4212393	I	C18E3.2	4501027	4501237	III	C07G2.3	12937544	12937973	III	Y37D8A.22																					11096832	11096976	II	C09H10.2					2941477	2941794	X	Y71H10A.1					579504	579891
10206077	10207231	III	T20G5.1	9066276	9066621	I	W06D4.6	9708614	9709175	IV	K01H12.2																					3983402	3983590	I	F28H1.3					6913022	6913183	II	B0252.4					15043190	15045574
7855925	7856115	V	C37C3.2	6704387	6704803	III	F37A4.8	8459629	8460190	IV	T01B11.4																					6023607	6024023	I	B0025.2					9751884	9752182	III	T05G5.6					8023970	8024069
6980520	6980846	III	F31E3.1	3877347	3878003	I	C50F2.3	10746931	10747119	III	K01G5.4																					6961310	6961507	IV	B0478.1					9331746	9331905	III	C40H1.6					1746375	1746742
11037817	11038223	V	C45B11.1	12390861	12391031	IV	F28D1.7	9740081	9740432	IV	C28D4.3																					6961786	6961951	IV	B0478.1					12087656	12088285	V	R07B7.11					1746165	1746321
13033205	13033906	IV	F49E11.1	11282797	11282884	III	Y47D3A.23	17272857	17273208	IV	F26D10.10																					6962259	6962337	IV	B0478.1					13197509	13197637	III	Y39E4B.12					14365747	14367138
1066660	1066771	I	Y34D9A.10	2199648	2199880	II	Y59C2A.2	4250984	4251764	IV	F36A4.7																					11475070	11476072	IV	C10C6.6					13203765	13203893	III	Y39E4B.12					14367312	14367645
13780764	13781729	IV	Y45F10D.3	11302942	11303192	II	T24F1.2	13443477	13443662	III	Y76A2A.2																					8285142	8285366	II	K01C8.10					2242206	2242421	X	F07D10.1					10671331	10671810
237749	238011	III	Y50D7A.4	20271823	20272858	V	Y113G7B.16	5947313	5947620	III	F25B5.6																					13617682	13618183	I	Y6B3A.1					14825815	14826003	IV	Y57G11C.16					13722162	13722796
16488261	16488395	IV	Y51H4A.3	11502031	11502123	III	Y66D12A.22	4211309	4212393	I	C18E3.2																					2958695	2958829	X	Y41G9A.4					12652790	12653220	I	H28O16.1					3870581	3871615
2596680	2596921	III	Y71H2B.10	12652790	12652923	I	H28O16.1	13294224	13295705	I	M01E5.5																					2966534	2966746	X	Y41G9A.4					13240001	13240374	IV	JC8.3					7813450	7813725
12350950	12351073	III	Y75B8A.30	7380549	7381186	III	T20B12.8	10206077	10207231	III	T20G5.1																													8976604	8981039	I	F32H2.5					9610104	9610822
13715009	13715114	V	T01D3.5	11828651	11828932	V	D2023.6	4915657	4915915	III	F26F4.10																													11966320	11967112	X	C49F5.1					7146634	7148144
4707352	4708491	II	F10G7.2	8981095	8982644	I	F32H2.5	7855925	7856115	V	C37C3.2																													14552848	14553158	I	Y105E8A.23					14114255	14114566
2703308	2703499	IV	Y94H6A.5	6241274	6241701	X	C14F11.1	12319177	12319428	X	F17A2.5																													6241274	6241822	X	C14F11.1					620445	620579
2701819	2701948	IV	Y94H6A.5	3581395	3582075	V	T22F3.3	4447712	4448022	IV	R08C7.2																													4184580	4185665	III	R74.1					12905004	12905447
10452973	10453203	V	Y32F6A.5	3582729	3583285	V	T22F3.3	11037817	11038223	V	C45B11.1																													8310350	8310554	II	F14F11.1					20000564	20001271
6815557	6815811	I	K02F2.3	4186124	4186595	III	R74.1	2727016	2727148	I	Y71F9B.4																													12293373	12293585	I	F56H6.5					3410654	3411132
6816707	6816875	I	K02F2.3	13389731	13389925	III	T03F6.3	6972706	6972962	III	F31E3.3																													7090930	7091109	I	F22D6.4					11147767	11148495
579504	579891	II	W08F4.8	9235186	9235417	III	T23G5.2	13033205	13033906	IV	F49E11.1																													9855038	9855496	III	K11H3.1					14305407	14306051
9935254	9935451	II	C05C10.3	7552559	7552863	IV	F49E8.5	10383162	10383299	III	C38H2.2																													8304108	8304374	I	F52B5.1					6434299	6434624
15045662	15046116	I	F31C3.3	4613280	4613674	I	C44E4.1	16488261	16488395	IV	Y51H4A.3																													14445753	14446205	V	F23B12.5					16700513	16701081
15043190	15045574	I	F31C3.3	5450691	5451210	III	F48E8.5	2596680	2596921	III	Y71H2B.10																													248926	249332	IV	R02D3.1					12785453	12786000
8636654	8636869	I	F43G9.9	3983402	3983590	I	F28H1.3	12350950	12351073	III	Y75B8A.30																													11096832	11096976	II	C09H10.2					10368759	10369647
4388285	4389276	I	T21E12.4	7805915	7807472	V	ZK742.1	13802120	13802407	V	F53C11.7																													6022987	6023242	I	B0025.2					8144126	8144308
11462773	11463489	II	W02B12.6	6022987	6023242	I	B0025.2	13715009	13715114	V	T01D3.5																													14656688	14656834	V	C54G10.4					10224119	10224649
3983641	3984811	I	F28H1.3	9228044	9228171	III	T23G5.1	4947021	4948585	I	F28B3.1																													13637397	13637759	II	C31C9.2					11844768	11845295
1746375	1746742	IV	Y41D4A.4	157019	157286	V	W03F9.5	2891926	2892286	IV	Y54G2A.18																													8020606	8021324	V	F43H9.2					12587466	12587915
14367312	14367645	II	R06A4.4	14352808	14353036	V	Y49A3A.2	3544406	3544619	I	Y47G6A.20																													12424916	12425041	II	Y57A10C.6					13300116	13300462
10660883	10661222	V	F29F11.1	3694540	3695084	I	H26D21.2	7579192	7579308	X	F08C6.2																													12280124	12281451	IV	C42C1.11					10068753	10068894
13722162	13722796	III	W06F12.1	183690	183901	V	Y108G3AL.1	14706205	14706537	X	F40E10.6																													2583983	2584379	I	K07A3.1					6622602	6622777
12742638	12742774	I	W02A11.4	14060138	14060202	II	W01G7.3	579504	579891	II	W08F4.8																													11024008	11024734	IV	F36H1.6					6626075	6626370
8031857	8032855	V	ZC513.4	12280124	12281451	IV	C42C1.11	9935500	9935875	II	C05C10.3																																					219462	219842
11125844	11126169	II	F40F8.10	1687980	1688336	V	Y46H3C.4	9935254	9935451	II	C05C10.3																																					7017790	7018015
14062665	14063005	IV	Y37A1B.2					8636654	8636869	I	F43G9.9																																					4501027	4501237
11528189	11529118	III	Y66D12A.15					14669421	14669541	I	Y105E8B.8																																					1484721	1484878
11532861	11533476	III	Y66D12A.15					1746375	1746742	IV	Y41D4A.4																																					12390861	12391031
8544115	8544700	X	C03G5.1					3295324	3296040	IV	W08E12.7																																					2449668	2449982
10684362	10685036	I	C34B2.7					14367312	14367645	II	R06A4.4																																					297271	297891
10685082	10685234	I	C34B2.7					6464870	6465410	I	K06A5.6																																					14306905	14306997
14114255	14114566	IV	Y37A1C.1					12742638	12742774	I	W02A11.4																																					14306336	14306460
11772227	11772697	V	F55A11.4					9610104	9610822	I	K07A1.8																																					11098880	11099043
12905004	12905447	I	Y18D10A.17					7149935	7150168	IV	C34D4.4																																					7564897	7565427
4408639	4409106	III	R07E5.1					13155855	13156612	III	Y39E4B.1																																					14679772	14680096
11147767	11148495	IV	F01G4.6					8615791	8616020	I	F43G9.5																																					5864228	5864470
4836625	4837353	II	C33F10.12					7213237	7213751	III	R151.2																																					12115872	12116242
7472551	7472842	IV	F55G1.8					7214059	7214232	III	R151.2																																					9519345	9521091
6707520	6708596	III	F37A4.8					14062665	14063005	IV	Y37A1B.2																																					8353698	8353927
4889737	4890017	II	R05F9.6					11531568	11531932	III	Y66D12A.15																																					8815775	8815997
513779	514211	I	Y65B4BL.5					8544115	8544700	X	C03G5.1																																					13197509	13197637
6498084	6498527	I	C55B7.4					10684362	10685036	I	C34B2.7																																					13203765	13203893
6395386	6395595	III	C16A3.10					11772227	11772697	V	F55A11.4																																					13525419	13525753
2757547	2757838	I	Y71F9B.7					8529044	8529153	I	K02B12.7																																					121245	121680
6434299	6434624	V	T05H4.6					4301181	4301567	X	C52B9.8																																					12052973	12054625
5775872	5776440	V	F44E7.4					6707520	6708596	III	F37A4.8																																					2242206	2242421
7700440	7701487	II	B0495.2					10086064	10086250	X	W07E11.1																																					8090760	8090924
13487891	13488643	IV	Y45F10A.6					10102143	10102774	X	W07E11.1																																					8090240	8090395
10368759	10369647	IV	R11A8.6					8605541	8605811	V	F41E6.9																																					11683608	11684734
10370282	10370531	IV	R11A8.6					6394991	6395304	III	C16A3.10																																					11502031	11502123
8144126	8144308	II	F10B5.1					6395386	6395595	III	C16A3.10																																					12652790	12653220
8272063	8272283	II	K01C8.3					2757547	2757838	I	Y71F9B.7																																					13240120	13240374
8271270	8271901	II	K01C8.3					6098474	6099324	II	F21H12.1																																					6261943	6264005
8272437	8272620	II	K01C8.3					6434299	6434624	V	T05H4.6																																					10186312	10186587
10644709	10645318	III	Y39A1A.12					5775872	5776440	V	F44E7.4																																					2911249	2911411
5776482	5776707	III	Y37B11A.2					7700440	7701487	II	B0495.2																																					5845471	5846027
1145662	1147573	II	W09B6.1					10732163	10732303	I	B0205.3																																					6277681	6278090
1093567	1093703	IV	Y55F3AR.3					10368759	10369647	IV	R11A8.6																																					6278138	6278520
13300116	13300462	III	Y43F4B.5					11844768	11845295	III	Y56A3A.1																																					9338616	9338751
11821975	11822181	V	D2023.2					4134549	4134859	I	E01A2.2																																					9339679	9340475
5651771	5652198	I	F55F8.3					8272063	8272283	II	K01C8.3																																					12144875	12145087
11920138	11920599	I	R06C1.2					8271270	8271901	II	K01C8.3																																					14891801	14892033
7017790	7018015	I	H06O01.1					8272437	8272620	II	K01C8.3																																					13537959	13538585
11602819	11603024	IV	F40F11.1					9088014	9088611	III	F02A9.4																																					14552425	14552544
9066276	9066621	I	W06D4.6					10644709	10645318	III	Y39A1A.12																																					3582451	3582672
6704387	6704803	III	F37A4.8					5776482	5776707	III	Y37B11A.2																																					12180182	12180818
2694892	2695016	III	Y71H2AM.9					13577597	13577889	I	Y87G2A.8																																					12292998	12293328
4696448	4696563	III	T04A8.7					13300116	13300462	III	Y43F4B.5																																					7090930	7091109
2625329	2626027	I	Y23H5A.7					6913022	6913183	II	B0252.4																																					8328173	8328449
12390861	12391031	IV	F28D1.7					11920138	11920599	I	R06C1.2																																					14824040	14824384
9000433	9000882	III	F59B2.5					7017790	7018015	I	H06O01.1																																					5174570	5175037
7564897	7565427	I	T25G3.4					4501027	4501237	III	C07G2.3																																					5175499	5175828
9519345	9521091	III	F55H2.6					9066276	9066621	I	W06D4.6																																					5176742	5177130
10434967	10435229	I	Y106G6H.2					6704387	6704803	III	F37A4.8																																					4613280	4613674
121245	121680	V	Y38C9A.2					2694892	2695016	III	Y71H2AM.9																																					7767964	7768649
3585655	3585870	V	T22F3.4					9489930	9490673	III	B0464.1																																					5450691	5451210
11302942	11303192	II	T24F1.2					12390861	12391031	IV	F28D1.7																																					7805915	7807472
20271823	20272858	V	Y113G7B.16					13506678	13506931	IV	Y45F10A.4																																					6022987	6023242
5908326	5909213	II	F59G1.3					9000433	9000882	III	F59B2.5																																					7025595	7026246
12652790	12653220	I	H28O16.1					14306905	14306997	X	C11H1.2																																					11435540	11435918
5817183	5817820	I	C32F10.5					5864228	5864470	I	F33D11.12																																					8283768	8284440
9746194	9746346	III	T05G5.10					13116580	13116981	V	B0365.1																																					14351696	14352526
10748578	10749056	III	K01G5.5					8353698	8353927	III	R05D3.7																																					9959215	9959361
654066	654202	IV	K11H12.2					121245	121680	V	Y38C9A.2																																					9239983	9240492
5849307	5849429	IV	C06E7.1					12052973	12054625	IV	K08E4.1																																					9459951	9460439
6277681	6278090	IV	T13A10.11					11302942	11303192	II	T24F1.2																																					13616269	13616732
14555924	14556505	I	Y105E8A.23					11502031	11502123	III	Y66D12A.22																																					183690	183901
3581395	3582075	V	T22F3.3					5817183	5817820	I	C32F10.5																																					8020606	8021324
9068458	9068799	I	W06D4.6					9746194	9746346	III	T05G5.10																																					8019985	8020504
130191	130834	V	W03F9.10					13240120	13240374	IV	JC8.3																																					7411343	7412745
4186124	4186595	III	R74.1					10748578	10749056	III	K01G5.5																																					3941003	3941169
12180868	12181227	V	ZK863.3					11828651	11828932	V	D2023.6																																					7508743	7509125
8328173	8328449	II	C26D10.2					8981095	8982644	I	F32H2.5																																					12424916	12425041
10921573	10923583	IV	ZK593.4					4745045	4745230	IV	E04A4.5																																					10436459	10436607
4613280	4613674	I	C44E4.1					6241274	6241701	X	C14F11.1																																					8421279	8421539
5450691	5451210	III	F48E8.5					3510295	3510723	I	Y47G6A.18																																					6550497	6550825
7805915	7807472	V	ZK742.1					3867925	3868249	I	T03F1.3
6022987	6023242	I	B0025.2					9068458	9068799	I	W06D4.6
10728742	10729450	III	W09D10.2					9524246	9525009	III	ZK1098.1
10727927	10728124	III	W09D10.2					128576	129353	V	W03F9.10
10725224	10726066	III	W09D10.2					4186124	4186595	III	R74.1
16851500	16851656	IV	Y116A8A.9					7090930	7091109	I	F22D6.4
7496610	7497027	III	C07H6.5					13389731	13389925	III	T03F6.3
9228044	9228171	III	T23G5.1					9235186	9235417	III	T23G5.2
3068574	3068735	III	H06I04.4					7552559	7552863	IV	F49E8.5
3068566	3068735	III	H06I04.4					5175499	5175828	IV	W03F8.5
8029137	8029311	III	F44B9.8					4613280	4613674	I	C44E4.1
7025595	7026246	III	F11H8.4					7767964	7768649	III	ZK686.3
8283768	8284440	II	K01C8.10					5450691	5451210	III	F48E8.5
14351696	14352526	V	Y49A3A.2					7805915	7807472	V	ZK742.1
9239983	9240492	I	F36H2.1					6022987	6023242	I	B0025.2
9459951	9460439	IV	F38E11.5					6025219	6025504	I	B0025.2
9140118	9140321	I	ZK858.6					16851500	16851656	IV	Y116A8A.9
3694540	3695084	I	H26D21.2					9228044	9228171	III	T23G5.1
3758687	3758900	V	Y39H10A.7					7252872	7253012	II	F32A5.7
14060138	14060202	II	W01G7.3					8029137	8029311	III	F44B9.8
10436459	10436607	I	Y106G6H.3					157019	157286	V	W03F9.5
11875241	11875577	II	K12D12.1					8283768	8284440	II	K01C8.10
7038594	7040944	II	ZK1127.7					9959215	9959361	X	ZC506.1
								9140118	9140321	I	ZK858.6
								3694540	3695084	I	H26D21.2
								3758966	3759221	V	Y39H10A.7
								3758687	3758900	V	Y39H10A.7
								11311071	11311197	IV	B0035.1
								14060138	14060202	II	W01G7.3
								11023289	11023766	II	F33A8.1
								11022859	11023239	II	F33A8.1
								12280124	12281451	IV	C42C1.11
								10436459	10436607	I	Y106G6H.3
								11875241	11875577	II	K12D12.1
								16965168	16965277	V	Y102A5C.18
[truncated: 27 more columns]

## Sheet: worm_low_included
N2 adult gonad RZLI				4 cell stage embryo tissue DSN				4 cell stage embryo tissue RZ-56				NSM neurons DMM 389_L1				NSML_NSMR neurons DMM386_L1				NSML_NSMR neurons DMM387_L1				all neurons DMM391_L1				all neurons DMM383_L1				motor neurons DMM408_L2				motor neurons DMM415_L2				motor neurons DMM414_L2				embryonic Z1/Z4 cells DMM239				pharyngeal muscle tissue
start	end	seqname	gene_id	start	end	seqname	gene_id	start	end	seqname	gene_id	start	end	seqname	gene_id	start	end	seqname	gene_id	start	end	seqname	gene_id	start	end	seqname	gene_id	start	end	seqname	gene_id	start	end	seqname	gene_id	start	end	seqname	gene_id	start	end	seqname	gene_id	start	end	seqname	gene_id	start	end
12507002	12507777	X	H20J18.1	12507002	12507777	X	H20J18.1	12507002	12507777	X	H20J18.1	11152732	11153033	IV	C08F8.2	11152413	11152502	IV	C08F8.2	11578187	11578347	X	H05G16.1	11152732	11153033	IV	C08F8.2	12370538	12371311	III	Y49E10.1	3166928	3167292	III	R148.5	4505815	4505891	V	T28F12.2	6046529	6046872	II	R12C12.6	794565	794664	III	B0412.4	4103993	4104382
11577893	11578136	X	H05G16.1	11578187	11578347	X	H05G16.1	6046529	6046872	II	R12C12.6	11577893	11578136	X	H05G16.1	11152732	11153033	IV	C08F8.2	6046529	6046872	II	R12C12.6	8295487	8296214	I	T01G9.5	11340301	11340438	X	ZK455.1	4103993	4104382	IV	C35B1.1	6607392	6607718	III	F20H11.3	11301498	11302106	II	T24F1.1	7768874	7769291	I	H15N14.2	14010445	14010790
11578187	11578347	X	H05G16.1	4103993	4104382	IV	C35B1.1	7529766	7529911	III	C07H6.7	8295487	8296214	I	T01G9.5	14643872	14644180	V	C54G10.2	7695513	7695825	IV	F33D4.2	10802958	10803594	V	D1054.13	15003644	15003770	X	F20D1.9	7695513	7695825	IV	F33D4.2	14468638	14468777	I	Y105E8A.16	13225338	13225487	III	Y43F4A.1	10765199	10765272	I	R13H8.1	9623746	9623969
6046529	6046872	II	R12C12.6	6046529	6046872	II	R12C12.6	3804782	3805095	I	C32E8.10	10802958	10803594	V	D1054.13	10802958	10803594	V	D1054.13	4697198	4697905	II	F10G7.8	11334345	11335346	IV	F54E12.2	12734239	12735376	II	Y46G5A.4	7206747	7208907	V	C13F10.4	4820898	4821938	V	C37H5.6	7475341	7475722	IV	F55G1.5	14624019	14624136	I	Y105E8B.1	14798318	14798705
6791310	6791438	IV	C17H12.14	7240437	7240683	I	R06C7.3	3804019	3804294	I	C32E8.10	20103176	20103402	V	Y113G7A.3	633894	634800	I	Y65B4A.6	13868791	13869194	I	W04A8.7	7206747	7208907	V	C13F10.4	13127094	13128542	V	B0365.3	4958995	4959330	III	C27F2.4	11633529	11633650	I	W04G5.2	4283266	4283576	IV	F15E6.6	2927943	2928087	IV	Y54G2A.23	10158079	10158949
14010445	14010790	V	F58E10.3	6791310	6791438	IV	C17H12.14	14798318	14798705	IV	Y57G11C.13	14010837	14011734	V	F58E10.3	6936511	6936677	III	F57B9.4	6443912	6444447	I	T23H2.3	5867077	5867748	I	F33D11.10	15010622	15011187	I	F33H2.5	12375862	12376125	III	Y49E10.3	12046797	12047111	V	F10C2.5	10765199	10765272	I	R13H8.1	6607766	6607915	III	F20H11.3	20268729	20269349
6046036	6046109	X	C09B8.7	14010837	14011734	V	F58E10.3	7818275	7818658	X	R03G5.2	7046902	7048241	II	ZK1127.9	11928147	11928897	V	F58H1.1	2319335	2320703	I	Y39G10AR.14	6930551	6930970	III	F57B9.6	10337027	10337166	V	K07C5.1	8081314	8082262	X	K07E3.4	8927857	8927974	II	T21B10.7	11110591	11110860	IV	T05E11.1	10327463	10327908	III	T07C4.9	3868426	3868561
7529766	7529911	III	C07H6.7	6046160	6046727	X	C09B8.7	10149691	10149834	X	F09B9.2	8798452	8798582	III	F54F2.2	11340301	11340438	X	ZK455.1	11301498	11302106	II	T24F1.1	6454975	6455551	III	T26A5.5	4389692	4391500	I	T21E12.4	8082628	8083084	X	K07E3.4	9935500	9935875	II	C05C10.3	8304390	8306399	IV	F35H10.4	12920454	12921082	V	F54F3.3	5692400	5692485
4958995	4959330	III	C27F2.4	6046036	6046109	X	C09B8.7	10499056	10499541	IV	C02F4.2	6443912	6444447	I	T23H2.3	7828473	7828973	IV	C06A6.4	11913882	11914307	II	ZK930.1	1410519	1410869	II	Y51H7C.9	12905004	12905447	I	Y18D10A.17	8069451	8069922	III	K12H4.1	920963	921638	III	F23H11.8	10327463	10327908	III	T07C4.9	5875005	5875756	III	F01F1.12	11081941	11082114
14798318	14798705	IV	Y57G11C.13	7046902	7048241	II	ZK1127.9	12375862	12376125	III	Y49E10.3	6930551	6930970	III	F57B9.6	20268729	20269349	V	Y113G7B.17	11292775	11293106	II	C47G2.4	7775500	7776154	X	ZK154.3	4889737	4890017	II	R05F9.6	12491132	12491763	IV	T04A11.6	7698008	7698162	II	B0495.5	6554232	6554403	IV	C43G2.1	702252	703988	I	Y18H1A.3	12871622	12872203
5593861	5594104	X	F14D12.2	7529766	7529911	III	C07H6.7	10261803	10261947	V	Y22F5A.3	6936511	6936677	III	F57B9.4	18879018	18879496	V	Y80D3A.2	19948567	19948737	V	Y60A3A.9	11341585	11341873	X	ZK455.1	7703346	7704781	II	B0495.7	14760306	14760790	II	Y54E2A.4	11282797	11282884	III	Y47D3A.23	15012089	15012708	I	F33H2.5	3178163	3178397	X	F56E3.3	12868290	12868668
10028587	10028766	X	F42G10.2	8798778	8799033	III	F54F2.2	794565	794664	III	B0412.4	10244486	10245260	IV	F01G10.1	4505063	4505218	I	T01A4.1	8138951	8139926	II	C41C4.8	7152188	7152524	V	F10D2.9	12292998	12293328	I	F56H6.5	1877187	1877820	IV	F55A8.2	14427057	14427161	I	Y105E8A.10	17478363	17478610	IV	F11E6.1	11548736	11548968	X	C35C5.4	14624019	14624136
4391391	4391510	X	R160.1	9623746	9623969	III	F58A4.7	13225535	13225632	III	Y43F4A.1	1872399	1872920	V	T10B5.5	10250454	10250651	V	C12D8.10	13313784	13314821	II	Y48C3A.7	5102073	5102408	I	Y110A7A.12	183690	183901	V	Y108G3AL.1	10249352	10250364	II	F54B3.3	14060138	14060202	II	W01G7.3	10419574	10419678	III	M03C11.5	12016319	12016646	V	F57F5.5	5779885	5780196
4389882	4390064	X	R160.1	9623752	9623969	III	F58A4.7	10158079	10158949	II	F33H1.1	1873478	1874188	V	T10B5.5	11027695	11028756	V	C13G3.3	19682689	19683129	V	Y43F8C.12	386485	386954	V	ZK6.7	1673394	1673537	II	F58E1.6	3145036	3145497	I	K09H9.6					6465510	6465684	III	T26A5.3	3399885	3400070	IV	C04C3.3	5378825	5379200
6099453	6100076	V	Y38A10A.5	3804782	3805095	I	C32E8.10	4509865	4510134	V	T28F12.2	11913882	11914307	II	ZK930.1	6607766	6607915	III	F20H11.3	18881522	18881899	V	Y80D3A.2	15120401	15120840	II	Y53F4B.22					6553277	6553598	IV	C43G2.1					3797336	3797885	IV	M02B7.3	6889375	6889569	II	C44B7.10	9309116	9309427
10149691	10149834	X	F09B9.2	3804019	3804294	I	C32E8.10	20268729	20269349	V	Y113G7B.17	18856053	18856538	V	Y80D3A.1	8246553	8246791	III	C02F5.3	15003644	15003770	X	F20D1.9	14411550	14411745	IV	F55B11.1					15010009	15010574	I	F33H2.5					9959734	9960698	III	R10E12.1	14950017	14950400	I	ZK909.2	1263252	1263452
11858598	11858807	IV	F38H4.9	6289005	6289582	II	F13H8.7	3868426	3868561	III	F13B10.2	12971139	12971526	III	Y39E4A.3	8113432	8114544	II	C41C4.4	10772949	10773110	I	R13H8.1	3337557	3338295	IV	F42A6.7					14653115	14654403	I	Y105E8B.3					6971260	6971428	III	F31E3.5	10152316	10153051	IV	T14G10.5	10562027	10562854
10499056	10499541	IV	C02F4.2	14798318	14798705	IV	Y57G11C.13	3868610	3869050	III	F13B10.2	19192436	19192678	V	Y39B6A.2	14468638	14468777	I	Y105E8A.16	12734239	12735376	II	Y46G5A.4	9618956	9619539	I	K07A1.12					11594641	11595344	II	F07A11.2					5274310	5274555	V	B0238.10	17378140	17378720	IV	C30H6.6	4952291	4952614
10261803	10261947	V	Y22F5A.3	5593489	5593609	X	F14D12.2	6707557	6708007	V	W02F12.5	12375479	12376125	III	Y49E10.3	6721647	6721802	X	K11G12.4	12729400	12729560	II	Y46G5A.4	14760306	14760790	II	Y54E2A.4					8907514	8907723	III	ZK637.8					1937672	1938091	III	F53A3.4	11612396	11612655	II	F07A11.5	4569585	4569901
794565	794664	III	B0412.4	7818275	7818658	X	R03G5.2	8069451	8069922	III	K12H4.1	12370538	12371311	III	Y49E10.1	15606052	15606296	X	K09A9.2	20241229	20242194	V	Y113G7B.23	4299679	4300218	X	C52B9.8					11991301	11992023	V	C52E4.6					3553263	3553514	IV	B0212.5	8066393	8066962	II	T05H10.6	6250260	6251087
13225535	13225632	III	Y43F4A.1	10028587	10028766	X	F42G10.2	12717755	12718182	II	Y46G5A.1	8138951	8139926	II	C41C4.8	12606936	12607441	IV	Y55D9A.1	10249352	10250364	II	F54B3.3	10250454	10250651	V	C12D8.10					16768132	16768410	X	C10E2.6					10907681	10908061	III	M142.1	10907681	10908061	III	M142.1	5875005	5875756
10159267	10159608	II	F33H1.1	10898179	10898506	X	F47B10.1	10545578	10546265	II	R166.5	9754915	9755171	I	F26E4.1	8135194	8135424	II	C41C4.7	2927943	2928087	IV	Y54G2A.23	10229623	10229776	I	Y106G6E.6					9707174	9708604	III	C07A9.3					13109545	13109698	III	Y39E4B.7	5469022	5469271	X	C25F6.3	4646442	4646704
10158079	10158949	II	F33H1.1	11301498	11302106	II	T24F1.1	10684225	10684688	V	F29F11.6	9755725	9755889	I	F26E4.1	10419574	10419678	III	M03C11.5	5649943	5650325	IV	B0547.1	361326	361858	IV	Y66H1B.2					5132522	5132668	III	F21H11.3					10809474	10809935	III	K11D9.1	601149	601378	I	F56A6.2	11120611	11121628
4509865	4510134	V	T28F12.2	11292775	11293106	II	C47G2.4	4191679	4192507	X	F20B6.2	11341585	11341873	X	ZK455.1	6018084	6018187	V	F29G9.3	487768	487952	II	W07E6.4	16362953	16363147	V	W08G11.4					4601073	4601314	III	F35G12.6					10809986	10810297	III	K11D9.1	4978330	4978603	III	C27F2.2	10331102	10331242
8085414	8085792	X	K07E3.3	4391391	4391510	X	R160.1	6215539	6216218	V	W06H8.1	4505815	4505891	V	T28F12.2	4952291	4952614	I	F28B3.7	361326	361858	IV	Y66H1B.2	4820898	4821938	V	C37H5.6					8927857	8927974	II	T21B10.7					12656296	12656504	III	Y111B2A.15	1294353	1294729	IV	Y104H12BR.1	11820841	11821457
20268729	20269349	V	Y113G7B.17	4389882	4390064	X	R160.1	5869465	5869616	X	F49E10.5	8085414	8085792	X	K07E3.3	4569585	4569901	V	Y61A9LA.8	11027695	11028756	V	C13G3.3	6371945	6372239	II	K10B2.1					6068396	6068866	III	C05D10.2					1291666	1292263	V	F16B3.1	2221120	2221571	II	F54A3.4	12479721	12480042
3868426	3868561	III	F13B10.2	10149691	10149834	X	F09B9.2	4283266	4283576	IV	F15E6.6	8081314	8082262	X	K07E3.4	9779496	9779770	III	R10E11.4	12996554	12996953	I	CC4.3	6880589	6881000	I	T21G5.5					12992098	12992208	X	F11C1.5					1305954	1306364	IV	F53H1.1	12781623	12781941	IV	ZK897.1	10439129	10439503
3868610	3869050	III	F13B10.2	11858598	11858807	IV	F38H4.9	5692400	5692485	III	B0336.6	20268729	20269349	V	Y113G7B.17	1473917	1474203	III	Y82E9BR.18	8246553	8246791	III	C02F5.3	12606936	12607441	IV	Y55D9A.1					5481988	5482294	X	C25F6.2					306291	306609	I	C53D5.5	9935254	9935451	II	C05C10.3	4389884	4390033
6707557	6708007	V	W02F12.5	10499056	10499541	IV	C02F4.2	11081941	11082114	IV	M7.1	3868426	3868561	III	F13B10.2	11678828	11679451	I	F11A6.1	12809108	12809212	X	T22H6.6	4952291	4952614	I	F28B3.7					4252063	4252476	IV	F36A4.7					9819448	9819835	IV	W08D2.5	4401307	4401564	I	T21E12.4	9037850	9038123
8069451	8069922	III	K12H4.1	13313784	13314821	II	Y48C3A.7	9618956	9619539	I	K07A1.12	3868610	3869050	III	F13B10.2	4570230	4570418	III	F35G12.2	14468638	14468777	I	Y105E8A.16	10417349	10418283	X	ZC504.3					5947313	5947620	III	F25B5.6					3126123	3126514	IV	Y67D8C.10	10667854	10668688	IV	K08C7.3	7071550	7072131
10684225	10684688	V	F29F11.6	10261803	10261947	V	Y22F5A.3	14624019	14624136	I	Y105E8B.1	6707557	6708007	V	W02F12.5	9792020	9792387	V	F46B6.8	10356857	10357306	III	T07C4.1	11594641	11595342	II	F07A11.2					9579133	9579236	II	F35H8.5					14669421	14669541	I	Y105E8B.8	5128344	5129609	I	Y110A7A.8	1621418	1621810
5869465	5869616	X	F49E10.5	794565	794664	III	B0412.4	14622999	14623137	I	Y105E8B.1	9851879	9852148	III	K11H3.3	5078533	5078661	III	F54D8.3	11142685	11145029	III	Y47D3A.29	10182112	10182276	V	ZK856.1					7941180	7941383	X	C14F5.3					2109776	2109914	X	F53B1.2	13022377	13022617	I	ZK256.1	10809986	10810297
10772949	10773110	I	R13H8.1	9754915	9755171	I	F26E4.1	5779885	5780196	X	C54H2.5	19682689	19683129	V	Y43F8C.12	6889375	6889569	II	C44B7.10	4498319	4498682	IV	ZK180.1	8907514	8907723	III	ZK637.8					4915657	4915915	III	F26F4.10					9547295	9547574	III	ZK1098.10	8272063	8272283	II	K01C8.3	5208918	5209436
11110591	11110860	IV	T05E11.1	9755725	9755889	I	F26E4.1	1806010	1806221	III	Y39A3CL.2	74625	74808	I	Y48G1C.2	1043136	1043450	III	BE0003N10.1	14172473	14172673	X	C37E2.1	11612396	11612655	II	F07A11.5					8654181	8655601	II	D2085.1					4218054	4218653	III	F43C1.2	12587466	12587915	IV	K08E7.7	10208552	10209130
5779885	5780196	X	C54H2.5	13225338	13225487	III	Y43F4A.1	12729400	12729560	II	Y46G5A.4	76949	77153	I	Y48G1C.2	9885709	9885956	IV	F32B6.2	11235851	11235999	II	T06D8.6	9508669	9509024	III	F55H2.2					8652900	8653430	II	D2085.1					7813450	7813725	IV	C33H5.18	10467304	10467425	II	ZK673.7	12278375	12278929
1806010	1806221	III	Y39A3CL.2	13225535	13225632	III	Y43F4A.1	10228948	10229354	I	Y106G6E.6	18886702	18886980	V	Y80D3A.2	1833453	1833724	I	C53H9.2	12606936	12607441	IV	Y55D9A.1	14153169	14153859	II	Y48B6A.1					8652467	8652848	II	D2085.1					11040182	11040688	II	F33A8.3	14368469	14368847	I	Y105E8A.4	13624928	13625299
20247093	20247718	V	Y113G7B.23	6052974	6053362	II	R12C12.1	10230267	10230415	I	Y106G6E.6	18879018	18879496	V	Y80D3A.2	4753544	4753806	III	B0393.1	11954002	11954665	IV	ZK829.4	59888	60037	X	Y73B3A.18					13624928	13625299	V	F53F4.10					11600246	11600395	I	C17D12.2	297271	297891	III	Y50D7A.7	2596680	2596921
12848525	12849854	X	T14G8.1	14122979	14123782	V	H39E23.1	2927943	2928087	IV	Y54G2A.23	18872597	18872937	V	Y80D3A.2	9471816	9472058	III	B0464.4	10381840	10382495	IV	R11A8.7	5287454	5287636	I	C01G8.5					9510468	9510668	X	ZK899.8					9642765	9643493	I	T05F1.8	11283324	11283526	III	Y47D3A.23	2220684	2221075
14149525	14149722	X	F28H6.1	10158079	10158949	II	F33H1.1	5649943	5650325	IV	B0547.1	3576857	3577146	III	C48D5.1	9707174	9708604	III	C07A9.3	436482	436967	IV	Y66H1A.6	14407330	14408026	I	Y105E8A.9					961837	961915	X	C44C1.3					11442309	11442679	IV	C10C6.1	13116580	13116981	V	B0365.1	8491390	8491485
14150496	14150624	X	F28H6.1	11340728	11341536	X	ZK455.1	11027695	11028756	V	C13G3.3	15120401	15120840	II	Y53F4B.22	1198547	1199144	I	Y48G8AL.5	10104463	10104658	IV	C04G2.6	3008736	3008860	I	Y54E10BL.6					327677	328427	V	Y39D8C.1					9097175	9097822	II	C07H4.2	15836327	15836749	X	F59F4.1	7915851	7916723
5649943	5650325	IV	B0547.1	4509865	4510134	V	T28F12.2	16362953	16363147	V	W08G11.4	8400029	8400377	III	ZK353.6	6441301	6441638	III	C05D11.11	1473917	1474203	III	Y82E9BR.18	6595567	6596431	III	F20H11.2					9728347	9728848	V	F40F9.6					2829935	2830084	III	Y71H2AM.1	11490278	11491237	II	B0334.3	11181263	11181683
11027695	11028756	V	C13G3.3	3868426	3868561	III	F13B10.2	16364031	16364321	V	W08G11.4	5869465	5869616	X	F49E10.5	4601073	4601314	III	F35G12.6	1470519	1471344	III	Y82E9BR.18	1305954	1306364	IV	F53H1.1					11247919	11248955	III	Y47D3A.16					923403	924044	III	F23H11.8	8560037	8560189	II	F54C9.1	5429043	5429339
16364031	16364321	V	W08G11.4	3868610	3869050	III	F13B10.2	11604841	11605213	X	F52D10.3	12117331	12117665	IV	M18.5	3553263	3553514	IV	B0212.5	6011734	6012304	III	ZK328.2	10337027	10337166	V	K07C5.1					9819192	9819403	IV	W08D2.5					17201462	17201983	IV	C52D10.12	5849307	5849429	IV	C06E7.1	11040182	11040688
11604841	11605213	X	F52D10.3	6707557	6708007	V	W02F12.5	11436227	11437411	II	VW02B12L.1	3359161	3360067	III	F45H7.2	9037035	9037610	II	F37B12.2	5382627	5382985	II	F09E5.1	1294353	1294729	IV	Y104H12BR.1					7539261	7539392	II	ZK1290.4					8272437	8272620	II	K01C8.3	14555924	14556505	I	Y105E8A.23	1699658	1700012
11820968	11821261	IV	M117.2	8069451	8069922	III	K12H4.1	8304390	8306399	IV	F35H10.4	9617462	9617902	I	K07A1.11	8927857	8927974	II	T21B10.7	10182112	10182276	V	ZK856.1	14820990	14821798	X	T04C10.1					805603	805883	I	ZC123.3					1784893	1785385	I	Y71G12B.8	9235186	9235417	III	T23G5.2	3972521	3972899
13641789	13642140	I	W09C5.5	16799973	16800441	X	T01C8.1	12996554	12996953	I	CC4.3	573134	573313	IV	F56A11.1	7071550	7072143	II	T02G5.9	8907514	8907723	III	ZK637.8	13780764	13781729	IV	Y45F10D.3					10516309	10516431	X	F14F3.1					13300753	13301046	III	Y43F4B.5	8283768	8284440	II	K01C8.10	6394746	6394938
5968813	5968888	I	B0207.12	12717755	12718182	II	Y46G5A.1	5968813	5968888	I	B0207.12	577536	579650	IV	F56A11.1	7163642	7164248	IV	C42D4.8	9685384	9685794	II	ZK1320.9	8682927	8683243	III	B0523.5					16947243	16947346	IV	Y116A8C.12					6896372	6896682	II	C44B7.11	14352808	14353036	V	Y49A3A.2	5775872	5776440
13800825	13801012	X	ZK1086.1	10545578	10546265	II	R166.5	12799446	12799742	X	T22H6.6	576288	576408	IV	F56A11.1	13444942	13445425	III	Y76A2A.2	1041761	1042095	III	BE0003N10.1	6815557	6815811	I	K02F2.3					2701819	2701948	IV	Y94H6A.5					14723525	14723734	II	C09F9.3					8225378	8225457
2719107	2719280	II	T05A8.4	18881522	18881899	V	Y80D3A.2	2719107	2719280	II	T05A8.4	5779885	5780196	X	C54H2.5	1292314	1292488	V	F16B3.1	10153256	10154390	IV	T14G10.5	6816707	6816875	I	K02F2.3					10452973	10453203	V	Y32F6A.5					2199648	2199880	II	Y59C2A.2					2942960	2943590
14468638	14468777	I	Y105E8A.16	18872597	18872937	V	Y80D3A.2	8719443	8719835	V	ZC196.7	20244207	20244627	V	Y113G7B.23	13294224	13295705	I	M01E5.5	9885709	9885956	IV	F32B6.2	12488859	12489131	I	T27F6.5					3544406	3544619	I	Y47G6A.20					10434785	10434915	I	Y106G6H.2					14823419	14823650
8719443	8719835	V	ZC196.7	4831461	4831854	IV	H06H21.10	15606052	15606296	X	K09A9.2	8458008	8458865	II	F22B5.7	1304386	1304586	IV	F53H1.1	1937672	1938091	III	F53A3.4	15045662	15046116	I	F31C3.3					12488859	12489131	I	T27F6.5					11490278	11491237	II	B0334.3					10434967	10435229
15606052	15606296	X	K09A9.2	10684225	10684688	V	F29F11.6	12540576	12540851	III	Y111B2A.8	10400417	10401188	X	F46F6.2	12319177	12319428	X	F17A2.5	9707174	9708604	III	C07A9.3	7101767	7102228	II	F10E7.8					11181263	11181683	IV	R07H5.2					20271823	20272858	V	Y113G7B.16					121245	121680
9309116	9309427	I	F26H9.6	4191679	4192507	X	F20B6.2	1263759	1263879	V	C39F7.4	5649943	5650325	IV	B0547.1	11037817	11038223	V	C45B11.1	1198547	1199144	I	Y48G8AL.5	6447771	6448015	X	K10C2.4					14669421	14669541	I	Y105E8B.8					13352515	13353461	III	F53A2.8					9996102	9996592
1263252	1263452	V	C39F7.4	15120401	15120840	II	Y53F4B.22	1263252	1263452	V	C39F7.4	7222668	7222898	III	R151.6	13624928	13625299	V	F53F4.10	7082655	7083350	V	VC5.4	4974907	4975053	IV	Y9C9A.16					11531568	11531932	III	Y66D12A.15					8981095	8982644	I	F32H2.5					654066	654202
4458385	4458564	X	F02E8.3	6215539	6216218	V	W06H8.1	4512543	4512779	IV	ZK180.4	485862	486231	II	W07E6.4	13780764	13781729	IV	Y45F10D.3	4598422	4598562	III	F10F2.1	4389692	4391500	I	T21E12.4					11600246	11600395	I	C17D12.2					12144875	12145087	V	C27A7.4					16807730	16807876
14172130	14172341	X	C37E2.1	5869465	5869616	X	F49E10.5	12606936	12607441	IV	Y55D9A.1	487768	487952	II	W07E6.4	9350950	9351174	II	F42A8.2	14612830	14613122	X	F54E4.1	1748018	1748316	IV	Y41D4A.4					14301174	14301818	II	Y54G11A.5					12180182	12180818	V	ZK863.3					6241274	6241822
12606936	12607441	IV	Y55D9A.1	6725297	6725477	X	K11G12.5	8135194	8135424	II	C41C4.7	4204832	4205322	III	R74.7	237749	238011	III	Y50D7A.4	13393327	13393590	II	Y48C3A.14	8033208	8033868	V	ZC513.4					13541898	13542169	III	Y76A2B.3					7808104	7808344	V	ZK742.1					3582451	3582672
2146034	2146177	IV	C54E4.2	3337557	3338295	IV	F42A6.7	2146034	2146177	IV	C54E4.2	6607392	6607718	III	F20H11.3	8682927	8683243	III	B0523.5	59888	60037	X	Y73B3A.18	5111019	5111259	III	F21H11.2					13540792	13541184	III	Y76A2B.3					10725224	10726066	III	W09D10.2					16381101	16381564
8020676	8020771	X	C34D10.2	7768363	7768812	I	H15N14.2	8022727	8022862	X	C34D10.2	8907778	8909032	III	ZK637.8	5628069	5628185	I	F46F11.1	13518147	13520059	III	Y76A2B.1	11919660	11919944	III	Y56A3A.20					12786051	12786513	X	T22H6.2					8561690	8562279	X	D2021.1					11859263	11859436
8022727	8022862	X	C34D10.2	10772949	10773110	I	R13H8.1	10562027	10562854	II	C06A1.1	2574677	2574994	III	Y54F10AR.1	5631994	5632235	I	F46F11.1	2702905	2703872	V	Y45G12B.1	4408639	4409106	III	R07E5.1					14596195	14596674	V	R11H6.1					3643192	3643459	I	T28F2.5					7496610	7497027
10562027	10562854	II	C06A1.1	5692400	5692485	III	B0336.6	4952291	4952614	I	F28B3.7	900920	901223	III	F23H11.3	9626988	9628379	IV	W09C2.3	1933690	1934062	IV	F52C12.4	10766053	10766308	V	F28H7.10					5087837	5089428	II	C04G6.3					9239983	9240492	I	F36H2.1					13616269	13616732
4952291	4952614	I	F28B3.7	11081941	11082114	IV	M7.1	5143874	5143966	I	Y110A7A.3	11328478	11328946	III	T28D6.6	7539261	7539392	II	ZK1290.4	5469839	5470011	X	C25F6.3	5128344	5129609	I	Y110A7A.8					11698745	11699659	II	VF13D12L.1					3130476	3130812	V	F02C9.3					2239456	2239658
4569585	4569901	V	Y61A9LA.8	11081788	11081893	IV	M7.1	4898925	4899201	I	F21F3.5	8113432	8114544	II	C41C4.4	11306693	11307064	V	T03F7.1	12992098	12992208	X	F11C1.5	4890065	4890950	II	R05F9.6					10473076	10473537	III	D2045.6					7935418	7936118	III	C29E4.3					10864891	10865480
5143874	5143966	I	Y110A7A.3	5592488	5592704	III	F56D2.1	4128984	4129292	II	T08H4.3	10756605	10757337	III	K01G5.1	7787593	7787843	II	C06A8.9	7070924	7071501	II	T02G5.9	10099154	10099711	X	W07E11.1					11821975	11822181	V	D2023.2
4898925	4899201	I	F21F3.5	12871622	12872203	II	Y46G5A.31	14347840	14347997	II	Y54G11A.10	10881784	10883215	I	T27C10.6	12782414	12782733	IV	ZK897.1	12937544	12937973	III	Y37D8A.22	8599907	8600473	I	R05D11.4					4696448	4696563	III	T04A8.7
4128984	4129292	II	T08H4.3	14624019	14624136	I	Y105E8B.1	6250260	6251087	III	T12A2.2	8727870	8728121	I	C36B1.4	7092214	7092765	I	F22D6.5	1620046	1620354	III	Y22D7AL.5	10370579	10370839	IV	R11A8.6					3877347	3878003	I	C50F2.3
6250260	6251087	III	T12A2.2	14622999	14623137	I	Y105E8B.1	1470519	1471344	III	Y82E9BR.18	8719443	8719835	V	ZC196.7	2701819	2701948	IV	Y94H6A.5	13444942	13445425	III	Y76A2A.2	17295953	17296254	IV	T28F3.5					13506678	13506931	IV	Y45F10A.4
11677831	11678231	I	F11A6.1	1806010	1806221	III	Y39A3CL.2	6743202	6743949	I	W02D3.9	13128595	13129665	V	B0365.3	7551224	7551492	II	ZK1290.2	10121288	10121819	III	ZK1128.5	13300753	13301046	III	Y43F4B.5					7698008	7698162	II	B0495.5
6743202	6743949	I	W02D3.9	4505063	4505218	I	T01A4.1	13564149	13564624	III	T05D4.1	10327463	10327908	III	T07C4.9	2899700	2900705	I	Y71F9AL.17	6596513	6597214	III	F20H11.2	6956671	6957586	III	F57B9.2					296274	296844	III	Y50D7A.7
4651731	4651955	III	T23F11.1	20247093	20247718	V	Y113G7B.23	10170484	10170942	V	C51E3.7	6372791	6373231	II	K10B2.1	10791808	10792234	I	F55A3.3	14559890	14560005	II	C04H5.6	2942960	2943590	X	Y71H10A.1					381424	381602	IV	Y66H1B.4
10170484	10170942	V	C51E3.7	10250454	10250651	V	C12D8.10	3178163	3178397	X	F56E3.3	5595194	5595351	V	CD4.2	8023970	8024069	I	C54G4.8	10207278	10208499	III	T20G5.1	11920138	11920599	I	R06C1.2					8090066	8090194	II	K02C4.4
4381547	4381668	X	R160.7	14149525	14149722	X	F28H6.1	3176684	3177289	X	F56E3.3	3610561	3611229	IV	ZC416.6	2110185	2110335	X	F53B1.2	12774870	12775252	III	ZC482.1	10454447	10455636	III	D2045.2					2068509	2068746	X	F49H12.6
4646442	4646704	I	B0041.4	10400417	10401188	X	F46F6.2	5566634	5566817	III	F09F7.2	14172473	14172673	X	C37E2.1	7016419	7016506	III	F11H8.2	12258770	12259324	II	Y57A10A.10	13241730	13242117	IV	JC8.6					6261943	6264005	V	K08B12.5
11411631	11412473	IV	F22B3.4	14150496	14150624	X	F28H6.1	4646442	4646704	I	B0041.4	6880589	6881000	I	T21G5.5	3410654	3411132	X	C04F6.4	11304550	11304746	III	Y47D3A.26	3878612	3879387	I	C50F2.3					10748578	10749056	III	K01G5.5
8907514	8907723	III	ZK637.8	1877187	1877820	IV	F55A8.2	9381565	9381885	X	E01H11.1	12606936	12607441	IV	Y55D9A.1	10095689	10095961	X	W07E11.1	8652900	8653430	II	D2085.1	9326784	9327316	II	D2013.5					4745045	4745230	IV	E04A4.5
7313189	7313494	IV	F42C5.8	10229623	10229776	I	Y106G6E.6	3399885	3400070	IV	C04C3.3	8135194	8135424	II	C41C4.7	10099154	10099711	X	W07E11.1	12459351	12459492	V	F28C1.2	228630	228871	IV	R02D3.3					9339679	9340475	X	T20B5.1
7313545	7313644	IV	F42C5.8	10228948	10229354	I	Y106G6E.6	3402246	3402627	IV	C04C3.3	42533	43260	II	F23F1.8	10099841	10101102	X	W07E11.1	1294353	1294729	IV	Y104H12BR.1	13195892	13196077	III	Y39E4B.12					4561169	4561526	I	D1007.15
10331102	10331242	I	ZC434.2	10230267	10230415	I	Y106G6E.6	8907514	8907723	III	ZK637.8	2720672	2720992	I	Y71F9B.16	1553518	1553884	I	Y92H12A.2	186368	186475	V	Y108G3AL.7	3801502	3801591	X	F35A5.8					10727927	10728124	III	W09D10.2
11075292	11075438	X	W04G3.5	5649943	5650325	IV	B0547.1	7313189	7313494	IV	F42C5.8	6018084	6018187	V	F29G9.3	513146	513728	I	Y65B4BL.5	9350950	9351174	II	F42A8.2	11490278	11491237	II	B0334.3					7496610	7497027	III	C07H6.5
14950017	14950400	I	ZK909.2	8282142	8282907	II	K01C8.9	7313545	7313644	IV	F42C5.8	5713415	5713834	II	C18A3.5	923403	924044	III	F23H11.8	3730165	3730582	IV	Y37E11AM.1	5553979	5554181	IV	T12E12.1					8561690	8562279	X	D2021.1
3860315	3860486	IV	F28F9.1	361011	361264	IV	Y66H1B.2	6889375	6889569	II	C44B7.10	5713415	5713835	II	C18A3.5	5323677	5323880	V	C10G8.7	11247919	11248955	III	Y47D3A.16	7380549	7381186	III	T20B12.8					9899222	9899882	III	F40F12.5
10498071	10498196	IV	C02F4.2	7642894	7643075	I	F26A3.2	10331102	10331242	I	ZC434.2	10417349	10418283	X	ZC504.3	10370579	10370839	IV	R11A8.6	8590257	8591072	IV	Y59H11AR.2	3867925	3868249	I	T03F1.3					11120294	11121146	V	H19N07.4
12821640	12822216	I	Y18D10A.5	16362953	16363147	V	W08G11.4	11075292	11075438	X	W04G3.5	10381840	10382495	IV	R11A8.7	13013659	13013934	I	ZK256.1	7539261	7539392	II	ZK1290.4	128576	129353	V	W03F9.10					5721689	5722007	I	C04F1.3
9994076	9994237	X	F19C6.1	16364031	16364321	V	W08G11.4	14950017	14950400	I	ZK909.2	9387091	9389017	V	F36D4.3	15222755	15223115	II	Y46E12BL.4	13715009	13715114	V	T01D3.5	2881645	2882339	IV	Y54G2A.17					466043	466243	II	W10D9.4
7824268	7824908	X	R03G5.1	11604841	11605213	X	F52D10.3	14949592	14949801	I	ZK909.2	4032473	4032608	III	T02C12.1	14596195	14596674	V	R11H6.1	3117594	3119653	IV	Y67D8C.10	10550945	10551263	X	F59F5.6					11024008	11024734	IV	F36H1.6
10687055	10687276	II	D2089.4	13641789	13642140	I	W09C5.5	3860315	3860486	IV	F28F9.1	2912072	2912545	X	F52B10.1	2721184	2721563	III	Y71H2AM.11	13020246	13020630	I	ZK256.1	8304108	8304374	I	F52B5.1
10688699	10688791	II	D2089.4	8907778	8909032	III	ZK637.8	4700601	4701902	IV	T22B11.5	4009428	4011552	IV	W02C12.1	5087650	5087783	II	C04G6.3	8354507	8354668	III	R05D3.7	14445753	14446205	V	F23B12.5
10688859	10689153	II	D2089.4	8304390	8306399	IV	F35H10.4	12821640	12822216	I	Y18D10A.5	3685317	3685451	IV	Y37E11AL.7	8272063	8272283	II	K01C8.3	2102708	2102950	III	Y48G9A.8	5174570	5175037	IV	W03F8.5
13492714	13492854	X	F15A2.6	5968813	5968888	I	B0207.12	12820525	12820793	I	Y18D10A.5	9779496	9779770	III	R10E11.4	8271270	8271901	II	K01C8.3	12782414	12782733	IV	ZK897.1	9344986	9345576	IV	T20D3.11
2849686	2849775	X	F58H12.1	10881784	10883215	I	T27C10.6	9994076	9994237	X	F19C6.1	8031143	8031894	I	K04G2.2	17295953	17296254	IV	T28F3.5	2701819	2701948	IV	Y94H6A.5	17976162	17976285	V	Y59A8B.22
5081627	5081805	I	C30F8.2	2719107	2719280	II	T05A8.4	11767599	11768031	V	F55A11.3	14653115	14654403	I	Y105E8B.3	13577597	13577889	I	Y87G2A.8	8491390	8491485	I	D1081.8	6025219	6025504	I	B0025.2
5081208	5081365	I	C30F8.2	14468638	14468777	I	Y105E8A.16	9885149	9885436	IV	F32B6.2	5079247	5079524	III	F54D8.3	11819540	11820300	V	D2023.2	8491881	8492080	I	D1081.8	11474530	11474726	IV	C10C6.6
5081850	5082021	I	C30F8.2	8719443	8719835	V	ZC196.7	11820841	11821457	V	D2023.2	13564149	13564624	III	T05D4.1	12357385	12358001	IV	ZC518.2	7551224	7551492	II	ZK1290.2	13608899	13609344	I	Y6B3A.1
9006981	9007431	II	F44G4.8	13128595	13129665	V	B0365.3	10687055	10687276	II	D2089.4	5876094	5876175	III	F01F1.12	14823419	14823650	I	Y54E5B.4	4233073	4233235	I	C43E11.6	13622092	13622587	I	Y6B3A.1
8536892	8537197	IV	C09G4.2	1391115	1391298	I	Y92H12BM.1	10688699	10688791	II	D2089.4	6010627	6011680	III	ZK328.2	8166719	8168135	III	C50C3.6	12488859	12489131	I	T27F6.5	12280124	12281451	IV	C42C1.11
11376158	11376334	V	F55C10.1	15606052	15606296	X	K09A9.2	10688859	10689153	II	D2089.4	5680010	5680538	V	F25B4.5	8168367	8169368	III	C50C3.6	15042949	15043140	I	F31C3.3	863033	863268	III	Y6D11A.2
10907681	10908061	III	M142.1	1263759	1263879	V	C39F7.4	13492714	13492854	X	F15A2.6	10182112	10182276	V	ZK856.1	10454447	10455636	III	D2045.2	14669421	14669541	I	Y105E8B.8
7179211	7179326	III	F37C12.9	1263252	1263452	V	C39F7.4	13655811	13656059	III	T12D8.1	3399885	3400070	IV	C04C3.3	15069722	15070336	II	Y53F4B.18	1746165	1746321	IV	Y41D4A.4
8794045	8794882	V	C01B7.4	14172130	14172341	X	C37E2.1	12482605	12483037	V	W04D2.1	3400606	3400736	IV	C04C3.3	6704387	6704803	III	F37A4.8	10412469	10412937	I	F25D7.3
2700273	2701025	V	Y45G12B.1	14172473	14172673	X	C37E2.1	1937672	1938091	III	F53A3.4	3401427	3401604	IV	C04C3.3	13506678	13506931	IV	Y45F10A.4	8362252	8362543	IV	D2096.4
8112160	8112389	I	C09H6.2	10626970	10627272	I	B0511.6	12255431	12255590	III	Y75B8A.24	8794872	8795063	I	DY3.7	2310963	2311171	IV	Y38F2AL.3	9610104	9610822	I	K07A1.8
601149	601378	I	F56A6.2	10625744	10626466	I	B0511.6	9006981	9007431	II	F44G4.8	9685384	9685794	II	ZK1320.9	13194428	13194759	III	Y39E4B.12	8033208	8033868	V	ZC513.4
10809986	10810297	III	K11D9.1	7696533	7696649	I	T23G11.3	8536892	8537197	IV	C09G4.2	848953	849406	III	K02F3.2	13195892	13196077	III	Y39E4B.12	7214059	7214232	III	R151.2
10746931	10747119	III	K01G5.4	4391558	4391642	X	R160.1	7853673	7853852	X	C54D2.5	11374159	11374805	III	Y47D3B.10	13203765	13203893	III	Y39E4B.12	620445	620579	II	T04B8.5
13689343	13690537	II	Y48E1A.1	6553277	6553598	IV	C43G2.1	7850395	7850595	X	C54D2.5	7824268	7824909	X	R03G5.1	5089566	5090645	I	C30F8.4	12396399	12396557	X	F17E5.2
7409012	7410018	IV	C48A7.1	8135194	8135424	II	C41C4.7	4389392	4389743	IV	Y24D9A.4	6971260	6971428	III	F31E3.5	3585655	3585870	V	T22F3.4	12396609	12396837	X	F17E5.2
9579740	9579893	II	F35H8.5	2146034	2146177	IV	C54E4.2	12939292	12939966	I	F08A8.1	11767599	11768031	V	F55A11.3	7380549	7381186	III	T20B12.8	7332040	7332521	IV	Y40C5A.2
1228277	1228522	II	F53A10.2	10674410	10675532	III	Y39A1A.15	10907681	10908061	III	M142.1	10688859	10689153	II	D2089.4	12393506	12394120	IV	F28D1.9	1553518	1553884	I	Y92H12A.2
12654567	12655134	III	Y111B2A.15	8022727	8022862	X	C34D10.2	13952476	13952836	I	Y71A12B.1	1833453	1833724	I	C53H9.2	11828651	11828932	V	D2023.6	5546612	5546792	II	C17C3.12
3526106	3526596	III	M01F1.7	8023062	8023215	X	C34D10.2	7179211	7179326	III	F37C12.9	12046142	12046734	V	F10C2.5	14552848	14553158	I	Y105E8A.23	18028915	18029299	V	Y59A8B.6
3521998	3522715	III	M01F1.7	11954002	11954665	IV	ZK829.4	9037850	9038123	II	F37B12.2	12481520	12482546	V	W04D2.1	3510295	3510723	I	Y47G6A.18	10162698	10163775	IV	T14G10.1
5207979	5208599	II	C34F11.3	5713415	5713834	II	C18A3.5	7070924	7071501	II	T02G5.9	11472849	11473243	II	W02B12.10	130191	130834	V	W03F9.10	916491	916700	X	F35H12.3
5208918	5209436	II	C34F11.3	5713415	5713835	II	C18A3.5	9769358	9772570	III	R10E11.1	9508669	9509024	III	F55H2.2	7090930	7091109	I	F22D6.4	4338387	4338542	III	B0285.1
6890418	6890958	X	F41C6.1	769122	769319	X	T04G9.3	1621418	1621810	III	Y22D7AL.5	9471816	9472058	III	B0464.4	13906556	13906786	I	Y71A12B.4	10370282	10370531	IV	R11A8.6
13294224	13295705	I	M01E5.5	4569585	4569901	V	Y61A9LA.8	10809986	10810297	III	K11D9.1	9707174	9708604	III	C07A9.3	12669091	12669621	IV	C26H9A.2	13013659	13013934	I	ZK256.1
10208552	10209130	III	T20G5.1	5143874	5143966	I	Y110A7A.3	13687853	13688174	II	Y48E1A.1	4607518	4607787	III	F10F2.1	6940412	6940807	III	F57B9.3	5087837	5089428	II	C04G6.3
5538844	5539409	IV	T12E12.4	4898925	4899201	I	F21F3.5	7409012	7410018	IV	C48A7.1	8536892	8537197	IV	C09G4.2	14446273	14446999	V	F23B12.5	1998825	1999309	V	T08B1.3
12459351	12459492	V	F28C1.2	4128984	4129292	II	T08H4.3	9579740	9579893	II	F35H8.5	10544344	10544773	I	F25H2.2	4613280	4613674	I	C44E4.1	1145662	1147573	II	W09B6.1
12459754	12459912	V	F28C1.2	6250260	6251087	III	T12A2.2	3527700	3527832	III	M01F1.7	7850639	7850997	X	C54D2.5	9344986	9345576	IV	T20D3.11	13577597	13577889	I	Y87G2A.8
12457683	12458084	V	F28C1.2	3403071	3403568	III	F59A2.1	3526106	3526596	III	M01F1.7	10215876	10216274	III	T20G5.2	3983402	3983590	I	F28H1.3	13300753	13301046	III	Y43F4B.5
1291441	1291565	IV	Y104H12BR.1	8811932	8812067	II	F46C5.8	3521998	3522715	III	M01F1.7	7466272	7467133	III	H14A12.2	6022987	6023242	I	B0025.2	8088575	8089214	I	F18C12.2
13624928	13625299	V	F53F4.10	11678828	11679451	I	F11A6.1	6607817	6608158	X	C25B8.3	6932689	6932822	III	F57B9.5	10725224	10726066	III	W09D10.2	6445049	6445838	III	C05D11.12
1066660	1066771	I	Y34D9A.10	11677831	11678231	I	F11A6.1	5208918	5209436	II	C34F11.3	3912631	3913034	III	ZK1058.2	10724147	10724599	III	W09D10.2	14823419	14823650	I	Y54E5B.4
5583680	5583837	X	F14D12.4	4570230	4570418	III	F35G12.2	13294224	13295705	I	M01E5.5	2702905	2703872	V	Y45G12B.1	17008594	17009190	IV	Y116A8C.16	5651771	5652198	I	F55F8.3
14072824	14073132	II	Y39G8C.1	6743202	6743949	I	W02D3.9	13458932	13459135	III	T27E9.7	1933690	1934062	IV	F52C12.4	7910945	7911040	IV	C49H3.5	8168367	8169368	III	C50C3.6
9766828	9766963	V	F58E6.10	13564149	13564624	III	T05D4.1	10208552	10209130	III	T20G5.1	5289996	5290196	I	C01G8.5	3068566	3068735	III	H06I04.4	9327366	9328158	II	D2013.5
15122801	15122968	X	R07D5.1	10170484	10170942	V	C51E3.7	5538844	5539409	IV	T12E12.4	14407330	14408026	I	Y105E8A.9	13617784	13618183	I	Y6B3A.1	7696497	7697760	II	B0495.5
13802951	13803295	V	F53C11.7	3178163	3178397	X	F56E3.3	10337027	10337166	V	K07C5.1	5469022	5469271	X	C25F6.3	13606385	13606679	I	Y6B3A.1	296274	296844	III	Y50D7A.7
13805509	13805867	V	F53C11.8	3176684	3177289	X	F56E3.3	1291441	1291565	IV	Y104H12BR.1	3012846	3013064	I	Y54E10BL.6	7508743	7509125	X	F48E3.8	11098880	11099043	II	C09H10.3
2088161	2088723	IV	R05C11.3	5566634	5566817	III	F09F7.2	11377166	11377291	X	F42E11.4	7621414	7621927	I	F29D11.1	7935418	7936118	III	C29E4.3	1480762	1481230	X	D1005.1
1831914	1832070	IV	K07A9.2	9959734	9960698	III	R10E12.1	2836181	2836789	X	Y71H10B.1	13340910	13341128	I	W08E3.3	11875241	11875577	II	K12D12.1	1480258	1480715	X	D1005.1
1832163	1832428	IV	K07A9.2	4646442	4646704	I	B0041.4	5583680	5583837	X	F14D12.4	13340909	13341128	I	W08E3.3	10864891	10865480	II	M106.4	9331746	9331905	III	C40H1.6
12894460	12894884	V	R90.1	9164829	9166332	I	F25H5.4	4945289	4945572	III	C26E6.3	4007822	4007983	III	C36E8.3	8570123	8570305	II	F54C9.5	13194428	13194759	III	Y39E4B.12
10516309	10516431	X	F14F3.1	11592833	11593675	II	F07A11.2	15122801	15122968	X	R07D5.1	11545993	11546720	II	F54D5.8	9248015	9248120	X	F18G5.3	13195892	13196077	III	Y39E4B.12
10516498	10516580	X	F14F3.1	9381565	9381885	X	E01H11.1	13870831	13871171	IV	B0513.5	12935974	12936411	III	Y37D8A.22					13197509	13197637	III	Y39E4B.12
7446672	7447104	I	ZK524.2	3402246	3402627	IV	C04C3.3	13805509	13805867	V	F53C11.8	1624425	1624742	III	Y22D7AL.5					381424	381602	IV	Y66H1B.4
7447722	7447860	I	ZK524.2	8907514	8907723	III	ZK637.8	3126123	3126514	IV	Y67D8C.10	4249335	4250043	IV	F36A4.7					10433748	10434032	I	Y106G6H.2
7450393	7450898	I	ZK524.2	9816014	9816359	III	ZK632.6	2088161	2088723	IV	R05C11.3	7163642	7164248	IV	C42D4.8					12052344	12052926	IV	K08E4.1
7451776	7452500	I	ZK524.2	9815618	9815965	III	ZK632.6	1831914	1832070	IV	K07A9.2	13443477	13443662	III	Y76A2A.2					9612177	9612352	I	K07A1.9
7452885	7453044	I	ZK524.2	13039730	13040400	V	W07G4.3	1832163	1832428	IV	K07A9.2	5947313	5947620	III	F25B5.6					5647380	5647779	I	F55F8.2
10338836	10338901	IV	K11E8.1	7313189	7313494	IV	F42C5.8	804473	804898	I	ZC123.3	7479926	7480237	X	K08A8.1					14354297	14354513	II	R06A4.8
12776379	12776828	IV	ZK897.1	7313545	7313644	IV	F42C5.8	11305738	11306491	V	T03F7.1	10121288	10121819	III	ZK1128.5					13265196	13265959	IV	JC8.10
12782778	12783276	IV	ZK897.1	14166095	14166911	X	R03E1.1	10516309	10516431	X	F14F3.1	6596513	6597214	III	F20H11.2					5908326	5909213	II	F59G1.3
3610546	3610830	III	C48D5.2	10331102	10331242	I	ZC434.2	10516498	10516580	X	F14F3.1	3544572	3544938	II	W09G10.4					12652790	12652923	I	H28O16.1
8491390	8491485	I	D1081.8	11075292	11075438	X	W04G3.5	7446672	7447104	I	ZK524.2	14559890	14560005	II	C04H5.6					7380549	7381186	III	T20B12.8
4213482	4214032	X	F20B6.8	14950017	14950400	I	ZK909.2	7447722	7447860	I	ZK524.2	6159856	6160129	IV	C11D2.6					8560037	8560189	II	F54C9.1
4213305	4213433	X	F20B6.8	3860315	3860486	IV	F28F9.1	7450393	7450898	I	ZK524.2	1291666	1292263	V	F16B3.1					10325269	10325568	X	R07E3.5
14705603	14705864	X	F40E10.6	10498071	10498196	IV	C02F4.2	7451776	7452500	I	ZK524.2	7855940	7856115	V	C37C3.2					2911249	2911411	X	F52B10.1
14705363	14705554	X	F40E10.6	4700601	4701902	IV	T22B11.5	10338836	10338901	IV	K11E8.1	8654181	8655601	II	D2085.1					480720	481050	II	W07E6.2
3118859	3119435	X	K10B3.10	1419323	1419785	III	Y82E9BR.3	10337776	10337898	IV	K11E8.1	13624928	13625299	V	F53F4.10					16807730	16807876	X	F41G4.2
3118313	3118615	X	K10B3.10	12821640	12822216	I	Y18D10A.5	4909512	4910411	II	R05F9.1	1060453	1060673	I	Y34D9A.10					10507925	10508161	III	F43D9.3
3118119	3118266	X	K10B3.10	12820525	12820793	I	Y18D10A.5	4945236	4945753	I	F28B3.1	1059383	1059546	I	Y34D9A.10					9068458	9068799	I	W06D4.6
4233073	4233235	I	C43E11.6	9995550	9995675	X	F19C6.1	3610546	3610830	III	C48D5.2	1066196	1066328	I	Y34D9A.10					4183243	4184154	III	R74.1
7101767	7102228	II	F10E7.8	9994076	9994237	X	F19C6.1	4213305	4213433	X	F20B6.8	186368	186475	V	Y108G3AL.7					8310350	8310554	II	F14F11.1
3870029	3870127	X	ZC64.4	10153102	10153209	IV	T14G10.5	14706205	14706537	X	F40E10.6	2567287	2567380	II	F09D1.1					13389731	13389925	III	T03F6.3
6447569	6447724	X	K10C2.4	7824089	7824909	X	R03G5.1	14705363	14705554	X	F40E10.6	3730165	3730582	IV	Y37E11AM.1					12670401	12671207	IV	C26H9A.2
12947759	12948409	III	Y37D8A.23	7824268	7824908	X	R03G5.1	14704676	14704809	X	F40E10.6	237749	238011	III	Y50D7A.4					10167601	10167840	IV	T14G10.2
5584261	5584379	X	F14D12.4	6971260	6971428	III	F31E3.5	3118859	3119435	X	K10B3.10	2592232	2593348	III	Y71H2B.10					9235186	9235417	III	T23G5.2
10412469	10412937	I	F25D7.3	9885149	9885436	IV	F32B6.2	3118119	3118266	X	K10B3.10	8677397	8678359	III	B0523.5					13630171	13630445	X	C40C9.5
14424097	14424834	V	C15H11.9	10687055	10687276	II	D2089.4	11111086	11111829	V	H19N07.1	8682927	8683243	III	B0523.5					8304108	8304374	I	F52B5.1
1838161	1838288	I	M01D7.7	10688699	10688791	II	D2089.4	7101767	7102228	II	F10E7.8	13805509	13805867	V	F53C11.8					4613280	4613674	I	C44E4.1
3870581	3871615	III	F13B10.1	10688859	10689153	II	D2089.4	9747874	9748029	III	T05G5.3	17402881	17403006	IV	T02D1.5					9345630	9346212	IV	T20D3.11
7813450	7813725	IV	C33H5.18	13492714	13492854	X	F15A2.6	3870029	3870127	X	ZC64.4	2084190	2084448	IV	R05C11.3					17976162	17976285	V	Y59A8B.22
723432	723701	X	M02A10.3	1833453	1833724	I	C53H9.2	12947759	12948409	III	Y37D8A.23	13020246	13020630	I	ZK256.1					7767964	7768649	III	ZK686.3
9610104	9610822	I	K07A1.8	4753544	4753806	III	B0393.1	5584261	5584379	X	F14D12.4	11305738	11306491	V	T03F7.1					6025219	6025504	I	B0025.2
12487826	12488056	X	F45E6.3	6624050	6624682	III	C13B9.3	1749823	1750488	IV	Y41D4A.4	5228659	5229288	III	C34E10.6					10727927	10728124	III	W09D10.2
13764343	13765212	III	K08E3.5	13655811	13656059	III	T12D8.1	11725564	11726156	II	F13D12.2	8354507	8354668	III	R05D3.7					10725224	10726066	III	W09D10.2
11040182	11040688	II	F33A8.3	12482605	12483037	V	W04D2.1	5938010	5938128	IV	K02B2.3	7092214	7092765	I	F22D6.5					7252872	7253012	II	F32A5.7
620445	620579	II	T04B8.5	2849686	2849775	X	F58H12.1	1838161	1838288	I	M01D7.7	4946650	4946961	I	F28B3.1					11358208	11358492	IV	T01G1.1
11597278	11597625	I	C17D12.2	11991301	11992023	V	C52E4.6	1071802	1071936	I	R06A10.2	4707352	4708491	II	F10G7.2					11357727	11357994	IV	T01G1.1
14904666	14904925	II	R03C1.3	9471421	9471742	III	B0464.4	9547295	9547574	III	ZK1098.10	6816707	6816875	I	K02F2.3					11475070	11476072	IV	C10C6.6
13492049	13492464	X	F15A2.6	5081627	5081805	I	C30F8.2	4218054	4218653	III	F43C1.2	7551224	7551492	II	ZK1290.2					8283768	8284440	II	K01C8.10
3966547	3966659	III	R10E9.1	5081208	5081365	I	C30F8.2	7813450	7813725	IV	C33H5.18	2899700	2900705	I	Y71F9AL.17					8284490	8285092	II	K01C8.10
14467252	14467389	IV	LLC1.3	9006981	9007431	II	F44G4.8	9610104	9610822	I	K07A1.8	3122771	3123931	X	K10B3.10					9959630	9960102	X	ZC506.1
13058965	13059109	I	W05B5.3	4606364	4607070	III	F10F2.1	10522818	10523059	III	T21C12.1	9935254	9935451	II	C05C10.3					9239682	9239928	I	F36H2.1
6394746	6394938	III	C16A3.10	4605034	4605272	III	F10F2.1	13764343	13765212	III	K08E3.5	150748	151045	II	T25D3.4					3130476	3130812	V	F02C9.3
5775872	5776440	V	F44E7.4	8536892	8537197	IV	C09G4.2	11919660	11919944	III	Y56A3A.20	3870029	3870127	X	ZC64.4					3472696	3472897	III	C34C12.5
5972785	5972898	X	R07E4.6	11376158	11376334	V	F55C10.1	11040182	11040688	II	F33A8.3	14669421	14669541	I	Y105E8B.8					14427057	14427161	I	Y105E8A.10
1394543	1394654	IV	Y104H12A.1	7853673	7853852	X	C54D2.5	14108317	14108729	IV	Y37A1C.1	11462773	11463489	II	W02B12.6					11311071	11311197	IV	B0035.1
1307177	1307514	II	F56D12.1	7850395	7850595	X	C54D2.5	9538908	9539267	I	C36F7.1	10412469	10412937	I	F25D7.3					11022859	11023239	II	F33A8.1
7727708	7728181	I	F27D4.5	14616635	14617058	X	F54E4.1	11597278	11597625	I	C17D12.2	14424097	14424834	V	C15H11.9					7038594	7040944	II	ZK1127.7
17201462	17201983	IV	C52D10.12	14612830	14613122	X	F54E4.1	14904666	14904925	II	R03C1.3	14365747	14367138	II	R06A4.4					2583983	2584379	I	K07A3.1
676588	676868	III	W02B3.2	4389884	4390033	IV	Y24D9A.4	7238579	7239323	IV	D2024.3	14367312	14367645	II	R06A4.4					12001209	12001301	I	Y53C10A.5
678051	678392	III	W02B3.2	4389392	4389743	IV	Y24D9A.4	3972521	3972899	III	R10E9.1	5938010	5938128	IV	K02B2.3					863033	863268	III	Y6D11A.2
11821566	11821736	IV	M117.2	7465892	7467133	III	H14A12.2	925006	925133	III	F23H11.8	2110185	2110335	X	F53B1.2
2941477	2941794	X	Y71H10A.1	7466072	7466223	III	H14A12.2	5775872	5776440	V	F44E7.4	2109776	2109914	X	F53B1.2
12789301	12789807	II	Y46G5A.17	7466272	7467133	III	H14A12.2	5972785	5972898	X	R07E4.6	6464870	6465410	I	K06A5.6
14823419	14823650	I	Y54E5B.4	10907681	10908061	III	M142.1	1394543	1394654	IV	Y104H12A.1	3870581	3871615	III	F13B10.1
10467304	10467425	II	ZK673.7	13952476	13952836	I	Y71A12B.1	1307177	1307514	II	F56D12.1	9610104	9610822	I	K07A1.8
3244646	3244848	X	F40F4.7	6932689	6932822	III	F57B9.5	1307177	1307521	II	F56D12.1	8033208	8033868	V	ZC513.4
4501027	4501237	III	C07G2.3	7179211	7179326	III	F37C12.9	13013659	13013934	I	ZK256.1	7149935	7150168	IV	C34D4.4
4501286	4501478	III	C07G2.3	8794045	8794882	V	C01B7.4	13022377	13022617	I	ZK256.1	3745147	3745631	V	Y39H10A.3
2489600	2489785	X	K02E10.2	5287454	5287636	I	C01G8.5	678051	678392	III	W02B3.2	13155855	13156612	III	Y39E4B.1
1484721	1484878	I	F47G6.1	5289996	5290196	I	C01G8.5	11832071	11832280	III	Y56A3A.1	10864004	10864407	III	Y39A1C.2
1487181	1487412	I	F47G6.1	11645747	11646832	V	T27F2.1	13577597	13577889	I	Y87G2A.8	10528272	10528527	III	T21C12.1
1839253	1839382	I	M01D7.7	5469839	5470011	X	C25F6.3	4909681	4910185	I	F21F3.1	11125844	11126169	II	F40F8.10
14776815	14777032	X	Y16B4A.1	6068396	6068866	III	C05D10.2	11821566	11821736	IV	M117.2	12727923	12728586	IV	T23F6.4
14306336	14306460	X	C11H1.2	13109545	13109698	III	Y39E4B.7	12789301	12789807	II	Y46G5A.17	11532861	11533476	III	Y66D12A.15
2312624	2312907	IV	Y38F2AL.3	7071550	7072131	II	T02G5.9	3244646	3244848	X	F40F4.7	11919660	11919944	III	Y56A3A.20
2310963	2311171	IV	Y38F2AL.3	9769358	9772570	III	R10E11.1	4501027	4501237	III	C07G2.3	620445	620579	II	T04B8.5
8815775	8815997	I	F36A2.6	8112160	8112389	I	C09H6.2	4501286	4501478	III	C07G2.3	8529044	8529153	I	K02B12.7
6938425	6938574	X	C16E9.2	1620046	1620354	III	Y22D7AL.5	2490289	2490467	X	K02E10.2	9538908	9539267	I	C36F7.1
1264759	1264914	I	Y48G8AR.1	1624425	1624742	III	Y22D7AL.5	1839253	1839382	I	M01D7.7	11442309	11442679	IV	C10C6.1
13525419	13525749	X	F18H3.3	1623215	1623427	III	Y22D7AL.5	2449668	2449982	II	T22D2.1	12735495	12736317	II	Y46G5A.4
10434079	10434552	I	Y106G6H.2	10809986	10810297	III	K11D9.1	9180449	9180687	II	ZK1067.6	11127943	11129592	IV	F01G4.1
121245	121680	V	Y38C9A.2	10747167	10747288	III	K01G5.4	9331746	9331905	III	C40H1.6	11126828	11127054	IV	F01G4.1
3801502	3801591	X	F35A5.8	10746931	10747119	III	K01G5.4	2312624	2312907	IV	Y38F2AL.3	9244093	9244350	II	T26C5.3
14825815	14826003	IV	Y57G11C.16	5481988	5482185	X	C25F6.2	8815775	8815997	I	F36A2.6	10085121	10085742	X	W07E11.1
8090760	8090924	II	K02C4.4	13460602	13461732	III	T27E9.7	17002616	17002744	X	K02H8.1	10086064	10086250	X	W07E11.1
8090066	8090194	II	K02C4.4	7409012	7410018	IV	C48A7.1	17004706	17004870	X	K02H8.1	10099841	10101102	X	W07E11.1
4140847	4141001	III	C30D11.1	9579740	9579893	II	F35H8.5	1264759	1264914	I	Y48G8AR.1	9773016	9773575	X	T09B9.4
4141540	4141847	III	C30D11.1	1228277	1228522	II	F53A10.2	13525419	13525749	X	F18H3.3	3972521	3972899	III	R10E9.1
4142219	4142349	III	C30D11.1	4211309	4212393	I	C18E3.2	121245	121680	V	Y38C9A.2	14305407	14306051	II	Y54G11A.6
13240120	13240364	IV	JC8.3	12654567	12655134	III	Y111B2A.15	2242206	2242421	X	F07D10.1	513779	514211	I	Y65B4BL.5
12393506	12394120	IV	F28D1.9	3527700	3527832	III	M01F1.7	14825815	14826003	IV	Y57G11C.16	18030422	18030953	V	Y59A8B.6
14568763	14568850	V	Y40H4A.1	3526106	3526596	III	M01F1.7	12653275	12654076	I	H28O16.1	6394746	6394938	III	C16A3.10
22777	22955	III	H10E21.5	3521998	3522715	III	M01F1.7	4139764	4139986	III	C30D11.1	10162370	10162649	IV	T14G10.1
21274	21793	III	H10E21.5	5207979	5208599	II	C34F11.3	4140847	4141001	III	C30D11.1	6098474	6099324	II	F21H12.1
11662189	11662446	V	F46F3.1	5208918	5209436	II	C34F11.3	4141540	4141847	III	C30D11.1	6434671	6435404	V	T05H4.6
654066	654202	IV	K11H12.2	14559277	14559742	II	C04H5.6	4142219	4142349	III	C30D11.1	916491	916700	X	F35H12.3
5849214	5849429	IV	C06E7.1	6890418	6890958	X	F41C6.1	8560037	8560189	II	F54C9.1	4710688	4712379	II	F10G7.1
9341856	9342186	X	T20B5.1	13294224	13295705	I	M01E5.5	9996102	9996592	IV	C47E12.4	13487891	13488643	IV	Y45F10A.6
5764335	5764572	III	B0244.2	13458932	13459135	III	T27E9.7	22777	22955	III	H10E21.5	10732163	10732303	I	B0205.3
16381101	16381564	X	F01G12.5	10205727	10206029	III	T20G5.1	21274	21793	III	H10E21.5	1307177	1307521	II	F56D12.1
8328008	8328126	II	C26D10.2	10204123	10204487	III	T20G5.1	5849214	5849429	IV	C06E7.1	10370893	10371531	IV	R11A8.6
10578902	10578999	X	F57C7.2	5538844	5539409	IV	T12E12.4	5849307	5849913	IV	C06E7.1	13019176	13019478	I	ZK256.1
13630171	13630436	X	C40C9.5	7855935	7856115	V	C37C3.2	11966320	11967112	X	C49F5.1	13022377	13022617	I	ZK256.1
5591558	5592820	II	C17G10.4	4447712	4448022	IV	R08C7.2	5764335	5764572	III	B0244.2	676588	676868	III	W02B3.2
11859263	11859436	IV	F38H4.9	10337027	10337166	V	K07C5.1	16807730	16807876	X	F41G4.2	15222755	15223115	II	Y46E12BL.4
7767964	7768649	III	ZK686.3	12459351	12459492	V	F28C1.2	3582451	3582672	V	T22F3.3	11844768	11845295	III	Y56A3A.1
6961310	6961507	IV	B0478.1	12459754	12459912	V	F28C1.2	3583592	3584549	V	T22F3.3	2721184	2721563	III	Y71H2AM.11
6961786	6961951	IV	B0478.1	12457683	12458084	V	F28C1.2	1360996	1361163	V	Y75B7AL.3	8272063	8272283	II	K01C8.3
6962259	6962337	IV	B0478.1	13624928	13625299	V	F53F4.10	9339795	9340655	III	K04H4.1	9088014	9088611	III	F02A9.4
3645464	3645586	I	T28F2.5	14820990	14821798	X	T04C10.1	16381101	16381564	X	F01G12.5	10250855	10251477	III	R01H10.3
3643753	3643984	I	T28F2.5	1060453	1060673	I	Y34D9A.10	7090930	7091109	I	F22D6.4	9336483	9337160	I	C12C8.3
3642862	3643140	I	T28F2.5	1057697	1057915	I	Y34D9A.10	8328008	8328126	II	C26D10.2	13578492	13579342	I	Y87G2A.8
8284490	8285092	II	K01C8.10	11377166	11377291	X	F42E11.4	5591558	5592820	II	C17G10.4	8088575	8089214	I	F18C12.2
3472696	3472897	III	C34C12.5	2836181	2836789	X	Y71H10B.1	11859263	11859436	IV	F38H4.9	12357385	12358001	IV	ZC518.2
2960356	2960562	X	Y41G9A.4	9351522	9351755	II	F42A8.2	7767964	7768649	III	ZK686.3	11821309	11821500	IV	M117.2
3941003	3941169	X	T19D2.2	5583680	5583837	X	F14D12.4	7808104	7808344	V	ZK742.1	2941844	2942212	X	Y71H10A.1
2239456	2239658	X	T14F9.1	14072824	14073132	II	Y39G8C.1	7949506	7949866	I	T22C1.7	2942960	2943590	X	Y71H10A.1
11120294	11121146	V	H19N07.4	9766828	9766963	V	F58E6.10	7496610	7497027	III	C07H6.5	219462	219842	IV	Y38C1AA.11
11875631	11876363	II	K12D12.1	4945289	4945572	III	C26E6.3	6961310	6961507	IV	B0478.1	12789301	12789807	II	Y46G5A.17
				11309803	11309927	III	Y47D3A.25	6961786	6961951	IV	B0478.1	14823419	14823650	I	Y54E5B.4
				15122801	15122968	X	R07D5.1	6962259	6962337	IV	B0478.1	5651771	5652198	I	F55F8.3
				13870831	13871171	IV	B0513.5	7136121	7136551	IV	C34D4.14	8165196	8165433	III	C50C3.6
				13805509	13805867	V	F53C11.8	3068574	3068735	III	H06I04.4	8165926	8166670	III	C50C3.6
				5628069	5628185	I	F46F11.1	9050834	9051203	I	W06D4.1	15069722	15070336	II	Y53F4B.18
				8590257	8591072	IV	Y59H11AR.2	9049941	9050067	I	W06D4.1	9489930	9490673	III	B0464.1
				2084190	2084448	IV	R05C11.3	3643192	3643459	I	T28F2.5	52215	52615	II	C23H3.4
				3117594	3119653	IV	Y67D8C.10	3642862	3643140	I	T28F2.5	13241730	13242117	IV	JC8.6
				2088161	2088723	IV	R05C11.3	9235667	9235815	I	F36H2.1	3878612	3879387	I	C50F2.3
				1831914	1832070	IV	K07A9.2	2966534	2966746	X	Y41G9A.4	14368469	14368847	I	Y105E8A.4
				1832163	1832428	IV	K07A9.2	7413948	7414084	IV	C48A7.1	9751884	9752182	III	T05G5.6
				12894460	12894884	V	R90.1	3941003	3941169	X	T19D2.2	2625329	2626027	I	Y23H5A.7
				804473	804898	I	ZC123.3	2239456	2239658	X	T14F9.1	9326784	9327316	II	D2013.5
				11305738	11306491	V	T03F7.1	5721689	5722007	I	C04F1.3	9327366	9328158	II	D2013.5
				10516309	10516431	X	F14F3.1	7734819	7735718	III	ZK112.2	11282797	11282884	III	Y47D3A.23
				10516498	10516580	X	F14F3.1	9248015	9248120	X	F18G5.3	9180449	9180687	II	ZK1067.6
				7446474	7446615	I	ZK524.2					7565476	7566696	I	T25G3.4
				7446672	7447104	I	ZK524.2					9331746	9331905	III	C40H1.6
				7447722	7447860	I	ZK524.2					2199648	2199880	II	Y59C2A.2
				7450393	7450898	I	ZK524.2					13194428	13194759	III	Y39E4B.12
				7451776	7452500	I	ZK524.2					13195892	13196077	III	Y39E4B.12
				7452885	7453044	I	ZK524.2					13197509	13197637	III	Y39E4B.12
				981560	981993	IV	Y55F3AL.1					13203765	13203893	III	Y39E4B.12
				10338836	10338901	IV	K11E8.1					381424	381602	IV	Y66H1B.4
				10337776	10337898	IV	K11E8.1					13525419	13525753	X	F18H3.3
				6836658	6836876	X	F41B4.4					10433748	10434032	I	Y106G6H.2
				12776379	12776828	IV	ZK897.1					13572588	13572955	IV	Y45F10B.10
				12777439	12777652	IV	ZK897.1					6501075	6501520	V	W01A11.1
				4909512	4910411	II	R05F9.1					7703346	7704781	II	B0495.7
				4945236	4945753	I	F28B3.1					5089566	5090645	I	C30F8.4
				3610546	3610830	III	C48D5.2					12052344	12052926	IV	K08E4.1
				8491535	8491838	I	D1081.8					3585655	3585870	V	T22F3.4
				4213482	4214032	X	F20B6.8					9612177	9612352	I	K07A1.9
				4213305	4213433	X	F20B6.8					5647380	5647779	I	F55F8.2
				6833400	6833612	I	K02F2.3					7487582	7487845	X	F48E3.1
				2891926	2892286	IV	Y54G2A.18					20271823	20272858	V	Y113G7B.16
				3544406	3544619	I	Y47G6A.20					14354297	14354513	II	R06A4.8
				14706205	14706537	X	F40E10.6					11502031	11502123	III	Y66D12A.22
				14705603	14705864	X	F40E10.6					13352515	13353461	III	F53A2.8
				14705363	14705554	X	F40E10.6					9746194	9746346	III	T05G5.10
				14704676	14704809	X	F40E10.6					2067801	2068200	X	F49H12.6
				3123975	3125555	X	K10B3.10					10186312	10186587	X	F21A10.2
				3119489	3121954	X	K10B3.10					11662189	11662446	V	F46F3.1
				3122004	3122209	X	K10B3.10					5849307	5849429	IV	C06E7.1
				3118859	3119435	X	K10B3.10					5845471	5846027	IV	C06E7.3
				3118313	3118615	X	K10B3.10					773658	773784	V	R09E12.3
				3118119	3118266	X	K10B3.10					480720	481050	II	W07E6.2
				11111086	11111829	V	H19N07.1					13537959	13538585	I	Y87G2A.3
				4233073	4233235	I	C43E11.6					14555051	14555255	I	Y105E8A.23
				13465523	13465976	III	T27E9.3					14552848	14553158	I	Y105E8A.23
				9747874	9748029	III	T05G5.3					3581395	3582075	V	T22F3.3
				3870029	3870127	X	ZC64.4					10507925	10508161	III	F43D9.3
				6447771	6448015	X	K10C2.4					4186124	4186595	III	R74.1
				6447569	6447724	X	K10C2.4					8310350	8310554	II	F14F11.1
				12947759	12948409	III	Y37D8A.23					12180868	12181227	V	ZK863.3
				5584261	5584379	X	F14D12.4					13389731	13389925	III	T03F6.3
				8023670	8023918	I	C54G4.8					12670401	12671207	IV	C26H9A.2
				3295324	3296040	IV	W08E12.7					9855038	9855496	III	K11H3.1
				14424097	14424834	V	C15H11.9					6940412	6940807	III	F57B9.3
				11725564	11726156	II	F13D12.2					10167601	10167840	IV	T14G10.2
				1838161	1838288	I	M01D7.7					9235186	9235417	III	T23G5.2
				1071802	1071936	I	R06A10.2					14823425	14823990	IV	Y57G11C.15
				13777926	13778012	IV	Y45F10D.12					13630171	13630436	X	C40C9.5
				2109966	2110083	X	F53B1.2					8304108	8304374	I	F52B5.1
				9547295	9547574	III	ZK1098.10					14445753	14446205	V	F23B12.5
				4218054	4218653	III	F43C1.2					5591558	5592820	II	C17G10.4
				3870581	3871615	III	F13B10.1					4613280	4613674	I	C44E4.1
				7813450	7813725	IV	C33H5.18					9346437	9347351	IV	T20D3.11
				723432	723701	X	M02A10.3					6022987	6023242	I	B0025.2
				12487826	12488056	X	F45E6.3					6025219	6025504	I	B0025.2
				8031857	8032855	V	ZC513.4					10728742	10729450	III	W09D10.2
				3745147	3745631	V	Y39H10A.3					10727927	10728124	III	W09D10.2
				10522818	10523059	III	T21C12.1					10724147	10724599	III	W09D10.2
				13764343	13765212	III	K08E3.5					6961310	6961507	IV	B0478.1
				11125844	11126169	II	F40F8.10					7385567	7385769	IV	T12B3.4
				14062665	14062999	IV	Y37A1B.2					14656688	14656834	V	C54G10.4
				3376169	3376481	IV	B0546.2					16811503	16811922	V	Y102A5A.1
				3094234	3094436	I	M01B12.5					7910945	7911040	IV	C49H3.5
				11040182	11040688	II	F33A8.3					11475070	11476072	IV	C10C6.6
				620445	620579	II	T04B8.5					13637397	13637759	II	C31C9.2
				14108317	14108729	IV	Y37A1C.1					8406712	8406854	III	ZK353.1
				12396399	12396557	X	F17E5.2					13312882	13313210	I	T04D3.3
				8529044	8529153	I	K02B12.7					8283768	8284440	II	K01C8.10
				9538908	9539267	I	C36F7.1					8285142	8285366	II	K01C8.10
				7083946	7084345	IV	Y43B11AR.4					14352808	14353036	V	Y49A3A.2
				11597278	11597625	I	C17D12.2					9959630	9960102	X	ZC506.1
				11147767	11148495	IV	F01G4.6					9460668	9460900	IV	F38E11.5
				14904666	14904925	II	R03C1.3					9140118	9140321	I	ZK858.6
				11444763	11445548	IV	C10C6.1					13608899	13609344	I	Y6B3A.1
				1699658	1700012	I	Y71G12B.15					13606385	13606679	I	Y6B3A.1
				13492049	13492464	X	F15A2.6					3758687	3758900	V	Y39H10A.7
				12735495	12736317	II	Y46G5A.4					11311071	11311197	IV	B0035.1
				9094648	9095095	II	C07H4.2					11023289	11023766	II	F33A8.1
				10938390	10939760	III	M142.6					10436459	10436607	I	Y106G6H.3
				7238687	7239364	IV	D2024.3					7735767	7736054	III	ZK112.2
				9248012	9248202	II	T26C5.3					466043	466243	II	W10D9.4
				10085121	10085742	X	W07E11.1					12001209	12001301	I	Y53C10A.5
				10095689	10095961	X	W07E11.1					8421279	8421539	X	F08F1.7
				3966547	3966659	III	R10E9.1					8570123	8570305	II	F54C9.5
				3972521	3972899	III	R10E9.1
				14466219	14466545	IV	LLC1.3
				14467252	14467389	IV	LLC1.3
				13058965	13059109	I	W05B5.3
				14301174	14301818	II	Y54G11A.5
				513146	513728	I	Y65B4BL.5
				6498087	6498527	I	C55B7.4
				18028915	18029299	V	Y59A8B.6
				6394746	6394938	III	C16A3.10
				3647667	3647779	X	R11G1.4
				5775872	5776440	V	F44E7.4
				916746	917065	X	F35H12.3
				5972785	5972898	X	R07E4.6
				4710688	4712379	II	F10G7.1
				1394543	1394654	IV	Y104H12A.1
				1307177	1307514	II	F56D12.1
				13021475	13021739	I	ZK256.1
				8144126	8144308	II	F10B5.1
				7727708	7728181	I	F27D4.5
				17201462	17201983	IV	C52D10.12
				678051	678392	III	W02B3.2
				7149883	7150169	III	K04G7.3
				7149686	7149830	III	K04G7.3
				11832071	11832280	III	Y56A3A.1
				11764937	11765115	X	C40H5.5
				8225378	8225457	III	C30A5.3
				11698745	11699659	II	VF13D12L.1
				6429207	6429688	V	T05H4.13
				13689341	13691014	III	ZK520.4
				10473076	10473537	III	D2045.6
				14239834	14240924	II	Y48B6A.11
				1784893	1785385	I	Y71G12B.8
				1093567	1093703	IV	Y55F3AR.3
				13578492	13579342	I	Y87G2A.8
				4909681	4910185	I	F21F3.1
				11821566	11821736	IV	M117.2
				11821309	11821500	IV	M117.2
				12789301	12789807	II	Y46G5A.17
				14823419	14823650	I	Y54E5B.4
				10467304	10467425	II	ZK673.7
				3244646	3244848	X	F40F4.7
				4501027	4501237	III	C07G2.3
				4501286	4501478	III	C07G2.3
				2490289	2490467	X	K02E10.2
				2489600	2489785	X	K02E10.2
				1487181	1487412	I	F47G6.1
				1839253	1839382	I	M01D7.7
				9751884	9752182	III	T05G5.6
				228630	228871	IV	R02D3.3
				9180449	9180687	II	ZK1067.6
				7565476	7566696	I	T25G3.4
				9331746	9331905	III	C40H1.6
				2312624	2312909	IV	Y38F2AL.3
				2312624	2312907	IV	Y38F2AL.3
				2310963	2311171	IV	Y38F2AL.3
				8815775	8815997	I	F36A2.6
				17002616	17002744	X	K02H8.1
				17004706	17004870	X	K02H8.1
				1264759	1264914	I	Y48G8AR.1
				10434967	10435229	I	Y106G6H.2
				13525419	13525749	X	F18H3.3
				13525419	13525753	X	F18H3.3
				10434079	10434552	I	Y106G6H.2
				2242206	2242421	X	F07D10.1
				3585655	3585870	V	T22F3.4
				14825815	14826003	IV	Y57G11C.16
				8090760	8090924	II	K02C4.4
				8090066	8090194	II	K02C4.4
				10565764	10565961	V	F32G8.6
				11683608	11684734	V	F46F3.4
				5554230	5554367	IV	T12E12.1
				5553979	5554181	IV	T12E12.1
				12652790	12653220	I	H28O16.1
				12653275	12654076	I	H28O16.1
				13352521	13353461	III	F53A2.8
				4139764	4139986	III	C30D11.1
				4140847	4141001	III	C30D11.1
				4141540	4141847	III	C30D11.1
				4142219	4142349	III	C30D11.1
				8560037	8560189	II	F54C9.1
				13239802	13240374	IV	JC8.3
				13240001	13240374	IV	JC8.3
				13240120	13240375	IV	JC8.3
				13240120	13240374	IV	JC8.3
				2068509	2068746	X	F49H12.6
				14568763	14568850	V	Y40H4A.1
				22777	22955	III	H10E21.5
				21274	21793	III	H10E21.5
				654066	654202	IV	K11H12.2
				4772078	4772186	I	M04F3.4
				5849214	5849429	IV	C06E7.1
				11966320	11967112	X	C49F5.1
				9339180	9339503	X	T20B5.1
				9340525	9340915	X	T20B5.1
				9341856	9342186	X	T20B5.1
				5764335	5764572	III	B0244.2
				16807730	16807876	X	F41G4.2
				4263662	4263801	X	C52B9.4
				3581395	3582075	V	T22F3.3
				3582451	3582672	V	T22F3.3
				3583592	3584549	V	T22F3.3
				1360996	1361163	V	Y75B7AL.3
				4184580	4185665	III	R74.1
				12976227	12976327	V	R186.5
				10741723	10741862	X	R07A4.1
				2881645	2882339	IV	Y54G2A.17
				9339795	9340655	III	K04H4.1
				16381101	16381564	X	F01G12.5
				7090930	7091109	I	F22D6.4
				8328173	8328449	II	C26D10.2
				8327883	8328126	II	C26D10.2
				9855038	9855496	III	K11H3.1
				9235186	9235417	III	T23G5.2
				10578902	10578999	X	F57C7.2
				8300330	8301476	I	F52B5.1
				14446273	14446999	V	F23B12.5
				246249	246549	IV	R02D3.1
				246601	246979	IV	R02D3.1
				248926	249332	IV	R02D3.1
				5591558	5592820	II	C17G10.4
				11859263	11859436	IV	F38H4.9
				11096832	11096976	II	C09H10.2
				7767964	7768649	III	ZK686.3
				6023607	6024023	I	B0025.2
				7949506	7949866	I	T22C1.7
				6961310	6961507	IV	B0478.1
				6961786	6961951	IV	B0478.1
				6962259	6962337	IV	B0478.1
				7136121	7136551	IV	C34D4.14
				7139299	7140741	IV	C34D4.14
				16811503	16811922	V	Y102A5A.1
				3068574	3068735	III	H06I04.4
				3068566	3068735	III	H06I04.4
				160308	160642	V	W03F9.5
				9050834	9051203	I	W06D4.1
				9049941	9050067	I	W06D4.1
				13637397	13637759	II	C31C9.2
				3645464	3645586	I	T28F2.5
				3643192	3643459	I	T28F2.5
				3643753	3643984	I	T28F2.5
				3642862	3643140	I	T28F2.5
				8284490	8285092	II	K01C8.10
				9960154	9960486	X	ZC506.1
				9239983	9240492	I	F36H2.1
				9235667	9235815	I	F36H2.1
				3472696	3472897	III	C34C12.5
				9139585	9140066	I	ZK858.6
				2958695	2958829	X	Y41G9A.4
				2960356	2960562	X	Y41G9A.4
				2966534	2966746	X	Y41G9A.4
				7413948	7414084	IV	C48A7.1
				3941003	3941169	X	T19D2.2
				3758966	3759221	V	Y39H10A.7
				2238697	2239191	X	T14F9.1
				2239456	2239658	X	T14F9.1
				11120294	11121146	V	H19N07.4
				5721689	5722007	I	C04F1.3
				2690364	2690956	V	Y45G12B.3
				7734819	7735718	III	ZK112.2
				10864891	10865480	II	M106.4
				11024008	11024734	IV	F36H1.6
				8570351	8570689	II	F54C9.5
[truncated: 27 more columns]
