# Supplementary material for: Correspondence of D. melanogaster and C. elegans developmental stages revealed by alternative splicing characteristics of conserved exons
Source: BMC Genomics. 2017 Mar 16;18:234. doi: 10.1186/s12864-017-3600-2 (PMC5353869; doi:10.1186/s12864-017-3600-2)
Supplement: Additional file 8: — Blast score and inclusion/skipping ratio of exon pairs. Alignment score reported by BLAST and inclusion/skipping ratio calculated using FPKM reported by Cufflinks of exon pairs with high DNA-seq similarity. (XLSX 6077 kb) [file 12864_2017_3600_MOESM8_ESM.xlsx]

## Sheet: fly-worm pairs.details.txt
Blast score and inclusion/skipping ratio of exon pairs
fly_transcript									worm_transcript									fly-worm_blast_score		worm-fly_blast_score		fly_I/S_ratio
fly_left_exon_start	fly_left_exon_end	fly_right_exon_start	fly_right_exon_end	fly_exon_start	fly_exon_end	fly_seqname	fly_geneid	fly_strand	worm_left_exon_start	worm_left_exon_end	worm_right_exon_start	worm_right_exon_end	worm_exon_start	worm_exon_end	worm_seqname	worm_geneid	worm_strand	flyworm_e_value	flyworm_bit_score	wormfly_e_value	wormfly_bit_score	0-2h	2-4h	4-6h	6-8h	8-10h	10-12h	12-14h	14-16h	16-18h	18-20h	20-22h	22-24h	L1	L2	L3 PS1-2	L3 PS3-6	L3 PS7-9	L3+12h	Prepupae	Prepupae+12h	Prepupae+24h	Prepupae+2d	Prepupae+3d	Prepupae+4d	Male+1d	Male+5d	Male+30d	Female+1d
380	509	7784	8649	578	1913	3R	FBgn0037213	+	3166276	3166424	3168266	3168478	3166928	3167292	III	R148.5	+	2e-13	75.4	6e-13	75.4	1.75587	4.24882	4.74103	2.63041	4.51702	4.78483	4.50474	2.22947	2.8281	4.14439	3.56535	2.91841	2.94237	1.85157	2.24738	3.4596	2.25463	2.743	2.42967	3.34962	1.74646	2.18269	2.23894	2.44629	2.55811	2.44667	1.36165	2.13146
19953	20047	20671	21210	20114	20599	3R	FBgn0053294	+	14072870	14073124	14074168	14074469	14073170	14073474	X	C33G3.4	+	3e-06	51.1	4e-06	51.1	-0.0203268	-0.0317398	-0.15801	0.0675535	-0.0897987	0.0113085	0.154719	0.054881	0.0782185	0.235642	-0.0173805	0.0901028	0.272393	0.0872223	0.194565	0.127623	0.178902	0.235199	0.0119995	0.270571	0.237866	-0.25824	0.151353	0.169697	0.735453	0.3041	0.326897	0.159008
3949281	3949789	3950545	3950995	3949852	3950487	3R	FBgn0037549	+	2772445	2772773	2774712	2774813	2773759	2774282	III	Y71H2AM.19	-	4e-11	68.3	4e-11	68.3	4.26913	2.68846	3.81896	3.93734	3.65717	2.99949	2.88178	2.76039	2.74656	2.43323	2.60829	2.63386	3.6263	3.52694	3.28562	3.48607	3.58782	3.31453	3.48606	3.56771	3.75853	3.6109	3.19408	3.45639	3.36664	3.61296	3.88542	4.20865
4481309	4481628	4483737	4484109	4481709	4483565	3R	FBgn0263231	-	2772445	2772773	2774712	2774813	2773759	2774282	III	Y71H2AM.19	-	2e-37	155	7e-37	155	5.28602	4.31819	4.8098	5.52241	5.1931	5.30125	4.9699	4.89682	4.52449	4.71519	4.83103	4.52166	5.11409	4.66853	3.89164	4.5516	4.58946	4.56116	4.74224	4.73369	4.94707	4.59387	4.44321	4.68584	4.83064	5.06886	5.08596	5.05604
7820798	7822589	7824907	7825388	7822827	7824348	X	FBgn0029979	-	2772445	2772773	2774712	2774813	2773759	2774282	III	Y71H2AM.19	-	4e-14	78.3	1e-13	78.3	1.99987	1.37712	2.18831	2.42702	2.29404	2.47681	1.18728	2.55749	1.25592	1.3286	1.88228	0.523554	1.89232	1.40451	1.46959	1.40055	1.06792	2.00989	1.06141	2.12563	2.38448	1.37317	2.09983	2.25237	2.70835	3.10459	1.80776	1.98382
6944367	6944545	6948481	6948596	6946873	6948269	3L	FBgn0035720	-	2772445	2772773	2774712	2774813	2773759	2774282	III	Y71H2AM.19	-	4e-14	78.3	9e-14	78.3	-0.540073	0.0516326	-0.701581	-0.625126	-0.447679	0.0487057	-0.334011	-0.705054	-1.19129	-0.800367	-0.182817	-1.3327	-1.09336	-0.932313	-1.25582	-0.532176	-1.15969	0.0269137	-0.211244	-0.779024	-0.963559	-1.22594	-0.546936	-1.20744	-0.420972	1.33621	-1.51261	-1.19144
15072338	15072627	15073489	15073702	15072687	15073430	2L	FBgn0262526	+	2772445	2772773	2774712	2774813	2773759	2774282	III	Y71H2AM.19	-	3e-16	85.4	3e-16	85.4	5.07024	2.12317	1.37419	1.46655	1.56555	1.63623	1.87967	1.36428	1.28285	0.856791	1.27255	1.63397	0.998261	1.02674	0.906257	0.850506	1.16708	1.26792	1.08651	1.30183	1.34971	1.4546	1.38491	1.79697	1.37498	1.78272	1.48464	3.88134
1829395	1829633	1831672	1831824	1829739	1830848	3R	FBgn0003261	-	3159925	3160109	3161286	3161598	3160157	3161217	I	Y54E10A.9	-	1e-11	71.1	1e-11	71.1	1.2384	1.54263	2.50308e-05	0.0439088	1.60094e-13	0.490844	0	-0.572389	8.68392e-09	1.82845	0.879585	0.89579	0.000529572	0.881861	0.000335782	0.553627	4.91041e-11	1.10888	0.257206	1.18973	0.00514499	5.10747e-07	0.000320176	1.60747	0.028224	1.28083	-0.845503	1.42809
1829395	1829633	1833759	1834028	1829739	1830848	3R	FBgn0003261	-	3159925	3160109	3161286	3161598	3160157	3161217	I	Y54E10A.9	-	1e-11	71.1	1e-11	71.1	0.0053997	0.0134161	0.00920093	0.0226184	3.68359e-05	5.09463e-08	0.00225204	5.50757	1.74024	0.0079753	0.0105748	0.00294242	5.52486	0.00110827	3.23456e-05	0.00642911	6.12798e-06	0.00224216	0.00168763	0.000209338	0.00602799	0.0657838	0.00147216	4.3079	0.00361801	0.00334882	2.99339	5.10795
1829395	1829633	1833759	1834031	1829739	1830848	3R	FBgn0003261	-	3159925	3160109	3161286	3161598	3160157	3161217	I	Y54E10A.9	-	1e-11	71.1	1e-11	71.1	6.22072	6.58115	2.01782	6.66717	2.95265	1.84051	1.94302	4.77941	3.34053	5.70756	5.73345	1.20262	4.69352	3.48709	4.54022	5.48304	2.98734	5.07909	3.76808	2.63297	2.76648	5.22044	2.52168	3.1923	2.18788	4.94199	3.13724	4.6232
1829395	1829633	1833759	1834295	1829739	1830848	3R	FBgn0003261	-	3159925	3160109	3161286	3161598	3160157	3161217	I	Y54E10A.9	-	1e-11	71.1	1e-11	71.1	-0.566584	4.14395	-4.35228	-0.707095	-4.00924	-3.77143	-3.50924	0.799724	-3.29295	0.0208929	3.3949	-3.25523	1.65136	-3.3318	-2.00025	2.47497	-2.38706	3.14363	-2.35765	-2.21253	-2.40138	-0.667581	-1.89534	2.10239	-2.03564	2.11978	-2.18585	-0.105941
1829395	1829633	1830928	1831019	1829739	1830848	3R	FBgn0003261	-	3159925	3160109	3161286	3161598	3160157	3161217	I	Y54E10A.9	-	1e-11	71.1	1e-11	71.1	2.59615	2.82837	2.5455	2.71363	2.75412	2.64793	2.52006	2.61501	2.43083	2.57124	2.22172	2.13475	2.31958	1.81544	1.72146	2.11791	1.87686	1.61666	2.29443	2.35449	2.26049	2.28744	1.98887	1.86994	2.06001	2.39751	2.6294	2.00755
1829395	1829633	1831672	1831836	1829739	1830848	3R	FBgn0003261	-	3159925	3160109	3161286	3161598	3160157	3161217	I	Y54E10A.9	-	1e-11	71.1	1e-11	71.1	2.08595e-06	8.88974e-09	1.24183	1.46843	2.09427	1.59307	1.49224	1.45267	0.698044	2.33314e-07	1.80783	0.587875	2.18322	0.0103781	1.38129	0.671868	0.418752	0.0500734	1.62826	1.23705	1.97943	1.99181	0.335151	9.10812e-08	1.79237	1.45673	0.992944	0.896557
4481309	4481628	4483737	4484109	4481709	4483565	3R	FBgn0263231	-	3159925	3160109	3161286	3161598	3160157	3161217	I	Y54E10A.9	-	3e-66	252	4e-66	252	5.28602	4.31819	4.8098	5.52241	5.1931	5.30125	4.9699	4.89682	4.52449	4.71519	4.83103	4.52166	5.11409	4.66853	3.89164	4.5516	4.58946	4.56116	4.74224	4.73369	4.94707	4.59387	4.44321	4.68584	4.83064	5.06886	5.08596	5.05604
7818151	7820732	7822827	7824348	7820798	7822589	X	FBgn0029979	-	3159925	3160109	3161286	3161598	3160157	3161217	I	Y54E10A.9	-	6e-10	65.4	8e-10	65.4	2.06317	1.46322	1.69191	1.87584	2.32682	1.9598	2.71338	0.953089	1.78261	1.37224	1.15131	1.09558	1.20848	1.43488	0.937786	1.69851	2.11554	1.10798	2.5172	2.22419	2.52421	2.3437	1.79904	0.749915	1.42443	1.33761	0.826939	1.14093
6944367	6944545	6948481	6948596	6946873	6948269	3L	FBgn0035720	-	3159925	3160109	3161286	3161598	3160157	3161217	I	Y54E10A.9	-	4e-15	82.5	4e-15	82.5	-0.540073	0.0516326	-0.701581	-0.625126	-0.447679	0.0487057	-0.334011	-0.705054	-1.19129	-0.800367	-0.182817	-1.3327	-1.09336	-0.932313	-1.25582	-0.532176	-1.15969	0.0269137	-0.211244	-0.779024	-0.963559	-1.22594	-0.546936	-1.20744	-0.420972	1.33621	-1.51261	-1.19144
6944367	6944545	6948481	6948596	6946873	6948269	3L	FBgn0035720	-	5850820	5851075	5853148	5853225	5851497	5853074	III	F01F1.7	-	5e-20	99.7	3e-20	99.7	-0.540073	0.0516326	-0.701581	-0.625126	-0.447679	0.0487057	-0.334011	-0.705054	-1.19129	-0.800367	-0.182817	-1.3327	-1.09336	-0.932313	-1.25582	-0.532176	-1.15969	0.0269137	-0.211244	-0.779024	-0.963559	-1.22594	-0.546936	-1.20744	-0.420972	1.33621	-1.51261	-1.19144
1173380	1173829	1174197	1174266	1173884	1174130	2L	FBgn0031318	+	5850820	5851075	5853148	5853225	5851497	5853074	III	F01F1.7	-	7e-06	52.5	7e-07	52.5	3.63072	2.20413	2.15152	1.9481	3.82816	3.3103	3.01231	3.40491	3.17255	1.11501	2.11335	1.86024	3.00225	1.56397	1.71548	3.11654	1.93538	2.5778	1.48884	1.32463	1.37407	1.19622	1.72526	2.55262	1.83298	3.06935	3.3126	3.28938
5539707	5540109	5540972	5541090	5540169	5540300	2L	FBgn0014189	-	8326799	8327064	8328008	8328126	8327111	8327645	II	C26D10.2	-	1e-22	106	1e-23	106	6.12853	6.54258	6.7313	6.30266	6.00532	5.8764	5.36172	5.53359	5.04268	4.6233	5.34799	4.7947	4.71567	4.99007	4.2176	4.52543	4.46314	4.3005	4.47443	4.57828	4.87676	4.07727	3.51312	3.6518	3.38566	3.38683	3.92117	5.09518
5539326	5539644	5540169	5540300	5539707	5540109	2L	FBgn0014189	-	8326799	8327064	8328008	8328126	8327111	8327645	II	C26D10.2	-	7e-74	276	4e-74	276	2.10629	2.81231	3.99645	3.3523	3.6984	2.91519	3.33181	0.612435	2.27062	0.680847	1.70841	2.70872	0.823715	2.39008	1.87436	1.74655	2.59751	1.70254	3.15061	2.8129	2.96707	2.22782	0.920127	0.0892104	0.876493	0.792802	0.252371	0.619804
5539497	5539644	5540169	5540300	5539707	5540109	2L	FBgn0014189	-	8326799	8327064	8328008	8328126	8327111	8327645	II	C26D10.2	-	7e-74	276	4e-74	276	5.77317	6.25446	6.52853	5.97293	5.85191	5.63264	5.39668	5.11947	4.84832	4.06232	4.94293	5.04975	4.33603	4.7755	4.17677	4.46492	4.72833	4.40013	4.53046	4.77107	5.04222	4.17612	3.43709	3.49714	3.30463	3.49239	3.57155	4.57271
137752	138255	138683	138817	138319	138628	3R	FBgn0037232	+	11151927	11152005	11152546	11152686	11152413	11152502	IV	C08F8.2	+	7e-08	54	3e-07	54	2.92509	2.74715	1.7517	1.26385	1.86989	2.40404	2.20803	2.9753	2.82229	2.4115	2.94446	1.81823	3.24206	2.43647	1.4375	1.02589	1.28458	2.14854	1.47844	1.64945	1.71563	2.43845	1.51257	1.37889	1.20215	1.98638	1.84617	1.42058
138319	138628	138880	139509	138683	138817	3R	FBgn0037232	+	11152546	11152686	11153079	11153163	11152732	11153033	IV	C08F8.2	+	3e-12	71.1	8e-13	71.1	2.74544	2.69443	2.26426	2.38739	2.48096	2.70344	2.94938	2.74286	2.71892	2.37092	2.6921	2.76575	3.10378	2.92558	1.47976	1.51488	1.85093	2.53651	1.75634	1.58222	1.72305	2.36122	2.25182	1.80578	1.79789	1.91493	1.80099	2.2479
189284	189518	190288	191263	189939	190228	3R	FBgn0037238	+	9808895	9809109	9809637	9809788	9809264	9809577	I	F35C12.2	+	2e-07	55.4	1e-07	55.4	-0.12332	-0.0347185	0.775725	1.17358	1.27398	0.874423	1.60731	0.723317	1.60199	0.863984	2.02226	2.17443	1.02136	0.492527	0.22007	0.220003	0.793551	0.852936	1.00195	2.33543	1.17469	1.4539	1.69494	0.659708	1.47309	1.65025	0.738894	0.690782
205397	205546	205831	205992	205650	205767	3R	FBgn0037239	+	11679033	11679503	11680577	11680847	11679549	11679815	II	C47D12.3	-	7e-09	59.7	2e-09	59.7	4.19243	2.7161	2.08319	2.82787	3.1921	3.98592	4.26425	4.65429	4.60225	5.05568	5.68527	5.62947	5.58808	5.38373	4.53654	4.22016	4.41129	5.4963	4.86649	5.10703	5.24356	5.02191	4.49643	4.70159	5.16431	4.95637	5.1999	4.53985
205397	205546	205831	205992	205650	205767	3R	FBgn0037239	+	11679137	11679503	11680159	11680220	11679549	11679815	II	C47D12.3	-	7e-09	59.7	2e-09	59.7	4.19243	2.7161	2.08319	2.82787	3.1921	3.98592	4.26425	4.65429	4.60225	5.05568	5.68527	5.62947	5.58808	5.38373	4.53654	4.22016	4.41129	5.4963	4.86649	5.10703	5.24356	5.02191	4.49643	4.70159	5.16431	4.95637	5.1999	4.53985
321412	321604	322198	323189	321678	321854	3R	FBgn0085386	-	3193337	3193460	3193693	3193879	3193509	3193649	II	ZC239.7	-	2e-08	56.8	2e-08	56.8	-0.041434	0.0364463	-0.0313852	-0.0161842	-0.0385952	0.0539324	0.137286	0.056157	1.37001	1.67025	1.87429	1.95562	1.70223	0.973205	0.183871	-0.0220191	0.317777	0.38964	0.168554	0.225612	-0.151048	0.868575	1.36278	0.682543	0.94795	1.10143	1.03351	0.443421
321412	321604	322198	323189	321678	321854	3R	FBgn0085386	-	2663161	2663347	2663581	2663704	2663390	2663530	II	F22E5.3	+	1e-06	51.1	1e-06	51.1	-0.041434	0.0364463	-0.0313852	-0.0161842	-0.0385952	0.0539324	0.137286	0.056157	1.37001	1.67025	1.87429	1.95562	1.70223	0.973205	0.183871	-0.0220191	0.317777	0.38964	0.168554	0.225612	-0.151048	0.868575	1.36278	0.682543	0.94795	1.10143	1.03351	0.443421
320896	321160	321678	321854	321412	321604	3R	FBgn0085386	-	20820644	20820917	20821375	20821448	20821137	20821329	V	T03D8.5	-	3e-11	66.8	3e-11	66.8	-2.49578e-13	-0.000105897	-0.0345667	-0.066059	0.086234	-0.097149	0.098138	0.264697	0.440507	0.00710425	0.653518	0.598322	0.192435	0.498399	0.41073	0.0001039	0.0816251	0.0494601	0.000196904	0.106011	1.22462e-08	0.0964979	0.363556	8.05883e-05	0.219183	0.00033648	0.108034	7.66178e-09
320657	320834	321412	321604	320896	321160	3R	FBgn0085386	-	5314684	5315044	5316862	5316994	5315091	5316816	II	F08B1.2	+	4e-13	76.8	4e-14	76.8	0.116178	0	0.0289333	2.17604e-14	0	0.0984262	0.0758215	0.854339	1.58813	2.09175	2.1091	2.27801	2.11217	1.06889	0.254599	0.197694	0.372507	0.426291	0.430903	-0.281599	0.21757	1.15975	1.63603	1.48888	1.37151	1.28308	1.47608	0.948266
13456545	13456719	13458159	13458639	13456779	13458099	3L	FBgn0036368	+	5314684	5315044	5316862	5316994	5315091	5316816	II	F08B1.2	+	2e-48	193	1e-48	193	2.1355	1.06942	0.533161	0.408656	0.468492	0.751093	0.789485	1.57923	1.72907	1.77603	1.6993	1.79472	1.76064	2.04497	0.732605	0.451625	0.445452	1.31449	0.539866	0.883379	0.927808	1.81463	2.78191	1.29821	0.836961	0.655498	0.640542	1.43638
19715362	19715526	19715915	19716221	19715621	19715849	3L	FBgn0261360	-	5314684	5315044	5316862	5316994	5315091	5316816	II	F08B1.2	+	8e-06	52.5	6e-07	52.5	1.14796	1.5084	0.651822	0.747919	0.937903	0.806583	0.831852	0.921398	0.820396	0.412497	1.65142	1.08163	0.559149	0.579148	0.762701	0.862662	0.690468	0.964647	0.343681	0.870946	1.00419	0.533072	0.184725	0.362864	0.616373	1.19814	0.378962	0.686658
19746778	19746942	19747331	19747637	19747037	19747265	3L	FBgn0261688	-	5314684	5315044	5316862	5316994	5315091	5316816	II	F08B1.2	+	8e-06	52.5	6e-07	52.5	1.55336	1.87617	0.784664	0.79363	1.31539	1.03723	1.09484	0.824697	0.86437	1.06184	2.01097	1.47087	0.736274	0.657903	1.10057	1.02264	0.821466	1.19776	0.612576	0.948026	1.24731	0.975589	0.404603	0.196979	0.666156	1.41058	0.400636	0.819824
11139235	11139393	11139720	11139912	11139460	11139666	2L	FBgn0010197	-	5314684	5315044	5316862	5316994	5315091	5316816	II	F08B1.2	+	8e-06	52.5	6e-07	52.5	0	-0.138484	-0.0693401	3.87951e-10	0	0.0495363	0.00362372	0.0863434	0.407564	0.749097	0.339882	0.607873	0.630104	0.184209	0.17814	0.396494	0.689259	-0.1551	0.903171	0.364508	0.735698	0.57995	0.146468	-0.233119	0.26921	0.251022	0.554327	0.191412
320657	320834	321412	321604	320896	321160	3R	FBgn0085386	-	3251653	3251750	3252427	3252566	3252165	3252367	II	C17F4.6	-	2e-13	74	3e-13	74	0.116178	0	0.0289333	2.17604e-14	0	0.0984262	0.0758215	0.854339	1.58813	2.09175	2.1091	2.27801	2.11217	1.06889	0.254599	0.197694	0.372507	0.426291	0.430903	-0.281599	0.21757	1.15975	1.63603	1.48888	1.37151	1.28308	1.47608	0.948266
14071886	14072446	14073147	14073270	14072670	14072980	2R	FBgn0053958	-	3251653	3251750	3252427	3252566	3252165	3252367	II	C17F4.6	-	7e-07	52.5	9e-07	52.5	0.0466239	0	0.0638236	0.132536	0.0437708	0.122412	0.12632	0.458658	0.865715	1.07581	0.942985	0.828087	1.14458	0.870007	0.0603521	0.0809339	0.143783	0.336092	0.115395	0.35694	0.398811	0.410997	0.510461	0.442241	0.495739	0.60537	0.463953	0.426531
320657	320834	321412	321604	320896	321160	3R	FBgn0085386	-	12363837	12363931	12364191	12364295	12363978	12364146	V	F23H12.6	-	3e-08	56.8	4e-08	56.8	0.116178	0	0.0289333	2.17604e-14	0	0.0984262	0.0758215	0.854339	1.58813	2.09175	2.1091	2.27801	2.11217	1.06889	0.254599	0.197694	0.372507	0.426291	0.430903	-0.281599	0.21757	1.15975	1.63603	1.48888	1.37151	1.28308	1.47608	0.948266
320657	320834	321412	321604	320896	321160	3R	FBgn0085386	-	17432940	17433031	17433455	17433601	17433087	17433312	IV	C06A12.4	-	1e-07	55.4	1e-07	55.4	0.116178	0	0.0289333	2.17604e-14	0	0.0984262	0.0758215	0.854339	1.58813	2.09175	2.1091	2.27801	2.11217	1.06889	0.254599	0.197694	0.372507	0.426291	0.430903	-0.281599	0.21757	1.15975	1.63603	1.48888	1.37151	1.28308	1.47608	0.948266
13456545	13456719	13458159	13458639	13456779	13458099	3L	FBgn0036368	+	17432940	17433031	17433455	17433601	17433087	17433312	IV	C06A12.4	-	6e-12	69.7	3e-11	69.7	2.1355	1.06942	0.533161	0.408656	0.468492	0.751093	0.789485	1.57923	1.72907	1.77603	1.6993	1.79472	1.76064	2.04497	0.732605	0.451625	0.445452	1.31449	0.539866	0.883379	0.927808	1.81463	2.78191	1.29821	0.836961	0.655498	0.640542	1.43638
320657	320834	321412	321604	320896	321160	3R	FBgn0085386	-	8391370	8391562	8392003	8392190	8391607	8391880	V	F52E1.4	+	3e-06	51.1	2e-06	51.1	0.116178	0	0.0289333	2.17604e-14	0	0.0984262	0.0758215	0.854339	1.58813	2.09175	2.1091	2.27801	2.11217	1.06889	0.254599	0.197694	0.372507	0.426291	0.430903	-0.281599	0.21757	1.15975	1.63603	1.48888	1.37151	1.28308	1.47608	0.948266
12375929	12376008	12378083	12378188	12377517	12377687	3R	FBgn0259244	+	12352975	12353163	12354010	12354295	12353266	12353957	V	F23H12.4	+	8e-06	51.1	2e-10	64	-0.873913	-2.61285	-1.1583	-4.494	-1.23446	-1.52244	-2.12318	-1.07532	-1.4434	-3.79115	-3.18615	-3.26342	-3.41844	-1.48638	-1.43852	-1.1151	-0.642157	1.09351e-05	-2.15701	-1.44376	-1.36811	-1.70061	-1.67887	-1.6363	-1.07152	-1.19147	-0.0369517	1.53583
12377336	12377389	12378083	12378188	12377517	12377687	3R	FBgn0259244	+	12352975	12353163	12354010	12354295	12353266	12353957	V	F23H12.4	+	8e-06	51.1	2e-10	64	0.804277	2.03381	3.64021	3.98391	3.7706	3.69625	4.04284	4.43881	4.23993	4.61567	3.88319	3.61814	3.49488	2.5454	2.09274	3.00779	2.9931	1.27106	3.39937	4.11082	4.43863	4.2727	3.22831	2.47033	2.27441	2.17966	2.0674	1.46254
12376583	12376651	12378083	12378188	12377517	12377687	3R	FBgn0259244	+	12352975	12353163	12354010	12354295	12353266	12353957	V	F23H12.4	+	8e-06	51.1	2e-10	64	0.898185	3.03233	3.54894	4.6192	4.01315	3.85102	3.80082	3.41057	3.15952	3.46958	2.72344	2.68495	2.6767	1.1384	0.874172	1.95599	2.03608	1.23066	2.4826	2.55689	3.12596	2.62818	2.19247	1.41549	1.52368	0.802423	1.11002	1.29754
12375929	12376008	12378083	12378188	12377517	12377687	3R	FBgn0259244	+	4243541	4243751	4244500	4244603	4243800	4244445	IV	F36A4.10	-	7e-09	61.1	1e-09	61.1	-0.873913	-2.61285	-1.1583	-4.494	-1.23446	-1.52244	-2.12318	-1.07532	-1.4434	-3.79115	-3.18615	-3.26342	-3.41844	-1.48638	-1.43852	-1.1151	-0.642157	1.09351e-05	-2.15701	-1.44376	-1.36811	-1.70061	-1.67887	-1.6363	-1.07152	-1.19147	-0.0369517	1.53583
12377336	12377389	12378083	12378188	12377517	12377687	3R	FBgn0259244	+	4243541	4243751	4244500	4244603	4243800	4244445	IV	F36A4.10	-	7e-09	61.1	1e-09	61.1	0.804277	2.03381	3.64021	3.98391	3.7706	3.69625	4.04284	4.43881	4.23993	4.61567	3.88319	3.61814	3.49488	2.5454	2.09274	3.00779	2.9931	1.27106	3.39937	4.11082	4.43863	4.2727	3.22831	2.47033	2.27441	2.17966	2.0674	1.46254
12376583	12376651	12378083	12378188	12377517	12377687	3R	FBgn0259244	+	4243541	4243751	4244500	4244603	4243800	4244445	IV	F36A4.10	-	7e-09	61.1	1e-09	61.1	0.898185	3.03233	3.54894	4.6192	4.01315	3.85102	3.80082	3.41057	3.15952	3.46958	2.72344	2.68495	2.6767	1.1384	0.874172	1.95599	2.03608	1.23066	2.4826	2.55689	3.12596	2.62818	2.19247	1.41549	1.52368	0.802423	1.11002	1.29754
11953834	11953920	11956861	11957115	11954406	11955762	X	FBgn0052656	+	1104617	1104925	1106108	1106304	1105068	1105754	II	T13B5.4	-	6e-11	68.3	9e-11	68.3	0.0487323	0	-0.0494656	0	0.0201619	-0.0631383	0	0.0146898	0.109305	0.741661	1.40083	0.105126	2.91233	2.52501	2.69911	2.95389	2.10213	3.43225	1.11779	0.426725	-0.119654	0.0237505	-0.0421396	1.34255	2.97592	3.66406	3.85533	3.24177
11954406	11955762	11957554	11959180	11956861	11957115	X	FBgn0052656	+	1104617	1104925	1106108	1106304	1105068	1105754	II	T13B5.4	-	4e-07	55.4	1e-07	55.4	-0.54123	-0.416769	-0.21569	-0.154063	-0.173796	-0.0469471	-0.108491	-0.126083	-0.376363	-1.67048	-3.13302	-3.21989	-4.0871	-4.33982	-4.33966	-4.34243	-3.48328	-4.83503	-2.63549	-1.88318	-0.693355	-0.333458	-0.366752	-2.36479	-4.4314	-4.66118	-5.15786	-4.04364
12375929	12376008	12378083	12378188	12377517	12377687	3R	FBgn0259244	+	14985511	14985664	14986640	14986750	14985723	14986459	IV	Y41E3.2	-	2e-07	56.8	2e-08	56.8	-0.873913	-2.61285	-1.1583	-4.494	-1.23446	-1.52244	-2.12318	-1.07532	-1.4434	-3.79115	-3.18615	-3.26342	-3.41844	-1.48638	-1.43852	-1.1151	-0.642157	1.09351e-05	-2.15701	-1.44376	-1.36811	-1.70061	-1.67887	-1.6363	-1.07152	-1.19147	-0.0369517	1.53583
12377336	12377389	12378083	12378188	12377517	12377687	3R	FBgn0259244	+	14985511	14985664	14986640	14986750	14985723	14986459	IV	Y41E3.2	-	2e-07	56.8	2e-08	56.8	0.804277	2.03381	3.64021	3.98391	3.7706	3.69625	4.04284	4.43881	4.23993	4.61567	3.88319	3.61814	3.49488	2.5454	2.09274	3.00779	2.9931	1.27106	3.39937	4.11082	4.43863	4.2727	3.22831	2.47033	2.27441	2.17966	2.0674	1.46254
12376583	12376651	12378083	12378188	12377517	12377687	3R	FBgn0259244	+	14985511	14985664	14986640	14986750	14985723	14986459	IV	Y41E3.2	-	2e-07	56.8	2e-08	56.8	0.898185	3.03233	3.54894	4.6192	4.01315	3.85102	3.80082	3.41057	3.15952	3.46958	2.72344	2.68495	2.6767	1.1384	0.874172	1.95599	2.03608	1.23066	2.4826	2.55689	3.12596	2.62818	2.19247	1.41549	1.52368	0.802423	1.11002	1.29754
12381949	12382046	12391259	12391327	12390784	12391146	3R	FBgn0259244	+	14985511	14985664	14986640	14986750	14985723	14986459	IV	Y41E3.2	-	3e-06	52.5	1e-06	52.5	1.02331	2.77303	4.09016	4.71432	4.439	4.3473	4.52207	4.4125	4.15814	4.28454	3.39268	3.54048	3.02786	2.00138	1.95445	2.87547	0.970101	1.42847	3.48304	3.92042	4.43581	4.02432	3.23069	2.26522	2.00368	1.45141	2.05219	1.57658
11953834	11953920	11956861	11957115	11954406	11955762	X	FBgn0052656	+	14985511	14985664	14986640	14986750	14985723	14986459	IV	Y41E3.2	-	8e-09	61.1	1e-08	61.1	0.0487323	0	-0.0494656	0	0.0201619	-0.0631383	0	0.0146898	0.109305	0.741661	1.40083	0.105126	2.91233	2.52501	2.69911	2.95389	2.10213	3.43225	1.11779	0.426725	-0.119654	0.0237505	-0.0421396	1.34255	2.97592	3.66406	3.85533	3.24177
5533591	5533659	5534052	5534114	5533720	5533986	3L	FBgn0035612	-	14985511	14985664	14986640	14986750	14985723	14986459	IV	Y41E3.2	-	2e-10	66.8	4e-11	66.8	0.332544	0.0907941	0.102913	0.249521	0.473062	0.0116577	0.0825647	2.39841	4.05321	5.64161	5.63023	4.8684	4.23826	3.47921	4.04124	4.41674	4.33512	5.4019	3.58747	5.60389	2.80715	2.76256	3.11515	3.03529	1.10103	0.00293032	0.224821	0.553795
5532404	5533659	5534052	5534114	5533720	5533986	3L	FBgn0035612	-	14985511	14985664	14986640	14986750	14985723	14986459	IV	Y41E3.2	-	2e-10	66.8	4e-11	66.8	0	-0.0157839	-0.0200591	0.0483777	0	1.07367e-07	-0.100229	-1.56996	-2.01665	-1.49293e-07	0	0	-2.86709	-0.925306	0.00017633	-2.77681	2.8082e-12	0.000157882	-5.09795e-06	2.8797e-12	-1.35987	-3.05592e-05	-1.68602	-1.65569	-1.47821e-08	0.0690228	-0.62886	-1.32177
5531732	5533659	5534052	5534114	5533720	5533986	3L	FBgn0035612	-	14985511	14985664	14986640	14986750	14985723	14986459	IV	Y41E3.2	-	2e-10	66.8	4e-11	66.8	-0.313997	-0.211409	-0.235789	0.0462335	-0.63885	-0.00174923	-0.231733	-1.31159	-1.8557	-2.51716	-1.77506	-3.0352	-1.57748	-1.76572	-1.25796	-1.3384	-1.96076	-0.931936	-2.01234	-2.18606	-2.15802	-2.24744	-2.73307	-1.80111	-1.20482	0.0214708	-0.579712	-0.751284
5032500	5033950	5035064	5036208	5034013	5034981	2L	FBgn0000299	+	14985511	14985664	14986640	14986750	14985723	14986459	IV	Y41E3.2	-	4e-07	55.4	5e-07	55.4	-0.324108	-0.0299807	-0.747063	-1.78435	-1.60423	-3.17057	-4.09706	5.40899	-0.0569246	-2.88386	-5.86199	-5.84841	0.0965573	-4.04133	-3.55446	-3.26809	-2.23959	-2.13122	-2.42195	-2.45712	-2.35865	-3.0583	-4.38749	-2.01938	-3.94223	-0.750671	-2.17373	0.692743
12375929	12376008	12378083	12378188	12377517	12377687	3R	FBgn0259244	+	4652368	4652374	4653688	4653810	4652850	4653624	V	F41F3.4	-	2e-08	59.7	3e-09	59.7	-0.873913	-2.61285	-1.1583	-4.494	-1.23446	-1.52244	-2.12318	-1.07532	-1.4434	-3.79115	-3.18615	-3.26342	-3.41844	-1.48638	-1.43852	-1.1151	-0.642157	1.09351e-05	-2.15701	-1.44376	-1.36811	-1.70061	-1.67887	-1.6363	-1.07152	-1.19147	-0.0369517	1.53583
12377336	12377389	12378083	12378188	12377517	12377687	3R	FBgn0259244	+	4652368	4652374	4653688	4653810	4652850	4653624	V	F41F3.4	-	2e-08	59.7	3e-09	59.7	0.804277	2.03381	3.64021	3.98391	3.7706	3.69625	4.04284	4.43881	4.23993	4.61567	3.88319	3.61814	3.49488	2.5454	2.09274	3.00779	2.9931	1.27106	3.39937	4.11082	4.43863	4.2727	3.22831	2.47033	2.27441	2.17966	2.0674	1.46254
12376583	12376651	12378083	12378188	12377517	12377687	3R	FBgn0259244	+	4652368	4652374	4653688	4653810	4652850	4653624	V	F41F3.4	-	2e-08	59.7	3e-09	59.7	0.898185	3.03233	3.54894	4.6192	4.01315	3.85102	3.80082	3.41057	3.15952	3.46958	2.72344	2.68495	2.6767	1.1384	0.874172	1.95599	2.03608	1.23066	2.4826	2.55689	3.12596	2.62818	2.19247	1.41549	1.52368	0.802423	1.11002	1.29754
12381949	12382046	12391259	12391327	12390784	12391146	3R	FBgn0259244	+	16384586	16385447	16385816	16385980	16385495	16385766	X	F01G12.5	-	4e-07	54	4e-07	54	1.02331	2.77303	4.09016	4.71432	4.439	4.3473	4.52207	4.4125	4.15814	4.28454	3.39268	3.54048	3.02786	2.00138	1.95445	2.87547	0.970101	1.42847	3.48304	3.92042	4.43581	4.02432	3.23069	2.26522	2.00368	1.45141	2.05219	1.57658
5030855	5031802	5032500	5033950	5031878	5032374	2L	FBgn0000299	+	16381101	16381564	16382492	16382723	16381647	16382438	X	F01G12.5	-	6e-11	68.3	3e-11	68.3	0.504955	0.461977	0.52575	-0.33006	1.85552	2.42048	4.02408	5.1133	2.04697	1.7263	5.90141	5.83086	4.96376	4.95425	3.41815	2.78856	2.38372	2.60054	2.42504	2.49841	2.35706	2.77832	4.07185	2.38833	3.75839	2.93393	0.988005	3.91068
12857539	12857569	12858086	12859237	12857631	12858020	3R	FBgn0051268	+	7150653	7150789	7152128	7152478	7150868	7151455	IV	C34D4.15	-	3e-07	55.4	2e-07	55.4	-0.0378505	0.0814555	0.146041	-0.0633877	0	0.0106889	-0.124153	0.213569	0.0146652	0.000514171	0.0239547	0.177538	1.2595	0.858986	-0.0229799	0.047436	0.0504289	0.904255	0.0868344	-0.103765	-0.0733183	-0.0662227	0.28751	-0.0470333	-0.0136309	-0.0152123	-0.0154225	0.0376588
12857539	12857569	12858086	12859237	12857631	12858020	3R	FBgn0051268	+	6714694	6714841	6715589	6715934	6714899	6715521	II	T14B4.6	+	1e-06	54	5e-07	54	-0.0378505	0.0814555	0.146041	-0.0633877	0	0.0106889	-0.124153	0.213569	0.0146652	0.000514171	0.0239547	0.177538	1.2595	0.858986	-0.0229799	0.047436	0.0504289	0.904255	0.0868344	-0.103765	-0.0733183	-0.0662227	0.28751	-0.0470333	-0.0136309	-0.0152123	-0.0154225	0.0376588
5030855	5031802	5032500	5033950	5031878	5032374	2L	FBgn0000299	+	1817393	1817721	1819237	1819316	1818403	1819054	IV	Y38C1BA.3	-	1e-10	66.8	8e-11	66.8	0.504955	0.461977	0.52575	-0.33006	1.85552	2.42048	4.02408	5.1133	2.04697	1.7263	5.90141	5.83086	4.96376	4.95425	3.41815	2.78856	2.38372	2.60054	2.42504	2.49841	2.35706	2.77832	4.07185	2.38833	3.75839	2.93393	0.988005	3.91068
5030855	5031802	5032500	5033950	5031878	5032374	2L	FBgn0000299	+	1817310	1817721	1819237	1819316	1818403	1819054	IV	Y38C1BA.3	-	1e-10	66.8	8e-11	66.8	0.504955	0.461977	0.52575	-0.33006	1.85552	2.42048	4.02408	5.1133	2.04697	1.7263	5.90141	5.83086	4.96376	4.95425	3.41815	2.78856	2.38372	2.60054	2.42504	2.49841	2.35706	2.77832	4.07185	2.38833	3.75839	2.93393	0.988005	3.91068
476307	476456	477705	479058	476521	477615	3R	FBgn0087013	+	311837	312879	313889	314103	312927	313843	I	C53D5.6	-	4e-18	92.5	3e-18	92.5	1.19414	1.57274	0.890398	1.19424	1.22068	1.26813	0.913882	0.930699	1.01847	1.30217	1.49683	0.88036	0.798999	0.985958	1.10458	1.26822	0.979126	1.24277	1.10929	0.875895	0.893721	0.636876	0.677934	0.765688	1.26902	1.56473	0.677016	0.944012
546187	546437	548330	548362	546703	547112	3R	FBgn0027570	-	11654148	11654508	11655767	11656079	11654832	11655717	II	ZK20.6	-	3e-08	59.7	9e-09	59.7	-0.701453	0	-1.63429e-08	-1.35451e-05	-1.6844e-05	-0.00178213	-7.52318e-09	-3.35272	-1.07578	-2.38506	-0.885337	1.03862	-1.21506	-0.254269	0.91913	-0.376395	-3.00916	0.78804	0.745949	0.354449	-0.129299	-2.07076	0.877999	-0.644947	-0.108268	1.62694	-0.126262	-1.34496
546187	546437	548496	548872	546703	547112	3R	FBgn0027570	-	11654148	11654508	11655767	11656079	11654832	11655717	II	ZK20.6	-	3e-08	59.7	9e-09	59.7	0.42554	0.629405	0.97328	1.92885	2.37418	4.61213	4.79049	5.47702	4.80785	4.49921	2.90649	2.84001	3.17448	4.77337	2.67892	4.10602	5.18149	3.68781	4.74806	3.92119	3.40962	5.17523	4.54689	4.05398	2.88487	2.77342	1.53124	3.24491
545946	546132	546703	547112	546187	546437	3R	FBgn0027570	-	11654148	11654508	11655767	11656079	11654832	11655717	II	ZK20.6	-	1e-11	71.1	2e-12	71.1	0.717567	0.583233	0.922311	2.15216	2.41051	4.49898	4.81932	5.31169	4.84233	4.47218	2.94551	3.09802	3.30088	4.8164	2.99697	4.39568	5.48573	3.77651	4.99972	3.99848	3.72348	5.46935	4.80992	4.40179	3.09208	3.01903	3.42445	3.35973
16478873	16479286	16480574	16482174	16479449	16480457	3R	FBgn0038818	-	11654148	11654508	11655767	11656079	11654832	11655717	II	ZK20.6	-	2e-19	96.8	2e-19	96.8	0.0115412	0.0139477	0.000218824	0.0658929	0.0794593	0.329946	0.172879	0.0167113	0.807249	1.30389	0.308684	0.673803	0.501271	0.303001	0.310295	0.892891	0.39349	0.014321	0.708311	0.759972	0.457112	0.791648	1.6075	1.11604	1.17505	3.15278	1.507	0.579971
16478873	16479286	16480574	16482562	16479449	16480457	3R	FBgn0038818	-	11654148	11654508	11655767	11656079	11654832	11655717	II	ZK20.6	-	2e-19	96.8	2e-19	96.8	0	9.28146e-14	0.0554611	0.277995	0.25057	0.324634	0.0121813	1.66593	1.03217	1.69926	1.32607	0.596251	0.891181	0.897516	0.246761	0.696563	0.379049	-0.0937946	0.462508	0.544928	0.549929	0.647906	0.268682	0.428518	-0.00339953	2.08845	0.237876	0.619049
5996758	5996920	5997360	5998006	5996989	5997305	X	FBgn0029843	+	11654148	11654508	11655767	11656079	11654832	11655717	II	ZK20.6	-	7e-26	118	2e-26	118	0.298552	0.459344	0.484928	0.290157	0.299053	0.75674	0.87766	1.65119	1.90026	1.9792	2.63318	2.61967	2.99746	2.75106	1.85777	2.16402	2.24997	2.72623	1.91647	2.6211	2.12061	1.59713	1.74605	3.2252	2.39552	2.54564	2.67748	2.25996
546187	546437	548330	548362	546703	547112	3R	FBgn0027570	-	11654409	11654508	11655767	11656079	11654832	11655717	II	ZK20.6	-	3e-08	59.7	9e-09	59.7	-0.701453	0	-1.63429e-08	-1.35451e-05	-1.6844e-05	-0.00178213	-7.52318e-09	-3.35272	-1.07578	-2.38506	-0.885337	1.03862	-1.21506	-0.254269	0.91913	-0.376395	-3.00916	0.78804	0.745949	0.354449	-0.129299	-2.07076	0.877999	-0.644947	-0.108268	1.62694	-0.126262	-1.34496
546187	546437	548496	548872	546703	547112	3R	FBgn0027570	-	11654409	11654508	11655767	11656079	11654832	11655717	II	ZK20.6	-	3e-08	59.7	9e-09	59.7	0.42554	0.629405	0.97328	1.92885	2.37418	4.61213	4.79049	5.47702	4.80785	4.49921	2.90649	2.84001	3.17448	4.77337	2.67892	4.10602	5.18149	3.68781	4.74806	3.92119	3.40962	5.17523	4.54689	4.05398	2.88487	2.77342	1.53124	3.24491
545946	546132	546703	547112	546187	546437	3R	FBgn0027570	-	11654409	11654508	11655767	11656079	11654832	11655717	II	ZK20.6	-	1e-11	71.1	2e-12	71.1	0.717567	0.583233	0.922311	2.15216	2.41051	4.49898	4.81932	5.31169	4.84233	4.47218	2.94551	3.09802	3.30088	4.8164	2.99697	4.39568	5.48573	3.77651	4.99972	3.99848	3.72348	5.46935	4.80992	4.40179	3.09208	3.01903	3.42445	3.35973
16478873	16479286	16480574	16482174	16479449	16480457	3R	FBgn0038818	-	11654409	11654508	11655767	11656079	11654832	11655717	II	ZK20.6	-	2e-19	96.8	2e-19	96.8	0.0115412	0.0139477	0.000218824	0.0658929	0.0794593	0.329946	0.172879	0.0167113	0.807249	1.30389	0.308684	0.673803	0.501271	0.303001	0.310295	0.892891	0.39349	0.014321	0.708311	0.759972	0.457112	0.791648	1.6075	1.11604	1.17505	3.15278	1.507	0.579971
16478873	16479286	16480574	16482562	16479449	16480457	3R	FBgn0038818	-	11654409	11654508	11655767	11656079	11654832	11655717	II	ZK20.6	-	2e-19	96.8	2e-19	96.8	0	9.28146e-14	0.0554611	0.277995	0.25057	0.324634	0.0121813	1.66593	1.03217	1.69926	1.32607	0.596251	0.891181	0.897516	0.246761	0.696563	0.379049	-0.0937946	0.462508	0.544928	0.549929	0.647906	0.268682	0.428518	-0.00339953	2.08845	0.237876	0.619049
5996758	5996920	5997360	5998006	5996989	5997305	X	FBgn0029843	+	11654409	11654508	11655767	11656079	11654832	11655717	II	ZK20.6	-	7e-26	118	2e-26	118	0.298552	0.459344	0.484928	0.290157	0.299053	0.75674	0.87766	1.65119	1.90026	1.9792	2.63318	2.61967	2.99746	2.75106	1.85777	2.16402	2.24997	2.72623	1.91647	2.6211	2.12061	1.59713	1.74605	3.2252	2.39552	2.54564	2.67748	2.25996
545946	546132	546703	547112	546187	546437	3R	FBgn0027570	-	3421286	3421450	3421968	3422133	3421671	3421921	II	F18A12.8	-	1e-16	85.4	9e-17	85.4	0.717567	0.583233	0.922311	2.15216	2.41051	4.49898	4.81932	5.31169	4.84233	4.47218	2.94551	3.09802	3.30088	4.8164	2.99697	4.39568	5.48573	3.77651	4.99972	3.99848	3.72348	5.46935	4.80992	4.40179	3.09208	3.01903	3.42445	3.35973
5996758	5996920	5997360	5998006	5996989	5997305	X	FBgn0029843	+	3421286	3421450	3421968	3422133	3421671	3421921	II	F18A12.8	-	8e-22	102	9e-22	102	0.298552	0.459344	0.484928	0.290157	0.299053	0.75674	0.87766	1.65119	1.90026	1.9792	2.63318	2.61967	2.99746	2.75106	1.85777	2.16402	2.24997	2.72623	1.91647	2.6211	2.12061	1.59713	1.74605	3.2252	2.39552	2.54564	2.67748	2.25996
19859610	19860104	19861114	19861256	19860216	19861045	X	FBgn0031081	+	3421286	3421450	3421968	3422133	3421671	3421921	II	F18A12.8	-	1e-10	65.4	4e-10	65.4	0.0294115	0.107819	0.214301	0.348884	0.513338	0.7428	1.98515	1.76696	0.971048	1.23395	2.88055	2.92947	1.61176	1.64015	1.50701	1.9227	2.60154	1.74831	2.57297	2.56734	2.73233	2.4838	2.24733	1.24336	1.69311	2.42709	1.25618	0.56623
545946	546132	546703	547112	546187	546437	3R	FBgn0027570	-	3420669	3421450	3421968	3422133	3421671	3421921	II	F18A12.8	-	1e-16	85.4	9e-17	85.4	0.717567	0.583233	0.922311	2.15216	2.41051	4.49898	4.81932	5.31169	4.84233	4.47218	2.94551	3.09802	3.30088	4.8164	2.99697	4.39568	5.48573	3.77651	4.99972	3.99848	3.72348	5.46935	4.80992	4.40179	3.09208	3.01903	3.42445	3.35973
5996758	5996920	5997360	5998006	5996989	5997305	X	FBgn0029843	+	3420669	3421450	3421968	3422133	3421671	3421921	II	F18A12.8	-	8e-22	102	9e-22	102	0.298552	0.459344	0.484928	0.290157	0.299053	0.75674	0.87766	1.65119	1.90026	1.9792	2.63318	2.61967	2.99746	2.75106	1.85777	2.16402	2.24997	2.72623	1.91647	2.6211	2.12061	1.59713	1.74605	3.2252	2.39552	2.54564	2.67748	2.25996
19859610	19860104	19861114	19861256	19860216	19861045	X	FBgn0031081	+	3420669	3421450	3421968	3422133	3421671	3421921	II	F18A12.8	-	1e-10	65.4	4e-10	65.4	0.0294115	0.107819	0.214301	0.348884	0.513338	0.7428	1.98515	1.76696	0.971048	1.23395	2.88055	2.92947	1.61176	1.64015	1.50701	1.9227	2.60154	1.74831	2.57297	2.56734	2.73233	2.4838	2.24733	1.24336	1.69311	2.42709	1.25618	0.56623
5299008	5299126	5301256	5301505	5300439	5301103	3R	FBgn0037698	-	10945667	10945797	10947612	10947839	10945847	10947564	X	T21B6.3	-	3e-09	64	2e-12	72.5	0	-0.0625842	-0.144408	0.126797	0.130702	0.148305	0.538543	1.5718	2.08806	2.46672	2.18323	1.89289	1.39293	1.16902	-0.0296896	0.575142	0.145667	1.15349	0.416132	0.818164	1.09066	1.83321	2.0274	2.16435	2.06654	2.14773	1.89894	1.4535
11238301	11239234	11240826	11241850	11239291	11240696	3R	FBgn0041188	+	10945667	10945797	10947612	10947839	10945847	10947564	X	T21B6.3	-	1e-15	85.4	5e-09	62.5	3.16505	2.28466	1.88735	2.30305	1.54344	1.45621	3.54318e-05	3.26617	2.15888	2.29256	1.74931	7.35437e-05	2.41589	1.03155	1.27828	2.22875	1.35603e-05	1.57478	1.78496e-05	0.000106093	0.471828	3.92706e-05	1.23948	2.97063	2.52229	3.27815	3.57316	3.32834
11238301	11239234	11240826	11242999	11239291	11240696	3R	FBgn0041188	+	10945667	10945797	10947612	10947839	10945847	10947564	X	T21B6.3	-	1e-15	85.4	5e-09	62.5	3.81936	2.67211	1.64668	1.75817	2.35709	2.48472	1.60303	2.42894	1.78706	2.30087	1.46735	1.13126	2.12355	1.45201	1.71672	2.28365	1.29631	2.23978	0.997193	1.60593	1.91333	1.69462	1.8743	2.14708	1.81273	3.04025	2.75518	2.46566
16079349	16079575	16114951	16115091	16113671	16114882	3R	FBgn0262582	+	10945667	10945797	10947612	10947839	10945847	10947564	X	T21B6.3	-	5e-14	79.7	1e-08	61.1	3.27269	2.27687	1.85566	2.9849	3.33408	3.31588	3.4587	3.39931	3.3382	3.32013	2.96706	2.81843	3.1335	2.23221	1.89375	2.92069	2.74499	2.43602	1.49399	3.01826	3.39311	2.84492	2.3887	2.52099	2.60234	2.84464	3.01406	3.30296
23058970	23059403	23063695	23063814	23062585	23063568	3R	FBgn0051064	-	10945667	10945797	10947612	10947839	10945847	10947564	X	T21B6.3	-	4e-07	56.8	2e-07	56.8	-2.83799	-1.58933	-1.8922	-1.57037	-1.68187	-1.22068	-1.00159	-0.550865	-0.480152	-0.10737	-0.0504121	-0.297249	-0.214805	-0.975279	-1.53364	-1.22401	-1.12861	-1.32557	-1.05818	-0.444132	-0.50985	-0.451241	-0.520214	-0.114219	-0.532619	-0.525141	-0.634489	-1.28784
3360432	3360665	3368174	3368553	3365907	3367404	X	FBgn0029662	-	10945667	10945797	10947612	10947839	10945847	10947564	X	T21B6.3	-	2e-08	61.1	1e-08	61.1	5.07315e-06	0.106956	0.123384	0.666264	1.11076	1.95947	2.15285	2.30147	2.33365	2.00243	2.2104	2.12354	1.97324	2.57532	1.9824	1.8217	1.93357	2.34169	1.93355	2.05329	1.7959	1.90803	2.39702	1.20219	0.462336	4.60247e-06	4.59324e-06	0.607464
3360432	3360665	3368411	3368553	3365907	3367404	X	FBgn0029662	-	10945667	10945797	10947612	10947839	10945847	10947564	X	T21B6.3	-	2e-08	61.1	1e-08	61.1	0.0863868	-0.115819	0.0831355	0.584145	0.962029	1.95813	1.8514	2.90317	2.39046	2.23854	2.35015	2.17401	2.21992	2.54091	2.26417	2.35862	2.18961	2.38961	2.17595	2.33662	2.67791	3.67376	3.21543	2.73492	2.60933	2.74014	3.09157	1.08252
3615409	3615680	3677710	3678474	3675688	3677592	X	FBgn0086899	+	10945667	10945797	10947612	10947839	10945847	10947564	X	T21B6.3	-	1e-07	58.3	9e-07	55.4	3.25726	3.06285	1.8438	1.75453	2.08594	1.92443	2.07381	2.41127	2.26809	1.53076	2.50197	2.16533	1.18574	1.06155	0.454226	1.14741	0.951059	1.01589	1.25693	1.52233	1.7035	1.05707	0.655229	1.13363	1.07447	1.54219	1.12466	1.61618
3618670	3618904	3677710	3678474	3675688	3677592	X	FBgn0086899	+	10945667	10945797	10947612	10947839	10945847	10947564	X	T21B6.3	-	1e-07	58.3	9e-07	55.4	2.89979	2.88016	1.44623	1.06203	1.773	1.29625	1.11744	2.4274	1.87109	1.27141	2.20552	1.85875	0.601042	0.185216	0.245337	0.26096	0.44876	0.17324	0.184336	1.09906	1.4566	1.06124	0.263719	0.640809	0.173453	0.492754	1.004	1.79698
3656531	3656890	3677710	3678474	3675688	3677592	X	FBgn0086899	+	10945667	10945797	10947612	10947839	10945847	10947564	X	T21B6.3	-	1e-07	58.3	9e-07	55.4	0.338925	0.379068	0.394652	0.506336	1.00936	0.945547	0.00557555	1.05821	1.32695	1.367	1.15693	0.514327	0.777383	0.459923	0.365715	1.28501	1.33921	0.45417	1.16949	0.992025	1.63976	1.47904	0.961367	0.844863	0.870016	0.623898	0.846931	0.511987
3669848	3671393	3677710	3678474	3675688	3677592	X	FBgn0086899	+	10945667	10945797	10947612	10947839	10945847	10947564	X	T21B6.3	-	1e-07	58.3	9e-07	55.4	2.69303	2.87109	2.12914	1.98105	2.22738	1.69322	2.2665	1.7827	2.03104	1.5788	2.34526	2.43049	0.963666	1.01457	0.720699	1.21912	1.3071	0.992589	1.33929	1.21776	1.21433	1.2119	0.940109	0.825985	0.885642	0.701155	0.594404	1.66414
3670092	3670470	3677710	3678474	3675688	3677592	X	FBgn0086899	+	10945667	10945797	10947612	10947839	10945847	10947564	X	T21B6.3	-	1e-07	58.3	9e-07	55.4	1.76779	1.7317	1.06908	1.2434	1.22199	0.750043	0.41952	1.50229	0.585797	0.361026	1.69656	0.891883	0.371915	0.107005	0.0058842	0.436137	0	0.0182792	0.29761	0.00206253	0.00023721	0.131703	0.000100409	0.838087	0.0207535	0.000306893	0.275995	0.849634
3674176	3674722	3677710	3678474	3675688	3677592	X	FBgn0086899	+	10945667	10945797	10947612	10947839	10945847	10947564	X	T21B6.3	-	1e-07	58.3	9e-07	55.4	1.52297	1.75159	2.07915	1.88449	1.7858	1.39437	1.42644	0.963045	1.10282	0.814262	0.762244	1.00534	0.371771	0.53843	0.472337	0.894393	1.1472	0.716434	1.15234	1.24074	1.38201	0.723356	0.404202	0.19511	0.662809	0.548182	0.331841	0.586169
4942330	4943575	4962169	4962831	4958486	4961280	X	FBgn0003028	+	10945667	10945797	10947612	10947839	10945847	10947564	X	T21B6.3	-	5e-11	69.7	3e-08	61.1	-0.0458322	0.750793	-0.124069	0.884376	0.206497	1.35233	-0.157101	1.18478	1.06043	1.23853	1.02251	-0.414151	0.671267	0.378809	0.538627	0.680163	-0.180756	0.754433	-0.251967	0.0394783	-0.336671	-0.236129	0.438619	0.433917	-0.149897	0.556305	0.470371	0.249711
4957877	4957901	4962169	4962831	4958486	4961280	X	FBgn0003028	+	10945667	10945797	10947612	10947839	10945847	10947564	X	T21B6.3	-	5e-11	69.7	3e-08	61.1	-5.41938	-3.3563	-2.94885	-3.60822	-2.8278	-3.50373	-3.08534	-2.89777	-2.84302	-2.663	-2.25235	-1.75593	-2.09193	-1.87487	-1.51369	-2.27029	-2.22169	-1.37239	-2.23745	-1.57948	-3.18442	-2.07149	-1.68013	-2.62805	-1.55619	-1.24361	-1.90349	-4.602
4958266	4958343	4962169	4962831	4958486	4961814	X	FBgn0003028	+	10945667	10945797	10947612	10947839	10945847	10947564	X	T21B6.3	-	5e-11	69.7	3e-08	61.1	0	0	0	0	0	-1.82077e-14	0	0	0	0	0	0	0	0	0	0	-2.08722e-14	-1.9762e-14	0	-2.66454e-15	0	-4.44089e-16	0	0	0	0	0	0
4958486	4959946	4962169	4962831	4960106	4961814	X	FBgn0003028	+	10945667	10945797	10947612	10947839	10945847	10947564	X	T21B6.3	-	5e-11	69.7	2e-08	61.1	0.0266135	0.00212581	4.26305e-05	2.04281e-13	0.000377108	3.30472e-05	1.09024e-13	0.548564	0.00206418	3.38714e-05	5.57064e-09	5.50292e-09	0.000879707	3.13529e-08	0.0467556	2.5155e-08	1.05891e-05	3.93066e-09	8.11921e-08	1.83491e-06	8.48033e-08	1.1288e-08	0	0.000408942	1.46573e-05	0.105768	3.49511e-06	0.000630823
8117989	8118080	8121904	8122131	8118818	8120116	X	FBgn0261873	+	10945667	10945797	10947612	10947839	10945847	10947564	X	T21B6.3	-	3e-06	54	8e-08	58.3	3.03765	4.32481	2.64333	0.761638	0.931631	-1.18162	-1.51572	-2.79793	-3.44627	-3.57442	-3.43948	-3.05609	-3.52457	-2.89378	-1.8555	-1.26437	-0.637008	-2.79683	-1.2094	-3.11812	-2.49257	-2.69421	-3.68022	-3.73552	-3.39807	-3.20904	-3.70215	-1.34355
8117989	8118080	8121904	8122131	8119112	8120116	X	FBgn0261873	+	10945667	10945797	10947612	10947839	10945847	10947564	X	T21B6.3	-	3e-06	54	6e-08	58.3	6.90522e-05	1.84056	0.980448	3.17539	2.19795	3.51783	2.909	2.5079	1.52569	1.5189	1.01969	0.505985	1.11574	0.51926	0.968803	2.02086	1.77384	0.960273	2.20434	2.43947	3.3255	3.24154	1.48909	1.43437	0.6408	0.70285	1.16277	2.19802
8292973	8294036	8294982	8297975	8294150	8294705	X	FBgn0030034	+	10945667	10945797	10947612	10947839	10945847	10947564	X	T21B6.3	-	2e-08	61.1	2e-06	52.5	4.00953	4.46967	0.736112	1.91366	0.818097	1.08844	0.198431	2.54874	0.784081	2.29094	3.06917	0.362417	1.56768	0.969987	2.03376	2.45179	0.479264	2.12796	0.607823	0.691169	0.683017	0.456888	0.397955	0.91792	1.62793	1.85869	0.972053	2.5171
10571742	10571788	10595837	10596034	10593290	10595154	X	FBgn0052677	+	10945667	10945797	10947612	10947839	10945847	10947564	X	T21B6.3	-	1e-06	55.4	3e-07	56.8	0.0761105	0.25687	-0.130494	0.102128	0.452363	-0.473773	-0.721363	0.630737	0.539007	0.0653216	0.979303	-0.617619	0.493516	0.189342	-0.160114	-0.130581	-0.959913	0.408462	-0.128876	-0.713423	-0.480395	-0.437566	-0.671666	0.324586	-0.264068	1.9156	2.35503	-0.0927284
12605412	12607347	12624963	12625937	12607694	12609302	X	FBgn0024308	-	10945667	10945797	10947612	10947839	10945847	10947564	X	T21B6.3	-	4e-07	56.8	5e-09	62.5	0.141996	0.113117	-0.593547	-0.131933	-0.618406	9.48669e-05	-0.763829	6.28938e-05	0.000178498	-0.0317011	0.000441797	-0.211916	4.83096e-05	0.000222475	0.00444112	0.0555943	0.000623791	0.000402576	-0.872219	-0.545442	-0.821023	-0.00477719	5.52546e-05	7.66319e-05	0.00418288	0.0011415	0.00108058	7.35595e-05
12605412	12607347	12624963	12625851	12607694	12609302	X	FBgn0024308	-	10945667	10945797	10947612	10947839	10945847	10947564	X	T21B6.3	-	4e-07	56.8	5e-09	62.5	-0.870337	-0.802751	-1.85857	-1.36561	-1.76691	-1.41406	-1.94026	-0.764296	-1.20948	-1.07495	-1.14059	-2.09537	-0.628676	-1.0305	-0.954307	-0.885484	-1.28959	-0.00647164	-0.934492	-1.17251	-1.56847	-1.33377	-1.18012	-0.10979	-1.00063	-0.248889	-0.815705	-0.504429
12605412	12607347	12624963	12626433	12607694	12609302	X	FBgn0024308	-	10945667	10945797	10947612	10947839	10945847	10947564	X	T21B6.3	-	4e-07	56.8	5e-09	62.5	0.151619	0.225795	-0.829354	-0.344499	-0.666104	-0.215657	-0.879717	0.129265	-0.0203857	0.0462241	0.0273279	-0.661677	0.117209	-0.446562	-0.0518114	0.0372313	-0.400769	0.248846	-0.553876	-0.540952	-0.651172	-0.417767	-0.263321	0.0733085	-0.106267	0.216381	0.0615863	0.0791042
21202369	21203392	21205066	21205077	21204048	21204984	X	FBgn0015558	-	10945667	10945797	10947612	10947839	10945847	10947564	X	T21B6.3	-	8e-06	52.5	3e-15	82.5	2.09384	2.83606	3.2667	3.42306	2.88424	2.6937	2.99193	3.42883	3.35891	3.68683	3.44142	2.22906	3.50335	2.585	1.36142	2.0359	2.0645	2.10244	2.1929	2.66866	3.04813	3.03778	2.75519	2.10839	2.24918	2.4713	2.72857	2.28084
3829419	3829861	3832602	3832758	3831721	3832543	3L	FBgn0004875	+	10945667	10945797	10947612	10947839	10945847	10947564	X	T21B6.3	-	3e-06	54	1e-07	56.8	2.36001	1.95155	1.06236	1.15646	1.61002	1.55267	1.66656	1.74195	1.86987	1.92228	1.70081	1.628	1.54182	0.897261	1.1039	1.47017	1.12827	0.663114	1.40764	1.1473	1.23265	1.47058	1.79969	1.2972	1.49367	1.42122	1.60673	1.93578
3829419	3829861	3832617	3832758	3831721	3832543	3L	FBgn0004875	+	10945667	10945797	10947612	10947839	10945847	10947564	X	T21B6.3	-	3e-06	54	1e-07	56.8	3.63402	2.89488	2.14136	2.3643	2.45314	2.3607	2.5201	2.94173	2.80271	2.81841	2.68856	2.32698	2.50442	1.66252	1.40756	2.07689	1.77535	1.73401	2.0489	2.29426	2.5964	2.56099	2.6551	2.60987	2.41077	2.56332	2.68774	3.23893
13421939	13423299	13427842	13428329	13423379	13424063	3L	FBgn0036360	-	10945667	10945797	10947612	10947839	10945847	10947564	X	T21B6.3	-	1e-12	75.4	3e-13	75.4	0.0160352	0.0272576	0.0176963	0.0835144	0.260399	1.09399	1.11405	1.66412	1.6673	1.72301	1.51793	1.37982	1.62422	0.610553	0.729734	1.44344	2.66497	0.279576	3.35085	2.63404	2.31149	1.88808	1.53972	2.14417	1.13382	1.21623	1.34382	0.980751
13496556	13497497	13499740	13499971	13497556	13499670	3L	FBgn0036374	+	10945667	10945797	10947612	10947839	10945847	10947564	X	T21B6.3	-	1e-06	55.4	3e-06	54	3.68236	3.74271	3.11818	3.13574	3.06644	2.44403	2.75054	2.99909	2.60131	2.1888	2.63248	2.31054	2.02287	1.59148	1.35758	2.00441	1.90346	1.45477	2.02901	2.03722	2.38375	2.16064	1.70124	1.69637	1.77786	1.97094	2.16249	2.82073
14018359	14018889	14021870	14021944	14018947	14021490	3L	FBgn0052133	-	10945667	10945797	10947612	10947839	10945847	10947564	X	T21B6.3	-	5e-11	69.7	3e-12	74	3.50812	3.24565	3.11789	3.09811	2.7326	1.89364	2.40012	2.37354	1.81802	1.51193	1.20849	1.17142	1.99001	1.6975	1.3321	2.09513	1.98319	1.60141	1.8811	1.95839	2.01829	1.48773	0.940308	1.19187	1.41154	1.58307	1.81569	2.74424
16671525	16671760	16673912	16674047	16671908	16673032	3L	FBgn0063485	-	10945667	10945797	10947612	10947839	10945847	10947564	X	T21B6.3	-	1e-19	98.3	5e-13	75.4	4.4749	3.42451	3.37069	3.6766	3.56472	3.35844	3.70501	4.47516	4.21809	4.21888	3.37383	3.22755	3.06722	2.83224	2.38292	2.98775	3.09851	2.71497	3.0835	3.4818	3.3806	3.36709	3.27236	3.52254	2.79224	2.61025	2.55479	3.99779
16671525	16671760	16673912	16674047	16671908	16672969	3L	FBgn0063485	-	10945667	10945797	10947612	10947839	10945847	10947564	X	T21B6.3	-	1e-19	98.3	5e-13	75.4	6.80284e-05	5.19958e-05	2.84154e-05	4.67192e-05	7.68472e-05	0.000164013	6.84001e-05	0.000108977	0.000377589	0.0222158	1.01811	0.00270552	0.00380899	0.000410533	0.000185898	0.000984622	6.22567e-05	0.000460383	3.76147e-05	5.73619e-05	4.05971e-05	0.000263262	1.44331	0.0023003	1.46023	2.18018	2.99634	4.55221e-05
21541821	21541952	21544900	21545072	21542039	21544838	3L	FBgn0037098	-	10945667	10945797	10947612	10947839	10945847	10947564	X	T21B6.3	-	1e-06	55.4	9e-12	72.5	3.37204	1.99503	2.52483	2.68708	2.5832	2.06749	2.74267	2.72459	2.55883	2.53345	2.46273	2.52121	2.58632	2.47715	2.13031	2.91582	3.01927	2.37873	3.14148	3.0414	3.03482	2.97601	2.71711	2.62399	3.06265	3.14219	3.21895	3.06252
10395045	10395817	10397345	10397665	10395891	10397288	2R	FBgn0261823	+	10945667	10945797	10947612	10947839	10945847	10947564	X	T21B6.3	-	5e-20	99.7	1e-08	61.1	3.68655	3.13575	1.36362	2.54575	2.35191	1.89041	1.75776	2.05278	1.88489	2.86803	2.48992	1.35966	2.67435	0.877119	1.79218	2.80793	2.19204	2.05301	1.40563	1.43411	1.46272	1.80702	1.27723	2.78453	1.72078	3.29143	2.73547	2.97232
13950209	13950444	13980057	13980303	13977467	13978170	2R	FBgn0085415	+	10945667	10945797	10947612	10947839	10945847	10947564	X	T21B6.3	-	8e-06	52.5	2e-06	52.5	0.019028	-0.32823	-0.294903	-0.341187	-0.131046	0.0482794	0.0119684	0.19057	0.655324	1.88585	2.6376	1.20706	2.37606	1.85593	1.74598	1.67136	1.23935	1.1788	0.968199	0.620081	0.24334	-0.18284	-0.0808809	0.470825	1.33836	1.19739	0.669428	1.02233
13271296	13271972	13273619	13274116	13272234	13273048	2L	FBgn0032497	+	10945667	10945797	10947612	10947839	10945847	10947564	X	T21B6.3	-	5e-14	79.7	7e-15	81.1	0.103289	0.10184	0.125233	0.440911	0.633505	0.806788	1.243	2.98026	3.70045	4.34296	3.82289	3.50994	3.76665	3.48781	3.38211	3.93115	3.51813	4.33388	2.09603	3.64618	2.50213	3.87437	2.84256	5.02967	4.00946	4.53052	4.6353	3.80744
13271296	13271627	13273619	13274116	13272234	13273048	2L	FBgn0032497	+	10945667	10945797	10947612	10947839	10945847	10947564	X	T21B6.3	-	5e-14	79.7	7e-15	81.1	-0.0385493	0.327539	0.501408	0.673486	0.153646	0.614979	1.00771	2.81569	3.03871	3.55127	2.98422	2.53465	2.87319	2.56309	2.36531	2.95149	0.731384	2.74196	1.00491	2.96807	1.03746	3.82442	3.83232	4.75677	3.40715	2.92939	3.77777	3.47522
13509467	13509792	13534907	13535026	13512960	13513473	2L	FBgn0023407	-	10945667	10945797	10947612	10947839	10945847	10947564	X	T21B6.3	-	1e-09	65.4	2e-10	65.4	0.702071	1.13284	0.705825	0.842944	0.770862	0.718205	0.362523	0.393828	0.680028	0.499745	0.513079	0.466356	1.15081	0.314688	0.54811	0.579073	0.564931	0.665534	0.394432	0.424275	0.25363	0.43821	0.370733	0.155985	0.417158	0.775551	0.247128	0.818494
621459	621542	625414	626400	622211	623419	3R	FBgn0260794	-	6254087	6254215	6255950	6256042	6254963	6255543	II	F13H8.5	-	1e-07	56.8	4e-09	62.5	-1.75595	-1.22459	-0.836913	0.206992	-0.401737	0.634305	-0.586469	1.36017	0.308742	0.40101	-0.538672	-0.403128	0.64247	-0.224699	0.573482	0.791451	-0.188692	-0.275063	-0.766927	-0.838502	-1.18769	-0.954989	-1.40246	-0.362142	-1.32393	-1.82875	-1.13016	-0.439196
621459	621545	625414	626400	622211	623419	3R	FBgn0260794	-	6254087	6254215	6255950	6256042	6254963	6255543	II	F13H8.5	-	1e-07	56.8	4e-09	62.5	1.66109	2.63289	2.96276	3.12065	3.07398	2.0975	2.63226	2.8669	2.56493	2.21037	1.78666	0.97883	1.52298	0.217511	1.13674	1.51277	1.89043	0.842971	2.00659	1.66831	1.60263	1.38356	1.42222	0.796705	0.946063	1.66879	0.465918	2.43594
621459	621545	624745	626400	622211	623419	3R	FBgn0260794	-	6254087	6254215	6255950	6256042	6254963	6255543	II	F13H8.5	-	1e-07	56.8	4e-09	62.5	-0.0550836	-0.480873	-0.853176	-1.01199	-1.0223	-0.61417	-1.17374	-0.69277	-0.864576	-0.372874	-0.324961	-0.444293	-0.358707	-0.241333	-0.138061	-0.682671	-0.892404	-0.492005	-0.900173	-0.803789	-0.968986	-0.779448	-0.481904	-0.532082	-0.553487	-0.488503	-0.324385	-0.258168
16079349	16079575	16114951	16115091	16113671	16114882	3R	FBgn0262582	+	6254087	6254215	6255950	6256042	6254963	6255543	II	F13H8.5	-	6e-09	61.1	1e-08	61.1	3.27269	2.27687	1.85566	2.9849	3.33408	3.31588	3.4587	3.39931	3.3382	3.32013	2.96706	2.81843	3.1335	2.23221	1.89375	2.92069	2.74499	2.43602	1.49399	3.01826	3.39311	2.84492	2.3887	2.52099	2.60234	2.84464	3.01406	3.30296
16116684	16116808	16120276	16121570	16119324	16120115	3R	FBgn0262582	+	6254087	6254215	6255950	6256042	6254963	6255543	II	F13H8.5	-	6e-09	61.1	7e-09	61.1	2.10332	1.24459	1.06332	1.75442	2.07097	2.02532	2.06728	2.3212	2.05424	2.01427	2.01176	1.75613	2.08929	1.17382	1.12868	1.93464	1.67601	1.53513	1.67786	1.90534	2.35853	1.73585	1.20234	1.52348	1.34039	1.91388	1.87863	2.07136
16118987	16119225	16120276	16121570	16119324	16120115	3R	FBgn0262582	+	6254087	6254215	6255950	6256042	6254963	6255543	II	F13H8.5	-	6e-09	61.1	7e-09	61.1	2.86236	3.04333	1.22498	0.942899	1.48273	1.2244	0.618204	2.05896	1.86684	1.12283	2.22902	0.0537744	-0.0890327	-0.0855721	0.179707	0.752083	0.791802	-0.152678	0.421986	0.283145	0.455343	0.0142408	-0.300931	0.246571	-0.299114	0.352854	0.259834	1.7836
20386104	20386544	20402186	20402240	20386612	20388664	3R	FBgn0039209	-	6254087	6254215	6255950	6256042	6254963	6255543	II	F13H8.5	-	9e-07	54	3e-06	54	-0.18407	0.769844	1.83738	1.84452	-0.0899473	-0.45124	2.46187	2.00459	1.72608	2.60868	2.31037	2.24479	1.73194	1.13375	-0.646023	1.63555	-0.136628	-0.161374	0.884263	1.637	1.62028	0.448171	1.05256	1.58726	1.66007	0.993213	1.64375	1.5306
20386104	20386544	20397013	20398216	20386612	20388664	3R	FBgn0039209	-	6254087	6254215	6255950	6256042	6254963	6255543	II	F13H8.5	-	9e-07	54	3e-06	54	0.177341	0.18667	0.394833	0.489675	0.602895	0.925944	1.89626	0.734778	1.60608	1.44157	1.67217	2.23657	0.683397	0.963476	0.5948	1.1581	1.25824	0.889248	1.43083	1.49021	0.736025	0.554898	0.671113	0.670684	1.37841	1.02976	0.646713	0.59252
20386289	20386544	20402186	20402240	20386612	20388664	3R	FBgn0039209	-	6254087	6254215	6255950	6256042	6254963	6255543	II	F13H8.5	-	9e-07	54	3e-06	54	3.39722	2.15691	0.585023	2.29762	2.7893	3.16799	0.174957	3.02016	2.27547	2.4624	0.827829	-0.24041	2.84378	0.420225	2.10379	1.08402	2.75725	2.27577	0.506698	0.559005	0.0596723	-0.16463	0.0468109	3.16208	2.13986	2.6715	1.2394	2.51961
20386104	20386544	20408435	20408577	20386612	20388664	3R	FBgn0039209	-	6254087	6254215	6255950	6256042	6254963	6255543	II	F13H8.5	-	9e-07	54	3e-06	54	-0.427519	0.952893	-0.0449926	-0.687672	-0.180053	0.0344103	1.30701	0.41619	-0.62219	0.534115	0.589842	1.04861	0.267749	0.216837	-0.456336	0.56211	-1.32904	2.22045e-16	-0.330566	0.87662	-0.505149	0.745528	0.238564	0.302157	-0.861588	0.77399	0.545154	0.5376
26702806	26703719	26704414	26704964	26703869	26704303	3R	FBgn0039808	-	6254087	6254215	6255950	6256042	6254963	6255543	II	F13H8.5	-	1e-10	66.8	5e-13	74	0.000590645	0.308793	0.177779	0.571522	0.794692	1.43397	2.02137	1.72137	1.99966	2.33128	2.49642	2.1079	2.57624	1.51104	1.05013	1.71692	1.45798	1.14974	1.74198	2.62212	2.57801	2.29322	1.50138	1.56882	1.6277	1.94538	2.02602	1.32016
26702806	26703719	26704414	26704776	26703869	26704294	3R	FBgn0039808	-	6254087	6254215	6255950	6256042	6254963	6255543	II	F13H8.5	-	1e-10	66.8	5e-13	74	0.0741298	0.166443	-0.0401887	-0.223048	-0.216187	0.273412	-0.183392	1.53114	1.74972	1.97173	0.905357	-0.472963	1.80012	0.147051	0.693358	0.559133	0.898013	0.430171	-0.230384	-0.659925	-0.276975	0.0314626	0.753161	1.1774	0.958791	0.212913	1.24772	0.579056
3615409	3615680	3677710	3678474	3675688	3677592	X	FBgn0086899	+	6254087	6254215	6255950	6256042	6254963	6255543	II	F13H8.5	-	6e-09	61.1	2e-12	74	3.25726	3.06285	1.8438	1.75453	2.08594	1.92443	2.07381	2.41127	2.26809	1.53076	2.50197	2.16533	1.18574	1.06155	0.454226	1.14741	0.951059	1.01589	1.25693	1.52233	1.7035	1.05707	0.655229	1.13363	1.07447	1.54219	1.12466	1.61618
3618670	3618904	3677710	3678474	3675688	3677592	X	FBgn0086899	+	6254087	6254215	6255950	6256042	6254963	6255543	II	F13H8.5	-	6e-09	61.1	2e-12	74	2.89979	2.88016	1.44623	1.06203	1.773	1.29625	1.11744	2.4274	1.87109	1.27141	2.20552	1.85875	0.601042	0.185216	0.245337	0.26096	0.44876	0.17324	0.184336	1.09906	1.4566	1.06124	0.263719	0.640809	0.173453	0.492754	1.004	1.79698
3656531	3656890	3677710	3678474	3675688	3677592	X	FBgn0086899	+	6254087	6254215	6255950	6256042	6254963	6255543	II	F13H8.5	-	6e-09	61.1	2e-12	74	0.338925	0.379068	0.394652	0.506336	1.00936	0.945547	0.00557555	1.05821	1.32695	1.367	1.15693	0.514327	0.777383	0.459923	0.365715	1.28501	1.33921	0.45417	1.16949	0.992025	1.63976	1.47904	0.961367	0.844863	0.870016	0.623898	0.846931	0.511987
3669848	3671393	3677710	3678474	3675688	3677592	X	FBgn0086899	+	6254087	6254215	6255950	6256042	6254963	6255543	II	F13H8.5	-	6e-09	61.1	2e-12	74	2.69303	2.87109	2.12914	1.98105	2.22738	1.69322	2.2665	1.7827	2.03104	1.5788	2.34526	2.43049	0.963666	1.01457	0.720699	1.21912	1.3071	0.992589	1.33929	1.21776	1.21433	1.2119	0.940109	0.825985	0.885642	0.701155	0.594404	1.66414
3670092	3670470	3677710	3678474	3675688	3677592	X	FBgn0086899	+	6254087	6254215	6255950	6256042	6254963	6255543	II	F13H8.5	-	6e-09	61.1	2e-12	74	1.76779	1.7317	1.06908	1.2434	1.22199	0.750043	0.41952	1.50229	0.585797	0.361026	1.69656	0.891883	0.371915	0.107005	0.0058842	0.436137	0	0.0182792	0.29761	0.00206253	0.00023721	0.131703	0.000100409	0.838087	0.0207535	0.000306893	0.275995	0.849634
3674176	3674722	3677710	3678474	3675688	3677592	X	FBgn0086899	+	6254087	6254215	6255950	6256042	6254963	6255543	II	F13H8.5	-	6e-09	61.1	2e-12	74	1.52297	1.75159	2.07915	1.88449	1.7858	1.39437	1.42644	0.963045	1.10282	0.814262	0.762244	1.00534	0.371771	0.53843	0.472337	0.894393	1.1472	0.716434	1.15234	1.24074	1.38201	0.723356	0.404202	0.19511	0.662809	0.548182	0.331841	0.586169
6428043	6428934	6430900	6431042	6429554	6430837	X	FBgn0000524	+	6254087	6254215	6255950	6256042	6254963	6255543	II	F13H8.5	-	3e-07	55.4	6e-07	55.4	4.77529	3.631	3.42717	3.95177	3.87	3.76568	3.36749	3.06005	2.55824	2.29539	1.77187	1.66787	2.00318	1.87155	2.24729	2.89246	2.94884	1.90358	3.08514	3.21904	3.52847	2.79865	1.96204	2.08194	1.85161	2.01443	2.19717	3.63832
21202369	21203392	21205066	21205077	21204048	21204984	X	FBgn0015558	-	6254087	6254215	6255950	6256042	6254963	6255543	II	F13H8.5	-	3e-10	65.4	4e-07	55.4	2.09384	2.83606	3.2667	3.42306	2.88424	2.6937	2.99193	3.42883	3.35891	3.68683	3.44142	2.22906	3.50335	2.585	1.36142	2.0359	2.0645	2.10244	2.1929	2.66866	3.04813	3.03778	2.75519	2.10839	2.24918	2.4713	2.72857	2.28084
13496556	13497497	13499740	13499971	13497556	13499670	3L	FBgn0036374	+	6254087	6254215	6255950	6256042	6254963	6255543	II	F13H8.5	-	1e-07	56.8	4e-07	56.8	3.68236	3.74271	3.11818	3.13574	3.06644	2.44403	2.75054	2.99909	2.60131	2.1888	2.63248	2.31054	2.02287	1.59148	1.35758	2.00441	1.90346	1.45477	2.02901	2.03722	2.38375	2.16064	1.70124	1.69637	1.77786	1.97094	2.16249	2.82073
14018359	14018889	14021870	14021944	14018947	14021490	3L	FBgn0052133	-	6254087	6254215	6255950	6256042	6254963	6255543	II	F13H8.5	-	3e-13	75.4	3e-09	64	3.50812	3.24565	3.11789	3.09811	2.7326	1.89364	2.40012	2.37354	1.81802	1.51193	1.20849	1.17142	1.99001	1.6975	1.3321	2.09513	1.98319	1.60141	1.8811	1.95839	2.01829	1.48773	0.940308	1.19187	1.41154	1.58307	1.81569	2.74424
14016688	14018284	14018947	14021490	14018359	14018889	3L	FBgn0052133	-	6254087	6254215	6255950	6256042	6254963	6255543	II	F13H8.5	-	3e-07	55.4	2e-07	55.4	0.0108115	0.811952	0.00048844	0.000542569	0.000778315	0.150253	0.00686509	0.000934947	0.128799	0.000174201	0.0189072	0.0309156	0.000508111	0.000684181	0.292935	0.00998003	0.168221	0.431038	0.00017298	0.000105262	0.000488261	0.110904	0.271371	0.0913541	0.208345	0.259208	0.00308599	0.00129516
14015280	14016581	14018359	14018889	14016688	14018284	3L	FBgn0052133	-	6254087	6254215	6255950	6256042	6254963	6255543	II	F13H8.5	-	6e-09	61.1	1e-08	61.1	1.83989	1.92822	0.593185	0.921431	0.794425	0.572303	1.49633	0.307812	0.686981	0.601906	0.0932573	0.239814	0.137171	0.441605	-0.456143	0.79634	0.896157	0.0810325	0.739794	0.396883	-0.0769791	0.570176	-0.374692	-0.749385	0.280356	0.383461	0.455265	0.604693
16838668	16838989	16842477	16842676	16840261	16842414	3L	FBgn0036668	+	6254087	6254215	6255950	6256042	6254963	6255543	II	F13H8.5	-	2e-06	52.5	7e-06	52.5	1.63403	2.25904	1.42303	0.702878	1.89306	2.10787	3.46452	0.338485	0.470429	1.20837	0.913689	3.00772	0.59634	1.42341	2.33181	1.25413	2.89878	2.24129	2.71386	1.61053	1.38395	2.49244	2.20782	0.223843	1.06361	2.41047	0.508433	0.0966882
21541821	21541952	21544900	21545072	21542039	21544838	3L	FBgn0037098	-	6254087	6254215	6255950	6256042	6254963	6255543	II	F13H8.5	-	1e-10	66.8	2e-10	68.3	3.37204	1.99503	2.52483	2.68708	2.5832	2.06749	2.74267	2.72459	2.55883	2.53345	2.46273	2.52121	2.58632	2.47715	2.13031	2.91582	3.01927	2.37873	3.14148	3.0414	3.03482	2.97601	2.71711	2.62399	3.06265	3.14219	3.21895	3.06252
7077845	7077901	7097424	7098134	7095750	7097362	2R	FBgn0003396	+	6254087	6254215	6255950	6256042	6254963	6255543	II	F13H8.5	-	2e-06	52.5	6e-06	52.5	0.0361935	0.152819	-0.396668	-0.423429	-0.0670532	0.32682	0.434613	0.297928	1.07295	0.632075	-0.0927909	0.327859	0.300999	0.183347	-0.00420692	1.21794	1.0842	0.439875	0.50821	0.292386	0.386144	0.929647	0.463198	0.627295	0.79482	0.850221	0.696617	0.150789
7086376	7086506	7097424	7098134	7095750	7097362	2R	FBgn0003396	+	6254087	6254215	6255950	6256042	6254963	6255543	II	F13H8.5	-	2e-06	52.5	6e-06	52.5	1.71694	2.0845	2.02872	1.92062	1.95661	1.2328	1.41246	1.21547	1.31234	0.948597	1.07642	0.906886	0.229388	0.367301	0.531544	0.609953	0.610732	0.869271	0.664633	1.19579	1.04769	0.25184	0.52796	0.606603	0.949909	0.900234	0.726183	1.21443
7092149	7092333	7097424	7098134	7095750	7097362	2R	FBgn0003396	+	6254087	6254215	6255950	6256042	6254963	6255543	II	F13H8.5	-	2e-06	52.5	6e-06	52.5	0.462937	0.291136	0.451025	0.485694	0.593807	0.1925	0.584084	0.602144	0.397374	0.940616	1.44222	1.28181	1.01634	0.70217	0.47353	0.872172	0.978086	0.527529	0.856442	0.91152	0.931612	0.295877	0.616069	0.49129	1.00544	1.05628	0.747119	1.16543
186193	187016	199637	199743	187482	199575	2L	FBgn0016977	+	6254087	6254215	6255950	6256042	6254963	6255543	II	F13H8.5	-	6e-15	81.1	1e-13	81.1	2.99995	3.47799	3.41592	3.64219	3.66676	2.33768	3.59376	3.29252	3.2532	3.12239	3.35807	3.39384	2.75591	2.24295	1.4955	2.84439	2.95933	2.28431	3.03542	3.08791	3.27665	3.11227	2.38793	2.14784	2.66609	2.65545	2.64997	2.62758
9241376	9241549	9242993	9243178	9241606	9242929	2L	FBgn0041092	+	6254087	6254215	6255950	6256042	6254963	6255543	II	F13H8.5	-	3e-13	75.4	6e-13	75.4	2.34574	2.15316	2.82838	3.62876	3.4377	3.34974	3.1739	3.77687	3.65321	3.76675	3.45885	3.24224	2.95239	2.84822	2.32429	3.52001	3.79848	2.9397	3.56541	3.2302	2.72704	3.44875	2.86418	2.78323	2.62874	2.84244	2.86491	2.83237
9241376	9241549	9243235	9243545	9241606	9243178	2L	FBgn0041092	+	6254087	6254215	6255950	6256042	6254963	6255543	II	F13H8.5	-	3e-13	75.4	7e-13	75.4	8.28831e-06	-0.387326	0.123384	0.255174	0.207707	0.180764	-0.0273715	0.293248	0.209194	0.389172	2.06095e-05	0.0899651	0.0851973	0.12917	0.149665	2.50445e-06	0.361251	0.276389	-0.00017753	0.083001	0.110842	0.15449	-0.000338301	8.18807e-06	0.18808	0.0880264	-1.19827	0.0957741
18131582	18132609	18133588	18134826	18132963	18133525	2L	FBgn0001301	-	6254087	6254215	6255950	6256042	6254963	6255543	II	F13H8.5	-	7e-06	51.1	5e-06	51.1	1.77187	1.59797	0.272911	0.473671	0.413535	0.85551	0.492619	0.24701	0.466358	0.761967	0.767225	0.240954	0.390657	0.0935111	1.04963	0.887818	1.80895	1.51249	0.625375	0.334946	0.361471	0.378177	0.157696	0.562339	0.508367	2.42503	0.753724	1.07398
17165255	17165437	17166925	17167381	17165521	17166738	X	FBgn0262111	+	12506812	12506945	12507825	12508747	12507002	12507777	X	H20J18.1	-	2e-08	59.7	3e-08	59.7	0.0245386	0.144689	0.306501	0.40643	0.971641	0.985511	1.01654	3.25778	1.607	2.14552	0.563131	0.922895	0.73214	1.49259	0.164008	0.318904	0.101857	1.05513	0.517261	0.519617	1.29707	1.61252	1.29158	1.16615	0.377205	0.267252	0.232167	0.638359
2923556	2923923	2940781	2941624	2924075	2925476	3L	FBgn0262593	+	12506812	12506945	12507825	12508747	12507002	12507777	X	H20J18.1	-	2e-08	59.7	3e-08	59.7	-1.95604e-08	-9.31571e-05	-0.00389109	-0.113685	-0.193576	0.118622	-0.564897	1.62113	1.33314	0.866395	1.43193	-0.584625	2.1284	-0.0139039	-0.120729	0.212099	-0.43144	1.20523	0.151589	0.513884	-0.490274	-0.753446	-0.609972	2.98181	0.256626	2.21021	1.09925	1.74592
14018359	14018889	14021870	14021944	14018947	14021490	3L	FBgn0052133	-	12506812	12506945	12507825	12508747	12507002	12507777	X	H20J18.1	-	2e-07	56.8	4e-07	56.8	3.50812	3.24565	3.11789	3.09811	2.7326	1.89364	2.40012	2.37354	1.81802	1.51193	1.20849	1.17142	1.99001	1.6975	1.3321	2.09513	1.98319	1.60141	1.8811	1.95839	2.01829	1.48773	0.940308	1.19187	1.41154	1.58307	1.81569	2.74424
14741029	14742837	14746434	14746571	14744367	14744875	3L	FBgn0013263	-	12506812	12506945	12507825	12508747	12507002	12507777	X	H20J18.1	-	2e-08	59.7	1e-08	59.7	0	0	0	0	0	0	0	0	0	0	0	0	-2.22045e-16	0	0	0	0	0	0	0	0	0	-1.9984e-15	-8.21565e-14	-4.31877e-13	-6.63913e-14	-1.23868e-11	0
14741029	14742837	14745799	14746571	14744367	14744875	3L	FBgn0013263	-	12506812	12506945	12507825	12508747	12507002	12507777	X	H20J18.1	-	2e-08	59.7	1e-08	59.7	3.49483	4.14946	3.69518	4.47075	4.1754	4.21546	4.07015	3.9419	3.478	3.35623	3.27233	3.00007	2.54726	2.50213	2.61301	3.27055	3.24921	2.34999	3.28212	3.29096	3.83541	3.20288	2.57935	2.53777	2.2177	2.39177	2.78392	3.16637
14741029	14742837	14746434	14746571	14744367	14744875	3L	FBgn0260233	-	12506812	12506945	12507825	12508747	12507002	12507777	X	H20J18.1	-	2e-08	59.7	1e-08	59.7	0.0359354	0.0768511	0.101964	0.704883	1.03165	2.10517	2.26373	2.22307	2.14343	1.98727	1.12598	0.775575	1.68487	1.20572	1.14566	1.18287	1.32224	1.2338	0.927539	1.61131	1.43325	2.15798	2.26176	2.20653	2.43253	2.68851	2.92867	1.03711
14741029	14742837	14745799	14746571	14744367	14744875	3L	FBgn0260233	-	12506812	12506945	12507825	12508747	12507002	12507777	X	H20J18.1	-	2e-08	59.7	1e-08	59.7	-1.20923	-1.24088	-2.4668	-0.0017784	-6.57252e-05	-2.97395e-06	-2.54649e-06	-3.08447e-06	-2.09769e-06	-5.30975e-07	-4.29226e-06	-6.6785e-06	-5.83407e-07	-4.91973e-07	-1.18816e-05	-9.23555e-06	-0.000115199	-5.72591e-07	-8.79772e-05	-0.00013155	-5.58983e-05	-4.25572e-06	-6.03613e-07	-9.25544e-07	-1.17745e-06	-1.37382e-06	-1.74338e-06	-1.15873e-06
13271296	13271972	13273619	13274116	13272234	13273048	2L	FBgn0032497	+	12506812	12506945	12507825	12508747	12507002	12507777	X	H20J18.1	-	9e-09	61.1	2e-08	59.7	0.103289	0.10184	0.125233	0.440911	0.633505	0.806788	1.243	2.98026	3.70045	4.34296	3.82289	3.50994	3.76665	3.48781	3.38211	3.93115	3.51813	4.33388	2.09603	3.64618	2.50213	3.87437	2.84256	5.02967	4.00946	4.53052	4.6353	3.80744
13271296	13271627	13273619	13274116	13272234	13273048	2L	FBgn0032497	+	12506812	12506945	12507825	12508747	12507002	12507777	X	H20J18.1	-	9e-09	61.1	2e-08	59.7	-0.0385493	0.327539	0.501408	0.673486	0.153646	0.614979	1.00771	2.81569	3.03871	3.55127	2.98422	2.53465	2.87319	2.56309	2.36531	2.95149	0.731384	2.74196	1.00491	2.96807	1.03746	3.82442	3.83232	4.75677	3.40715	2.92939	3.77777	3.47522
732511	733841	734871	735803	733904	734812	3R	FBgn0004913	+	14643359	14643756	14644234	14644553	14643872	14644180	V	C54G10.2	-	2e-23	108	5e-23	108	0.862573	0.207944	0.363866	0.441718	0.243199	2.18235e-05	0.238069	0.126006	0.276014	0.0939799	0.12926	0.25274	0.316532	0.137726	0.335799	0.349642	0.215836	0.259352	0.735598	0.820458	0.601489	0.196115	0.503659	0.228661	0.543629	1.11471	0.67226	0.256403
732511	733841	734871	735803	733970	734812	3R	FBgn0004913	+	14643359	14643756	14644234	14644553	14643872	14644180	V	C54G10.2	-	2e-23	108	5e-23	108	4.33828	2.41311	3.17131	3.3792	3.03136	2.6286	2.55679	1.86421	1.78377	1.67614	1.5919	1.7358	1.93235	2.06814	2.29739	2.59734	2.78844	1.97301	2.65272	2.97769	3.02263	2.64803	2.41929	2.09781	2.53283	2.70377	2.56427	2.95057
748669	748890	749254	749414	748956	749199	3R	FBgn0051536	+	11577725	11577849	11578187	11578347	11577893	11578136	X	H05G16.1	+	2e-08	58.3	1e-08	58.3	0.682699	2.29459	3.53363	3.46899	3.41625	3.59454	3.72562	3.70745	3.50002	3.41691	3.52509	1.96379	3.2894	2.8942	2.49423	3.19804	3.4474	2.66896	2.1156	3.69417	3.62342	3.26375	1.54454	3.39649	3.04803	2.93243	3.08025	2.59218
748956	749199	749476	749883	749254	749414	3R	FBgn0051536	+	11577893	11578136	11578393	11578467	11578187	11578347	X	H05G16.1	+	9e-12	68.3	7e-12	68.3	2.52421e-08	2.22045e-16	0.713895	0.485626	0.572283	0.569002	0.686287	0.160447	0.255838	0.395511	0.261869	0.392553	0.120083	0.373914	0.550994	0.212239	0.14613	0.20773	0.381761	0.615145	0.261353	0.0575936	0.0592581	0.21103	0.166674	0.225287	0.238144	0.0654696
748956	749199	749476	749550	749254	749414	3R	FBgn0051536	+	11577893	11578136	11578393	11578467	11578187	11578347	X	H05G16.1	+	9e-12	68.3	7e-12	68.3	0.141763	1.45654	2.90338	2.79873	2.81716	2.69334	3.23315	2.3487	2.62936	2.46667	2.36624	2.70225	2.19125	2.35978	2.19102	2.53397	3.10263	2.42101	3.1331	3.19536	2.92919	2.86748	2.675	2.16309	2.04926	2.11865	1.81986	1.2219
774477	776126	778175	778406	776189	776474	3R	FBgn0004436	-	4103011	4103079	4105038	4105350	4103993	4104382	IV	C35B1.1	+	6e-47	186	3e-47	186	0.631947	1.45351	2.24169	2.64906	3.06386	2.76446	3.88143	8.50331e-05	3.30046	3.18805	3.12526	3.92852	1.04775	3.03686	2.78541	3.1242	3.65587	2.54811	3.86414	3.43825	3.49733	3.74798	3.35624	0.000302906	2.87293	2.46107	0.000165558	0.000118522
774477	776126	776833	776919	776189	776474	3R	FBgn0004436	-	4103011	4103079	4105038	4105350	4103993	4104382	IV	C35B1.1	+	6e-47	186	3e-47	186	0.23457	6.92779e-14	0.0639724	-0.704672	0.536583	1.50301	1.33576	2.44909	1.72933	0.963116	1.02378	0.700847	2.65197	0.240263	1.31229	1.18627	2.32343	0.57048	1.55185	1.39521	1.23116	1.89215	1.55974	2.85431	1.43962	0.977755	2.141	1.94127
775501	776126	778082	778129	776189	776474	3R	FBgn0004436	-	4103011	4103079	4105038	4105350	4103993	4104382	IV	C35B1.1	+	6e-47	186	3e-47	186	3.61535	3.1862	1.06307	0.991678	1.94876	2.80152	1.78244	2.70123	3.06844	3.0235	0.812003	2.79085	1.66119	2.47892	3.33659	3.53803	3.47913	2.83482	2.69775	2.20912	1.41829	1.88556	1.1563	2.93948	3.00932	3.45892	3.09995	2.88766
775768	776126	778175	778406	776189	776474	3R	FBgn0004436	-	4103011	4103079	4105038	4105350	4103993	4104382	IV	C35B1.1	+	6e-47	186	3e-47	186	4.10997	4.20621	3.45178	3.68266	3.86476	3.57833	4.003	3.38671	3.77145	3.72258	3.68712	3.733	3.34582	3.54713	3.68389	4.08393	4.19357	3.44989	4.09956	3.48933	3.4404	3.62722	3.58	3.54928	3.96869	3.81392	3.35729	3.57002
774477	776126	778175	778406	776189	776474	3R	FBgn0004436	-	4103013	4103079	4105038	4105235	4103993	4104382	IV	C35B1.1	+	6e-47	186	3e-47	186	0.631947	1.45351	2.24169	2.64906	3.06386	2.76446	3.88143	8.50331e-05	3.30046	3.18805	3.12526	3.92852	1.04775	3.03686	2.78541	3.1242	3.65587	2.54811	3.86414	3.43825	3.49733	3.74798	3.35624	0.000302906	2.87293	2.46107	0.000165558	0.000118522
774477	776126	776833	776919	776189	776474	3R	FBgn0004436	-	4103013	4103079	4105038	4105235	4103993	4104382	IV	C35B1.1	+	6e-47	186	3e-47	186	0.23457	6.92779e-14	0.0639724	-0.704672	0.536583	1.50301	1.33576	2.44909	1.72933	0.963116	1.02378	0.700847	2.65197	0.240263	1.31229	1.18627	2.32343	0.57048	1.55185	1.39521	1.23116	1.89215	1.55974	2.85431	1.43962	0.977755	2.141	1.94127
775501	776126	778082	778129	776189	776474	3R	FBgn0004436	-	4103013	4103079	4105038	4105235	4103993	4104382	IV	C35B1.1	+	6e-47	186	3e-47	186	3.61535	3.1862	1.06307	0.991678	1.94876	2.80152	1.78244	2.70123	3.06844	3.0235	0.812003	2.79085	1.66119	2.47892	3.33659	3.53803	3.47913	2.83482	2.69775	2.20912	1.41829	1.88556	1.1563	2.93948	3.00932	3.45892	3.09995	2.88766
775768	776126	778175	778406	776189	776474	3R	FBgn0004436	-	4103013	4103079	4105038	4105235	4103993	4104382	IV	C35B1.1	+	6e-47	186	3e-47	186	4.10997	4.20621	3.45178	3.68266	3.86476	3.57833	4.003	3.38671	3.77145	3.72258	3.68712	3.733	3.34582	3.54713	3.68389	4.08393	4.19357	3.44989	4.09956	3.48933	3.4404	3.62722	3.58	3.54928	3.96869	3.81392	3.35729	3.57002
18482596	18482801	18484445	18484771	18483743	18484184	3R	FBgn0261572	+	3920102	3920643	3922459	3922611	3920691	3921915	I	T20F5.6	-	7e-10	65.4	2e-10	65.4	0	0	-0.0314895	0.020587	0.0489223	0.0913503	0.194898	0.823411	1.0372	1.58208	1.58975	1.23557	1.66538	0.629001	0.568368	1.68956	1.58068	0.429641	1.04702	2.0806	1.35677	1.26458	1.22237	1.11213	0.772073	1.08304	1.18774	0.809469
12605412	12607347	12624963	12625937	12607694	12609302	X	FBgn0024308	-	3920102	3920643	3922459	3922611	3920691	3921915	I	T20F5.6	-	1e-10	68.3	7e-10	65.4	0.141996	0.113117	-0.593547	-0.131933	-0.618406	9.48669e-05	-0.763829	6.28938e-05	0.000178498	-0.0317011	0.000441797	-0.211916	4.83096e-05	0.000222475	0.00444112	0.0555943	0.000623791	0.000402576	-0.872219	-0.545442	-0.821023	-0.00477719	5.52546e-05	7.66319e-05	0.00418288	0.0011415	0.00108058	7.35595e-05
12605412	12607347	12624963	12625851	12607694	12609302	X	FBgn0024308	-	3920102	3920643	3922459	3922611	3920691	3921915	I	T20F5.6	-	1e-10	68.3	7e-10	65.4	-0.870337	-0.802751	-1.85857	-1.36561	-1.76691	-1.41406	-1.94026	-0.764296	-1.20948	-1.07495	-1.14059	-2.09537	-0.628676	-1.0305	-0.954307	-0.885484	-1.28959	-0.00647164	-0.934492	-1.17251	-1.56847	-1.33377	-1.18012	-0.10979	-1.00063	-0.248889	-0.815705	-0.504429
12605412	12607347	12624963	12626433	12607694	12609302	X	FBgn0024308	-	3920102	3920643	3922459	3922611	3920691	3921915	I	T20F5.6	-	1e-10	68.3	7e-10	65.4	0.151619	0.225795	-0.829354	-0.344499	-0.666104	-0.215657	-0.879717	0.129265	-0.0203857	0.0462241	0.0273279	-0.661677	0.117209	-0.446562	-0.0518114	0.0372313	-0.400769	0.248846	-0.553876	-0.540952	-0.651172	-0.417767	-0.263321	0.0733085	-0.106267	0.216381	0.0615863	0.0791042
19660978	19663540	19676887	19677682	19672269	19676541	X	FBgn0259789	-	3920102	3920643	3922459	3922611	3920691	3921915	I	T20F5.6	-	8e-07	55.4	2e-06	55.4	0.89326	1.0075	0.996284	1.30027	1.33435	1.45428	2.61974	2.27903	2.81198	2.61932	2.44374	2.76773	2.22501	1.42022	0.751232	0.938846	1.08064	0.852857	1.02302	0.754994	0.383405	0.375623	0.36181	0.236297	0.321715	0.390676	0.336249	0.296732
19670164	19670970	19676887	19677682	19672269	19676541	X	FBgn0259789	-	3920102	3920643	3922459	3922611	3920691	3921915	I	T20F5.6	-	8e-07	55.4	2e-06	55.4	4.83291	5.38041	5.07109	4.88922	4.24048	3.17456	3.05482	4.14406	3.60087	3.37123	4.00258	3.25883	2.51142	1.41588	1.82923	2.71786	2.43736	1.66193	2.279	1.89265	2.32807	1.28569	0.415831	1.00718	0.527521	0.814993	1.26583	3.62233
9470704	9471087	9480399	9480841	9478105	9479383	2R	FBgn0027581	-	3920102	3920643	3922459	3922611	3920691	3921915	I	T20F5.6	-	5e-06	52.5	4e-06	52.5	3.38467	3.02184	2.55237	2.16043	1.75199	2.37421	1.88029	3.17466	3.09913	3.19983	3.43998	1.92654	3.02513	2.63974	2.3809	3.20056	3.3866	2.66299	2.90648	3.91972	1.95369	3.16501	2.57978	3.12927	2.68827	2.89868	3.19409	3.27484
18482596	18482801	18484445	18484771	18483743	18484184	3R	FBgn0261572	+	3920180	3920643	3922459	3922611	3920691	3921915	I	T20F5.6	-	7e-10	65.4	2e-10	65.4	0	0	-0.0314895	0.020587	0.0489223	0.0913503	0.194898	0.823411	1.0372	1.58208	1.58975	1.23557	1.66538	0.629001	0.568368	1.68956	1.58068	0.429641	1.04702	2.0806	1.35677	1.26458	1.22237	1.11213	0.772073	1.08304	1.18774	0.809469
12605412	12607347	12624963	12625937	12607694	12609302	X	FBgn0024308	-	3920180	3920643	3922459	3922611	3920691	3921915	I	T20F5.6	-	1e-10	68.3	7e-10	65.4	0.141996	0.113117	-0.593547	-0.131933	-0.618406	9.48669e-05	-0.763829	6.28938e-05	0.000178498	-0.0317011	0.000441797	-0.211916	4.83096e-05	0.000222475	0.00444112	0.0555943	0.000623791	0.000402576	-0.872219	-0.545442	-0.821023	-0.00477719	5.52546e-05	7.66319e-05	0.00418288	0.0011415	0.00108058	7.35595e-05
12605412	12607347	12624963	12625851	12607694	12609302	X	FBgn0024308	-	3920180	3920643	3922459	3922611	3920691	3921915	I	T20F5.6	-	1e-10	68.3	7e-10	65.4	-0.870337	-0.802751	-1.85857	-1.36561	-1.76691	-1.41406	-1.94026	-0.764296	-1.20948	-1.07495	-1.14059	-2.09537	-0.628676	-1.0305	-0.954307	-0.885484	-1.28959	-0.00647164	-0.934492	-1.17251	-1.56847	-1.33377	-1.18012	-0.10979	-1.00063	-0.248889	-0.815705	-0.504429
12605412	12607347	12624963	12626433	12607694	12609302	X	FBgn0024308	-	3920180	3920643	3922459	3922611	3920691	3921915	I	T20F5.6	-	1e-10	68.3	7e-10	65.4	0.151619	0.225795	-0.829354	-0.344499	-0.666104	-0.215657	-0.879717	0.129265	-0.0203857	0.0462241	0.0273279	-0.661677	0.117209	-0.446562	-0.0518114	0.0372313	-0.400769	0.248846	-0.553876	-0.540952	-0.651172	-0.417767	-0.263321	0.0733085	-0.106267	0.216381	0.0615863	0.0791042
19660978	19663540	19676887	19677682	19672269	19676541	X	FBgn0259789	-	3920180	3920643	3922459	3922611	3920691	3921915	I	T20F5.6	-	8e-07	55.4	2e-06	55.4	0.89326	1.0075	0.996284	1.30027	1.33435	1.45428	2.61974	2.27903	2.81198	2.61932	2.44374	2.76773	2.22501	1.42022	0.751232	0.938846	1.08064	0.852857	1.02302	0.754994	0.383405	0.375623	0.36181	0.236297	0.321715	0.390676	0.336249	0.296732
19670164	19670970	19676887	19677682	19672269	19676541	X	FBgn0259789	-	3920180	3920643	3922459	3922611	3920691	3921915	I	T20F5.6	-	8e-07	55.4	2e-06	55.4	4.83291	5.38041	5.07109	4.88922	4.24048	3.17456	3.05482	4.14406	3.60087	3.37123	4.00258	3.25883	2.51142	1.41588	1.82923	2.71786	2.43736	1.66193	2.279	1.89265	2.32807	1.28569	0.415831	1.00718	0.527521	0.814993	1.26583	3.62233
9470704	9471087	9480399	9480841	9478105	9479383	2R	FBgn0027581	-	3920180	3920643	3922459	3922611	3920691	3921915	I	T20F5.6	-	5e-06	52.5	4e-06	52.5	3.38467	3.02184	2.55237	2.16043	1.75199	2.37421	1.88029	3.17466	3.09913	3.19983	3.43998	1.92654	3.02513	2.63974	2.3809	3.20056	3.3866	2.66299	2.90648	3.91972	1.95369	3.16501	2.57978	3.12927	2.68827	2.89868	3.19409	3.27484
1053011	1053912	1055429	1055550	1053999	1054558	3R	FBgn0040208	-	8295102	8295440	8296543	8296905	8295487	8296214	I	T01G9.5	+	2e-38	159	1e-38	159	4.22034	3.94646	3.93171	3.9559	3.91017	3.53211	3.55396	3.23437	3.07171	3.34634	3.39064	3.56127	2.99272	2.80436	2.60818	3.1189	3.55592	2.69531	3.69227	3.85656	3.84197	3.51618	3.34914	3.66003	2.81735	2.70308	2.79141	3.24718
1611152	1611789	1612517	1613058	1611987	1612461	3R	FBgn0037375	+	8295102	8295440	8296543	8296905	8295487	8296214	I	T01G9.5	+	2e-44	179	8e-45	179	0	0	0	0	0	0	0.204023	2.44653	2.06456	2.26133	0.993518	7.44653e-06	2.07533	0.0603095	0.00730715	2.1284	1.05436	0	1.46852	3.28747	2.90672	3.55873	3.6901	3.36535	3.86919	4.24526	4.24536	0.00190685
1611164	1611789	1612517	1613058	1611987	1612461	3R	FBgn0037375	+	8295102	8295440	8296543	8296905	8295487	8296214	I	T01G9.5	+	2e-44	179	8e-45	179	0	0	0	0	0	0	0.102285	0.0632141	0.0498673	0.00548904	1.28125	2.98946e-05	0.602876	0.0950568	0.887961	0.00248985	0.654521	0	0.00498389	1.16575	3.19212	2.3307	0.263714	3.01518	3.05132	3.03965	0.150677	3.18785e-06
1611164	1611789	1612517	1613187	1611987	1612461	3R	FBgn0037375	+	8295102	8295440	8296543	8296905	8295487	8296214	I	T01G9.5	+	2e-44	179	8e-45	179	-0.999115	0.108476	0.04602	0.0952633	0.313205	0.0298591	1.27231	0.0311188	0.0462756	0.00207362	1.38588	1.64245	0.183245	0.999438	1.18823	0.00224816	1.52959	0.687029	0.0130045	0.454992	1.83366	0.964734	0.0432528	0.518868	0.74337	0.452207	0.00619605	0.00331722
1611152	1611789	1612517	1613187	1611987	1612461	3R	FBgn0037375	+	8295102	8295440	8296543	8296905	8295487	8296214	I	T01G9.5	+	2e-44	179	8e-45	179	-0.000709386	0.556697	0.584818	0.00339378	0.638558	1.83952	1.8182	1.59248	1.76202	1.06423	1.11841	0.919863	0.949679	0.749564	0.0189817	1.53379	2.09895	0.00271001	2.3065	1.98582	1.63408	1.95073	1.74997	0.70999	1.28672	1.09225	1.41785	0.947209
17802607	17802746	17803814	17804042	17802841	17803702	X	FBgn0027605	+	8295102	8295440	8296543	8296905	8295487	8296214	I	T01G9.5	+	3e-24	112	3e-24	112	1.34304	1.29669	0.841832	0.642421	0.868231	1.0986	1.03746	0.92716	1.31265	0.615427	1.1261	0.194414	0.956739	0.853006	1.03548	0.948862	0.593179	1.13415	0.851561	0.934697	0.613689	0.707816	0.978003	0.961148	1.19487	3.83137	0.41528	0.814387
1053011	1053912	1055429	1055550	1053999	1054558	3R	FBgn0040208	-	8295102	8295440	8296543	8296717	8295487	8296214	I	T01G9.5	+	2e-38	159	1e-38	159	4.22034	3.94646	3.93171	3.9559	3.91017	3.53211	3.55396	3.23437	3.07171	3.34634	3.39064	3.56127	2.99272	2.80436	2.60818	3.1189	3.55592	2.69531	3.69227	3.85656	3.84197	3.51618	3.34914	3.66003	2.81735	2.70308	2.79141	3.24718
1611152	1611789	1612517	1613058	1611987	1612461	3R	FBgn0037375	+	8295102	8295440	8296543	8296717	8295487	8296214	I	T01G9.5	+	2e-44	179	8e-45	179	0	0	0	0	0	0	0.204023	2.44653	2.06456	2.26133	0.993518	7.44653e-06	2.07533	0.0603095	0.00730715	2.1284	1.05436	0	1.46852	3.28747	2.90672	3.55873	3.6901	3.36535	3.86919	4.24526	4.24536	0.00190685
1611164	1611789	1612517	1613058	1611987	1612461	3R	FBgn0037375	+	8295102	8295440	8296543	8296717	8295487	8296214	I	T01G9.5	+	2e-44	179	8e-45	179	0	0	0	0	0	0	0.102285	0.0632141	0.0498673	0.00548904	1.28125	2.98946e-05	0.602876	0.0950568	0.887961	0.00248985	0.654521	0	0.00498389	1.16575	3.19212	2.3307	0.263714	3.01518	3.05132	3.03965	0.150677	3.18785e-06
1611164	1611789	1612517	1613187	1611987	1612461	3R	FBgn0037375	+	8295102	8295440	8296543	8296717	8295487	8296214	I	T01G9.5	+	2e-44	179	8e-45	179	-0.999115	0.108476	0.04602	0.0952633	0.313205	0.0298591	1.27231	0.0311188	0.0462756	0.00207362	1.38588	1.64245	0.183245	0.999438	1.18823	0.00224816	1.52959	0.687029	0.0130045	0.454992	1.83366	0.964734	0.0432528	0.518868	0.74337	0.452207	0.00619605	0.00331722
1611152	1611789	1612517	1613187	1611987	1612461	3R	FBgn0037375	+	8295102	8295440	8296543	8296717	8295487	8296214	I	T01G9.5	+	2e-44	179	8e-45	179	-0.000709386	0.556697	0.584818	0.00339378	0.638558	1.83952	1.8182	1.59248	1.76202	1.06423	1.11841	0.919863	0.949679	0.749564	0.0189817	1.53379	2.09895	0.00271001	2.3065	1.98582	1.63408	1.95073	1.74997	0.70999	1.28672	1.09225	1.41785	0.947209
17802607	17802746	17803814	17804042	17802841	17803702	X	FBgn0027605	+	8295102	8295440	8296543	8296717	8295487	8296214	I	T01G9.5	+	3e-24	112	3e-24	112	1.34304	1.29669	0.841832	0.642421	0.868231	1.0986	1.03746	0.92716	1.31265	0.615427	1.1261	0.194414	0.956739	0.853006	1.03548	0.948862	0.593179	1.13415	0.851561	0.934697	0.613689	0.707816	0.978003	0.961148	1.19487	3.83137	0.41528	0.814387
1053011	1053912	1055429	1055550	1053999	1054558	3R	FBgn0040208	-	8295102	8295440	8296534	8296908	8295487	8296214	I	T01G9.5	+	2e-38	159	1e-38	159	4.22034	3.94646	3.93171	3.9559	3.91017	3.53211	3.55396	3.23437	3.07171	3.34634	3.39064	3.56127	2.99272	2.80436	2.60818	3.1189	3.55592	2.69531	3.69227	3.85656	3.84197	3.51618	3.34914	3.66003	2.81735	2.70308	2.79141	3.24718
1611152	1611789	1612517	1613058	1611987	1612461	3R	FBgn0037375	+	8295102	8295440	8296534	8296908	8295487	8296214	I	T01G9.5	+	2e-44	179	8e-45	179	0	0	0	0	0	0	0.204023	2.44653	2.06456	2.26133	0.993518	7.44653e-06	2.07533	0.0603095	0.00730715	2.1284	1.05436	0	1.46852	3.28747	2.90672	3.55873	3.6901	3.36535	3.86919	4.24526	4.24536	0.00190685
1611164	1611789	1612517	1613058	1611987	1612461	3R	FBgn0037375	+	8295102	8295440	8296534	8296908	8295487	8296214	I	T01G9.5	+	2e-44	179	8e-45	179	0	0	0	0	0	0	0.102285	0.0632141	0.0498673	0.00548904	1.28125	2.98946e-05	0.602876	0.0950568	0.887961	0.00248985	0.654521	0	0.00498389	1.16575	3.19212	2.3307	0.263714	3.01518	3.05132	3.03965	0.150677	3.18785e-06
1611164	1611789	1612517	1613187	1611987	1612461	3R	FBgn0037375	+	8295102	8295440	8296534	8296908	8295487	8296214	I	T01G9.5	+	2e-44	179	8e-45	179	-0.999115	0.108476	0.04602	0.0952633	0.313205	0.0298591	1.27231	0.0311188	0.0462756	0.00207362	1.38588	1.64245	0.183245	0.999438	1.18823	0.00224816	1.52959	0.687029	0.0130045	0.454992	1.83366	0.964734	0.0432528	0.518868	0.74337	0.452207	0.00619605	0.00331722
1611152	1611789	1612517	1613187	1611987	1612461	3R	FBgn0037375	+	8295102	8295440	8296534	8296908	8295487	8296214	I	T01G9.5	+	2e-44	179	8e-45	179	-0.000709386	0.556697	0.584818	0.00339378	0.638558	1.83952	1.8182	1.59248	1.76202	1.06423	1.11841	0.919863	0.949679	0.749564	0.0189817	1.53379	2.09895	0.00271001	2.3065	1.98582	1.63408	1.95073	1.74997	0.70999	1.28672	1.09225	1.41785	0.947209
17802607	17802746	17803814	17804042	17802841	17803702	X	FBgn0027605	+	8295102	8295440	8296534	8296908	8295487	8296214	I	T01G9.5	+	3e-24	112	3e-24	112	1.34304	1.29669	0.841832	0.642421	0.868231	1.0986	1.03746	0.92716	1.31265	0.615427	1.1261	0.194414	0.956739	0.853006	1.03548	0.948862	0.593179	1.13415	0.851561	0.934697	0.613689	0.707816	0.978003	0.961148	1.19487	3.83137	0.41528	0.814387
1053011	1053912	1055429	1055550	1053999	1054558	3R	FBgn0040208	-	4340923	4341750	4344264	4344695	4342622	4343252	V	F32D1.1	-	2e-18	92.5	2e-18	92.5	4.22034	3.94646	3.93171	3.9559	3.91017	3.53211	3.55396	3.23437	3.07171	3.34634	3.39064	3.56127	2.99272	2.80436	2.60818	3.1189	3.55592	2.69531	3.69227	3.85656	3.84197	3.51618	3.34914	3.66003	2.81735	2.70308	2.79141	3.24718
17802607	17802746	17803814	17804042	17802841	17803702	X	FBgn0027605	+	4340923	4341750	4344264	4344695	4342622	4343252	V	F32D1.1	-	2e-24	112	3e-24	112	1.34304	1.29669	0.841832	0.642421	0.868231	1.0986	1.03746	0.92716	1.31265	0.615427	1.1261	0.194414	0.956739	0.853006	1.03548	0.948862	0.593179	1.13415	0.851561	0.934697	0.613689	0.707816	0.978003	0.961148	1.19487	3.83137	0.41528	0.814387
5877976	5878078	5880268	5880422	5878165	5880201	2R	FBgn0261014	+	4340923	4341750	4344264	4344695	4342622	4343252	V	F32D1.1	-	3e-09	62.5	7e-09	62.5	0.925579	4.93587	2.07311	1.73999	0.853293	0.878821	1.58986	0.720838	1.41897	1.74073	3.54938	1.49795	1.06034	1.96696	1.76922	1.41168	0.315824	0.78689	2.23768	4.96687	5.24256	1.7243	2.14916	1.92379	2.80433	5.2711	0.716368	1.05041
1063935	1064116	1065214	1065341	1064176	1064919	3R	FBgn0260462	-	16592550	16592934	16594492	16594590	16593503	16593950	V	T03E6.7	-	9e-11	66.8	1e-10	66.8	5.33134	5.84229	6.09905	5.99181	5.71168	5.50626	5.30683	5.49108	5.56068	5.50379	5.14389	5.03044	4.41314	4.31526	5.43123	6.16542	6.39583	4.47122	6.30199	5.62044	5.52165	5.26344	5.2451	4.93076	5.43179	5.54547	5.61269	5.24154
1063935	1064116	1065214	1065341	1064176	1064919	3R	FBgn0260462	-	16592726	16592934	16594492	16594590	16593503	16593950	V	T03E6.7	-	9e-11	66.8	1e-10	66.8	5.33134	5.84229	6.09905	5.99181	5.71168	5.50626	5.30683	5.49108	5.56068	5.50379	5.14389	5.03044	4.41314	4.31526	5.43123	6.16542	6.39583	4.47122	6.30199	5.62044	5.52165	5.26344	5.2451	4.93076	5.43179	5.54547	5.61269	5.24154
1063935	1064116	1065214	1065341	1064176	1064919	3R	FBgn0260462	-	10339814	10339992	10340604	10340699	10340071	10340556	X	R07E3.1	-	8e-07	54	9e-07	54	5.33134	5.84229	6.09905	5.99181	5.71168	5.50626	5.30683	5.49108	5.56068	5.50379	5.14389	5.03044	4.41314	4.31526	5.43123	6.16542	6.39583	4.47122	6.30199	5.62044	5.52165	5.26344	5.2451	4.93076	5.43179	5.54547	5.61269	5.24154
1181556	1181664	1182147	1182467	1181725	1181958	3R	FBgn0037313	+	6046376	6046473	6047446	6047585	6046529	6046842	II	R12C12.6	-	9e-06	49.7	5e-06	49.7	2.25676	2.28816	2.35317	2.13309	2.49939	2.49599	2.65664	2.04484	2.07077	2.00018	1.35333	2.17999	2.08419	2.60723	2.77934	2.80226	3.26795	2.21139	3.25116	3.22645	3.35683	3.35872	2.6029	1.88363	2.4232	2.18294	2.28823	2.08763
1181556	1181664	1182147	1182467	1181725	1181850	3R	FBgn0037313	+	6046376	6046473	6047446	6047585	6046529	6046842	II	R12C12.6	-	9e-06	49.7	2e-06	49.7	4.56978	4.75264	4.66903	4.51684	4.3375	4.82201	4.53203	4.44857	4.23568	4.48621	4.2915	4.02668	4.40585	4.32663	4.68312	4.82589	4.9083	4.24921	4.78371	4.96233	4.98943	5.0312	4.83916	4.73844	4.24542	4.57963	4.74914	4.27549
1181556	1181664	1182147	1182467	1181725	1181958	3R	FBgn0037313	+	6046260	6046473	6047446	6047585	6046529	6046872	II	R12C12.6	-	1e-05	49.7	5e-06	49.7	2.25676	2.28816	2.35317	2.13309	2.49939	2.49599	2.65664	2.04484	2.07077	2.00018	1.35333	2.17999	2.08419	2.60723	2.77934	2.80226	3.26795	2.21139	3.25116	3.22645	3.35683	3.35872	2.6029	1.88363	2.4232	2.18294	2.28823	2.08763
1181556	1181664	1182147	1182467	1181725	1181850	3R	FBgn0037313	+	6046260	6046473	6047446	6047585	6046529	6046872	II	R12C12.6	-	1e-05	49.7	2e-06	49.7	4.56978	4.75264	4.66903	4.51684	4.3375	4.82201	4.53203	4.44857	4.23568	4.48621	4.2915	4.02668	4.40585	4.32663	4.68312	4.82589	4.9083	4.24921	4.78371	4.96233	4.98943	5.0312	4.83916	4.73844	4.24542	4.57963	4.74914	4.27549
1181556	1181664	1182147	1182467	1181725	1181958	3R	FBgn0037313	+	6046376	6046473	6047446	6047585	6046529	6046872	II	R12C12.6	-	1e-05	49.7	5e-06	49.7	2.25676	2.28816	2.35317	2.13309	2.49939	2.49599	2.65664	2.04484	2.07077	2.00018	1.35333	2.17999	2.08419	2.60723	2.77934	2.80226	3.26795	2.21139	3.25116	3.22645	3.35683	3.35872	2.6029	1.88363	2.4232	2.18294	2.28823	2.08763
1181556	1181664	1182147	1182467	1181725	1181850	3R	FBgn0037313	+	6046376	6046473	6047446	6047585	6046529	6046872	II	R12C12.6	-	1e-05	49.7	2e-06	49.7	4.56978	4.75264	4.66903	4.51684	4.3375	4.82201	4.53203	4.44857	4.23568	4.48621	4.2915	4.02668	4.40585	4.32663	4.68312	4.82589	4.9083	4.24921	4.78371	4.96233	4.98943	5.0312	4.83916	4.73844	4.24542	4.57963	4.74914	4.27549
1207044	1208974	1209351	1210580	1209030	1209300	3R	FBgn0001311	-	207800	208120	208918	210173	208169	208867	II	F48A11.1	+	1e-09	64	3e-10	64	0.270083	-0.0593226	0.947759	1.49245	2.07641	3.10322	3.61647	4.57006	3.89583	3.27825	2.89249	2.93633	2.6413	3.59173	3.0274	3.10661	2.7542	3.507	2.82949	4.79658	4.14325	4.47879	3.78824	2.91213	2.68655	1.01597	0.834785	2.25086
1206367	1206543	1209030	1209300	1207044	1208974	3R	FBgn0001311	-	207800	208120	208918	210173	208169	208867	II	F48A11.1	+	5e-60	231	1e-59	231	0.211741	0.624613	0.0579536	0.552823	1.7897	2.66688	1.62818	1.18477	1.38941	2.72062	1.11428	-0.126351	2.13466	2.3421	2.43406	2.43686	2.13612	3.15583	1.36083	1.73092	0.779349	0.00806756	0.522694	2.39264	0.309987	0.299616	0.42489	1.33364
1206076	1206252	1209030	1209300	1207044	1208974	3R	FBgn0001311	-	207800	208120	208918	210173	208169	208867	II	F48A11.1	+	5e-60	231	1e-59	231	1.33227e-14	1.14412e-05	0	0.04844	0.178749	0.180649	0.234695	1.23263	0.361627	1.10225	0.7744	0.81302	1.00629	1.21622	1.87833	1.38356	0.986447	1.23933	-0.488683	-0.302274	-0.39166	3.80704	2.78317	1.40563	1.66973	0.464627	0.368165	1.57394
21959168	21959417	21961602	21963064	21960226	21961455	3L	FBgn0029091	+	207800	208120	208918	210173	208169	208867	II	F48A11.1	+	6e-48	191	8e-48	191	0.0624963	0.47225	1.25888	1.85744	3.18147	2.95411	2.66048	1.9121	1.45015	1.55735	2.18404	2.31219	2.33843	2.07657	1.20078	2.28012	2.12326	2.18122	1.89332	2.45301	1.81656	0.460996	0.355884	2.87099	2.0352	2.98687	3.05742	2.59456
1206367	1206543	1209030	1209300	1207044	1208974	3R	FBgn0001311	-	7556125	7556472	7558039	7558421	7556521	7557992	I	T25G3.2	+	2e-72	273	2e-72	273	0.211741	0.624613	0.0579536	0.552823	1.7897	2.66688	1.62818	1.18477	1.38941	2.72062	1.11428	-0.126351	2.13466	2.3421	2.43406	2.43686	2.13612	3.15583	1.36083	1.73092	0.779349	0.00806756	0.522694	2.39264	0.309987	0.299616	0.42489	1.33364
1206076	1206252	1209030	1209300	1207044	1208974	3R	FBgn0001311	-	7556125	7556472	7558039	7558421	7556521	7557992	I	T25G3.2	+	2e-72	273	2e-72	273	1.33227e-14	1.14412e-05	0	0.04844	0.178749	0.180649	0.234695	1.23263	0.361627	1.10225	0.7744	0.81302	1.00629	1.21622	1.87833	1.38356	0.986447	1.23933	-0.488683	-0.302274	-0.39166	3.80704	2.78317	1.40563	1.66973	0.464627	0.368165	1.57394
21959168	21959417	21961602	21963064	21960226	21961455	3L	FBgn0029091	+	7556125	7556472	7558039	7558421	7556521	7557992	I	T25G3.2	+	3e-56	219	2e-56	219	0.0624963	0.47225	1.25888	1.85744	3.18147	2.95411	2.66048	1.9121	1.45015	1.55735	2.18404	2.31219	2.33843	2.07657	1.20078	2.28012	2.12326	2.18122	1.89332	2.45301	1.81656	0.460996	0.355884	2.87099	2.0352	2.98687	3.05742	2.59456
1206367	1206543	1209030	1209300	1207044	1208974	3R	FBgn0001311	-	208169	208867	210220	210476	208918	210173	II	F48A11.1	+	9e-38	158	1e-37	158	0.211741	0.624613	0.0579536	0.552823	1.7897	2.66688	1.62818	1.18477	1.38941	2.72062	1.11428	-0.126351	2.13466	2.3421	2.43406	2.43686	2.13612	3.15583	1.36083	1.73092	0.779349	0.00806756	0.522694	2.39264	0.309987	0.299616	0.42489	1.33364
1206076	1206252	1209030	1209300	1207044	1208974	3R	FBgn0001311	-	208169	208867	210220	210476	208918	210173	II	F48A11.1	+	9e-38	158	1e-37	158	1.33227e-14	1.14412e-05	0	0.04844	0.178749	0.180649	0.234695	1.23263	0.361627	1.10225	0.7744	0.81302	1.00629	1.21622	1.87833	1.38356	0.986447	1.23933	-0.488683	-0.302274	-0.39166	3.80704	2.78317	1.40563	1.66973	0.464627	0.368165	1.57394
21959168	21959417	21961602	21963064	21960226	21961455	3L	FBgn0029091	+	208169	208867	210220	210476	208918	210173	II	F48A11.1	+	1e-19	98.3	7e-20	98.3	0.0624963	0.47225	1.25888	1.85744	3.18147	2.95411	2.66048	1.9121	1.45015	1.55735	2.18404	2.31219	2.33843	2.07657	1.20078	2.28012	2.12326	2.18122	1.89332	2.45301	1.81656	0.460996	0.355884	2.87099	2.0352	2.98687	3.05742	2.59456
1204789	1205154	1206367	1206543	1205210	1205410	3R	FBgn0001311	-	208918	210173	210523	210621	210220	210476	II	F48A11.1	+	9e-07	52.5	5e-07	52.5	0.340867	1.00582	1.25521	1.85813	2.41642	3.4693	4.03476	4.73008	4.21088	3.61982	3.20111	3.20252	2.74448	4.10327	3.22772	3.32414	3.28977	4.08101	3.41561	5.43843	4.7979	4.25805	3.85484	3.08453	2.91569	0.865536	0.804979	2.32889
1204789	1205154	1206076	1206252	1205210	1205410	3R	FBgn0001311	-	208918	210173	210523	210621	210220	210476	II	F48A11.1	+	9e-07	52.5	5e-07	52.5	0	0.228287	0	0	-0.408391	0.351763	1.09159	1.2383	1.13076	1.89252	1.73536	2.12066	1.68673	1.80021	2.80294	2.52854	1.42786	1.98343	1.19027	1.45378	0.793685	4.7321	3.55985	1.82333	2.23632	0.753664	0.574168	1.83736
12549204	12549349	12550367	12551867	12549411	12550185	X	FBgn0015024	+	15272259	15272382	15273083	15273659	15272441	15272883	X	F46F2.2	-	1e-35	149	2e-35	149	2.57129	3.65385	3.49538	3.05207	3.38677	2.14685	3.25726	0.46779	2.23611	2.23486	2.19612	3.16645	0.269188	1.76486	1.92434	2.17457	2.38868	1.52438	3.31738	3.12195	3.26067	2.73206	2.01496	0.391488	2.09802	1.94358	0.379724	0.302648
12549204	12549349	12550367	12551308	12549411	12550185	X	FBgn0015024	+	15272259	15272382	15273083	15273659	15272441	15272883	X	F46F2.2	-	1e-35	149	2e-35	149	5.11102	5.54274	5.52054	5.3437	5.30509	5.31837	5.27659	5.20064	5.07027	4.75356	4.80275	4.73171	4.25915	4.14484	3.99636	4.53119	4.89334	3.92023	4.98515	4.76506	4.76353	4.75093	4.72598	4.61275	4.584	4.40352	4.37374	4.79463
12549204	12549349	12550367	12551867	12549411	12550185	X	FBgn0015024	+	15272259	15272382	15273083	15273720	15272441	15272883	X	F46F2.2	-	1e-35	149	2e-35	149	2.57129	3.65385	3.49538	3.05207	3.38677	2.14685	3.25726	0.46779	2.23611	2.23486	2.19612	3.16645	0.269188	1.76486	1.92434	2.17457	2.38868	1.52438	3.31738	3.12195	3.26067	2.73206	2.01496	0.391488	2.09802	1.94358	0.379724	0.302648
12549204	12549349	12550367	12551308	12549411	12550185	X	FBgn0015024	+	15272259	15272382	15273083	15273720	15272441	15272883	X	F46F2.2	-	1e-35	149	2e-35	149	5.11102	5.54274	5.52054	5.3437	5.30509	5.31837	5.27659	5.20064	5.07027	4.75356	4.80275	4.73171	4.25915	4.14484	3.99636	4.53119	4.89334	3.92023	4.98515	4.76506	4.76353	4.75093	4.72598	4.61275	4.584	4.40352	4.37374	4.79463
12549204	12549349	12550367	12551867	12549411	12550185	X	FBgn0015024	+	15272259	15272382	15280518	15280573	15272441	15272883	X	F46F2.2	-	1e-35	149	2e-35	149	2.57129	3.65385	3.49538	3.05207	3.38677	2.14685	3.25726	0.46779	2.23611	2.23486	2.19612	3.16645	0.269188	1.76486	1.92434	2.17457	2.38868	1.52438	3.31738	3.12195	3.26067	2.73206	2.01496	0.391488	2.09802	1.94358	0.379724	0.302648
12549204	12549349	12550367	12551308	12549411	12550185	X	FBgn0015024	+	15272259	15272382	15280518	15280573	15272441	15272883	X	F46F2.2	-	1e-35	149	2e-35	149	5.11102	5.54274	5.52054	5.3437	5.30509	5.31837	5.27659	5.20064	5.07027	4.75356	4.80275	4.73171	4.25915	4.14484	3.99636	4.53119	4.89334	3.92023	4.98515	4.76506	4.76353	4.75093	4.72598	4.61275	4.584	4.40352	4.37374	4.79463
12549204	12549349	12550367	12551867	12549411	12550185	X	FBgn0015024	+	15272259	15272382	15273083	15273688	15272441	15272883	X	F46F2.2	-	1e-35	149	2e-35	149	2.57129	3.65385	3.49538	3.05207	3.38677	2.14685	3.25726	0.46779	2.23611	2.23486	2.19612	3.16645	0.269188	1.76486	1.92434	2.17457	2.38868	1.52438	3.31738	3.12195	3.26067	2.73206	2.01496	0.391488	2.09802	1.94358	0.379724	0.302648
12549204	12549349	12550367	12551308	12549411	12550185	X	FBgn0015024	+	15272259	15272382	15273083	15273688	15272441	15272883	X	F46F2.2	-	1e-35	149	2e-35	149	5.11102	5.54274	5.52054	5.3437	5.30509	5.31837	5.27659	5.20064	5.07027	4.75356	4.80275	4.73171	4.25915	4.14484	3.99636	4.53119	4.89334	3.92023	4.98515	4.76506	4.76353	4.75093	4.72598	4.61275	4.584	4.40352	4.37374	4.79463
4627420	4627532	4628952	4629467	4627611	4628856	3L	FBgn0015805	+	14525613	14525730	14526736	14527398	14525776	14526642	V	C53A5.3	+	2e-112	405	3e-112	405	5.10396	5.72513	5.77674	5.42314	5.01776	4.5157	4.39438	4.24456	3.96041	3.39536	4.39759	4.02601	3.34876	3.7068	3.55721	3.92872	2.05533	3.41471	4.06422	4.1648	4.45238	3.6728	2.43798	2.59225	2.53043	2.64883	2.90896	3.76889
4627420	4627532	4628952	4629467	4627611	4628856	3L	FBgn0015805	+	14525613	14525730	14526736	14526962	14525776	14526642	V	C53A5.3	+	2e-112	405	3e-112	405	5.10396	5.72513	5.77674	5.42314	5.01776	4.5157	4.39438	4.24456	3.96041	3.39536	4.39759	4.02601	3.34876	3.7068	3.55721	3.92872	2.05533	3.41471	4.06422	4.1648	4.45238	3.6728	2.43798	2.59225	2.53043	2.64883	2.90896	3.76889
4627420	4627532	4628952	4629467	4627611	4628856	3L	FBgn0015805	+	8020728	8021497	8022363	8022510	8021559	8022318	II	C08B11.2	-	2e-47	189	2e-47	189	5.10396	5.72513	5.77674	5.42314	5.01776	4.5157	4.39438	4.24456	3.96041	3.39536	4.39759	4.02601	3.34876	3.7068	3.55721	3.92872	2.05533	3.41471	4.06422	4.1648	4.45238	3.6728	2.43798	2.59225	2.53043	2.64883	2.90896	3.76889
1358579	1359070	1362436	1362628	1359609	1362374	3R	FBgn0010051	+	7693370	7693538	7694274	7694545	7693582	7694228	IV	F33D4.2	+	1e-31	136	4e-31	136	0.779256	0.347734	0.641354	0.48825	0.399227	0.367196	-0.138814	0.619459	0.72282	1.00821	1.23447	0.366333	0.914068	0.264323	0.653799	0.111687	-0.374899	1.41022	-0.104615	0.32162	0.182768	-0.276907	-0.350513	0.617575	0.982342	1.70318	0.931092	0.499382
1359609	1362374	1362693	1362815	1362436	1362628	3R	FBgn0010051	+	7694274	7694545	7695278	7695465	7694911	7695226	IV	F33D4.2	+	2e-16	85.4	7e-17	85.4	1.73883	0.894311	1.20903	1.66037	1.66113	1.7535	2.783	1.7887	1.86301	1.61652	1.58243	2.18621	1.62059	1.8219	1.31835	1.96663	1.94922	1.25379	2.30127	1.76718	2.00153	2.56792	2.05078	1.67988	1.55417	1.39213	1.53261	1.49528
1363108	1363272	1363807	1364584	1363328	1363753	3R	FBgn0010051	+	7695278	7695465	7695878	7696557	7695513	7695825	IV	F33D4.2	+	6e-08	56.8	7e-08	56.8	2.69024	1.5919	2.2194	2.60785	2.63771	2.78189	3.5451	3.0224	2.99656	2.88441	2.76584	3.06823	2.77632	2.74835	2.4284	2.67151	2.63662	2.46104	2.98718	2.59055	2.73075	3.21648	2.71749	2.59036	2.64365	2.63308	2.75798	2.60263
1401897	1402135	1403619	1404092	1403315	1403550	3R	FBgn0023023	+	7240242	7240306	7240735	7240800	7240437	7240683	I	R06C7.3	-	4e-17	86.8	3e-17	86.8	-0.723944	0.0438194	0.342286	0.0204078	1.99413	3.44304	3.22161	3.61538	3.31207	3.37258	2.48657	2.18962	2.62126	2.86186	2.54431	2.6887	3.25589	3.1339	3.26757	1.87699	2.79661	3.55779	4.11064	2.34172	2.73201	2.4104	2.47133	2.61351
1402758	1402981	1403619	1404092	1403315	1403550	3R	FBgn0023023	+	7240242	7240306	7240735	7240800	7240437	7240683	I	R06C7.3	-	4e-17	86.8	3e-17	86.8	0.66728	1.33697	0.845426	2.43627	3.06963	4.01223	3.90398	4.10644	3.92756	3.81103	3.49536	3.15147	3.33808	2.50181	1.38058	2.52683	2.72229	1.73213	2.88967	3.44282	4.02384	4.55355	2.97267	1.75831	1.68809	2.13776	2.42963	1.91705
1401158	1401220	1403619	1404092	1401501	1403550	3R	FBgn0023023	+	7240242	7240306	7240735	7240800	7240437	7240683	I	R06C7.3	-	4e-17	86.8	3e-16	86.8	0.214692	0.182382	-0.132612	1.34014	0.848298	-0.537028	-0.414008	-0.888066	-0.278775	-0.875822	-0.329463	0.0270499	-0.518826	-0.231248	-0.260648	-0.282507	-0.103295	0.454683	-0.0847412	-0.196578	-0.37437	-0.685809	-0.485242	-0.6312	-0.483326	-0.303451	-0.4435	0.287266
1417651	1417760	1418581	1418907	1418290	1418502	3R	FBgn0015324	+	6791061	6791212	6791540	6791902	6791310	6791438	IV	C17H12.14	+	5e-17	85.4	8e-17	85.4	6.06885	6.05441	5.46068	5.25348	5.56838	5.53108	5.74807	6.14541	6.41399	5.74243	7.16947	7.19561	7.21436	6.99944	6.13802	6.04462	5.8005	6.68014	5.6066	5.88288	5.4159	5.57569	5.95641	3.39211	6.45142	6.21051	2.35571	6.46662
1417486	1417760	1418581	1418907	1418290	1418502	3R	FBgn0015324	+	6791061	6791212	6791540	6791902	6791310	6791438	IV	C17H12.14	+	5e-17	85.4	8e-17	85.4	1.4114	1.77274	1.15712	1.24068	1.56865	1.54809	1.99919	1.30215	2.15102	2.33808	3.33081	3.44806	2.51791	2.58971	2.23565	2.35299	1.79384	2.98644	1.65913	2.01291	1.86885	1.62089	1.67576	1.5407	2.31198	2.48199	1.58031	1.56695
1417651	1417760	1418581	1418907	1418290	1418502	3R	FBgn0015324	+	6791063	6791212	6791540	6791902	6791310	6791438	IV	C17H12.14	+	5e-17	85.4	8e-17	85.4	6.06885	6.05441	5.46068	5.25348	5.56838	5.53108	5.74807	6.14541	6.41399	5.74243	7.16947	7.19561	7.21436	6.99944	6.13802	6.04462	5.8005	6.68014	5.6066	5.88288	5.4159	5.57569	5.95641	3.39211	6.45142	6.21051	2.35571	6.46662
1417486	1417760	1418581	1418907	1418290	1418502	3R	FBgn0015324	+	6791063	6791212	6791540	6791902	6791310	6791438	IV	C17H12.14	+	5e-17	85.4	8e-17	85.4	1.4114	1.77274	1.15712	1.24068	1.56865	1.54809	1.99919	1.30215	2.15102	2.33808	3.33081	3.44806	2.51791	2.58971	2.23565	2.35299	1.79384	2.98644	1.65913	2.01291	1.86885	1.62089	1.67576	1.5407	2.31198	2.48199	1.58031	1.56695
1427455	1427584	1428712	1428909	1427636	1428652	3R	FBgn0037347	+	10802741	10802914	10803643	10803761	10802958	10803594	V	D1054.13	-	1e-06	54	1e-06	54	2.65429	2.63941	3.00423	3.56146	3.60806	3.5571	3.43699	3.01539	2.89548	2.74546	2.41536	2.63454	2.77811	2.65633	3.05594	3.26483	3.47038	2.58348	3.162	3.36477	3.56727	3.40398	2.99637	2.83696	3.13042	3.37198	3.55283	2.93797
1450186	1450242	1451236	1451679	1450612	1450852	3R	FBgn0037351	+	3503120	3503272	3504151	3504386	3503325	3504094	III	M01F1.3	-	2e-22	106	3e-23	106	7.63713	8.5749	8.14944	7.56671	8.26497	8.47004	7.75326	8.66921	8.61369	8.70674	7.2602	8.33828	8.24615	8.17361	8.26891	7.17816	8.12527	7.84443	7.90626	7.95388	7.97427	5.70427	7.56305	8.11991	6.89072	7.64698	7.3966	8.75934
1476754	1476907	1477703	1477723	1476976	1477524	3R	FBgn0262125	+	20100985	20101226	20103938	20104253	20103176	20103402	V	Y113G7A.3	+	1e-32	138	3e-32	138	-3.14263	-3.28662	-1.24505	-0.558816	-0.254326	0.14526	-0.213753	-0.349403	-0.73295	-1.54914	-1.46887	-1.64593	-0.264944	-0.586652	-0.112411	-0.996238	0.716776	0.272208	-0.701271	-0.511508	-1.12244	-0.260193	-1.61674	-0.589471	-1.2814	0.346796	-1.42739	-0.890406
1476754	1476907	1478103	1478351	1476976	1477524	3R	FBgn0262125	+	20100985	20101226	20103938	20104253	20103176	20103402	V	Y113G7A.3	+	1e-32	138	3e-32	138	4.91654	4.45369	4.06084	4.77804	3.73979	2.30321	1.45139	4.61719	4.58838	4.61598	4.41449	4.25687	4.62004	4.9997	4.49342	4.54505	1.65148	4.86268	1.35493	4.15012	4.5895	0.934511	2.60558	4.02003	4.45494	4.53615	4.64968	4.53214
1486634	1486970	1487588	1487739	1487261	1487530	3R	FBgn0046222	+	14358710	14358880	14359355	14359509	14358945	14359040	II	R06A4.9	+	1e-11	66.8	4e-11	66.8	4.15227	1.17074	1.01394	0.695614	2.28859	3.49151	2.07408	1.00141	1.94546	1.50527	2.26344	1.60433	3.08582	2.43334	2.24311	3.151	2.82982	2.78492	2.44272	2.77572	1.37677	1.46319	2.24702	0.901687	1.78568	3.18042	0.792672	1.26174
1486647	1486970	1487588	1487739	1487261	1487530	3R	FBgn0046222	+	14358710	14358880	14359355	14359509	14358945	14359040	II	R06A4.9	+	1e-11	66.8	4e-11	66.8	1.01265	2.30193	1.89977	2.75449	2.48493	2.52696	2.13571	0.141099	1.6902	0.00746506	2.5913	1.70345	0.0477022	1.95494	2.38313	1.05408	2.48611	1.31246	2.84424	2.81674	1.29559	1.49241	2.21217	0.367376	1.75081	0.00210397	0.119545	1.84338
1487261	1487530	1488785	1488882	1487588	1487739	3R	FBgn0046222	+	14358945	14359040	14359558	14359934	14359355	14359509	II	R06A4.9	+	2e-08	56.8	2e-08	56.8	3.85102	3.80132	3.9177	3.91316	3.49047	3.38795	2.97791	2.86158	2.61821	2.64773	2.22962	2.46462	2.89421	2.50104	2.18006	2.75125	2.81911	2.41359	2.82007	2.98385	3.20828	2.79968	2.39498	2.42972	2.66103	2.52416	3.00026	2.95261
1489141	1489374	1489715	1491168	1489440	1489651	3R	FBgn0046222	+	14359558	14359934	14361228	14361607	14359982	14361180	II	R06A4.9	+	3e-10	66.8	3e-11	66.8	3.47166	3.70241	3.83286	3.72699	3.34062	3.0721	2.83185	2.68104	2.34452	2.34058	2.28345	2.19025	2.54815	2.3439	2.22409	2.57754	2.75244	2.22198	2.84368	2.97924	3.22483	2.84454	2.53604	2.33109	2.51886	2.63718	2.46364	2.63554
1615211	1615432	1616606	1616762	1615492	1616546	3R	FBgn0028690	+	4696974	4697150	4697957	4698142	4697198	4697905	II	F10G7.8	-	4e-31	135	4e-31	135	5.40168	4.39834	4.27671	4.30664	4.17781	3.91507	4.02463	3.59659	3.42078	3.1574	3.11622	3.27209	3.72255	4.53139	4.58756	5.17787	5.59135	4.14379	5.73417	4.68209	4.75282	4.32733	4.19265	4.44411	4.3242	4.1046	4.09609	4.62165
3286952	3287102	3287709	3288185	3287201	3287637	3L	FBgn0035429	+	3039693	3040089	3042874	3043910	3040496	3042817	IV	Y67D8C.5	-	3e-11	71.1	2e-10	65.4	0.295176	0.00119528	0.0151971	0.983366	1.41394	2.74782	3.93909	5.05172	3.85428	1.80826	0.604631	0.00223982	0.824838	4.35911	0.00189352	0.00110975	0.00559725	2.46989	0.00074261	2.02425	1.05578	7.3662	3.98132	0.851381	1.16523	0.00064469	0.000934643	0.000790108
3286952	3287102	3287709	3288170	3287201	3287637	3L	FBgn0035429	+	3039693	3040089	3042874	3043910	3040496	3042817	IV	Y67D8C.5	-	3e-11	71.1	2e-10	65.4	0.00789155	0.427454	0.382189	0.109374	0.00641462	0.0460116	1.95874	4.36443	3.89151	0.0594456	0.000985205	0.821043	0.720767	2.3166	0.475896	0.166302	0.55303	0.134217	0.991262	0.00302311	1.13009	0.305987	0.209612	0.495224	0.331297	0.863337	0.618605	0.413803
2616096	2616578	2618945	2618995	2617806	2618771	2R	FBgn0010482	-	3039693	3040089	3042874	3043910	3040496	3042817	IV	Y67D8C.5	-	1e-15	85.4	3e-12	72.5	-0.178931	0.0142204	0.170559	-0.197517	-0.63424	-0.696355	-1.50236	-2.12517	-2.43165	-3.28635	-4.1921	-3.81782	-3.18062	-3.8248	-3.69707	-3.32384	-3.01401	-4.09363	-1.89299	-1.59555	-0.764632	2.11549	3.07975	0.804543	1.69523	1.00169	1.30949	3.34105
23764699	23765369	23768157	23768205	23765429	23767855	3R	FBgn0039560	+	8962218	8962311	8963029	8963121	8962361	8962978	III	ZK643.8	+	2e-11	69.7	1e-12	75.4	0.000322781	0.000262048	9.58481e-05	-1.14771	0.0058855	-1.07743	0.000163822	-0.971098	0.000311973	0.00012514	-0.44818	0.000199775	-5.47675e-06	0.000213216	8.78794e-05	0.000207854	3.49792e-05	0.000218336	3.79856e-05	5.20698e-05	3.44944e-05	7.85848e-06	7.25539e-05	6.81585e-05	-1.31341	0.00744256	0.000441196	-1.16776
23764699	23765369	23768157	23768500	23765429	23767855	3R	FBgn0039560	+	8962218	8962311	8963029	8963121	8962361	8962978	III	ZK643.8	+	2e-11	69.7	1e-12	75.4	3.11483	3.30877	3.04658	3.07354	2.97045	2.45188	2.53195	2.64426	2.19532	2.0043	2.15009	2.17589	0.9801	1.16921	0.983793	1.23431	1.87133	0.971252	2.03374	2.35802	1.58455	2.45027	2.17295	1.84119	2.22507	2.6297	2.81217	1.09823
23764699	23765369	23768310	23768500	23765429	23767855	3R	FBgn0039560	+	8962218	8962311	8963029	8963121	8962361	8962978	III	ZK643.8	+	2e-11	69.7	1e-12	75.4	3.407	3.79441	3.86178	3.54875	3.62852	3.20262	3.10778	3.01877	2.86364	2.57337	2.8419	2.70775	2.56526	2.19185	2.3239	2.73503	2.70505	2.21559	2.55651	2.6507	3.07644	2.83257	2.4731	2.56731	2.93093	3.31311	3.48148	2.64618
7111033	7111180	7112436	7112786	7111356	7112374	3L	FBgn0053556	+	8962218	8962311	8963029	8963121	8962361	8962978	III	ZK643.8	+	7e-06	51.1	9e-06	51.1	0.134118	0.206203	0.167421	0.905484	1.53446	2.06653	1.57992	2.54299	2.73009	3.10237	2.44831	2.01087	2.12028	2.00284	0.730939	2.15383	0.777186	2.4258	1.16978	1.72606	1.97104	0.976341	1.2205	3.96811	3.30217	3.36539	3.30007	2.72892
1829395	1829633	1831672	1831824	1829739	1830848	3R	FBgn0003261	-	14278331	14278699	14281747	14282060	14280541	14280803	II	Y54G11A.3	+	3e-09	61.1	1e-08	61.1	1.2384	1.54263	2.50308e-05	0.0439088	1.60094e-13	0.490844	0	-0.572389	8.68392e-09	1.82845	0.879585	0.89579	0.000529572	0.881861	0.000335782	0.553627	4.91041e-11	1.10888	0.257206	1.18973	0.00514499	5.10747e-07	0.000320176	1.60747	0.028224	1.28083	-0.845503	1.42809
1829395	1829633	1833759	1834028	1829739	1830848	3R	FBgn0003261	-	14278331	14278699	14281747	14282060	14280541	14280803	II	Y54G11A.3	+	3e-09	61.1	1e-08	61.1	0.0053997	0.0134161	0.00920093	0.0226184	3.68359e-05	5.09463e-08	0.00225204	5.50757	1.74024	0.0079753	0.0105748	0.00294242	5.52486	0.00110827	3.23456e-05	0.00642911	6.12798e-06	0.00224216	0.00168763	0.000209338	0.00602799	0.0657838	0.00147216	4.3079	0.00361801	0.00334882	2.99339	5.10795
1829395	1829633	1833759	1834031	1829739	1830848	3R	FBgn0003261	-	14278331	14278699	14281747	14282060	14280541	14280803	II	Y54G11A.3	+	3e-09	61.1	1e-08	61.1	6.22072	6.58115	2.01782	6.66717	2.95265	1.84051	1.94302	4.77941	3.34053	5.70756	5.73345	1.20262	4.69352	3.48709	4.54022	5.48304	2.98734	5.07909	3.76808	2.63297	2.76648	5.22044	2.52168	3.1923	2.18788	4.94199	3.13724	4.6232
1829395	1829633	1833759	1834295	1829739	1830848	3R	FBgn0003261	-	14278331	14278699	14281747	14282060	14280541	14280803	II	Y54G11A.3	+	3e-09	61.1	1e-08	61.1	-0.566584	4.14395	-4.35228	-0.707095	-4.00924	-3.77143	-3.50924	0.799724	-3.29295	0.0208929	3.3949	-3.25523	1.65136	-3.3318	-2.00025	2.47497	-2.38706	3.14363	-2.35765	-2.21253	-2.40138	-0.667581	-1.89534	2.10239	-2.03564	2.11978	-2.18585	-0.105941
1829395	1829633	1830928	1831019	1829739	1830848	3R	FBgn0003261	-	14278331	14278699	14281747	14282060	14280541	14280803	II	Y54G11A.3	+	3e-09	61.1	1e-08	61.1	2.59615	2.82837	2.5455	2.71363	2.75412	2.64793	2.52006	2.61501	2.43083	2.57124	2.22172	2.13475	2.31958	1.81544	1.72146	2.11791	1.87686	1.61666	2.29443	2.35449	2.26049	2.28744	1.98887	1.86994	2.06001	2.39751	2.6294	2.00755
1829395	1829633	1831672	1831836	1829739	1830848	3R	FBgn0003261	-	14278331	14278699	14281747	14282060	14280541	14280803	II	Y54G11A.3	+	3e-09	61.1	1e-08	61.1	2.08595e-06	8.88974e-09	1.24183	1.46843	2.09427	1.59307	1.49224	1.45267	0.698044	2.33314e-07	1.80783	0.587875	2.18322	0.0103781	1.38129	0.671868	0.418752	0.0500734	1.62826	1.23705	1.97943	1.99181	0.335151	9.10812e-08	1.79237	1.45673	0.992944	0.896557
3949281	3949789	3950545	3950995	3949852	3950487	3R	FBgn0037549	+	14278331	14278699	14281747	14282060	14280541	14280803	II	Y54G11A.3	+	7e-12	69.7	1e-11	69.7	4.26913	2.68846	3.81896	3.93734	3.65717	2.99949	2.88178	2.76039	2.74656	2.43323	2.60829	2.63386	3.6263	3.52694	3.28562	3.48607	3.58782	3.31453	3.48606	3.56771	3.75853	3.6109	3.19408	3.45639	3.36664	3.61296	3.88542	4.20865
7820798	7822589	7824907	7825388	7822827	7824348	X	FBgn0029979	-	14278331	14278699	14281747	14282060	14280541	14280803	II	Y54G11A.3	+	5e-11	66.8	3e-10	66.8	1.99987	1.37712	2.18831	2.42702	2.29404	2.47681	1.18728	2.55749	1.25592	1.3286	1.88228	0.523554	1.89232	1.40451	1.46959	1.40055	1.06792	2.00989	1.06141	2.12563	2.38448	1.37317	2.09983	2.25237	2.70835	3.10459	1.80776	1.98382
6944367	6944545	6948481	6948596	6946873	6948269	3L	FBgn0035720	-	14278331	14278699	14281747	14282060	14280541	14280803	II	Y54G11A.3	+	3e-09	61.1	1e-08	61.1	-0.540073	0.0516326	-0.701581	-0.625126	-0.447679	0.0487057	-0.334011	-0.705054	-1.19129	-0.800367	-0.182817	-1.3327	-1.09336	-0.932313	-1.25582	-0.532176	-1.15969	0.0269137	-0.211244	-0.779024	-0.963559	-1.22594	-0.546936	-1.20744	-0.420972	1.33621	-1.51261	-1.19144
1829395	1829633	1831672	1831824	1829739	1830848	3R	FBgn0003261	-	14010340	14010399	14010837	14011734	14010445	14010790	V	F58E10.3	-	5e-07	54	1e-06	54	1.2384	1.54263	2.50308e-05	0.0439088	1.60094e-13	0.490844	0	-0.572389	8.68392e-09	1.82845	0.879585	0.89579	0.000529572	0.881861	0.000335782	0.553627	4.91041e-11	1.10888	0.257206	1.18973	0.00514499	5.10747e-07	0.000320176	1.60747	0.028224	1.28083	-0.845503	1.42809
1829395	1829633	1833759	1834028	1829739	1830848	3R	FBgn0003261	-	14010340	14010399	14010837	14011734	14010445	14010790	V	F58E10.3	-	5e-07	54	1e-06	54	0.0053997	0.0134161	0.00920093	0.0226184	3.68359e-05	5.09463e-08	0.00225204	5.50757	1.74024	0.0079753	0.0105748	0.00294242	5.52486	0.00110827	3.23456e-05	0.00642911	6.12798e-06	0.00224216	0.00168763	0.000209338	0.00602799	0.0657838	0.00147216	4.3079	0.00361801	0.00334882	2.99339	5.10795
1829395	1829633	1833759	1834031	1829739	1830848	3R	FBgn0003261	-	14010340	14010399	14010837	14011734	14010445	14010790	V	F58E10.3	-	5e-07	54	1e-06	54	6.22072	6.58115	2.01782	6.66717	2.95265	1.84051	1.94302	4.77941	3.34053	5.70756	5.73345	1.20262	4.69352	3.48709	4.54022	5.48304	2.98734	5.07909	3.76808	2.63297	2.76648	5.22044	2.52168	3.1923	2.18788	4.94199	3.13724	4.6232
1829395	1829633	1833759	1834295	1829739	1830848	3R	FBgn0003261	-	14010340	14010399	14010837	14011734	14010445	14010790	V	F58E10.3	-	5e-07	54	1e-06	54	-0.566584	4.14395	-4.35228	-0.707095	-4.00924	-3.77143	-3.50924	0.799724	-3.29295	0.0208929	3.3949	-3.25523	1.65136	-3.3318	-2.00025	2.47497	-2.38706	3.14363	-2.35765	-2.21253	-2.40138	-0.667581	-1.89534	2.10239	-2.03564	2.11978	-2.18585	-0.105941
1829395	1829633	1830928	1831019	1829739	1830848	3R	FBgn0003261	-	14010340	14010399	14010837	14011734	14010445	14010790	V	F58E10.3	-	5e-07	54	1e-06	54	2.59615	2.82837	2.5455	2.71363	2.75412	2.64793	2.52006	2.61501	2.43083	2.57124	2.22172	2.13475	2.31958	1.81544	1.72146	2.11791	1.87686	1.61666	2.29443	2.35449	2.26049	2.28744	1.98887	1.86994	2.06001	2.39751	2.6294	2.00755
1829395	1829633	1831672	1831836	1829739	1830848	3R	FBgn0003261	-	14010340	14010399	14010837	14011734	14010445	14010790	V	F58E10.3	-	5e-07	54	1e-06	54	2.08595e-06	8.88974e-09	1.24183	1.46843	2.09427	1.59307	1.49224	1.45267	0.698044	2.33314e-07	1.80783	0.587875	2.18322	0.0103781	1.38129	0.671868	0.418752	0.0500734	1.62826	1.23705	1.97943	1.99181	0.335151	9.10812e-08	1.79237	1.45673	0.992944	0.896557
6944367	6944545	6948481	6948596	6946873	6948269	3L	FBgn0035720	-	14010340	14010399	14010837	14011734	14010445	14010790	V	F58E10.3	-	5e-13	74	2e-12	74	-0.540073	0.0516326	-0.701581	-0.625126	-0.447679	0.0487057	-0.334011	-0.705054	-1.19129	-0.800367	-0.182817	-1.3327	-1.09336	-0.932313	-1.25582	-0.532176	-1.15969	0.0269137	-0.211244	-0.779024	-0.963559	-1.22594	-0.546936	-1.20744	-0.420972	1.33621	-1.51261	-1.19144
9484184	9484235	9486062	9486241	9484488	9485370	3R	FBgn0004237	-	2899326	2899521	2900369	2900394	2899614	2900278	III	T20B6.3	-	1e-06	54	1e-06	54	4.34281e-06	1.94516e-05	-1.24094	3.3414e-05	9.38129e-06	0.000298472	0.926206	1.34436e-06	3.16594e-06	1.7086e-05	3.2934e-05	-1.06262	5.45302e-06	6.48847e-05	5.03074e-05	1.72666e-05	3.83163	1.39197e-05	0.000519699	3.45859e-05	8.12848e-05	0.0122752	1.1181	1.58654e-06	7.19621e-05	1.95263e-06	6.93981e-07	6.71415e-06
9484184	9484286	9486062	9486241	9484359	9485370	3R	FBgn0004237	-	2899326	2899521	2900369	2900394	2899614	2900278	III	T20B6.3	-	5e-08	58.3	7e-08	58.3	5.99974	6.21735	6.22041	6.43758	6.04991	5.37966	1.61325	5.51675	4.82353	4.26371	4.60061	4.22321	4.81124	5.03767	4.52502	5.3148	2.40756	4.67568	5.49455	4.91896	5.32189	4.38661	2.5165	4.31548	4.32591	4.8742	5.1025	5.11163
7156865	7156990	7159882	7160019	7157055	7157775	2R	FBgn0033603	-	2899326	2899521	2900369	2900394	2899614	2900278	III	T20B6.3	-	2e-11	69.7	6e-06	51.1	0.0472788	0.0271875	3.17711e-09	-0.0470191	5.64012e-09	0.751444	1.20496	0.715303	-0.285255	0.972009	0.21978	0.235628	0	-0.102275	1.05968e-06	-0.518183	-0.588135	-0.315694	0.0607025	0.144589	-0.238231	0.320853	0.385709	3.06386	2.41558	3.72649	2.59192	2.76972
7156747	7156785	7157055	7157775	7156865	7156990	2R	FBgn0033603	-	2899326	2899521	2900369	2900394	2899614	2900278	III	T20B6.3	-	5e-08	58.3	5e-06	48.3	-1.98262e-06	-3.65439e-05	-0.0899355	0.039756	-0.189831	-0.207776	0.374874	1.77104	1.08478	0.920114	0.217913	0.41005	0	-8.4948e-07	0.135094	-0.18282	-0.0903604	-0.332768	-0.0597668	-0.344392	-0.119532	1.17629	3.96934	3.1469	3.09646	3.47694	4.04053	2.93079
13399028	13399049	13400281	13400489	13399957	13400220	2R	FBgn0034229	+	2899326	2899521	2900369	2900394	2899614	2900278	III	T20B6.3	-	1e-06	54	3e-07	54	0	0	-0.403676	0.284683	-0.525072	0.757753	0.127977	-0.731468	-0.765681	-1.83577	-0.755443	-2.77082	-0.633706	-3.23125	-4.03712	-1.84283	-0.734578	-1.06658	1.27322	-0.188711	-0.353051	-0.26395	-0.21279	0.180838	0.82924	5.94551	-0.177368	-0.371978
13399735	13399768	13400281	13400489	13399957	13400220	2R	FBgn0034229	+	2899326	2899521	2900369	2900394	2899614	2900278	III	T20B6.3	-	1e-06	54	3e-07	54	0	0	-8.17975e-05	0.00018548	1.91594e-05	7.29443e-06	1.17865	0.923739	2.51948	3.22149	4.06563	3.54982	2.48767	3.43377	5.50523	4.30206	2.17409	5.30568	1.14376	0.000550279	0.424115	5.34025e-05	9.06565e-06	2.05808	4.31159	3.66822	2.60733	2.00461
13399735	13399768	13400281	13400489	13399962	13400220	2R	FBgn0034229	+	2899326	2899521	2900369	2900394	2899614	2900278	III	T20B6.3	-	1e-06	54	3e-07	54	0	0	0	0.00427996	0.00121663	0.00131278	0.000488311	0.00122591	0.000757898	1.06981	1.74771	4.80877e-05	1.20114	1.83386	3.54135	1.81703	0.00117619	3.40279	0.00309448	0.022955	9.34801e-06	0.0031625	0.0017658	1.12332	1.78311	1.38365	1.07153	1.45163
15068382	15068429	15072338	15072627	15068483	15068870	2L	FBgn0262526	+	2899326	2899521	2900369	2900394	2899614	2900278	III	T20B6.3	-	4e-07	55.4	2e-07	55.4	5.16759	2.48148	1.35549	1.56059	1.39064	1.41508	1.43161	1.7782	1.45194	1.00389	1.9201	1.52615	1.35502	1.07898	0.526754	0.94089	0.543308	1.31054	0.995837	1.08616	1.51106	1.25275	1.04219	2.03296	1.32859	1.68998	1.57482	4.3654
15068382	15068429	15069034	15070096	15068483	15068870	2L	FBgn0262526	+	2899326	2899521	2900369	2900394	2899614	2900278	III	T20B6.3	-	4e-07	55.4	2e-07	55.4	0.663958	0.929303	0.464384	0.353798	0.505318	0.261793	0.377464	0.234258	0.320414	-0.0846051	0.441798	0.610542	0.0874344	0.0822838	0.0220387	-0.0476862	-0.0376033	6.60771e-11	-0.100004	0.112162	-0.12743	-0.0564429	-0.210625	0.0931535	0.0477909	-0.0985783	0.162974	-0.58851
3949281	3949789	3950545	3950995	3949852	3950487	3R	FBgn0037549	+	14010445	14010790	14011785	14011850	14010837	14011734	V	F58E10.3	-	3e-11	69.7	1e-11	69.7	4.26913	2.68846	3.81896	3.93734	3.65717	2.99949	2.88178	2.76039	2.74656	2.43323	2.60829	2.63386	3.6263	3.52694	3.28562	3.48607	3.58782	3.31453	3.48606	3.56771	3.75853	3.6109	3.19408	3.45639	3.36664	3.61296	3.88542	4.20865
7820798	7822589	7824907	7825388	7822827	7824348	X	FBgn0029979	-	14010445	14010790	14011785	14011850	14010837	14011734	V	F58E10.3	-	3e-45	182	4e-45	182	1.99987	1.37712	2.18831	2.42702	2.29404	2.47681	1.18728	2.55749	1.25592	1.3286	1.88228	0.523554	1.89232	1.40451	1.46959	1.40055	1.06792	2.00989	1.06141	2.12563	2.38448	1.37317	2.09983	2.25237	2.70835	3.10459	1.80776	1.98382
6944367	6944545	6948481	6948596	6946873	6948269	3L	FBgn0035720	-	14010445	14010790	14011785	14011850	14010837	14011734	V	F58E10.3	-	3e-54	212	3e-54	212	-0.540073	0.0516326	-0.701581	-0.625126	-0.447679	0.0487057	-0.334011	-0.705054	-1.19129	-0.800367	-0.182817	-1.3327	-1.09336	-0.932313	-1.25582	-0.532176	-1.15969	0.0269137	-0.211244	-0.779024	-0.963559	-1.22594	-0.546936	-1.20744	-0.420972	1.33621	-1.51261	-1.19144
7156747	7156785	7157055	7157775	7156865	7156990	2R	FBgn0033603	-	14010445	14010790	14011785	14011850	14010837	14011734	V	F58E10.3	-	1e-06	54	2e-06	49.7	-1.98262e-06	-3.65439e-05	-0.0899355	0.039756	-0.189831	-0.207776	0.374874	1.77104	1.08478	0.920114	0.217913	0.41005	0	-8.4948e-07	0.135094	-0.18282	-0.0903604	-0.332768	-0.0597668	-0.344392	-0.119532	1.17629	3.96934	3.1469	3.09646	3.47694	4.04053	2.93079
15072338	15072627	15073489	15073702	15072687	15073430	2L	FBgn0262526	+	14010445	14010790	14011785	14011850	14010837	14011734	V	F58E10.3	-	4e-12	72.5	2e-12	72.5	5.07024	2.12317	1.37419	1.46655	1.56555	1.63623	1.87967	1.36428	1.28285	0.856791	1.27255	1.63397	0.998261	1.02674	0.906257	0.850506	1.16708	1.26792	1.08651	1.30183	1.34971	1.4546	1.38491	1.79697	1.37498	1.78272	1.48464	3.88134
3949281	3949789	3950545	3950995	3949852	3950487	3R	FBgn0037549	+	14010445	14010790	14011785	14012203	14010837	14011734	V	F58E10.3	-	3e-11	69.7	1e-11	69.7	4.26913	2.68846	3.81896	3.93734	3.65717	2.99949	2.88178	2.76039	2.74656	2.43323	2.60829	2.63386	3.6263	3.52694	3.28562	3.48607	3.58782	3.31453	3.48606	3.56771	3.75853	3.6109	3.19408	3.45639	3.36664	3.61296	3.88542	4.20865
7820798	7822589	7824907	7825388	7822827	7824348	X	FBgn0029979	-	14010445	14010790	14011785	14012203	14010837	14011734	V	F58E10.3	-	3e-45	182	4e-45	182	1.99987	1.37712	2.18831	2.42702	2.29404	2.47681	1.18728	2.55749	1.25592	1.3286	1.88228	0.523554	1.89232	1.40451	1.46959	1.40055	1.06792	2.00989	1.06141	2.12563	2.38448	1.37317	2.09983	2.25237	2.70835	3.10459	1.80776	1.98382
6944367	6944545	6948481	6948596	6946873	6948269	3L	FBgn0035720	-	14010445	14010790	14011785	14012203	14010837	14011734	V	F58E10.3	-	3e-54	212	3e-54	212	-0.540073	0.0516326	-0.701581	-0.625126	-0.447679	0.0487057	-0.334011	-0.705054	-1.19129	-0.800367	-0.182817	-1.3327	-1.09336	-0.932313	-1.25582	-0.532176	-1.15969	0.0269137	-0.211244	-0.779024	-0.963559	-1.22594	-0.546936	-1.20744	-0.420972	1.33621	-1.51261	-1.19144
7156747	7156785	7157055	7157775	7156865	7156990	2R	FBgn0033603	-	14010445	14010790	14011785	14012203	14010837	14011734	V	F58E10.3	-	1e-06	54	2e-06	49.7	-1.98262e-06	-3.65439e-05	-0.0899355	0.039756	-0.189831	-0.207776	0.374874	1.77104	1.08478	0.920114	0.217913	0.41005	0	-8.4948e-07	0.135094	-0.18282	-0.0903604	-0.332768	-0.0597668	-0.344392	-0.119532	1.17629	3.96934	3.1469	3.09646	3.47694	4.04053	2.93079
15072338	15072627	15073489	15073702	15072687	15073430	2L	FBgn0262526	+	14010445	14010790	14011785	14012203	14010837	14011734	V	F58E10.3	-	4e-12	72.5	2e-12	72.5	5.07024	2.12317	1.37419	1.46655	1.56555	1.63623	1.87967	1.36428	1.28285	0.856791	1.27255	1.63397	0.998261	1.02674	0.906257	0.850506	1.16708	1.26792	1.08651	1.30183	1.34971	1.4546	1.38491	1.79697	1.37498	1.78272	1.48464	3.88134
3949281	3949789	3950545	3950995	3949852	3950487	3R	FBgn0037549	+	14010445	14010790	14011785	14012037	14010837	14011734	V	F58E10.3	-	3e-11	69.7	1e-11	69.7	4.26913	2.68846	3.81896	3.93734	3.65717	2.99949	2.88178	2.76039	2.74656	2.43323	2.60829	2.63386	3.6263	3.52694	3.28562	3.48607	3.58782	3.31453	3.48606	3.56771	3.75853	3.6109	3.19408	3.45639	3.36664	3.61296	3.88542	4.20865
7820798	7822589	7824907	7825388	7822827	7824348	X	FBgn0029979	-	14010445	14010790	14011785	14012037	14010837	14011734	V	F58E10.3	-	3e-45	182	4e-45	182	1.99987	1.37712	2.18831	2.42702	2.29404	2.47681	1.18728	2.55749	1.25592	1.3286	1.88228	0.523554	1.89232	1.40451	1.46959	1.40055	1.06792	2.00989	1.06141	2.12563	2.38448	1.37317	2.09983	2.25237	2.70835	3.10459	1.80776	1.98382
6944367	6944545	6948481	6948596	6946873	6948269	3L	FBgn0035720	-	14010445	14010790	14011785	14012037	14010837	14011734	V	F58E10.3	-	3e-54	212	3e-54	212	-0.540073	0.0516326	-0.701581	-0.625126	-0.447679	0.0487057	-0.334011	-0.705054	-1.19129	-0.800367	-0.182817	-1.3327	-1.09336	-0.932313	-1.25582	-0.532176	-1.15969	0.0269137	-0.211244	-0.779024	-0.963559	-1.22594	-0.546936	-1.20744	-0.420972	1.33621	-1.51261	-1.19144
7156747	7156785	7157055	7157775	7156865	7156990	2R	FBgn0033603	-	14010445	14010790	14011785	14012037	14010837	14011734	V	F58E10.3	-	1e-06	54	2e-06	49.7	-1.98262e-06	-3.65439e-05	-0.0899355	0.039756	-0.189831	-0.207776	0.374874	1.77104	1.08478	0.920114	0.217913	0.41005	0	-8.4948e-07	0.135094	-0.18282	-0.0903604	-0.332768	-0.0597668	-0.344392	-0.119532	1.17629	3.96934	3.1469	3.09646	3.47694	4.04053	2.93079
15072338	15072627	15073489	15073702	15072687	15073430	2L	FBgn0262526	+	14010445	14010790	14011785	14012037	14010837	14011734	V	F58E10.3	-	4e-12	72.5	2e-12	72.5	5.07024	2.12317	1.37419	1.46655	1.56555	1.63623	1.87967	1.36428	1.28285	0.856791	1.27255	1.63397	0.998261	1.02674	0.906257	0.850506	1.16708	1.26792	1.08651	1.30183	1.34971	1.4546	1.38491	1.79697	1.37498	1.78272	1.48464	3.88134
3949281	3949789	3950545	3950995	3949852	3950487	3R	FBgn0037549	+	14010445	14010790	14011785	14011926	14010837	14011734	V	F58E10.3	-	3e-11	69.7	1e-11	69.7	4.26913	2.68846	3.81896	3.93734	3.65717	2.99949	2.88178	2.76039	2.74656	2.43323	2.60829	2.63386	3.6263	3.52694	3.28562	3.48607	3.58782	3.31453	3.48606	3.56771	3.75853	3.6109	3.19408	3.45639	3.36664	3.61296	3.88542	4.20865
7820798	7822589	7824907	7825388	7822827	7824348	X	FBgn0029979	-	14010445	14010790	14011785	14011926	14010837	14011734	V	F58E10.3	-	3e-45	182	4e-45	182	1.99987	1.37712	2.18831	2.42702	2.29404	2.47681	1.18728	2.55749	1.25592	1.3286	1.88228	0.523554	1.89232	1.40451	1.46959	1.40055	1.06792	2.00989	1.06141	2.12563	2.38448	1.37317	2.09983	2.25237	2.70835	3.10459	1.80776	1.98382
6944367	6944545	6948481	6948596	6946873	6948269	3L	FBgn0035720	-	14010445	14010790	14011785	14011926	14010837	14011734	V	F58E10.3	-	3e-54	212	3e-54	212	-0.540073	0.0516326	-0.701581	-0.625126	-0.447679	0.0487057	-0.334011	-0.705054	-1.19129	-0.800367	-0.182817	-1.3327	-1.09336	-0.932313	-1.25582	-0.532176	-1.15969	0.0269137	-0.211244	-0.779024	-0.963559	-1.22594	-0.546936	-1.20744	-0.420972	1.33621	-1.51261	-1.19144
7156747	7156785	7157055	7157775	7156865	7156990	2R	FBgn0033603	-	14010445	14010790	14011785	14011926	14010837	14011734	V	F58E10.3	-	1e-06	54	2e-06	49.7	-1.98262e-06	-3.65439e-05	-0.0899355	0.039756	-0.189831	-0.207776	0.374874	1.77104	1.08478	0.920114	0.217913	0.41005	0	-8.4948e-07	0.135094	-0.18282	-0.0903604	-0.332768	-0.0597668	-0.344392	-0.119532	1.17629	3.96934	3.1469	3.09646	3.47694	4.04053	2.93079
15072338	15072627	15073489	15073702	15072687	15073430	2L	FBgn0262526	+	14010445	14010790	14011785	14011926	14010837	14011734	V	F58E10.3	-	4e-12	72.5	2e-12	72.5	5.07024	2.12317	1.37419	1.46655	1.56555	1.63623	1.87967	1.36428	1.28285	0.856791	1.27255	1.63397	0.998261	1.02674	0.906257	0.850506	1.16708	1.26792	1.08651	1.30183	1.34971	1.4546	1.38491	1.79697	1.37498	1.78272	1.48464	3.88134
3949281	3949789	3950545	3950995	3949852	3950487	3R	FBgn0037549	+	14010445	14010790	14011785	14011906	14010837	14011734	V	F58E10.3	-	3e-11	69.7	1e-11	69.7	4.26913	2.68846	3.81896	3.93734	3.65717	2.99949	2.88178	2.76039	2.74656	2.43323	2.60829	2.63386	3.6263	3.52694	3.28562	3.48607	3.58782	3.31453	3.48606	3.56771	3.75853	3.6109	3.19408	3.45639	3.36664	3.61296	3.88542	4.20865
7820798	7822589	7824907	7825388	7822827	7824348	X	FBgn0029979	-	14010445	14010790	14011785	14011906	14010837	14011734	V	F58E10.3	-	3e-45	182	4e-45	182	1.99987	1.37712	2.18831	2.42702	2.29404	2.47681	1.18728	2.55749	1.25592	1.3286	1.88228	0.523554	1.89232	1.40451	1.46959	1.40055	1.06792	2.00989	1.06141	2.12563	2.38448	1.37317	2.09983	2.25237	2.70835	3.10459	1.80776	1.98382
6944367	6944545	6948481	6948596	6946873	6948269	3L	FBgn0035720	-	14010445	14010790	14011785	14011906	14010837	14011734	V	F58E10.3	-	3e-54	212	3e-54	212	-0.540073	0.0516326	-0.701581	-0.625126	-0.447679	0.0487057	-0.334011	-0.705054	-1.19129	-0.800367	-0.182817	-1.3327	-1.09336	-0.932313	-1.25582	-0.532176	-1.15969	0.0269137	-0.211244	-0.779024	-0.963559	-1.22594	-0.546936	-1.20744	-0.420972	1.33621	-1.51261	-1.19144
7156747	7156785	7157055	7157775	7156865	7156990	2R	FBgn0033603	-	14010445	14010790	14011785	14011906	14010837	14011734	V	F58E10.3	-	1e-06	54	2e-06	49.7	-1.98262e-06	-3.65439e-05	-0.0899355	0.039756	-0.189831	-0.207776	0.374874	1.77104	1.08478	0.920114	0.217913	0.41005	0	-8.4948e-07	0.135094	-0.18282	-0.0903604	-0.332768	-0.0597668	-0.344392	-0.119532	1.17629	3.96934	3.1469	3.09646	3.47694	4.04053	2.93079
15072338	15072627	15073489	15073702	15072687	15073430	2L	FBgn0262526	+	14010445	14010790	14011785	14011906	14010837	14011734	V	F58E10.3	-	4e-12	72.5	2e-12	72.5	5.07024	2.12317	1.37419	1.46655	1.56555	1.63623	1.87967	1.36428	1.28285	0.856791	1.27255	1.63397	0.998261	1.02674	0.906257	0.850506	1.16708	1.26792	1.08651	1.30183	1.34971	1.4546	1.38491	1.79697	1.37498	1.78272	1.48464	3.88134
3949281	3949789	3950545	3950995	3949852	3950487	3R	FBgn0037549	+	14010445	14010790	14011785	14011852	14010837	14011734	V	F58E10.3	-	3e-11	69.7	1e-11	69.7	4.26913	2.68846	3.81896	3.93734	3.65717	2.99949	2.88178	2.76039	2.74656	2.43323	2.60829	2.63386	3.6263	3.52694	3.28562	3.48607	3.58782	3.31453	3.48606	3.56771	3.75853	3.6109	3.19408	3.45639	3.36664	3.61296	3.88542	4.20865
7820798	7822589	7824907	7825388	7822827	7824348	X	FBgn0029979	-	14010445	14010790	14011785	14011852	14010837	14011734	V	F58E10.3	-	3e-45	182	4e-45	182	1.99987	1.37712	2.18831	2.42702	2.29404	2.47681	1.18728	2.55749	1.25592	1.3286	1.88228	0.523554	1.89232	1.40451	1.46959	1.40055	1.06792	2.00989	1.06141	2.12563	2.38448	1.37317	2.09983	2.25237	2.70835	3.10459	1.80776	1.98382
6944367	6944545	6948481	6948596	6946873	6948269	3L	FBgn0035720	-	14010445	14010790	14011785	14011852	14010837	14011734	V	F58E10.3	-	3e-54	212	3e-54	212	-0.540073	0.0516326	-0.701581	-0.625126	-0.447679	0.0487057	-0.334011	-0.705054	-1.19129	-0.800367	-0.182817	-1.3327	-1.09336	-0.932313	-1.25582	-0.532176	-1.15969	0.0269137	-0.211244	-0.779024	-0.963559	-1.22594	-0.546936	-1.20744	-0.420972	1.33621	-1.51261	-1.19144
7156747	7156785	7157055	7157775	7156865	7156990	2R	FBgn0033603	-	14010445	14010790	14011785	14011852	14010837	14011734	V	F58E10.3	-	1e-06	54	2e-06	49.7	-1.98262e-06	-3.65439e-05	-0.0899355	0.039756	-0.189831	-0.207776	0.374874	1.77104	1.08478	0.920114	0.217913	0.41005	0	-8.4948e-07	0.135094	-0.18282	-0.0903604	-0.332768	-0.0597668	-0.344392	-0.119532	1.17629	3.96934	3.1469	3.09646	3.47694	4.04053	2.93079
15072338	15072627	15073489	15073702	15072687	15073430	2L	FBgn0262526	+	14010445	14010790	14011785	14011852	14010837	14011734	V	F58E10.3	-	4e-12	72.5	2e-12	72.5	5.07024	2.12317	1.37419	1.46655	1.56555	1.63623	1.87967	1.36428	1.28285	0.856791	1.27255	1.63397	0.998261	1.02674	0.906257	0.850506	1.16708	1.26792	1.08651	1.30183	1.34971	1.4546	1.38491	1.79697	1.37498	1.78272	1.48464	3.88134
12861942	12862167	12863665	12863979	12862265	12863604	X	FBgn0052644	+	11273563	11273679	11274992	11275880	11273723	11274642	V	C03E10.5	+	6e-38	158	7e-38	158	0	0	0.012336	0	0.0114233	0.0429022	0.00701936	0	0.0519065	-0.0235951	0	0.0424355	0.00850833	0	0.0145415	0.0131438	0	0	-0.0405561	-0.00033198	-0.0478751	0.00666923	0.00744062	-0.0220042	0.00911545	0.0275946	-0.0920322	1.41093
12861942	12862167	12863665	12863979	12862265	12863604	X	FBgn0052644	+	3796162	3796279	3797681	3797798	3796348	3797638	II	Y8A9A.2	+	2e-24	113	8e-17	88.3	0	0	0.012336	0	0.0114233	0.0429022	0.00701936	0	0.0519065	-0.0235951	0	0.0424355	0.00850833	0	0.0145415	0.0131438	0	0	-0.0405561	-0.00033198	-0.0478751	0.00666923	0.00744062	-0.0220042	0.00911545	0.0275946	-0.0920322	1.41093
3188025	3188331	3189336	3189384	3188389	3189241	3L	FBgn0260430	-	3796162	3796279	3797681	3797798	3796348	3797638	II	Y8A9A.2	+	3e-41	169	2e-41	169	0.0186135	0	0.0103215	-0.0537306	0.0560187	0.0288906	-0.147635	0	0	-0.173961	0.829661	0.776609	1.14952	1.20037	0.831909	-0.275147	-0.755932	1.45611	-1.10467	-0.225484	-0.171302	0.141645	0.0635735	0.117858	0.0151906	0.078633	0.0077194	0.0876375
5299008	5299126	5301256	5301505	5300439	5301103	3R	FBgn0037698	-	13282963	13283385	13285938	13286087	13284696	13285205	IV	Y67H2A.10	-	4e-08	58.3	4e-08	58.3	0	-0.0625842	-0.144408	0.126797	0.130702	0.148305	0.538543	1.5718	2.08806	2.46672	2.18323	1.89289	1.39293	1.16902	-0.0296896	0.575142	0.145667	1.15349	0.416132	0.818164	1.09066	1.83321	2.0274	2.16435	2.06654	2.14773	1.89894	1.4535
3615409	3615680	3677710	3678474	3675688	3677592	X	FBgn0086899	+	13282963	13283385	13285938	13286087	13284696	13285205	IV	Y67H2A.10	-	2e-08	59.7	7e-06	52.5	3.25726	3.06285	1.8438	1.75453	2.08594	1.92443	2.07381	2.41127	2.26809	1.53076	2.50197	2.16533	1.18574	1.06155	0.454226	1.14741	0.951059	1.01589	1.25693	1.52233	1.7035	1.05707	0.655229	1.13363	1.07447	1.54219	1.12466	1.61618
3618670	3618904	3677710	3678474	3675688	3677592	X	FBgn0086899	+	13282963	13283385	13285938	13286087	13284696	13285205	IV	Y67H2A.10	-	2e-08	59.7	7e-06	52.5	2.89979	2.88016	1.44623	1.06203	1.773	1.29625	1.11744	2.4274	1.87109	1.27141	2.20552	1.85875	0.601042	0.185216	0.245337	0.26096	0.44876	0.17324	0.184336	1.09906	1.4566	1.06124	0.263719	0.640809	0.173453	0.492754	1.004	1.79698
3656531	3656890	3677710	3678474	3675688	3677592	X	FBgn0086899	+	13282963	13283385	13285938	13286087	13284696	13285205	IV	Y67H2A.10	-	2e-08	59.7	7e-06	52.5	0.338925	0.379068	0.394652	0.506336	1.00936	0.945547	0.00557555	1.05821	1.32695	1.367	1.15693	0.514327	0.777383	0.459923	0.365715	1.28501	1.33921	0.45417	1.16949	0.992025	1.63976	1.47904	0.961367	0.844863	0.870016	0.623898	0.846931	0.511987
3669848	3671393	3677710	3678474	3675688	3677592	X	FBgn0086899	+	13282963	13283385	13285938	13286087	13284696	13285205	IV	Y67H2A.10	-	2e-08	59.7	7e-06	52.5	2.69303	2.87109	2.12914	1.98105	2.22738	1.69322	2.2665	1.7827	2.03104	1.5788	2.34526	2.43049	0.963666	1.01457	0.720699	1.21912	1.3071	0.992589	1.33929	1.21776	1.21433	1.2119	0.940109	0.825985	0.885642	0.701155	0.594404	1.66414
3670092	3670470	3677710	3678474	3675688	3677592	X	FBgn0086899	+	13282963	13283385	13285938	13286087	13284696	13285205	IV	Y67H2A.10	-	2e-08	59.7	7e-06	52.5	1.76779	1.7317	1.06908	1.2434	1.22199	0.750043	0.41952	1.50229	0.585797	0.361026	1.69656	0.891883	0.371915	0.107005	0.0058842	0.436137	0	0.0182792	0.29761	0.00206253	0.00023721	0.131703	0.000100409	0.838087	0.0207535	0.000306893	0.275995	0.849634
3674176	3674722	3677710	3678474	3675688	3677592	X	FBgn0086899	+	13282963	13283385	13285938	13286087	13284696	13285205	IV	Y67H2A.10	-	2e-08	59.7	7e-06	52.5	1.52297	1.75159	2.07915	1.88449	1.7858	1.39437	1.42644	0.963045	1.10282	0.814262	0.762244	1.00534	0.371771	0.53843	0.472337	0.894393	1.1472	0.716434	1.15234	1.24074	1.38201	0.723356	0.404202	0.19511	0.662809	0.548182	0.331841	0.586169
6033639	6033750	6058507	6058536	6039298	6040252	X	FBgn0029846	-	13282963	13283385	13285938	13286087	13284696	13285205	IV	Y67H2A.10	-	3e-07	55.4	4e-07	55.4	0.0209355	0.0238229	0	0.0352592	0.0434853	0.0792897	0.124515	1.10922	-0.136986	1.42996	2.10195	1.57723	0.360228	0.0680064	0.267834	0.625108	0.437107	0.861383	0.0555221	0.4549	1.0771	1.31467	0.00364479	2.02491	1.58345	1.98082	0.493864	0.144238
8819217	8819729	8894715	8896150	8893413	8894273	X	FBgn0261549	+	13282963	13283385	13285938	13286087	13284696	13285205	IV	Y67H2A.10	-	8e-10	64	8e-06	51.1	0.324134	0.395911	0.0134248	0.0540537	0.209179	0.311572	0.431063	0.617339	1.05894	0.844676	0.840919	1.12019	1.68924	0.649033	0.180448	0.638206	1.00006	0.484306	0.705013	0.577815	0.34741	1.08842	0.96614	0.658931	1.67612	1.07308	1.3967	1.39738
10571742	10571788	10595837	10596034	10593290	10595154	X	FBgn0052677	+	13282963	13283385	13285938	13286087	13284696	13285205	IV	Y67H2A.10	-	4e-11	68.3	9e-07	55.4	0.0761105	0.25687	-0.130494	0.102128	0.452363	-0.473773	-0.721363	0.630737	0.539007	0.0653216	0.979303	-0.617619	0.493516	0.189342	-0.160114	-0.130581	-0.959913	0.408462	-0.128876	-0.713423	-0.480395	-0.437566	-0.671666	0.324586	-0.264068	1.9156	2.35503	-0.0927284
11788296	11788584	11789910	11791396	11788778	11789852	X	FBgn0260780	+	13282963	13283385	13285938	13286087	13284696	13285205	IV	Y67H2A.10	-	1e-07	56.8	1e-08	61.1	3.78049	5.26931	2.2668	2.66699	2.75813	1.80254	2.27374	1.50847	1.89888	1.79666	2.72266	2.27182	-0.0268476	0.0339595	0.0431389	0.0880889	0.0401988	0.0534804	0.107026	-0.012865	0.165549	0.244016	0.101216	0.606248	0.286969	-0.023989	0.593393	2.4598
12415942	12416759	12423521	12423655	12417551	12418259	X	FBgn0259109	-	13282963	13283385	13285938	13286087	13284696	13285205	IV	Y67H2A.10	-	4e-14	78.3	3e-10	65.4	1.37658	1.17555	0.173053	0.296887	0.116415	0.726004	1.02612	1.88227	2.46018	2.63038	2.38761	0.977239	2.50668	0.706342	0.295985	1.13099	1.41306	0.772501	0.970008	1.15053	1.1923	1.57772	1.06599	1.25641	0.770738	1.90815	2.16189	1.69037
21202369	21203392	21205066	21205077	21204048	21204984	X	FBgn0015558	-	13282963	13283385	13285938	13286087	13284696	13285205	IV	Y67H2A.10	-	2e-09	62.5	9e-06	51.1	2.09384	2.83606	3.2667	3.42306	2.88424	2.6937	2.99193	3.42883	3.35891	3.68683	3.44142	2.22906	3.50335	2.585	1.36142	2.0359	2.0645	2.10244	2.1929	2.66866	3.04813	3.03778	2.75519	2.10839	2.24918	2.4713	2.72857	2.28084
14015280	14016581	14018359	14018889	14016688	14018284	3L	FBgn0052133	-	13282963	13283385	13285938	13286087	13284696	13285205	IV	Y67H2A.10	-	1e-13	76.8	3e-13	76.8	1.83989	1.92822	0.593185	0.921431	0.794425	0.572303	1.49633	0.307812	0.686981	0.601906	0.0932573	0.239814	0.137171	0.441605	-0.456143	0.79634	0.896157	0.0810325	0.739794	0.396883	-0.0769791	0.570176	-0.374692	-0.749385	0.280356	0.383461	0.455265	0.604693
14729143	14729235	14737289	14737543	14732535	14733248	3L	FBgn0259175	+	13282963	13283385	13285938	13286087	13284696	13285205	IV	Y67H2A.10	-	6e-06	51.1	6e-06	51.1	-0.0710738	0	-0.137961	-0.449987	-1.12181	-2.0294	-2.82566	-2.38733	-2.72083	-1.9886	-1.96761	-2.16266	-1.43194	-3.26709	-2.88585	-2.73802	-2.68302	-2.80066	-2.5646	-2.59892	-1.86585	-2.9258	-2.98419	-1.52571	-2.43823	-2.00587	-1.88004	-1.96385
11619573	11620473	11643453	11643637	11622596	11624565	2R	FBgn0050089	+	13282963	13283385	13285938	13286087	13284696	13285205	IV	Y67H2A.10	-	4e-08	58.3	7e-09	62.5	0.462159	2.52707	2.78121	2.59369	2.26003	2.46664	2.66036	3.09001	2.86615	3.03254	2.5181	2.30643	2.3567	1.73105	0.991346	1.59577	1.94404	1.20251	2.13893	3.13455	2.97511	2.91981	2.47921	2.08217	1.57922	1.678	1.54982	1.56144
186193	187016	199637	199743	187482	199575	2L	FBgn0016977	+	13282963	13283385	13285938	13286087	13284696	13285205	IV	Y67H2A.10	-	2e-08	59.7	5e-12	75.4	2.99995	3.47799	3.41592	3.64219	3.66676	2.33768	3.59376	3.29252	3.2532	3.12239	3.35807	3.39384	2.75591	2.24295	1.4955	2.84439	2.95933	2.28431	3.03542	3.08791	3.27665	3.11227	2.38793	2.14784	2.66609	2.65545	2.64997	2.62758
6640735	6640934	6647422	6649088	6645972	6646947	2L	FBgn0051635	-	13282963	13283385	13285938	13286087	13284696	13285205	IV	Y67H2A.10	-	2e-06	52.5	3e-06	52.5	2.68777	2.0886	2.17755	2.06977	1.93054	1.53351	1.77211	1.99172	2.08522	2.27664	2.29828	2.23296	1.67009	1.17195	1.00756	1.53223	1.47117	1.23908	1.53371	1.90538	2.08417	1.87511	1.81168	2.58231	2.39889	2.51461	2.53271	2.36332
17436830	17437323	17438150	17438212	17437419	17438017	2L	FBgn0260632	-	13282963	13283385	13285938	13286087	13284696	13285205	IV	Y67H2A.10	-	1e-11	69.7	1e-11	69.7	4.48377	1.82085	0.876389	0.734541	1.15953	2.03731	1.32094	3.39687	3.34631	3.4472	3.49411	1.55287	2.83331	2.44543	2.91661	3.05509	1.27668	2.64447	1.37677	3.31765	3.00523	3.33459	1.19826	2.88239	2.69807	2.82359	3.19042	3.49856
5299008	5299126	5301256	5301505	5300439	5301103	3R	FBgn0037698	-	13283266	13283385	13285938	13286078	13284696	13285205	IV	Y67H2A.10	-	4e-08	58.3	4e-08	58.3	0	-0.0625842	-0.144408	0.126797	0.130702	0.148305	0.538543	1.5718	2.08806	2.46672	2.18323	1.89289	1.39293	1.16902	-0.0296896	0.575142	0.145667	1.15349	0.416132	0.818164	1.09066	1.83321	2.0274	2.16435	2.06654	2.14773	1.89894	1.4535
3615409	3615680	3677710	3678474	3675688	3677592	X	FBgn0086899	+	13283266	13283385	13285938	13286078	13284696	13285205	IV	Y67H2A.10	-	2e-08	59.7	7e-06	52.5	3.25726	3.06285	1.8438	1.75453	2.08594	1.92443	2.07381	2.41127	2.26809	1.53076	2.50197	2.16533	1.18574	1.06155	0.454226	1.14741	0.951059	1.01589	1.25693	1.52233	1.7035	1.05707	0.655229	1.13363	1.07447	1.54219	1.12466	1.61618
3618670	3618904	3677710	3678474	3675688	3677592	X	FBgn0086899	+	13283266	13283385	13285938	13286078	13284696	13285205	IV	Y67H2A.10	-	2e-08	59.7	7e-06	52.5	2.89979	2.88016	1.44623	1.06203	1.773	1.29625	1.11744	2.4274	1.87109	1.27141	2.20552	1.85875	0.601042	0.185216	0.245337	0.26096	0.44876	0.17324	0.184336	1.09906	1.4566	1.06124	0.263719	0.640809	0.173453	0.492754	1.004	1.79698
3656531	3656890	3677710	3678474	3675688	3677592	X	FBgn0086899	+	13283266	13283385	13285938	13286078	13284696	13285205	IV	Y67H2A.10	-	2e-08	59.7	7e-06	52.5	0.338925	0.379068	0.394652	0.506336	1.00936	0.945547	0.00557555	1.05821	1.32695	1.367	1.15693	0.514327	0.777383	0.459923	0.365715	1.28501	1.33921	0.45417	1.16949	0.992025	1.63976	1.47904	0.961367	0.844863	0.870016	0.623898	0.846931	0.511987
3669848	3671393	3677710	3678474	3675688	3677592	X	FBgn0086899	+	13283266	13283385	13285938	13286078	13284696	13285205	IV	Y67H2A.10	-	2e-08	59.7	7e-06	52.5	2.69303	2.87109	2.12914	1.98105	2.22738	1.69322	2.2665	1.7827	2.03104	1.5788	2.34526	2.43049	0.963666	1.01457	0.720699	1.21912	1.3071	0.992589	1.33929	1.21776	1.21433	1.2119	0.940109	0.825985	0.885642	0.701155	0.594404	1.66414
3670092	3670470	3677710	3678474	3675688	3677592	X	FBgn0086899	+	13283266	13283385	13285938	13286078	13284696	13285205	IV	Y67H2A.10	-	2e-08	59.7	7e-06	52.5	1.76779	1.7317	1.06908	1.2434	1.22199	0.750043	0.41952	1.50229	0.585797	0.361026	1.69656	0.891883	0.371915	0.107005	0.0058842	0.436137	0	0.0182792	0.29761	0.00206253	0.00023721	0.131703	0.000100409	0.838087	0.0207535	0.000306893	0.275995	0.849634
3674176	3674722	3677710	3678474	3675688	3677592	X	FBgn0086899	+	13283266	13283385	13285938	13286078	13284696	13285205	IV	Y67H2A.10	-	2e-08	59.7	7e-06	52.5	1.52297	1.75159	2.07915	1.88449	1.7858	1.39437	1.42644	0.963045	1.10282	0.814262	0.762244	1.00534	0.371771	0.53843	0.472337	0.894393	1.1472	0.716434	1.15234	1.24074	1.38201	0.723356	0.404202	0.19511	0.662809	0.548182	0.331841	0.586169
6033639	6033750	6058507	6058536	6039298	6040252	X	FBgn0029846	-	13283266	13283385	13285938	13286078	13284696	13285205	IV	Y67H2A.10	-	3e-07	55.4	4e-07	55.4	0.0209355	0.0238229	0	0.0352592	0.0434853	0.0792897	0.124515	1.10922	-0.136986	1.42996	2.10195	1.57723	0.360228	0.0680064	0.267834	0.625108	0.437107	0.861383	0.0555221	0.4549	1.0771	1.31467	0.00364479	2.02491	1.58345	1.98082	0.493864	0.144238
8819217	8819729	8894715	8896150	8893413	8894273	X	FBgn0261549	+	13283266	13283385	13285938	13286078	13284696	13285205	IV	Y67H2A.10	-	8e-10	64	8e-06	51.1	0.324134	0.395911	0.0134248	0.0540537	0.209179	0.311572	0.431063	0.617339	1.05894	0.844676	0.840919	1.12019	1.68924	0.649033	0.180448	0.638206	1.00006	0.484306	0.705013	0.577815	0.34741	1.08842	0.96614	0.658931	1.67612	1.07308	1.3967	1.39738
10571742	10571788	10595837	10596034	10593290	10595154	X	FBgn0052677	+	13283266	13283385	13285938	13286078	13284696	13285205	IV	Y67H2A.10	-	4e-11	68.3	9e-07	55.4	0.0761105	0.25687	-0.130494	0.102128	0.452363	-0.473773	-0.721363	0.630737	0.539007	0.0653216	0.979303	-0.617619	0.493516	0.189342	-0.160114	-0.130581	-0.959913	0.408462	-0.128876	-0.713423	-0.480395	-0.437566	-0.671666	0.324586	-0.264068	1.9156	2.35503	-0.0927284
11788296	11788584	11789910	11791396	11788778	11789852	X	FBgn0260780	+	13283266	13283385	13285938	13286078	13284696	13285205	IV	Y67H2A.10	-	1e-07	56.8	1e-08	61.1	3.78049	5.26931	2.2668	2.66699	2.75813	1.80254	2.27374	1.50847	1.89888	1.79666	2.72266	2.27182	-0.0268476	0.0339595	0.0431389	0.0880889	0.0401988	0.0534804	0.107026	-0.012865	0.165549	0.244016	0.101216	0.606248	0.286969	-0.023989	0.593393	2.4598
12415942	12416759	12423521	12423655	12417551	12418259	X	FBgn0259109	-	13283266	13283385	13285938	13286078	13284696	13285205	IV	Y67H2A.10	-	4e-14	78.3	3e-10	65.4	1.37658	1.17555	0.173053	0.296887	0.116415	0.726004	1.02612	1.88227	2.46018	2.63038	2.38761	0.977239	2.50668	0.706342	0.295985	1.13099	1.41306	0.772501	0.970008	1.15053	1.1923	1.57772	1.06599	1.25641	0.770738	1.90815	2.16189	1.69037
21202369	21203392	21205066	21205077	21204048	21204984	X	FBgn0015558	-	13283266	13283385	13285938	13286078	13284696	13285205	IV	Y67H2A.10	-	2e-09	62.5	9e-06	51.1	2.09384	2.83606	3.2667	3.42306	2.88424	2.6937	2.99193	3.42883	3.35891	3.68683	3.44142	2.22906	3.50335	2.585	1.36142	2.0359	2.0645	2.10244	2.1929	2.66866	3.04813	3.03778	2.75519	2.10839	2.24918	2.4713	2.72857	2.28084
14015280	14016581	14018359	14018889	14016688	14018284	3L	FBgn0052133	-	13283266	13283385	13285938	13286078	13284696	13285205	IV	Y67H2A.10	-	1e-13	76.8	3e-13	76.8	1.83989	1.92822	0.593185	0.921431	0.794425	0.572303	1.49633	0.307812	0.686981	0.601906	0.0932573	0.239814	0.137171	0.441605	-0.456143	0.79634	0.896157	0.0810325	0.739794	0.396883	-0.0769791	0.570176	-0.374692	-0.749385	0.280356	0.383461	0.455265	0.604693
14729143	14729235	14737289	14737543	14732535	14733248	3L	FBgn0259175	+	13283266	13283385	13285938	13286078	13284696	13285205	IV	Y67H2A.10	-	6e-06	51.1	6e-06	51.1	-0.0710738	0	-0.137961	-0.449987	-1.12181	-2.0294	-2.82566	-2.38733	-2.72083	-1.9886	-1.96761	-2.16266	-1.43194	-3.26709	-2.88585	-2.73802	-2.68302	-2.80066	-2.5646	-2.59892	-1.86585	-2.9258	-2.98419	-1.52571	-2.43823	-2.00587	-1.88004	-1.96385
11619573	11620473	11643453	11643637	11622596	11624565	2R	FBgn0050089	+	13283266	13283385	13285938	13286078	13284696	13285205	IV	Y67H2A.10	-	4e-08	58.3	7e-09	62.5	0.462159	2.52707	2.78121	2.59369	2.26003	2.46664	2.66036	3.09001	2.86615	3.03254	2.5181	2.30643	2.3567	1.73105	0.991346	1.59577	1.94404	1.20251	2.13893	3.13455	2.97511	2.91981	2.47921	2.08217	1.57922	1.678	1.54982	1.56144
186193	187016	199637	199743	187482	199575	2L	FBgn0016977	+	13283266	13283385	13285938	13286078	13284696	13285205	IV	Y67H2A.10	-	2e-08	59.7	5e-12	75.4	2.99995	3.47799	3.41592	3.64219	3.66676	2.33768	3.59376	3.29252	3.2532	3.12239	3.35807	3.39384	2.75591	2.24295	1.4955	2.84439	2.95933	2.28431	3.03542	3.08791	3.27665	3.11227	2.38793	2.14784	2.66609	2.65545	2.64997	2.62758
6640735	6640934	6647422	6649088	6645972	6646947	2L	FBgn0051635	-	13283266	13283385	13285938	13286078	13284696	13285205	IV	Y67H2A.10	-	2e-06	52.5	3e-06	52.5	2.68777	2.0886	2.17755	2.06977	1.93054	1.53351	1.77211	1.99172	2.08522	2.27664	2.29828	2.23296	1.67009	1.17195	1.00756	1.53223	1.47117	1.23908	1.53371	1.90538	2.08417	1.87511	1.81168	2.58231	2.39889	2.51461	2.53271	2.36332
17436830	17437323	17438150	17438212	17437419	17438017	2L	FBgn0260632	-	13283266	13283385	13285938	13286078	13284696	13285205	IV	Y67H2A.10	-	1e-11	69.7	1e-11	69.7	4.48377	1.82085	0.876389	0.734541	1.15953	2.03731	1.32094	3.39687	3.34631	3.4472	3.49411	1.55287	2.83331	2.44543	2.91661	3.05509	1.27668	2.64447	1.37677	3.31765	3.00523	3.33459	1.19826	2.88239	2.69807	2.82359	3.19042	3.49856
2533518	2534377	2536323	2536495	2535338	2536095	3R	FBgn0051481	-	13108186	13108308	13109483	13109617	13108359	13109435	II	F29C12.1	+	5e-06	52.5	3e-06	52.5	-0.0872718	0.366774	0.720768	1.4759	1.43929	1.35625	1.42281	1.44348	1.41023	1.46903	1.14103	0.967291	1.17544	0.498967	0.245795	0.488112	0.564451	0.271637	0.587768	1.0755	1.381	1.24437	0.686125	0.707119	0.880857	1.24532	1.25922	0.26069
3099460	3100080	3102418	3103201	3100717	3101755	3R	FBgn0259172	-	13108186	13108308	13109483	13109617	13108359	13109435	II	F29C12.1	+	5e-09	62.5	7e-11	68.3	0	1.41106e-06	1.16495e-09	3.21937e-07	1.28692e-06	0.0636646	0.0549193	0.286995	-0.245399	0.35628	0.277136	0.351017	0.476662	0.109575	0.656331	1.3355	1.37305	0.157789	0.740281	1.12031	1.18179	0.770099	0.607087	0.432267	0.444736	0.774841	0.783487	0.220881
3099460	3100080	3117586	3117866	3100717	3101755	3R	FBgn0259172	-	13108186	13108308	13109483	13109617	13108359	13109435	II	F29C12.1	+	5e-09	62.5	7e-11	68.3	0	-0.0188182	0.0282595	0.0531588	0.0539701	0.0240842	0.691758	1.19616	1.17813	1.20446	0.902252	0.839578	0.836035	0.410274	1.18829	1.83643	1.29221	0.30965	1.92169	1.90914	2.04282	1.83514	1.32196	1.28295	1.08378	1.02754	1.29178	1.12626
5299008	5299126	5301256	5301505	5300439	5301103	3R	FBgn0037698	-	13108186	13108308	13109483	13109617	13108359	13109435	II	F29C12.1	+	5e-06	52.5	2e-06	52.5	0	-0.0625842	-0.144408	0.126797	0.130702	0.148305	0.538543	1.5718	2.08806	2.46672	2.18323	1.89289	1.39293	1.16902	-0.0296896	0.575142	0.145667	1.15349	0.416132	0.818164	1.09066	1.83321	2.0274	2.16435	2.06654	2.14773	1.89894	1.4535
12651773	12652029	12654643	12655767	12652857	12653619	3R	FBgn0000014	-	13108186	13108308	13109483	13109617	13108359	13109435	II	F29C12.1	+	9e-08	58.3	5e-08	58.3	0.121823	0.260521	1.13612	2.04847	2.24039	1.22217	1.67297	0.0531587	0.974692	0.803821	0.401954	0.652726	0.0481905	0.648697	0.670841	0.837633	0.952765	0.649537	1.4609	1.02798	1.12492	0.382144	2.32452e-06	2.65125e-06	0.146812	0.318685	0.0541986	0.0442328
12651773	12652029	12654643	12655474	12652857	12653619	3R	FBgn0000014	-	13108186	13108308	13109483	13109617	13108359	13109435	II	F29C12.1	+	9e-08	58.3	5e-08	58.3	0.393087	1.73628	2.7937	3.64066	3.70544	3.27545	3.63702	3.25244	2.94124	2.76714	2.56819	2.52645	2.57913	1.93594	1.77413	2.66957	2.79414	2.04129	2.88429	2.94675	2.93159	2.07852	1.32441	1.32414	1.37099	1.18068	1.16829	1.29331
12651773	12652029	12653461	12653619	12652857	12653359	3R	FBgn0000014	-	13108186	13108308	13109483	13109617	13108359	13109435	II	F29C12.1	+	5e-06	52.5	2e-06	52.5	0.286679	1.34633	1.18493	2.80796	1.5707	2.12842	7.51267e-05	3.29382	2.29415	2.93886	2.19181	1.40427	2.51456	1.01474	0.00153556	1.84727	1.54488	1.34845	1.37145	1.35175	1.62243	1.30584	0.499428	1.33492	0.898691	0.671972	1.23495	1.34618
13719627	13720624	13731368	13731724	13730669	13731272	3R	FBgn0053547	-	13108186	13108308	13109483	13109617	13108359	13109435	II	F29C12.1	+	1e-08	61.1	7e-16	84	-0.0322627	9.93127e-08	8.89458e-08	0.0323347	0.0587089	0.0903638	0.446128	1.84019	1.77448	2.10288	1.9256	1.65565	1.90891	0.950022	0.296384	0.974763	0.94043	0.516659	0.782259	1.24878	1.58404	1.48426	1.10931	1.15518	1.03176	1.55527	1.33057	0.722319
13727117	13727179	13731368	13731724	13730669	13731272	3R	FBgn0053547	-	13108186	13108308	13109483	13109617	13108359	13109435	II	F29C12.1	+	1e-08	61.1	7e-16	84	0	-0.0383318	-0.0708864	0.0432834	0.1191	0.289822	-0.31029	2.11903	0.764934	1.03631	2.00635	0.787587	1.73577	0.349313	0.358048	0.108512	0.823061	0.566448	0.93774	0.899989	0.449326	1.5363	1.67828	1.80043	0.178861	0.550075	1.84243	1.3758
16079349	16079575	16114951	16115091	16113671	16114882	3R	FBgn0262582	+	13108186	13108308	13109483	13109617	13108359	13109435	II	F29C12.1	+	5e-09	62.5	4e-06	52.5	3.27269	2.27687	1.85566	2.9849	3.33408	3.31588	3.4587	3.39931	3.3382	3.32013	2.96706	2.81843	3.1335	2.23221	1.89375	2.92069	2.74499	2.43602	1.49399	3.01826	3.39311	2.84492	2.3887	2.52099	2.60234	2.84464	3.01406	3.30296
16738132	16738391	16770886	16771252	16755885	16756667	3R	FBgn0051191	-	13108186	13108308	13109483	13109617	13108359	13109435	II	F29C12.1	+	7e-07	55.4	4e-07	55.4	0	0	-0.0636056	8.9582e-07	-0.0739289	-0.0550298	0.0121159	0.831003	1.59921	1.98056	2.22884	1.38996	2.20241	1.18689	-0.314182	0.31836	0.292171	0.622907	0.235912	0.552913	0.959751	1.55594	0.913127	0.725017	0.927498	1.00361	0.974265	0.419884
16738132	16738391	16756991	16757075	16755885	16756592	3R	FBgn0051191	-	13108186	13108308	13109483	13109617	13108359	13109435	II	F29C12.1	+	7e-07	55.4	3e-07	55.4	0	0	0.027839	0.0668482	-0.0449681	-0.304692	0.0952839	0.615986	-0.2712	0.969441	-0.836384	-1.80871	0.218609	-0.668402	0.0719966	0.0912392	0.0115328	0.00241221	0.171095	-0.37016	-0.855781	-0.813283	-0.522388	-0.732683	-1.80911	-1.31364	-1.64612	-1.35732
20416294	20417143	20445892	20445957	20441773	20445826	3R	FBgn0083077	+	13108186	13108308	13109483	13109617	13108359	13109435	II	F29C12.1	+	9e-08	58.3	3e-07	58.3	1.6823	0.832653	0.804201	1.02328	1.35761	1.31827	1.59346	1.84158	1.40535	1.41902	1.02377	1.12496	1.06073	0.812276	0.65904	0.958446	1.03764	0.904453	1.25991	1.3967	0.8587	1.42105	1.04243	0.803901	0.791761	0.730404	1.3138	1.27239
20416294	20417143	20446101	20446835	20441773	20445826	3R	FBgn0083077	+	13108186	13108308	13109483	13109617	13108359	13109435	II	F29C12.1	+	9e-08	58.3	3e-07	58.3	0.815711	1.2925	1.04408	0.885145	1.23831	0.976729	1.8814	0.296134	0.545507	0.702024	0.802158	1.02638	0.347244	1.09003	0.828047	0.724078	0.786094	0.996574	1.01606	0.799608	0.690854	1.19136	1.24655	0.377315	0.747606	0.713398	-0.0107505	0.312587
7503181	7503571	7554439	7554923	7539813	7541012	X	FBgn0004198	+	13108186	13108308	13109483	13109617	13108359	13109435	II	F29C12.1	+	5e-06	52.5	4e-06	52.5	0	0.167918	0.907932	1.6751	1.95607	2.01853	2.6108	1.8836	2.04261	1.73428	1.45583	1.64456	1.40579	0.974031	0.454908	1.45324	1.41579	0.87683	1.46873	1.68862	1.94491	1.59338	1.03099	0.620677	0.994632	1.12603	0.717005	0.825832
7526793	7526828	7554439	7554923	7539813	7541012	X	FBgn0004198	+	13108186	13108308	13109483	13109617	13108359	13109435	II	F29C12.1	+	5e-06	52.5	4e-06	52.5	-0.0734449	0.455937	-0.377116	-1.36383	-1.66319	-1.74114	-2.0176	0.317841	0.625373	0.818927	0.00278897	-1.31233	-1.32701	-0.527201	0.409675	-0.326643	-0.826243	0.824193	-0.97036	-0.501295	-2.04275	-1.39939	-0.207969	0.341458	-0.727413	-1.34955	0.402646	0.754272
10571742	10571788	10595837	10596034	10593290	10595154	X	FBgn0052677	+	13108186	13108308	13109483	13109617	13108359	13109435	II	F29C12.1	+	2e-09	64	2e-09	64	0.0761105	0.25687	-0.130494	0.102128	0.452363	-0.473773	-0.721363	0.630737	0.539007	0.0653216	0.979303	-0.617619	0.493516	0.189342	-0.160114	-0.130581	-0.959913	0.408462	-0.128876	-0.713423	-0.480395	-0.437566	-0.671666	0.324586	-0.264068	1.9156	2.35503	-0.0927284
11788296	11788584	11789910	11791396	11788778	11789852	X	FBgn0260780	+	13108186	13108308	13109483	13109617	13108359	13109435	II	F29C12.1	+	9e-14	78.3	5e-07	55.4	3.78049	5.26931	2.2668	2.66699	2.75813	1.80254	2.27374	1.50847	1.89888	1.79666	2.72266	2.27182	-0.0268476	0.0339595	0.0431389	0.0880889	0.0401988	0.0534804	0.107026	-0.012865	0.165549	0.244016	0.101216	0.606248	0.286969	-0.023989	0.593393	2.4598
12490106	12490267	12497043	12497499	12491379	12494474	X	FBgn0052654	+	13108186	13108308	13109483	13109617	13108359	13109435	II	F29C12.1	+	2e-09	64	1e-06	55.4	0.86568	1.22884	1.00395	0.86871	1.25203	1.27786	2.09124	0.983035	1.30642	0.753076	0.928096	1.4372	0.990989	1.17561	1.63969	1.28758	1.63497	1.41778	1.17262	1.77041	0.895571	1.62993	0.883238	0.835873	0.887906	1.29635	0.83353	0.912133
12605412	12607347	12624963	12625937	12607694	12609302	X	FBgn0024308	-	13108186	13108308	13109483	13109617	13108359	13109435	II	F29C12.1	+	2e-16	86.8	3e-10	66.8	0.141996	0.113117	-0.593547	-0.131933	-0.618406	9.48669e-05	-0.763829	6.28938e-05	0.000178498	-0.0317011	0.000441797	-0.211916	4.83096e-05	0.000222475	0.00444112	0.0555943	0.000623791	0.000402576	-0.872219	-0.545442	-0.821023	-0.00477719	5.52546e-05	7.66319e-05	0.00418288	0.0011415	0.00108058	7.35595e-05
12605412	12607347	12624963	12625851	12607694	12609302	X	FBgn0024308	-	13108186	13108308	13109483	13109617	13108359	13109435	II	F29C12.1	+	2e-16	86.8	3e-10	66.8	-0.870337	-0.802751	-1.85857	-1.36561	-1.76691	-1.41406	-1.94026	-0.764296	-1.20948	-1.07495	-1.14059	-2.09537	-0.628676	-1.0305	-0.954307	-0.885484	-1.28959	-0.00647164	-0.934492	-1.17251	-1.56847	-1.33377	-1.18012	-0.10979	-1.00063	-0.248889	-0.815705	-0.504429
12605412	12607347	12624963	12626433	12607694	12609302	X	FBgn0024308	-	13108186	13108308	13109483	13109617	13108359	13109435	II	F29C12.1	+	2e-16	86.8	3e-10	66.8	0.151619	0.225795	-0.829354	-0.344499	-0.666104	-0.215657	-0.879717	0.129265	-0.0203857	0.0462241	0.0273279	-0.661677	0.117209	-0.446562	-0.0518114	0.0372313	-0.400769	0.248846	-0.553876	-0.540952	-0.651172	-0.417767	-0.263321	0.0733085	-0.106267	0.216381	0.0615863	0.0791042
12861942	12862167	12863665	12863979	12862265	12863604	X	FBgn0052644	+	13108186	13108308	13109483	13109617	13108359	13109435	II	F29C12.1	+	9e-17	88.3	4e-12	72.5	0	0	0.012336	0	0.0114233	0.0429022	0.00701936	0	0.0519065	-0.0235951	0	0.0424355	0.00850833	0	0.0145415	0.0131438	0	0	-0.0405561	-0.00033198	-0.0478751	0.00666923	0.00744062	-0.0220042	0.00911545	0.0275946	-0.0920322	1.41093
13777269	13777397	13779342	13779533	13777492	13779258	X	FBgn0263115	-	13108186	13108308	13109483	13109617	13108359	13109435	II	F29C12.1	+	2e-06	54	2e-06	54	0.20703	0.259526	0.0224078	0.0496423	0.0370432	0.0308675	-0.00591073	0.263197	0.0908029	0.119285	0.0503127	0.0126226	0.0225546	1.34258e-05	1.48884	2.23036	1.671	2.63537	1.897	1.82835	2.30531	2.22431	1.76455	3.25278	3.27405	3.25879	3.32562	3.43949
13776887	13777397	13779342	13779533	13777492	13779258	X	FBgn0263115	-	13108186	13108308	13109483	13109617	13108359	13109435	II	F29C12.1	+	2e-06	54	2e-06	54	2.08942e-06	1.88516e-13	1.14466e-06	2.02998e-08	-0.0655783	4.80327e-09	1.2933e-06	0.0407016	0.0382375	5.1409e-08	0.060238	0.0460708	9.10383e-15	0.0186636	0	0.0599707	0.0912871	0.122463	0.142018	0.0431297	0.137681	-0.0486589	0.0979132	0.295402	0.258941	0.260689	0.198051	0.224242
21202369	21203392	21205066	21205077	21204048	21204984	X	FBgn0015558	-	13108186	13108308	13109483	13109617	13108359	13109435	II	F29C12.1	+	1e-14	81.1	8e-15	81.1	2.09384	2.83606	3.2667	3.42306	2.88424	2.6937	2.99193	3.42883	3.35891	3.68683	3.44142	2.22906	3.50335	2.585	1.36142	2.0359	2.0645	2.10244	2.1929	2.66866	3.04813	3.03778	2.75519	2.10839	2.24918	2.4713	2.72857	2.28084
874950	875199	890548	890803	888297	890175	3L	FBgn0052479	+	13108186	13108308	13109483	13109617	13108359	13109435	II	F29C12.1	+	9e-11	68.3	6e-09	62.5	4.57592	4.77671	1.54665	2.02189	2.83314	2.92801	1.75966	3.70959	3.29947	2.81945	3.63539	1.05563	2.95326	2.11317	1.02988	3.09492	2.02354	2.79514	1.72591	2.89558	1.96211	3.12224	2.17644	3.02154	3.41395	3.72531	3.8826	3.71199
14018359	14018889	14021870	14021944	14018947	14021490	3L	FBgn0052133	-	13108186	13108308	13109483	13109617	13108359	13109435	II	F29C12.1	+	2e-10	66.8	4e-10	66.8	3.50812	3.24565	3.11789	3.09811	2.7326	1.89364	2.40012	2.37354	1.81802	1.51193	1.20849	1.17142	1.99001	1.6975	1.3321	2.09513	1.98319	1.60141	1.8811	1.95839	2.01829	1.48773	0.940308	1.19187	1.41154	1.58307	1.81569	2.74424
14015280	14016581	14018359	14018889	14016688	14018284	3L	FBgn0052133	-	13108186	13108308	13109483	13109617	13108359	13109435	II	F29C12.1	+	1e-14	81.1	3e-10	66.8	1.83989	1.92822	0.593185	0.921431	0.794425	0.572303	1.49633	0.307812	0.686981	0.601906	0.0932573	0.239814	0.137171	0.441605	-0.456143	0.79634	0.896157	0.0810325	0.739794	0.396883	-0.0769791	0.570176	-0.374692	-0.749385	0.280356	0.383461	0.455265	0.604693
15594735	15595615	15599759	15602142	15597936	15598380	3L	FBgn0036518	+	13108186	13108308	13109483	13109617	13108359	13109435	II	F29C12.1	+	2e-09	64	5e-10	64	1.27723	0.393003	0.408823	1.65947	1.73501	1.88989	1.94151	2.14478	2.38588	2.19107	2.23142	1.94828	1.38567	1.0198	0.41475	0.669214	1.02776	0.834777	1.54605	2.34517	2.11484	2.0654	1.75713	1.52238	1.41722	1.70951	1.92327	1.55392
15594735	15595615	15599759	15602142	15597936	15598855	3L	FBgn0036518	+	13108186	13108308	13109483	13109617	13108359	13109435	II	F29C12.1	+	2e-09	64	1e-09	64	-1.76086	-0.42301	-0.0254884	-0.19221	-0.22761	0.295506	-0.138411	0.964525	0.443933	0.737333	0.00788972	-0.470675	0.980321	0.0620798	0.796255	0.996775	0.932214	0.46663	0.0167519	0.247243	0.346185	-0.0635618	0.195358	0.569322	-0.308833	-0.226614	0.561896	-0.269437
21541821	21541952	21544900	21545072	21542039	21544838	3L	FBgn0037098	-	13108186	13108308	13109483	13109617	13108359	13109435	II	F29C12.1	+	6e-10	65.4	1e-09	65.4	3.37204	1.99503	2.52483	2.68708	2.5832	2.06749	2.74267	2.72459	2.55883	2.53345	2.46273	2.52121	2.58632	2.47715	2.13031	2.91582	3.01927	2.37873	3.14148	3.0414	3.03482	2.97601	2.71711	2.62399	3.06265	3.14219	3.21895	3.06252
7098203	7098310	7101478	7101704	7098378	7101412	2R	FBgn0003396	+	13108186	13108308	13109483	13109617	13108359	13109435	II	F29C12.1	+	5e-06	52.5	1e-09	65.4	2.41436	2.85306	1.07555	2.79417	2.63056	2.07164	0.99283	2.46481	1.95307	2.73121	2.90843	1.19222	2.04557	1.68152	1.83686	2.44131	2.30928	2.18503	2.23312	2.53878	1.63681	1.59056	1.06083	2.288	2.61911	2.70851	2.18522	2.50357
11373457	11373961	11377052	11377403	11374034	11376854	2R	FBgn0034022	-	13108186	13108308	13109483	13109617	13108359	13109435	II	F29C12.1	+	2e-18	94	4e-06	54	0.397157	0.606203	0.336641	0.727847	1.21172	1.24726	2.41744	4.95127	5.27298	4.04949	1.25008	1.49711	1.24103	4.54182	0.874592	1.22882	1.12618	3.4404	1.60812	3.10667	2.29185	4.99037	4.20814	1.63259	0.502798	0.407811	0.417118	0.21229
5155589	5155849	5187607	5187717	5158455	5185964	2L	FBgn0261836	+	13108186	13108308	13109483	13109617	13108359	13109435	II	F29C12.1	+	9e-08	58.3	2e-06	58.3	0.00879108	-0.208077	-0.191909	-0.683943	-0.938902	-2.19906	-2.58329	-3.25213	-2.49803	-2.43813	-1.98481	-1.57196	-1.91578	-1.9855	-1.62051	-1.32326	-1.54745	-1.47711	-1.22163	-1.56025	-2.06189	-2.94444	-3.80449	-4.05604	-2.87112	-2.05885	-2.60483	-3.36895
5317933	5318436	5323347	5324663	5318511	5323229	2L	FBgn0031698	-	13108186	13108308	13109483	13109617	13108359	13109435	II	F29C12.1	+	6e-16	85.4	2e-08	62.5	3.36483	3.19657	2.83036	2.15991	2.88736	2.24374	2.6005	2.85867	2.52923	2.1929	2.19929	1.99195	2.14808	1.56115	1.14442	1.98413	2.0818	1.61791	2.11012	2.02171	2.36518	2.12088	1.62339	1.78826	1.87106	2.0697	2.20441	2.76738
12657829	12658073	12672784	12673647	12660252	12660931	2L	FBgn0004394	+	13108186	13108308	13109483	13109617	13108359	13109435	II	F29C12.1	+	9e-08	58.3	4e-08	58.3	0.023491	-0.0689304	0.085298	0.149215	0.288199	0.46958	0.467501	1.56707	1.60808	1.65049	1.60234	0.999907	1.29197	0.0769664	0.696619	0.968986	1.0623	0.750314	0.415933	0.58521	1.15163	0.464542	0.0516571	0.30476	0.0480502	0.536764	0.660881	0.25457
16603824	16604396	16652743	16652912	16621836	16622841	2L	FBgn0259735	+	13108186	13108308	13109483	13109617	13108359	13109435	II	F29C12.1	+	2e-07	56.8	2e-07	56.8	0.0435681	1.00217	1.64952	2.8154	2.80965	2.70306	2.87586	3.0905	2.49607	2.40872	2.01944	1.77881	1.99153	1.73864	1.10515	2.14154	2.32712	1.4324	2.70369	3.00177	3.1871	3.2369	2.79812	2.07908	1.94659	2.04424	2.40651	1.98401
2533518	2534377	2536323	2536495	2535338	2536095	3R	FBgn0051481	-	13108186	13108308	13109483	13109617	13108353	13109435	II	F29C12.1	+	5e-06	52.5	3e-06	52.5	-0.0872718	0.366774	0.720768	1.4759	1.43929	1.35625	1.42281	1.44348	1.41023	1.46903	1.14103	0.967291	1.17544	0.498967	0.245795	0.488112	0.564451	0.271637	0.587768	1.0755	1.381	1.24437	0.686125	0.707119	0.880857	1.24532	1.25922	0.26069
3099460	3100080	3102418	3103201	3100717	3101755	3R	FBgn0259172	-	13108186	13108308	13109483	13109617	13108353	13109435	II	F29C12.1	+	5e-09	62.5	7e-11	68.3	0	1.41106e-06	1.16495e-09	3.21937e-07	1.28692e-06	0.0636646	0.0549193	0.286995	-0.245399	0.35628	0.277136	0.351017	0.476662	0.109575	0.656331	1.3355	1.37305	0.157789	0.740281	1.12031	1.18179	0.770099	0.607087	0.432267	0.444736	0.774841	0.783487	0.220881
3099460	3100080	3117586	3117866	3100717	3101755	3R	FBgn0259172	-	13108186	13108308	13109483	13109617	13108353	13109435	II	F29C12.1	+	5e-09	62.5	7e-11	68.3	0	-0.0188182	0.0282595	0.0531588	0.0539701	0.0240842	0.691758	1.19616	1.17813	1.20446	0.902252	0.839578	0.836035	0.410274	1.18829	1.83643	1.29221	0.30965	1.92169	1.90914	2.04282	1.83514	1.32196	1.28295	1.08378	1.02754	1.29178	1.12626
5299008	5299126	5301256	5301505	5300439	5301103	3R	FBgn0037698	-	13108186	13108308	13109483	13109617	13108353	13109435	II	F29C12.1	+	5e-06	52.5	2e-06	52.5	0	-0.0625842	-0.144408	0.126797	0.130702	0.148305	0.538543	1.5718	2.08806	2.46672	2.18323	1.89289	1.39293	1.16902	-0.0296896	0.575142	0.145667	1.15349	0.416132	0.818164	1.09066	1.83321	2.0274	2.16435	2.06654	2.14773	1.89894	1.4535
12651773	12652029	12654643	12655767	12652857	12653619	3R	FBgn0000014	-	13108186	13108308	13109483	13109617	13108353	13109435	II	F29C12.1	+	9e-08	58.3	5e-08	58.3	0.121823	0.260521	1.13612	2.04847	2.24039	1.22217	1.67297	0.0531587	0.974692	0.803821	0.401954	0.652726	0.0481905	0.648697	0.670841	0.837633	0.952765	0.649537	1.4609	1.02798	1.12492	0.382144	2.32452e-06	2.65125e-06	0.146812	0.318685	0.0541986	0.0442328
12651773	12652029	12654643	12655474	12652857	12653619	3R	FBgn0000014	-	13108186	13108308	13109483	13109617	13108353	13109435	II	F29C12.1	+	9e-08	58.3	5e-08	58.3	0.393087	1.73628	2.7937	3.64066	3.70544	3.27545	3.63702	3.25244	2.94124	2.76714	2.56819	2.52645	2.57913	1.93594	1.77413	2.66957	2.79414	2.04129	2.88429	2.94675	2.93159	2.07852	1.32441	1.32414	1.37099	1.18068	1.16829	1.29331
12651773	12652029	12653461	12653619	12652857	12653359	3R	FBgn0000014	-	13108186	13108308	13109483	13109617	13108353	13109435	II	F29C12.1	+	5e-06	52.5	2e-06	52.5	0.286679	1.34633	1.18493	2.80796	1.5707	2.12842	7.51267e-05	3.29382	2.29415	2.93886	2.19181	1.40427	2.51456	1.01474	0.00153556	1.84727	1.54488	1.34845	1.37145	1.35175	1.62243	1.30584	0.499428	1.33492	0.898691	0.671972	1.23495	1.34618
13719627	13720624	13731368	13731724	13730669	13731272	3R	FBgn0053547	-	13108186	13108308	13109483	13109617	13108353	13109435	II	F29C12.1	+	1e-08	61.1	7e-16	84	-0.0322627	9.93127e-08	8.89458e-08	0.0323347	0.0587089	0.0903638	0.446128	1.84019	1.77448	2.10288	1.9256	1.65565	1.90891	0.950022	0.296384	0.974763	0.94043	0.516659	0.782259	1.24878	1.58404	1.48426	1.10931	1.15518	1.03176	1.55527	1.33057	0.722319
13727117	13727179	13731368	13731724	13730669	13731272	3R	FBgn0053547	-	13108186	13108308	13109483	13109617	13108353	13109435	II	F29C12.1	+	1e-08	61.1	7e-16	84	0	-0.0383318	-0.0708864	0.0432834	0.1191	0.289822	-0.31029	2.11903	0.764934	1.03631	2.00635	0.787587	1.73577	0.349313	0.358048	0.108512	0.823061	0.566448	0.93774	0.899989	0.449326	1.5363	1.67828	1.80043	0.178861	0.550075	1.84243	1.3758
16079349	16079575	16114951	16115091	16113671	16114882	3R	FBgn0262582	+	13108186	13108308	13109483	13109617	13108353	13109435	II	F29C12.1	+	5e-09	62.5	4e-06	52.5	3.27269	2.27687	1.85566	2.9849	3.33408	3.31588	3.4587	3.39931	3.3382	3.32013	2.96706	2.81843	3.1335	2.23221	1.89375	2.92069	2.74499	2.43602	1.49399	3.01826	3.39311	2.84492	2.3887	2.52099	2.60234	2.84464	3.01406	3.30296
16738132	16738391	16770886	16771252	16755885	16756667	3R	FBgn0051191	-	13108186	13108308	13109483	13109617	13108353	13109435	II	F29C12.1	+	7e-07	55.4	4e-07	55.4	0	0	-0.0636056	8.9582e-07	-0.0739289	-0.0550298	0.0121159	0.831003	1.59921	1.98056	2.22884	1.38996	2.20241	1.18689	-0.314182	0.31836	0.292171	0.622907	0.235912	0.552913	0.959751	1.55594	0.913127	0.725017	0.927498	1.00361	0.974265	0.419884
16738132	16738391	16756991	16757075	16755885	16756592	3R	FBgn0051191	-	13108186	13108308	13109483	13109617	13108353	13109435	II	F29C12.1	+	7e-07	55.4	3e-07	55.4	0	0	0.027839	0.0668482	-0.0449681	-0.304692	0.0952839	0.615986	-0.2712	0.969441	-0.836384	-1.80871	0.218609	-0.668402	0.0719966	0.0912392	0.0115328	0.00241221	0.171095	-0.37016	-0.855781	-0.813283	-0.522388	-0.732683	-1.80911	-1.31364	-1.64612	-1.35732
20416294	20417143	20445892	20445957	20441773	20445826	3R	FBgn0083077	+	13108186	13108308	13109483	13109617	13108353	13109435	II	F29C12.1	+	9e-08	58.3	3e-07	58.3	1.6823	0.832653	0.804201	1.02328	1.35761	1.31827	1.59346	1.84158	1.40535	1.41902	1.02377	1.12496	1.06073	0.812276	0.65904	0.958446	1.03764	0.904453	1.25991	1.3967	0.8587	1.42105	1.04243	0.803901	0.791761	0.730404	1.3138	1.27239
20416294	20417143	20446101	20446835	20441773	20445826	3R	FBgn0083077	+	13108186	13108308	13109483	13109617	13108353	13109435	II	F29C12.1	+	9e-08	58.3	3e-07	58.3	0.815711	1.2925	1.04408	0.885145	1.23831	0.976729	1.8814	0.296134	0.545507	0.702024	0.802158	1.02638	0.347244	1.09003	0.828047	0.724078	0.786094	0.996574	1.01606	0.799608	0.690854	1.19136	1.24655	0.377315	0.747606	0.713398	-0.0107505	0.312587
7503181	7503571	7554439	7554923	7539813	7541012	X	FBgn0004198	+	13108186	13108308	13109483	13109617	13108353	13109435	II	F29C12.1	+	5e-06	52.5	4e-06	52.5	0	0.167918	0.907932	1.6751	1.95607	2.01853	2.6108	1.8836	2.04261	1.73428	1.45583	1.64456	1.40579	0.974031	0.454908	1.45324	1.41579	0.87683	1.46873	1.68862	1.94491	1.59338	1.03099	0.620677	0.994632	1.12603	0.717005	0.825832
7526793	7526828	7554439	7554923	7539813	7541012	X	FBgn0004198	+	13108186	13108308	13109483	13109617	13108353	13109435	II	F29C12.1	+	5e-06	52.5	4e-06	52.5	-0.0734449	0.455937	-0.377116	-1.36383	-1.66319	-1.74114	-2.0176	0.317841	0.625373	0.818927	0.00278897	-1.31233	-1.32701	-0.527201	0.409675	-0.326643	-0.826243	0.824193	-0.97036	-0.501295	-2.04275	-1.39939	-0.207969	0.341458	-0.727413	-1.34955	0.402646	0.754272
10571742	10571788	10595837	10596034	10593290	10595154	X	FBgn0052677	+	13108186	13108308	13109483	13109617	13108353	13109435	II	F29C12.1	+	2e-09	64	2e-09	64	0.0761105	0.25687	-0.130494	0.102128	0.452363	-0.473773	-0.721363	0.630737	0.539007	0.0653216	0.979303	-0.617619	0.493516	0.189342	-0.160114	-0.130581	-0.959913	0.408462	-0.128876	-0.713423	-0.480395	-0.437566	-0.671666	0.324586	-0.264068	1.9156	2.35503	-0.0927284
11788296	11788584	11789910	11791396	11788778	11789852	X	FBgn0260780	+	13108186	13108308	13109483	13109617	13108353	13109435	II	F29C12.1	+	9e-14	78.3	5e-07	55.4	3.78049	5.26931	2.2668	2.66699	2.75813	1.80254	2.27374	1.50847	1.89888	1.79666	2.72266	2.27182	-0.0268476	0.0339595	0.0431389	0.0880889	0.0401988	0.0534804	0.107026	-0.012865	0.165549	0.244016	0.101216	0.606248	0.286969	-0.023989	0.593393	2.4598
12490106	12490267	12497043	12497499	12491379	12494474	X	FBgn0052654	+	13108186	13108308	13109483	13109617	13108353	13109435	II	F29C12.1	+	2e-09	64	1e-06	55.4	0.86568	1.22884	1.00395	0.86871	1.25203	1.27786	2.09124	0.983035	1.30642	0.753076	0.928096	1.4372	0.990989	1.17561	1.63969	1.28758	1.63497	1.41778	1.17262	1.77041	0.895571	1.62993	0.883238	0.835873	0.887906	1.29635	0.83353	0.912133
12605412	12607347	12624963	12625937	12607694	12609302	X	FBgn0024308	-	13108186	13108308	13109483	13109617	13108353	13109435	II	F29C12.1	+	2e-16	86.8	3e-10	66.8	0.141996	0.113117	-0.593547	-0.131933	-0.618406	9.48669e-05	-0.763829	6.28938e-05	0.000178498	-0.0317011	0.000441797	-0.211916	4.83096e-05	0.000222475	0.00444112	0.0555943	0.000623791	0.000402576	-0.872219	-0.545442	-0.821023	-0.00477719	5.52546e-05	7.66319e-05	0.00418288	0.0011415	0.00108058	7.35595e-05
12605412	12607347	12624963	12625851	12607694	12609302	X	FBgn0024308	-	13108186	13108308	13109483	13109617	13108353	13109435	II	F29C12.1	+	2e-16	86.8	3e-10	66.8	-0.870337	-0.802751	-1.85857	-1.36561	-1.76691	-1.41406	-1.94026	-0.764296	-1.20948	-1.07495	-1.14059	-2.09537	-0.628676	-1.0305	-0.954307	-0.885484	-1.28959	-0.00647164	-0.934492	-1.17251	-1.56847	-1.33377	-1.18012	-0.10979	-1.00063	-0.248889	-0.815705	-0.504429
12605412	12607347	12624963	12626433	12607694	12609302	X	FBgn0024308	-	13108186	13108308	13109483	13109617	13108353	13109435	II	F29C12.1	+	2e-16	86.8	3e-10	66.8	0.151619	0.225795	-0.829354	-0.344499	-0.666104	-0.215657	-0.879717	0.129265	-0.0203857	0.0462241	0.0273279	-0.661677	0.117209	-0.446562	-0.0518114	0.0372313	-0.400769	0.248846	-0.553876	-0.540952	-0.651172	-0.417767	-0.263321	0.0733085	-0.106267	0.216381	0.0615863	0.0791042
12861942	12862167	12863665	12863979	12862265	12863604	X	FBgn0052644	+	13108186	13108308	13109483	13109617	13108353	13109435	II	F29C12.1	+	9e-17	88.3	4e-12	72.5	0	0	0.012336	0	0.0114233	0.0429022	0.00701936	0	0.0519065	-0.0235951	0	0.0424355	0.00850833	0	0.0145415	0.0131438	0	0	-0.0405561	-0.00033198	-0.0478751	0.00666923	0.00744062	-0.0220042	0.00911545	0.0275946	-0.0920322	1.41093
13777269	13777397	13779342	13779533	13777492	13779258	X	FBgn0263115	-	13108186	13108308	13109483	13109617	13108353	13109435	II	F29C12.1	+	2e-06	54	2e-06	54	0.20703	0.259526	0.0224078	0.0496423	0.0370432	0.0308675	-0.00591073	0.263197	0.0908029	0.119285	0.0503127	0.0126226	0.0225546	1.34258e-05	1.48884	2.23036	1.671	2.63537	1.897	1.82835	2.30531	2.22431	1.76455	3.25278	3.27405	3.25879	3.32562	3.43949
13776887	13777397	13779342	13779533	13777492	13779258	X	FBgn0263115	-	13108186	13108308	13109483	13109617	13108353	13109435	II	F29C12.1	+	2e-06	54	2e-06	54	2.08942e-06	1.88516e-13	1.14466e-06	2.02998e-08	-0.0655783	4.80327e-09	1.2933e-06	0.0407016	0.0382375	5.1409e-08	0.060238	0.0460708	9.10383e-15	0.0186636	0	0.0599707	0.0912871	0.122463	0.142018	0.0431297	0.137681	-0.0486589	0.0979132	0.295402	0.258941	0.260689	0.198051	0.224242
21202369	21203392	21205066	21205077	21204048	21204984	X	FBgn0015558	-	13108186	13108308	13109483	13109617	13108353	13109435	II	F29C12.1	+	1e-14	81.1	8e-15	81.1	2.09384	2.83606	3.2667	3.42306	2.88424	2.6937	2.99193	3.42883	3.35891	3.68683	3.44142	2.22906	3.50335	2.585	1.36142	2.0359	2.0645	2.10244	2.1929	2.66866	3.04813	3.03778	2.75519	2.10839	2.24918	2.4713	2.72857	2.28084
874950	875199	890548	890803	888297	890175	3L	FBgn0052479	+	13108186	13108308	13109483	13109617	13108353	13109435	II	F29C12.1	+	9e-11	68.3	6e-09	62.5	4.57592	4.77671	1.54665	2.02189	2.83314	2.92801	1.75966	3.70959	3.29947	2.81945	3.63539	1.05563	2.95326	2.11317	1.02988	3.09492	2.02354	2.79514	1.72591	2.89558	1.96211	3.12224	2.17644	3.02154	3.41395	3.72531	3.8826	3.71199
14018359	14018889	14021870	14021944	14018947	14021490	3L	FBgn0052133	-	13108186	13108308	13109483	13109617	13108353	13109435	II	F29C12.1	+	2e-10	66.8	4e-10	66.8	3.50812	3.24565	3.11789	3.09811	2.7326	1.89364	2.40012	2.37354	1.81802	1.51193	1.20849	1.17142	1.99001	1.6975	1.3321	2.09513	1.98319	1.60141	1.8811	1.95839	2.01829	1.48773	0.940308	1.19187	1.41154	1.58307	1.81569	2.74424
14015280	14016581	14018359	14018889	14016688	14018284	3L	FBgn0052133	-	13108186	13108308	13109483	13109617	13108353	13109435	II	F29C12.1	+	1e-14	81.1	3e-10	66.8	1.83989	1.92822	0.593185	0.921431	0.794425	0.572303	1.49633	0.307812	0.686981	0.601906	0.0932573	0.239814	0.137171	0.441605	-0.456143	0.79634	0.896157	0.0810325	0.739794	0.396883	-0.0769791	0.570176	-0.374692	-0.749385	0.280356	0.383461	0.455265	0.604693
15594735	15595615	15599759	15602142	15597936	15598380	3L	FBgn0036518	+	13108186	13108308	13109483	13109617	13108353	13109435	II	F29C12.1	+	2e-09	64	5e-10	64	1.27723	0.393003	0.408823	1.65947	1.73501	1.88989	1.94151	2.14478	2.38588	2.19107	2.23142	1.94828	1.38567	1.0198	0.41475	0.669214	1.02776	0.834777	1.54605	2.34517	2.11484	2.0654	1.75713	1.52238	1.41722	1.70951	1.92327	1.55392
15594735	15595615	15599759	15602142	15597936	15598855	3L	FBgn0036518	+	13108186	13108308	13109483	13109617	13108353	13109435	II	F29C12.1	+	2e-09	64	1e-09	64	-1.76086	-0.42301	-0.0254884	-0.19221	-0.22761	0.295506	-0.138411	0.964525	0.443933	0.737333	0.00788972	-0.470675	0.980321	0.0620798	0.796255	0.996775	0.932214	0.46663	0.0167519	0.247243	0.346185	-0.0635618	0.195358	0.569322	-0.308833	-0.226614	0.561896	-0.269437
21541821	21541952	21544900	21545072	21542039	21544838	3L	FBgn0037098	-	13108186	13108308	13109483	13109617	13108353	13109435	II	F29C12.1	+	7e-10	65.4	1e-09	65.4	3.37204	1.99503	2.52483	2.68708	2.5832	2.06749	2.74267	2.72459	2.55883	2.53345	2.46273	2.52121	2.58632	2.47715	2.13031	2.91582	3.01927	2.37873	3.14148	3.0414	3.03482	2.97601	2.71711	2.62399	3.06265	3.14219	3.21895	3.06252
7098203	7098310	7101478	7101704	7098378	7101412	2R	FBgn0003396	+	13108186	13108308	13109483	13109617	13108353	13109435	II	F29C12.1	+	5e-06	52.5	1e-09	65.4	2.41436	2.85306	1.07555	2.79417	2.63056	2.07164	0.99283	2.46481	1.95307	2.73121	2.90843	1.19222	2.04557	1.68152	1.83686	2.44131	2.30928	2.18503	2.23312	2.53878	1.63681	1.59056	1.06083	2.288	2.61911	2.70851	2.18522	2.50357
11373457	11373961	11377052	11377403	11374034	11376854	2R	FBgn0034022	-	13108186	13108308	13109483	13109617	13108353	13109435	II	F29C12.1	+	2e-18	94	4e-06	54	0.397157	0.606203	0.336641	0.727847	1.21172	1.24726	2.41744	4.95127	5.27298	4.04949	1.25008	1.49711	1.24103	4.54182	0.874592	1.22882	1.12618	3.4404	1.60812	3.10667	2.29185	4.99037	4.20814	1.63259	0.502798	0.407811	0.417118	0.21229
5155589	5155849	5187607	5187717	5158455	5185964	2L	FBgn0261836	+	13108186	13108308	13109483	13109617	13108353	13109435	II	F29C12.1	+	9e-08	58.3	2e-06	58.3	0.00879108	-0.208077	-0.191909	-0.683943	-0.938902	-2.19906	-2.58329	-3.25213	-2.49803	-2.43813	-1.98481	-1.57196	-1.91578	-1.9855	-1.62051	-1.32326	-1.54745	-1.47711	-1.22163	-1.56025	-2.06189	-2.94444	-3.80449	-4.05604	-2.87112	-2.05885	-2.60483	-3.36895
5317933	5318436	5323347	5324663	5318511	5323229	2L	FBgn0031698	-	13108186	13108308	13109483	13109617	13108353	13109435	II	F29C12.1	+	6e-16	85.4	2e-08	62.5	3.36483	3.19657	2.83036	2.15991	2.88736	2.24374	2.6005	2.85867	2.52923	2.1929	2.19929	1.99195	2.14808	1.56115	1.14442	1.98413	2.0818	1.61791	2.11012	2.02171	2.36518	2.12088	1.62339	1.78826	1.87106	2.0697	2.20441	2.76738
12657829	12658073	12672784	12673647	12660252	12660931	2L	FBgn0004394	+	13108186	13108308	13109483	13109617	13108353	13109435	II	F29C12.1	+	9e-08	58.3	4e-08	58.3	0.023491	-0.0689304	0.085298	0.149215	0.288199	0.46958	0.467501	1.56707	1.60808	1.65049	1.60234	0.999907	1.29197	0.0769664	0.696619	0.968986	1.0623	0.750314	0.415933	0.58521	1.15163	0.464542	0.0516571	0.30476	0.0480502	0.536764	0.660881	0.25457
16603824	16604396	16652743	16652912	16621836	16622841	2L	FBgn0259735	+	13108186	13108308	13109483	13109617	13108353	13109435	II	F29C12.1	+	2e-07	56.8	2e-07	56.8	0.0435681	1.00217	1.64952	2.8154	2.80965	2.70306	2.87586	3.0905	2.49607	2.40872	2.01944	1.77881	1.99153	1.73864	1.10515	2.14154	2.32712	1.4324	2.70369	3.00177	3.1871	3.2369	2.79812	2.07908	1.94659	2.04424	2.40651	1.98401
8372954	8373085	8382729	8383278	8378829	8382658	3L	FBgn0001253	+	7246428	7246528	7247294	7247608	7246783	7247205	II	F32A5.2	+	6e-10	64	5e-09	64	-0.176197	0.237251	0.412218	0.568564	1.78	1.44854	4.59502	0.0136159	1.30928	0.745615	0.223012	1.24862	0.345329	2.40315	1.22687	0.962675	2.91745	0.972312	4.61996	2.33951	1.79993	1.40019	3.70589	-0.0820038	0.175557	0.222343	0.0712028	0.0262042
10960860	10961100	10962194	10962253	10961221	10962114	3R	FBgn0038290	-	10318567	10318683	10319696	10319816	10319122	10319646	X	R07E3.6	+	2e-09	62.5	3e-09	62.5	0.389571	0.124101	0.713917	2.27455	2.30609	1.67543	0.0498367	1.46599	2.85248	3.5354	2.00316	0.0716707	1.28743	0.629117	1.26509	1.34584	-0.199026	2.25174	-0.748327	0.283969	-0.691917	-0.0898526	-0.51935	0.652723	0.552228	1.7395	0.0375952	1.51605
1446644	1446769	1451692	1451805	1448701	1451626	X	FBgn0025390	-	10318567	10318683	10319696	10319816	10319122	10319646	X	R07E3.6	+	2e-08	59.7	7e-08	59.7	-0.213988	1.63149e-05	-0.64392	-1.08234	-0.732386	-0.199731	-0.75159	-0.989543	-1.36133	0.181083	-1.16651	0.621222	-0.53052	-1.04091	0.000139381	-0.0505391	1.40401e-05	0.196853	-0.80845	0.525269	-1.12583	1.35961	-0.558242	-1.11581	0.451337	1.39843	-1.07305	-0.957887
1446644	1448596	1451692	1451805	1448701	1451626	X	FBgn0025390	-	10318567	10318683	10319696	10319816	10319122	10319646	X	R07E3.6	+	2e-08	59.7	7e-08	59.7	0.095031	0.0246507	-0.00355319	0.264106	0.263348	0.0995535	0.611958	-0.257227	0.099816	-0.195929	0.180597	-0.22565	-0.308526	0.159739	0.0430583	-0.186269	0.309337	0.258303	0.315303	-0.602187	0.0754849	-0.116433	0.0902416	-0.746096	-0.399751	0.108537	-0.874715	-0.937195
12861942	12862167	12863665	12863979	12862265	12863604	X	FBgn0052644	+	10318567	10318683	10319696	10319816	10319122	10319646	X	R07E3.6	+	2e-06	52.5	1e-11	71.1	0	0	0.012336	0	0.0114233	0.0429022	0.00701936	0	0.0519065	-0.0235951	0	0.0424355	0.00850833	0	0.0145415	0.0131438	0	0	-0.0405561	-0.00033198	-0.0478751	0.00666923	0.00744062	-0.0220042	0.00911545	0.0275946	-0.0920322	1.41093
10960860	10961100	10962194	10962253	10961221	10962114	3R	FBgn0038290	-	12439426	12439581	12440612	12440708	12439825	12440568	IV	C25G4.1	+	6e-11	68.3	4e-10	65.4	0.389571	0.124101	0.713917	2.27455	2.30609	1.67543	0.0498367	1.46599	2.85248	3.5354	2.00316	0.0716707	1.28743	0.629117	1.26509	1.34584	-0.199026	2.25174	-0.748327	0.283969	-0.691917	-0.0898526	-0.51935	0.652723	0.552228	1.7395	0.0375952	1.51605
12861942	12862167	12863665	12863979	12862265	12863604	X	FBgn0052644	+	12439426	12439581	12440612	12440708	12439825	12440568	IV	C25G4.1	+	2e-14	79.7	3e-14	79.7	0	0	0.012336	0	0.0114233	0.0429022	0.00701936	0	0.0519065	-0.0235951	0	0.0424355	0.00850833	0	0.0145415	0.0131438	0	0	-0.0405561	-0.00033198	-0.0478751	0.00666923	0.00744062	-0.0220042	0.00911545	0.0275946	-0.0920322	1.41093
4122046	4122583	4123538	4124002	4122709	4123478	2L	FBgn0014033	+	12439426	12439581	12440612	12440708	12439825	12440568	IV	C25G4.1	+	1e-12	74	9e-13	74	0.234534	1.37557	2.44889	3.52685	3.66953	3.16902	3.02499	2.23139	2.9964	3.43821	2.85827	3.16916	2.85677	2.78083	3.24562	2.93647	1.8269	3.04079	2.89095	3.88189	2.06092	2.64799	2.41549	2.15868	2.53209	2.54668	2.25182	2.11083
16408919	16409038	16410859	16411010	16409102	16409966	3R	FBgn0038809	-	5892970	5893048	5893471	5893637	5893102	5893423	X	F49E10.2	+	6e-11	66.8	1e-12	74	4.62052	4.29041	4.22154	1.54048	4.08602	2.21006	3.82749	1.5996	3.54765	1.09013	3.29687	3.4328	2.16262	2.87225	3.86985	1.65615	1.44231	2.44836	3.35601	4.24529	4.10085	3.69731	1.55707	2.64897	3.89617	4.49425	4.57905	1.30274
1446644	1446769	1451692	1451805	1448701	1451626	X	FBgn0025390	-	5892970	5893048	5893471	5893637	5893102	5893423	X	F49E10.2	+	9e-12	69.7	7e-08	59.7	-0.213988	1.63149e-05	-0.64392	-1.08234	-0.732386	-0.199731	-0.75159	-0.989543	-1.36133	0.181083	-1.16651	0.621222	-0.53052	-1.04091	0.000139381	-0.0505391	1.40401e-05	0.196853	-0.80845	0.525269	-1.12583	1.35961	-0.558242	-1.11581	0.451337	1.39843	-1.07305	-0.957887
1446644	1448596	1451692	1451805	1448701	1451626	X	FBgn0025390	-	5892970	5893048	5893471	5893637	5893102	5893423	X	F49E10.2	+	9e-12	69.7	7e-08	59.7	0.095031	0.0246507	-0.00355319	0.264106	0.263348	0.0995535	0.611958	-0.257227	0.099816	-0.195929	0.180597	-0.22565	-0.308526	0.159739	0.0430583	-0.186269	0.309337	0.258303	0.315303	-0.602187	0.0754849	-0.116433	0.0902416	-0.746096	-0.399751	0.108537	-0.874715	-0.937195
8372954	8373085	8382729	8383278	8378829	8382658	3L	FBgn0001253	+	5892970	5893048	5893471	5893637	5893102	5893423	X	F49E10.2	+	5e-10	64	5e-09	64	-0.176197	0.237251	0.412218	0.568564	1.78	1.44854	4.59502	0.0136159	1.30928	0.745615	0.223012	1.24862	0.345329	2.40315	1.22687	0.962675	2.91745	0.972312	4.61996	2.33951	1.79993	1.40019	3.70589	-0.0820038	0.175557	0.222343	0.0712028	0.0262042
16408919	16409038	16410859	16411010	16409102	16409966	3R	FBgn0038809	-	11888674	11889150	11890061	11890430	11889534	11889830	IV	C29E6.1	+	8e-06	49.7	3e-06	52.5	4.62052	4.29041	4.22154	1.54048	4.08602	2.21006	3.82749	1.5996	3.54765	1.09013	3.29687	3.4328	2.16262	2.87225	3.86985	1.65615	1.44231	2.44836	3.35601	4.24529	4.10085	3.69731	1.55707	2.64897	3.89617	4.49425	4.57905	1.30274
12861942	12862167	12863665	12863979	12862265	12863604	X	FBgn0052644	+	11888674	11889150	11890061	11890430	11889534	11889830	IV	C29E6.1	+	2e-11	68.3	4e-09	62.5	0	0	0.012336	0	0.0114233	0.0429022	0.00701936	0	0.0519065	-0.0235951	0	0.0424355	0.00850833	0	0.0145415	0.0131438	0	0	-0.0405561	-0.00033198	-0.0478751	0.00666923	0.00744062	-0.0220042	0.00911545	0.0275946	-0.0920322	1.41093
16408919	16409038	16410859	16411010	16409102	16409966	3R	FBgn0038809	-	11888401	11888561	11890061	11890430	11889534	11889830	IV	C29E6.1	+	8e-06	49.7	3e-06	52.5	4.62052	4.29041	4.22154	1.54048	4.08602	2.21006	3.82749	1.5996	3.54765	1.09013	3.29687	3.4328	2.16262	2.87225	3.86985	1.65615	1.44231	2.44836	3.35601	4.24529	4.10085	3.69731	1.55707	2.64897	3.89617	4.49425	4.57905	1.30274
12861942	12862167	12863665	12863979	12862265	12863604	X	FBgn0052644	+	11888401	11888561	11890061	11890430	11889534	11889830	IV	C29E6.1	+	2e-11	68.3	4e-09	62.5	0	0	0.012336	0	0.0114233	0.0429022	0.00701936	0	0.0519065	-0.0235951	0	0.0424355	0.00850833	0	0.0145415	0.0131438	0	0	-0.0405561	-0.00033198	-0.0478751	0.00666923	0.00744062	-0.0220042	0.00911545	0.0275946	-0.0920322	1.41093
1446644	1446769	1451692	1451805	1448701	1451626	X	FBgn0025390	-	74290	74395	75545	75715	74440	74882	II	C23H3.9	-	7e-07	54	1e-06	55.4	-0.213988	1.63149e-05	-0.64392	-1.08234	-0.732386	-0.199731	-0.75159	-0.989543	-1.36133	0.181083	-1.16651	0.621222	-0.53052	-1.04091	0.000139381	-0.0505391	1.40401e-05	0.196853	-0.80845	0.525269	-1.12583	1.35961	-0.558242	-1.11581	0.451337	1.39843	-1.07305	-0.957887
1446644	1448596	1451692	1451805	1448701	1451626	X	FBgn0025390	-	74290	74395	75545	75715	74440	74882	II	C23H3.9	-	7e-07	54	1e-06	55.4	0.095031	0.0246507	-0.00355319	0.264106	0.263348	0.0995535	0.611958	-0.257227	0.099816	-0.195929	0.180597	-0.22565	-0.308526	0.159739	0.0430583	-0.186269	0.309337	0.258303	0.315303	-0.602187	0.0754849	-0.116433	0.0902416	-0.746096	-0.399751	0.108537	-0.874715	-0.937195
1446644	1446769	1451692	1451805	1448701	1451626	X	FBgn0025390	-	74290	74395	76937	77037	74440	74882	II	C23H3.9	-	7e-07	54	1e-06	55.4	-0.213988	1.63149e-05	-0.64392	-1.08234	-0.732386	-0.199731	-0.75159	-0.989543	-1.36133	0.181083	-1.16651	0.621222	-0.53052	-1.04091	0.000139381	-0.0505391	1.40401e-05	0.196853	-0.80845	0.525269	-1.12583	1.35961	-0.558242	-1.11581	0.451337	1.39843	-1.07305	-0.957887
1446644	1448596	1451692	1451805	1448701	1451626	X	FBgn0025390	-	74290	74395	76937	77037	74440	74882	II	C23H3.9	-	7e-07	54	1e-06	55.4	0.095031	0.0246507	-0.00355319	0.264106	0.263348	0.0995535	0.611958	-0.257227	0.099816	-0.195929	0.180597	-0.22565	-0.308526	0.159739	0.0430583	-0.186269	0.309337	0.258303	0.315303	-0.602187	0.0754849	-0.116433	0.0902416	-0.746096	-0.399751	0.108537	-0.874715	-0.937195
12861942	12862167	12863665	12863979	12862265	12863604	X	FBgn0052644	+	8451824	8451974	8453839	8454117	8452026	8453582	X	F16F9.2	-	6e-24	112	2e-19	96.8	0	0	0.012336	0	0.0114233	0.0429022	0.00701936	0	0.0519065	-0.0235951	0	0.0424355	0.00850833	0	0.0145415	0.0131438	0	0	-0.0405561	-0.00033198	-0.0478751	0.00666923	0.00744062	-0.0220042	0.00911545	0.0275946	-0.0920322	1.41093
12861942	12862167	12863665	12863979	12862265	12863604	X	FBgn0052644	+	8379486	8379707	8383245	8383568	8380072	8380286	V	F52E1.5	+	5e-09	59.7	3e-08	59.7	0	0	0.012336	0	0.0114233	0.0429022	0.00701936	0	0.0519065	-0.0235951	0	0.0424355	0.00850833	0	0.0145415	0.0131438	0	0	-0.0405561	-0.00033198	-0.0478751	0.00666923	0.00744062	-0.0220042	0.00911545	0.0275946	-0.0920322	1.41093
8372954	8373085	8382729	8383278	8378829	8382658	3L	FBgn0001253	+	5054161	5054251	5056086	5056458	5054881	5055528	V	K11D12.1	+	4e-07	55.4	2e-06	55.4	-0.176197	0.237251	0.412218	0.568564	1.78	1.44854	4.59502	0.0136159	1.30928	0.745615	0.223012	1.24862	0.345329	2.40315	1.22687	0.962675	2.91745	0.972312	4.61996	2.33951	1.79993	1.40019	3.70589	-0.0820038	0.175557	0.222343	0.0712028	0.0262042
18482596	18482801	18484445	18484771	18483743	18484184	3R	FBgn0261572	+	4959113	4959932	4961179	4961385	4960084	4961029	V	F26G5.9	-	3e-08	59.7	1e-08	59.7	0	0	-0.0314895	0.020587	0.0489223	0.0913503	0.194898	0.823411	1.0372	1.58208	1.58975	1.23557	1.66538	0.629001	0.568368	1.68956	1.58068	0.429641	1.04702	2.0806	1.35677	1.26458	1.22237	1.11213	0.772073	1.08304	1.18774	0.809469
20540772	20541329	20542869	20543145	20541440	20542807	3R	FBgn0039217	+	4959113	4959932	4961179	4961385	4960084	4961029	V	F26G5.9	-	6e-07	55.4	6e-07	55.4	0.173397	0.523094	0.264467	0.20762	0.909745	2.04743	2.94432	1.73482	1.70366	2.4892	0.481734	0.493872	0.552541	3.91277	0.0937296	0.320063	0.420884	2.93364	0.354325	1.03268	1.09102	5.97369	2.86835	1.39873	0.313769	0.0362063	0.325241	0.238324
3360432	3360665	3368174	3368553	3365907	3367404	X	FBgn0029662	-	4959113	4959932	4961179	4961385	4960084	4961029	V	F26G5.9	-	4e-06	52.5	5e-06	52.5	5.07315e-06	0.106956	0.123384	0.666264	1.11076	1.95947	2.15285	2.30147	2.33365	2.00243	2.2104	2.12354	1.97324	2.57532	1.9824	1.8217	1.93357	2.34169	1.93355	2.05329	1.7959	1.90803	2.39702	1.20219	0.462336	4.60247e-06	4.59324e-06	0.607464
3360432	3360665	3368411	3368553	3365907	3367404	X	FBgn0029662	-	4959113	4959932	4961179	4961385	4960084	4961029	V	F26G5.9	-	4e-06	52.5	5e-06	52.5	0.0863868	-0.115819	0.0831355	0.584145	0.962029	1.95813	1.8514	2.90317	2.39046	2.23854	2.35015	2.17401	2.21992	2.54091	2.26417	2.35862	2.18961	2.38961	2.17595	2.33662	2.67791	3.67376	3.21543	2.73492	2.60933	2.74014	3.09157	1.08252
10504854	10506469	10512766	10512898	10510905	10512642	X	FBgn0263072	-	4959113	4959932	4961179	4961385	4960084	4961029	V	F26G5.9	-	3e-08	59.7	6e-09	62.5	0.0665348	0.0815191	0.0129312	0.474567	0.549047	1.2975	1.82402	2.99163	2.81107	2.72257	2.251	1.35016	2.40224	1.06705	0.385643	1.47669	0.92075	0.302776	1.18694	1.84627	1.43199	1.40095	1.79762	1.77592	1.96758	2.39228	2.59176	1.11862
10806367	10806378	10808753	10808929	10806539	10806968	X	FBgn0030249	+	4959113	4959932	4961179	4961385	4960084	4961029	V	F26G5.9	-	3e-11	69.7	9e-12	69.7	0	0.189579	-0.186924	-0.633402	-0.253682	0.215836	-0.974298	-0.430414	-0.595781	-0.189191	-0.654714	-0.527145	-0.798653	-0.385735	-1.30415	-0.979061	-0.735373	-0.255609	-1.31884	-0.772376	-0.742471	-1.13576	-0.743354	0.942746	-1.02304	1.07654	0.819416	0.530605
21202369	21203392	21205066	21205077	21204048	21204984	X	FBgn0015558	-	4959113	4959932	4961179	4961385	4960084	4961029	V	F26G5.9	-	6e-10	65.4	2e-10	66.8	2.09384	2.83606	3.2667	3.42306	2.88424	2.6937	2.99193	3.42883	3.35891	3.68683	3.44142	2.22906	3.50335	2.585	1.36142	2.0359	2.0645	2.10244	2.1929	2.66866	3.04813	3.03778	2.75519	2.10839	2.24918	2.4713	2.72857	2.28084
874950	875199	890548	890803	888297	890175	3L	FBgn0052479	+	4959113	4959932	4961179	4961385	4960084	4961029	V	F26G5.9	-	3e-11	69.7	4e-11	69.7	4.57592	4.77671	1.54665	2.02189	2.83314	2.92801	1.75966	3.70959	3.29947	2.81945	3.63539	1.05563	2.95326	2.11317	1.02988	3.09492	2.02354	2.79514	1.72591	2.89558	1.96211	3.12224	2.17644	3.02154	3.41395	3.72531	3.8826	3.71199
14729143	14729235	14737289	14737543	14732535	14733248	3L	FBgn0259175	+	4959113	4959932	4961179	4961385	4960084	4961029	V	F26G5.9	-	2e-07	56.8	1e-07	56.8	-0.0710738	0	-0.137961	-0.449987	-1.12181	-2.0294	-2.82566	-2.38733	-2.72083	-1.9886	-1.96761	-2.16266	-1.43194	-3.26709	-2.88585	-2.73802	-2.68302	-2.80066	-2.5646	-2.59892	-1.86585	-2.9258	-2.98419	-1.52571	-2.43823	-2.00587	-1.88004	-1.96385
186193	187016	199637	199743	187482	199575	2L	FBgn0016977	+	4959113	4959932	4961179	4961385	4960084	4961029	V	F26G5.9	-	8e-08	58.3	8e-07	58.3	2.99995	3.47799	3.41592	3.64219	3.66676	2.33768	3.59376	3.29252	3.2532	3.12239	3.35807	3.39384	2.75591	2.24295	1.4955	2.84439	2.95933	2.28431	3.03542	3.08791	3.27665	3.11227	2.38793	2.14784	2.66609	2.65545	2.64997	2.62758
233997	234174	242244	242744	234237	242143	2L	FBgn0086902	-	4959113	4959932	4961179	4961385	4960084	4961029	V	F26G5.9	-	2e-07	56.8	4e-06	55.4	3.19565	3.4389	3.42079	3.52175	3.28292	2.00676	3.12556	2.93549	2.58901	2.10222	2.80578	2.6045	2.19088	2.08961	1.54862	2.80571	2.77337	2.22174	2.71624	2.27765	1.54608	2.8098	1.14992	1.44814	1.36241	2.36697	2.26527	2.86484
13307814	13308298	13309640	13310056	13308410	13309571	2L	FBgn0032504	-	4959113	4959932	4961179	4961385	4960084	4961029	V	F26G5.9	-	8e-08	58.3	8e-08	58.3	0.0299299	0.0451327	0.0237599	-0.00848323	0.144383	6.21381e-05	0.000390426	0.300029	0.303712	0.00155119	0.0610155	4.24756e-05	0.665895	0.000250021	0.0102797	0.31382	0.396943	0.000827149	4.13482e-05	0.000165371	0.000538796	3.76039e-05	0.000872075	1.19828	0.0238551	0.0751436	1.07904	0.582217
13307814	13308298	13309640	13310264	13308410	13309571	2L	FBgn0032504	-	4959113	4959932	4961179	4961385	4960084	4961029	V	F26G5.9	-	8e-08	58.3	8e-08	58.3	7.24772e-06	8.95468e-06	4.15344e-06	6.41194e-06	7.79235e-06	0.494367	0.541754	1.33759	1.67338	2.02869	2.41641	1.62372	2.61607	1.8208	0.6568	1.23406	0.360077	1.11562	1.15801	1.56955	0.929613	1.72813	1.70144	2.47771	2.26437	2.19587	1.38913	1.69987
19081820	19081994	19108037	19108108	19105723	19106165	2L	FBgn0002023	-	4959113	4959932	4961179	4961385	4960084	4961029	V	F26G5.9	-	8e-08	58.3	3e-08	58.3	0.0382979	0.0852406	-0.119121	-1.02252	-1.03563	-1.07141	-0.516015	-0.277508	-0.15183	0.688932	0.690232	-0.135697	0.335574	0.308209	0.299838	-0.783448	-1.19878	1.28468	-1.19587	-0.9911	-1.46782	-0.952812	-1.03625	-0.579951	-0.687063	0.220593	-1.08455	0.504154
13719627	13720624	13731368	13731724	13730669	13731272	3R	FBgn0053547	-	4554546	4554658	4556821	4556976	4556114	4556479	III	M88.5	+	1e-08	59.7	1e-08	59.7	-0.0322627	9.93127e-08	8.89458e-08	0.0323347	0.0587089	0.0903638	0.446128	1.84019	1.77448	2.10288	1.9256	1.65565	1.90891	0.950022	0.296384	0.974763	0.94043	0.516659	0.782259	1.24878	1.58404	1.48426	1.10931	1.15518	1.03176	1.55527	1.33057	0.722319
13727117	13727179	13731368	13731724	13730669	13731272	3R	FBgn0053547	-	4554546	4554658	4556821	4556976	4556114	4556479	III	M88.5	+	1e-08	59.7	1e-08	59.7	0	-0.0383318	-0.0708864	0.0432834	0.1191	0.289822	-0.31029	2.11903	0.764934	1.03631	2.00635	0.787587	1.73577	0.349313	0.358048	0.108512	0.823061	0.566448	0.93774	0.899989	0.449326	1.5363	1.67828	1.80043	0.178861	0.550075	1.84243	1.3758
12605412	12607347	12624963	12625937	12607694	12609302	X	FBgn0024308	-	4554546	4554658	4556821	4556976	4556114	4556479	III	M88.5	+	1e-11	69.7	8e-07	55.4	0.141996	0.113117	-0.593547	-0.131933	-0.618406	9.48669e-05	-0.763829	6.28938e-05	0.000178498	-0.0317011	0.000441797	-0.211916	4.83096e-05	0.000222475	0.00444112	0.0555943	0.000623791	0.000402576	-0.872219	-0.545442	-0.821023	-0.00477719	5.52546e-05	7.66319e-05	0.00418288	0.0011415	0.00108058	7.35595e-05
12605412	12607347	12624963	12625851	12607694	12609302	X	FBgn0024308	-	4554546	4554658	4556821	4556976	4556114	4556479	III	M88.5	+	1e-11	69.7	8e-07	55.4	-0.870337	-0.802751	-1.85857	-1.36561	-1.76691	-1.41406	-1.94026	-0.764296	-1.20948	-1.07495	-1.14059	-2.09537	-0.628676	-1.0305	-0.954307	-0.885484	-1.28959	-0.00647164	-0.934492	-1.17251	-1.56847	-1.33377	-1.18012	-0.10979	-1.00063	-0.248889	-0.815705	-0.504429
12605412	12607347	12624963	12626433	12607694	12609302	X	FBgn0024308	-	4554546	4554658	4556821	4556976	4556114	4556479	III	M88.5	+	1e-11	69.7	8e-07	55.4	0.151619	0.225795	-0.829354	-0.344499	-0.666104	-0.215657	-0.879717	0.129265	-0.0203857	0.0462241	0.0273279	-0.661677	0.117209	-0.446562	-0.0518114	0.0372313	-0.400769	0.248846	-0.553876	-0.540952	-0.651172	-0.417767	-0.263321	0.0733085	-0.106267	0.216381	0.0615863	0.0791042
14018359	14018889	14021870	14021944	14018947	14021490	3L	FBgn0052133	-	4554546	4554658	4556821	4556976	4556114	4556479	III	M88.5	+	5e-10	64	6e-08	59.7	3.50812	3.24565	3.11789	3.09811	2.7326	1.89364	2.40012	2.37354	1.81802	1.51193	1.20849	1.17142	1.99001	1.6975	1.3321	2.09513	1.98319	1.60141	1.8811	1.95839	2.01829	1.48773	0.940308	1.19187	1.41154	1.58307	1.81569	2.74424
14015280	14016581	14018359	14018889	14016688	14018284	3L	FBgn0052133	-	4554546	4554658	4556821	4556976	4556114	4556479	III	M88.5	+	4e-06	51.1	1e-07	58.3	1.83989	1.92822	0.593185	0.921431	0.794425	0.572303	1.49633	0.307812	0.686981	0.601906	0.0932573	0.239814	0.137171	0.441605	-0.456143	0.79634	0.896157	0.0810325	0.739794	0.396883	-0.0769791	0.570176	-0.374692	-0.749385	0.280356	0.383461	0.455265	0.604693
21541821	21541952	21544900	21545072	21542039	21544838	3L	FBgn0037098	-	4554546	4554658	4556821	4556976	4556114	4556479	III	M88.5	+	2e-07	55.4	1e-06	55.4	3.37204	1.99503	2.52483	2.68708	2.5832	2.06749	2.74267	2.72459	2.55883	2.53345	2.46273	2.52121	2.58632	2.47715	2.13031	2.91582	3.01927	2.37873	3.14148	3.0414	3.03482	2.97601	2.71711	2.62399	3.06265	3.14219	3.21895	3.06252
17436830	17437323	17438150	17438212	17437419	17438017	2L	FBgn0260632	-	4554546	4554658	4556821	4556976	4556114	4556479	III	M88.5	+	1e-06	52.5	2e-06	52.5	4.48377	1.82085	0.876389	0.734541	1.15953	2.03731	1.32094	3.39687	3.34631	3.4472	3.49411	1.55287	2.83331	2.44543	2.91661	3.05509	1.27668	2.64447	1.37677	3.31765	3.00523	3.33459	1.19826	2.88239	2.69807	2.82359	3.19042	3.49856
13719627	13720624	13731368	13731724	13730669	13731272	3R	FBgn0053547	-	4555621	4555775	4556821	4556976	4556114	4556479	III	M88.5	+	1e-08	59.7	1e-08	59.7	-0.0322627	9.93127e-08	8.89458e-08	0.0323347	0.0587089	0.0903638	0.446128	1.84019	1.77448	2.10288	1.9256	1.65565	1.90891	0.950022	0.296384	0.974763	0.94043	0.516659	0.782259	1.24878	1.58404	1.48426	1.10931	1.15518	1.03176	1.55527	1.33057	0.722319
13727117	13727179	13731368	13731724	13730669	13731272	3R	FBgn0053547	-	4555621	4555775	4556821	4556976	4556114	4556479	III	M88.5	+	1e-08	59.7	1e-08	59.7	0	-0.0383318	-0.0708864	0.0432834	0.1191	0.289822	-0.31029	2.11903	0.764934	1.03631	2.00635	0.787587	1.73577	0.349313	0.358048	0.108512	0.823061	0.566448	0.93774	0.899989	0.449326	1.5363	1.67828	1.80043	0.178861	0.550075	1.84243	1.3758
12605412	12607347	12624963	12625937	12607694	12609302	X	FBgn0024308	-	4555621	4555775	4556821	4556976	4556114	4556479	III	M88.5	+	1e-11	69.7	8e-07	55.4	0.141996	0.113117	-0.593547	-0.131933	-0.618406	9.48669e-05	-0.763829	6.28938e-05	0.000178498	-0.0317011	0.000441797	-0.211916	4.83096e-05	0.000222475	0.00444112	0.0555943	0.000623791	0.000402576	-0.872219	-0.545442	-0.821023	-0.00477719	5.52546e-05	7.66319e-05	0.00418288	0.0011415	0.00108058	7.35595e-05
12605412	12607347	12624963	12625851	12607694	12609302	X	FBgn0024308	-	4555621	4555775	4556821	4556976	4556114	4556479	III	M88.5	+	1e-11	69.7	8e-07	55.4	-0.870337	-0.802751	-1.85857	-1.36561	-1.76691	-1.41406	-1.94026	-0.764296	-1.20948	-1.07495	-1.14059	-2.09537	-0.628676	-1.0305	-0.954307	-0.885484	-1.28959	-0.00647164	-0.934492	-1.17251	-1.56847	-1.33377	-1.18012	-0.10979	-1.00063	-0.248889	-0.815705	-0.504429
12605412	12607347	12624963	12626433	12607694	12609302	X	FBgn0024308	-	4555621	4555775	4556821	4556976	4556114	4556479	III	M88.5	+	1e-11	69.7	8e-07	55.4	0.151619	0.225795	-0.829354	-0.344499	-0.666104	-0.215657	-0.879717	0.129265	-0.0203857	0.0462241	0.0273279	-0.661677	0.117209	-0.446562	-0.0518114	0.0372313	-0.400769	0.248846	-0.553876	-0.540952	-0.651172	-0.417767	-0.263321	0.0733085	-0.106267	0.216381	0.0615863	0.0791042
14018359	14018889	14021870	14021944	14018947	14021490	3L	FBgn0052133	-	4555621	4555775	4556821	4556976	4556114	4556479	III	M88.5	+	5e-10	64	6e-08	59.7	3.50812	3.24565	3.11789	3.09811	2.7326	1.89364	2.40012	2.37354	1.81802	1.51193	1.20849	1.17142	1.99001	1.6975	1.3321	2.09513	1.98319	1.60141	1.8811	1.95839	2.01829	1.48773	0.940308	1.19187	1.41154	1.58307	1.81569	2.74424
14015280	14016581	14018359	14018889	14016688	14018284	3L	FBgn0052133	-	4555621	4555775	4556821	4556976	4556114	4556479	III	M88.5	+	4e-06	51.1	1e-07	58.3	1.83989	1.92822	0.593185	0.921431	0.794425	0.572303	1.49633	0.307812	0.686981	0.601906	0.0932573	0.239814	0.137171	0.441605	-0.456143	0.79634	0.896157	0.0810325	0.739794	0.396883	-0.0769791	0.570176	-0.374692	-0.749385	0.280356	0.383461	0.455265	0.604693
21541821	21541952	21544900	21545072	21542039	21544838	3L	FBgn0037098	-	4555621	4555775	4556821	4556976	4556114	4556479	III	M88.5	+	2e-07	55.4	1e-06	55.4	3.37204	1.99503	2.52483	2.68708	2.5832	2.06749	2.74267	2.72459	2.55883	2.53345	2.46273	2.52121	2.58632	2.47715	2.13031	2.91582	3.01927	2.37873	3.14148	3.0414	3.03482	2.97601	2.71711	2.62399	3.06265	3.14219	3.21895	3.06252
17436830	17437323	17438150	17438212	17437419	17438017	2L	FBgn0260632	-	4555621	4555775	4556821	4556976	4556114	4556479	III	M88.5	+	1e-06	52.5	2e-06	52.5	4.48377	1.82085	0.876389	0.734541	1.15953	2.03731	1.32094	3.39687	3.34631	3.4472	3.49411	1.55287	2.83331	2.44543	2.91661	3.05509	1.27668	2.64447	1.37677	3.31765	3.00523	3.33459	1.19826	2.88239	2.69807	2.82359	3.19042	3.49856
2182472	2183062	2184814	2185032	2184005	2184744	3R	FBgn0014001	+	6046036	6046109	6046994	6047086	6046160	6046727	X	C09B8.7	-	2e-69	262	2e-69	262	4.43733	4.59988	3.81451	3.99078	4.15055	4.30044	4.00672	4.15894	3.78648	3.46484	3.99372	3.69569	2.8472	2.95658	3.06313	3.36971	3.41346	3.161	3.55491	3.56664	3.52471	3.4644	2.87519	3.4128	2.86	3.13926	2.94104	3.62284
2182472	2183062	2184814	2185032	2183672	2184744	3R	FBgn0014001	+	6046036	6046109	6046994	6047086	6046160	6046727	X	C09B8.7	-	2e-69	262	2e-69	262	-1.852	-2.90325	-1.01826	-2.19706	-1.31122	-0.609552	-0.709114	-2.81498	-2.41238	-2.08076	-2.00401	0.209597	-0.222405	-0.265444	-0.642734	-1.34017	0.168144	-0.296386	-0.137547	-1.24467	-0.820039	0.62426	0.10285	-0.279404	0.324283	-0.0481368	0.209803	-1.70271
16504737	16506395	16507571	16508889	16506467	16506738	X	FBgn0025743	+	6046036	6046109	6046994	6047086	6046160	6046727	X	C09B8.7	-	9e-10	64	3e-10	64	4.71771	4.92268	4.03973	4.11681	4.0724	3.82756	3.72775	3.96778	3.64924	3.15531	3.8149	3.58225	2.45791	2.4136	2.18981	2.73893	2.82527	2.05849	2.97732	3.27097	3.40535	3.21594	2.6837	2.6042	2.51977	2.68176	2.8637	3.67773
2182472	2183062	2184814	2185032	2184005	2184744	3R	FBgn0014001	+	6045859	6045981	6046160	6046727	6046036	6046109	X	C09B8.7	-	2e-11	65.4	3e-10	65.4	4.43733	4.59988	3.81451	3.99078	4.15055	4.30044	4.00672	4.15894	3.78648	3.46484	3.99372	3.69569	2.8472	2.95658	3.06313	3.36971	3.41346	3.161	3.55491	3.56664	3.52471	3.4644	2.87519	3.4128	2.86	3.13926	2.94104	3.62284
2182472	2183062	2184814	2185032	2183672	2184744	3R	FBgn0014001	+	6045859	6045981	6046160	6046727	6046036	6046109	X	C09B8.7	-	2e-11	65.4	5e-10	65.4	-1.852	-2.90325	-1.01826	-2.19706	-1.31122	-0.609552	-0.709114	-2.81498	-2.41238	-2.08076	-2.00401	0.209597	-0.222405	-0.265444	-0.642734	-1.34017	0.168144	-0.296386	-0.137547	-1.24467	-0.820039	0.62426	0.10285	-0.279404	0.324283	-0.0481368	0.209803	-1.70271
2182472	2183062	2184814	2185032	2184005	2184744	3R	FBgn0014001	+	13017200	13017350	13018379	13018911	13017400	13017513	II	Y38F1A.10	-	5e-09	58.3	5e-08	58.3	4.43733	4.59988	3.81451	3.99078	4.15055	4.30044	4.00672	4.15894	3.78648	3.46484	3.99372	3.69569	2.8472	2.95658	3.06313	3.36971	3.41346	3.161	3.55491	3.56664	3.52471	3.4644	2.87519	3.4128	2.86	3.13926	2.94104	3.62284
2182472	2183062	2184814	2185032	2183672	2184744	3R	FBgn0014001	+	13017200	13017350	13018379	13018911	13017400	13017513	II	Y38F1A.10	-	5e-09	58.3	7e-08	58.3	-1.852	-2.90325	-1.01826	-2.19706	-1.31122	-0.609552	-0.709114	-2.81498	-2.41238	-2.08076	-2.00401	0.209597	-0.222405	-0.265444	-0.642734	-1.34017	0.168144	-0.296386	-0.137547	-1.24467	-0.820039	0.62426	0.10285	-0.279404	0.324283	-0.0481368	0.209803	-1.70271
15708160	15708498	15709431	15709577	15708565	15709367	3R	FBgn0014006	+	13017200	13017350	13018379	13018911	13017400	13017513	II	Y38F1A.10	-	8e-07	51.1	7e-06	51.1	3.55064	2.35745	2.74339	3.15637	3.21758	3.50841	3.48415	3.52177	3.19415	2.98041	2.60941	2.67353	2.64382	2.49501	2.52198	2.73934	2.8389	2.53131	2.97208	3.09912	3.27381	2.95965	2.92551	2.62207	2.82513	2.83013	2.91085	3.20944
2184005	2184744	2185104	2185974	2184814	2185032	3R	FBgn0014001	+	13014262	13015394	13017200	13017350	13016035	13016147	II	Y38F1A.10	-	4e-08	55.4	8e-08	55.4	2.66241	2.93423	2.44812	2.19467	2.62869	2.38036	2.83323	0.315888	1.84269	0.764635	1.98749	2.25919	0.307384	1.39535	1.19371	1.49411	1.85747	1.19154	2.21544	1.84157	1.91153	1.86796	0.738412	0.442546	0.725919	0.366344	0.273087	0.256025
2183672	2184744	2185104	2185772	2184814	2185032	3R	FBgn0014001	+	13014262	13015394	13017200	13017350	13016035	13016147	II	Y38F1A.10	-	4e-08	55.4	8e-08	55.4	0.47298	0.937281	1.07437	1.74605	1.60199	1.64545	1.54859	2.02971	1.97931	1.74226	1.8991	1.75821	1.59963	1.36923	1.34089	1.68399	1.75243	1.48529	1.95813	2.18939	2.28642	2.23158	1.7491	1.89925	1.86094	2.14758	1.81803	1.92806
2184005	2184744	2185104	2185974	2184814	2185032	3R	FBgn0014001	+	13015292	13015394	13017200	13017350	13016035	13016147	II	Y38F1A.10	-	4e-08	55.4	8e-08	55.4	2.66241	2.93423	2.44812	2.19467	2.62869	2.38036	2.83323	0.315888	1.84269	0.764635	1.98749	2.25919	0.307384	1.39535	1.19371	1.49411	1.85747	1.19154	2.21544	1.84157	1.91153	1.86796	0.738412	0.442546	0.725919	0.366344	0.273087	0.256025
2183672	2184744	2185104	2185772	2184814	2185032	3R	FBgn0014001	+	13015292	13015394	13017200	13017350	13016035	13016147	II	Y38F1A.10	-	4e-08	55.4	8e-08	55.4	0.47298	0.937281	1.07437	1.74605	1.60199	1.64545	1.54859	2.02971	1.97931	1.74226	1.8991	1.75821	1.59963	1.36923	1.34089	1.68399	1.75243	1.48529	1.95813	2.18939	2.28642	2.23158	1.7491	1.89925	1.86094	2.14758	1.81803	1.92806
2184005	2184744	2185104	2185974	2184814	2185032	3R	FBgn0014001	+	13015298	13015394	13017200	13017350	13016035	13016147	II	Y38F1A.10	-	4e-08	55.4	8e-08	55.4	2.66241	2.93423	2.44812	2.19467	2.62869	2.38036	2.83323	0.315888	1.84269	0.764635	1.98749	2.25919	0.307384	1.39535	1.19371	1.49411	1.85747	1.19154	2.21544	1.84157	1.91153	1.86796	0.738412	0.442546	0.725919	0.366344	0.273087	0.256025
2183672	2184744	2185104	2185772	2184814	2185032	3R	FBgn0014001	+	13015298	13015394	13017200	13017350	13016035	13016147	II	Y38F1A.10	-	4e-08	55.4	8e-08	55.4	0.47298	0.937281	1.07437	1.74605	1.60199	1.64545	1.54859	2.02971	1.97931	1.74226	1.8991	1.75821	1.59963	1.36923	1.34089	1.68399	1.75243	1.48529	1.95813	2.18939	2.28642	2.23158	1.7491	1.89925	1.86094	2.14758	1.81803	1.92806
2191676	2192009	2193620	2194010	2192070	2193553	3R	FBgn0261641	-	7046368	7046847	7048540	7048674	7046902	7048279	II	ZK1127.9	-	2e-15	84	2e-15	84	2.40577	3.36145	0.897459	1.04157	1.81626	1.23607	1.12184	1.9294	1.64782	1.83825	1.16615	0.428712	1.81343	1.24207	1.61065	1.52537	2.443	1.79652	1.47361	1.7647	1.8845	2.72507	0.895392	1.37096	1.73861	1.92794	1.76424	1.89927
2190981	2192009	2193620	2194010	2192070	2193553	3R	FBgn0261641	-	7046368	7046847	7048540	7048674	7046902	7048279	II	ZK1127.9	-	2e-15	84	2e-15	84	0	0.27864	0.673517	0.819099	0.749188	0.56915	0.639856	0.401531	0.377747	0.220448	0.249437	-0.214579	0.535267	-0.398574	0.281148	0.635914	-0.772155	0.394435	-0.643878	-0.857615	-1.21146	0.158831	-0.764986	0.563741	0.739799	1.09791	0.520366	0.385067
2190726	2190876	2192070	2193553	2191676	2192009	3R	FBgn0261641	-	7046368	7046847	7048540	7048674	7046902	7048279	II	ZK1127.9	-	4e-11	69.7	7e-12	69.7	3.12811	3.70586	4.12835	3.91328	3.57386	3.11601	3.22324	3.05578	2.60356	2.21215	2.65294	2.42337	2.44968	2.39975	2.17038	2.80666	2.95324	2.23083	2.86943	2.9905	3.50445	2.99024	2.49381	2.02476	2.24065	2.61141	2.66445	2.57652
2191676	2192009	2193620	2194010	2192070	2193553	3R	FBgn0261641	-	7046401	7046847	7048760	7048946	7046902	7048241	II	ZK1127.9	-	2e-15	84	2e-15	84	2.40577	3.36145	0.897459	1.04157	1.81626	1.23607	1.12184	1.9294	1.64782	1.83825	1.16615	0.428712	1.81343	1.24207	1.61065	1.52537	2.443	1.79652	1.47361	1.7647	1.8845	2.72507	0.895392	1.37096	1.73861	1.92794	1.76424	1.89927
2190981	2192009	2193620	2194010	2192070	2193553	3R	FBgn0261641	-	7046401	7046847	7048760	7048946	7046902	7048241	II	ZK1127.9	-	2e-15	84	2e-15	84	0	0.27864	0.673517	0.819099	0.749188	0.56915	0.639856	0.401531	0.377747	0.220448	0.249437	-0.214579	0.535267	-0.398574	0.281148	0.635914	-0.772155	0.394435	-0.643878	-0.857615	-1.21146	0.158831	-0.764986	0.563741	0.739799	1.09791	0.520366	0.385067
2190726	2190876	2192070	2193553	2191676	2192009	3R	FBgn0261641	-	7046401	7046847	7048760	7048946	7046902	7048241	II	ZK1127.9	-	4e-11	69.7	7e-12	69.7	3.12811	3.70586	4.12835	3.91328	3.57386	3.11601	3.22324	3.05578	2.60356	2.21215	2.65294	2.42337	2.44968	2.39975	2.17038	2.80666	2.95324	2.23083	2.86943	2.9905	3.50445	2.99024	2.49381	2.02476	2.24065	2.61141	2.66445	2.57652
2191676	2192009	2193620	2194010	2192070	2193553	3R	FBgn0261641	-	7046368	7046847	7048760	7048946	7046902	7048241	II	ZK1127.9	-	2e-15	84	2e-15	84	2.40577	3.36145	0.897459	1.04157	1.81626	1.23607	1.12184	1.9294	1.64782	1.83825	1.16615	0.428712	1.81343	1.24207	1.61065	1.52537	2.443	1.79652	1.47361	1.7647	1.8845	2.72507	0.895392	1.37096	1.73861	1.92794	1.76424	1.89927
2190981	2192009	2193620	2194010	2192070	2193553	3R	FBgn0261641	-	7046368	7046847	7048760	7048946	7046902	7048241	II	ZK1127.9	-	2e-15	84	2e-15	84	0	0.27864	0.673517	0.819099	0.749188	0.56915	0.639856	0.401531	0.377747	0.220448	0.249437	-0.214579	0.535267	-0.398574	0.281148	0.635914	-0.772155	0.394435	-0.643878	-0.857615	-1.21146	0.158831	-0.764986	0.563741	0.739799	1.09791	0.520366	0.385067
2190726	2190876	2192070	2193553	2191676	2192009	3R	FBgn0261641	-	7046368	7046847	7048760	7048946	7046902	7048241	II	ZK1127.9	-	4e-11	69.7	7e-12	69.7	3.12811	3.70586	4.12835	3.91328	3.57386	3.11601	3.22324	3.05578	2.60356	2.21215	2.65294	2.42337	2.44968	2.39975	2.17038	2.80666	2.95324	2.23083	2.86943	2.9905	3.50445	2.99024	2.49381	2.02476	2.24065	2.61141	2.66445	2.57652
2191676	2192009	2193620	2194010	2192070	2193553	3R	FBgn0261641	-	7046368	7046847	7048396	7048515	7046902	7048241	II	ZK1127.9	-	2e-15	84	2e-15	84	2.40577	3.36145	0.897459	1.04157	1.81626	1.23607	1.12184	1.9294	1.64782	1.83825	1.16615	0.428712	1.81343	1.24207	1.61065	1.52537	2.443	1.79652	1.47361	1.7647	1.8845	2.72507	0.895392	1.37096	1.73861	1.92794	1.76424	1.89927
2190981	2192009	2193620	2194010	2192070	2193553	3R	FBgn0261641	-	7046368	7046847	7048396	7048515	7046902	7048241	II	ZK1127.9	-	2e-15	84	2e-15	84	0	0.27864	0.673517	0.819099	0.749188	0.56915	0.639856	0.401531	0.377747	0.220448	0.249437	-0.214579	0.535267	-0.398574	0.281148	0.635914	-0.772155	0.394435	-0.643878	-0.857615	-1.21146	0.158831	-0.764986	0.563741	0.739799	1.09791	0.520366	0.385067
2190726	2190876	2192070	2193553	2191676	2192009	3R	FBgn0261641	-	7046368	7046847	7048396	7048515	7046902	7048241	II	ZK1127.9	-	4e-11	69.7	7e-12	69.7	3.12811	3.70586	4.12835	3.91328	3.57386	3.11601	3.22324	3.05578	2.60356	2.21215	2.65294	2.42337	2.44968	2.39975	2.17038	2.80666	2.95324	2.23083	2.86943	2.9905	3.50445	2.99024	2.49381	2.02476	2.24065	2.61141	2.66445	2.57652
20620318	20620364	20622580	20623678	20621845	20622517	3R	FBgn0039225	+	14675188	14675560	14676451	14676897	14675841	14676342	II	ZC101.1	-	6e-09	61.1	6e-09	61.1	-0.385647	-0.535504	-0.278457	-0.080868	-0.314034	-0.322751	-0.494389	-0.0348163	-1.75371	-1.53801	-1.54532	-2.73921	-0.639258	-1.03848	-0.94702	0.0922426	0.159043	-1.95738	0.195134	0.0805816	0.788506	0.681829	0.328318	1.49035	1.04544	2.12354	2.25669	0.583231
21202369	21203392	21205066	21205077	21204048	21204984	X	FBgn0015558	-	14675188	14675560	14676451	14676897	14675841	14676342	II	ZC101.1	-	4e-08	58.3	4e-07	55.4	2.09384	2.83606	3.2667	3.42306	2.88424	2.6937	2.99193	3.42883	3.35891	3.68683	3.44142	2.22906	3.50335	2.585	1.36142	2.0359	2.0645	2.10244	2.1929	2.66866	3.04813	3.03778	2.75519	2.10839	2.24918	2.4713	2.72857	2.28084
18543262	18543715	18562824	18563172	18546525	18547044	2L	FBgn0085370	-	14675188	14675560	14676451	14676897	14675841	14676342	II	ZC101.1	-	1e-07	56.8	9e-08	56.8	-2.89799	-1.7837	-0.555587	-0.453289	-0.0236365	0.0885471	0.487765	-0.803177	-0.137603	-0.496512	-0.300848	0.255618	-0.556194	-0.590407	-0.36271	-0.367576	0.546062	0.112948	0.508818	0.164123	-0.0836284	0.326468	0.343743	-0.337708	0.338373	-0.21534	-0.729388	-1.18347
2474667	2475047	2475875	2476147	2475103	2475817	3R	FBgn0010355	+	13866267	13866895	13870489	13870994	13868791	13869194	I	W04A8.7	+	2e-19	95.4	3e-19	95.4	3.40366	3.80427	3.41668	3.55144	3.50811	3.06188	3.29566	3.06267	2.82986	2.19334	3.12525	3.04348	2.27653	2.16161	1.95714	2.54489	2.51098	2.04306	2.67127	2.66269	3.04639	2.55281	2.03895	1.63675	2.08517	2.29233	2.27513	2.49229
2483604	2483819	2484725	2484902	2483890	2484149	3R	FBgn0262801	+	3028329	3028720	3031035	3031096	3030010	3030258	I	Y54E10BR.5	-	3e-34	143	2e-34	143	5.25187	4.80392	4.72107	5.77996	5.01885	5.41636	5.52175	5.18067	4.78791	4.42606	3.97008	3.99723	4.99661	5.45803	5.07746	5.42327	5.31727	4.9802	5.25456	4.29824	4.84245	4.97559	3.922	3.96974	5.15476	5.21413	5.39934	4.8759
2483604	2483819	2484725	2484902	2483890	2484149	3R	FBgn0262801	+	3028418	3028720	3031035	3031094	3030010	3030258	I	Y54E10BR.5	-	3e-34	143	2e-34	143	5.25187	4.80392	4.72107	5.77996	5.01885	5.41636	5.52175	5.18067	4.78791	4.42606	3.97008	3.99723	4.99661	5.45803	5.07746	5.42327	5.31727	4.9802	5.25456	4.29824	4.84245	4.97559	3.922	3.96974	5.15476	5.21413	5.39934	4.8759
2619385	2619562	2627347	2628153	2626701	2627080	3R	FBgn0000439	+	7529671	7529721	7532592	7532769	7529766	7529911	III	C07H6.7	-	4e-07	52.5	1e-06	52.5	0.135728	2.22578	2.53623	2.55486	2.44385	2.30025	2.09572	1.97836	1.9232	1.81209	1.3804	1.51764	1.35877	0.922255	0.368006	0.66142	0.573325	0.794619	1.05776	1.07144	0.852117	0.756476	0.519028	0.733405	0.865914	0.725381	1.06443	0.564413
20540772	20541329	20542869	20543145	20541440	20542807	3R	FBgn0039217	+	12160787	12160957	12166902	12167785	12165178	12165745	III	Y75B8A.8	+	2e-09	62.5	3e-08	59.7	0.173397	0.523094	0.264467	0.20762	0.909745	2.04743	2.94432	1.73482	1.70366	2.4892	0.481734	0.493872	0.552541	3.91277	0.0937296	0.320063	0.420884	2.93364	0.354325	1.03268	1.09102	5.97369	2.86835	1.39873	0.313769	0.0362063	0.325241	0.238324
9563251	9564636	9566433	9566830	9564875	9566354	X	FBgn0261617	-	12160787	12160957	12166902	12167785	12165178	12165745	III	Y75B8A.8	+	9e-07	54	5e-06	52.5	1.60837	2.58611	3.37358	2.55709	3.99953	2.59879	3.55888	1.77495	2.20876	2.37887	2.72328	3.82434	2.40825	2.54241	2.1339	3.17161	2.94209	1.8675	3.01515	2.74801	3.39823	2.90312	2.34831	0.904588	2.68091	2.68336	1.37495	1.59821
10571742	10571788	10595837	10596034	10593290	10595154	X	FBgn0052677	+	12160787	12160957	12166902	12167785	12165178	12165745	III	Y75B8A.8	+	1e-07	56.8	3e-07	56.8	0.0761105	0.25687	-0.130494	0.102128	0.452363	-0.473773	-0.721363	0.630737	0.539007	0.0653216	0.979303	-0.617619	0.493516	0.189342	-0.160114	-0.130581	-0.959913	0.408462	-0.128876	-0.713423	-0.480395	-0.437566	-0.671666	0.324586	-0.264068	1.9156	2.35503	-0.0927284
14164777	14167103	14180206	14180681	14167168	14167582	2L	FBgn0263038	-	12160787	12160957	12166902	12167785	12165178	12165745	III	Y75B8A.8	+	3e-07	55.4	2e-07	55.4	0.0884911	0.142315	0.0529746	0.408052	0.283409	0.534668	1.27701	4.45581	3.79491	1.66879	0.36955	0.188141	0.48202	2.22841	0.147311	-0.273372	0.286173	1.58573	0.483323	0.118942	0.94093	2.54004	1.76443	0.278739	-0.0837044	-2.06904e-05	-1.26984e-08	0.917259
2878430	2878463	2879585	2879803	2878850	2879319	3R	FBgn0024289	+	10085630	10085856	10086207	10086321	10085909	10086157	V	R04B5.6	+	2e-06	51.1	4e-06	51.1	0.256415	1.44631	1.74748	2.18116	2.84851	2.30321	1.60389	1.70215	2.52875	2.32503	4.91239	1.53924	6.18927	3.07593	2.59289	4.91957	3.45236	6.06188	0.56612	-0.282355	0.684663	-0.011826	0.638861	3.7129	6.18195	5.6219	2.18072	5.2717
5556943	5557872	5558868	5558987	5558001	5558525	3R	FBgn0003886	-	12964989	12965509	12966604	12966865	12965560	12966260	I	C47B2.3	-	6e-97	353	3e-97	353	0.18139	0.490889	0.618799	1.10554	2.46312	2.26194	2.48588	1.84263	2.15119	1.92451	2.79313	1.64024	1.75911	1.8304	3.42174	1.67133	2.13704	2.61115	2.11357	0.892477	0.704792	0.515675	1.8763	1.2133	2.13757	1.92239	0.872657	0.921341
23794649	23794913	23798643	23798872	23795382	23795549	3R	FBgn0003890	-	12964989	12965509	12966604	12966865	12965560	12966260	I	C47B2.3	-	2e-07	56.8	2e-08	56.8	0.549056	0.310656	0.137614	1.76577	2.47576	3.9529	3.798	4.45267	4.10299	4.54086	5.17514	4.94365	5.29343	4.95894	3.33235	2.42692	2.02562	4.6843	1.99146	2.24758	2.22472	3.58411	4.15918	4.77891	3.89289	4.20586	3.97545	4.26435
23795078	23795272	23798643	23798872	23795382	23795549	3R	FBgn0003890	-	12964989	12965509	12966604	12966865	12965560	12966260	I	C47B2.3	-	2e-07	56.8	2e-08	56.8	0	0.156146	1.35446e-10	-0.127878	0.749608	-0.125505	0.324544	-2.88734	-1.58934	-1.34365	-1.52455	1.2498	-1.55029	-1.19045	-1.69361	-0.825425	-0.305515	-2.53987	4.13519e-09	0	0	0.411946	0.425291	-0.564871	0.728222	-0.601688	0.550789	0.387112
5556943	5557872	5558868	5558987	5558001	5558525	3R	FBgn0003886	-	9785769	9786439	9787149	9787390	9786485	9787098	I	F26E4.8	-	1e-62	239	8e-63	239	0.18139	0.490889	0.618799	1.10554	2.46312	2.26194	2.48588	1.84263	2.15119	1.92451	2.79313	1.64024	1.75911	1.8304	3.42174	1.67133	2.13704	2.61115	2.11357	0.892477	0.704792	0.515675	1.8763	1.2133	2.13757	1.92239	0.872657	0.921341
23794649	23794913	23798643	23798872	23795382	23795549	3R	FBgn0003890	-	9785769	9786439	9787149	9787390	9786485	9787098	I	F26E4.8	-	1e-06	54	2e-07	54	0.549056	0.310656	0.137614	1.76577	2.47576	3.9529	3.798	4.45267	4.10299	4.54086	5.17514	4.94365	5.29343	4.95894	3.33235	2.42692	2.02562	4.6843	1.99146	2.24758	2.22472	3.58411	4.15918	4.77891	3.89289	4.20586	3.97545	4.26435
23795078	23795272	23798643	23798872	23795382	23795549	3R	FBgn0003890	-	9785769	9786439	9787149	9787390	9786485	9787098	I	F26E4.8	-	1e-06	54	2e-07	54	0	0.156146	1.35446e-10	-0.127878	0.749608	-0.125505	0.324544	-2.88734	-1.58934	-1.34365	-1.52455	1.2498	-1.55029	-1.19045	-1.69361	-0.825425	-0.305515	-2.53987	4.13519e-09	0	0	0.411946	0.425291	-0.564871	0.728222	-0.601688	0.550789	0.387112
5556943	5557872	5558868	5558987	5558001	5558525	3R	FBgn0003886	-	9785924	9786439	9787149	9787381	9786485	9787098	I	F26E4.8	-	1e-62	239	8e-63	239	0.18139	0.490889	0.618799	1.10554	2.46312	2.26194	2.48588	1.84263	2.15119	1.92451	2.79313	1.64024	1.75911	1.8304	3.42174	1.67133	2.13704	2.61115	2.11357	0.892477	0.704792	0.515675	1.8763	1.2133	2.13757	1.92239	0.872657	0.921341
23794649	23794913	23798643	23798872	23795382	23795549	3R	FBgn0003890	-	9785924	9786439	9787149	9787381	9786485	9787098	I	F26E4.8	-	1e-06	54	2e-07	54	0.549056	0.310656	0.137614	1.76577	2.47576	3.9529	3.798	4.45267	4.10299	4.54086	5.17514	4.94365	5.29343	4.95894	3.33235	2.42692	2.02562	4.6843	1.99146	2.24758	2.22472	3.58411	4.15918	4.77891	3.89289	4.20586	3.97545	4.26435
23795078	23795272	23798643	23798872	23795382	23795549	3R	FBgn0003890	-	9785924	9786439	9787149	9787381	9786485	9787098	I	F26E4.8	-	1e-06	54	2e-07	54	0	0.156146	1.35446e-10	-0.127878	0.749608	-0.125505	0.324544	-2.88734	-1.58934	-1.34365	-1.52455	1.2498	-1.55029	-1.19045	-1.69361	-0.825425	-0.305515	-2.53987	4.13519e-09	0	0	0.411946	0.425291	-0.564871	0.728222	-0.601688	0.550789	0.387112
5556943	5557872	5558868	5558987	5558001	5558525	3R	FBgn0003886	-	3254315	3254487	3255039	3255116	3254536	3254997	X	F40F4.5	+	2e-19	95.4	2e-19	95.4	0.18139	0.490889	0.618799	1.10554	2.46312	2.26194	2.48588	1.84263	2.15119	1.92451	2.79313	1.64024	1.75911	1.8304	3.42174	1.67133	2.13704	2.61115	2.11357	0.892477	0.704792	0.515675	1.8763	1.2133	2.13757	1.92239	0.872657	0.921341
5556943	5557872	5558868	5558987	5558001	5558525	3R	FBgn0003886	-	3133683	3134117	3137519	3137741	3134723	3135117	III	C44B11.3	-	3e-54	211	3e-54	211	0.18139	0.490889	0.618799	1.10554	2.46312	2.26194	2.48588	1.84263	2.15119	1.92451	2.79313	1.64024	1.75911	1.8304	3.42174	1.67133	2.13704	2.61115	2.11357	0.892477	0.704792	0.515675	1.8763	1.2133	2.13757	1.92239	0.872657	0.921341
5556943	5557872	5558868	5558987	5558001	5558525	3R	FBgn0003886	-	11370695	11370865	11371459	11371675	11370919	11371220	III	T28D6.2	-	2e-45	181	3e-45	181	0.18139	0.490889	0.618799	1.10554	2.46312	2.26194	2.48588	1.84263	2.15119	1.92451	2.79313	1.64024	1.75911	1.8304	3.42174	1.67133	2.13704	2.61115	2.11357	0.892477	0.704792	0.515675	1.8763	1.2133	2.13757	1.92239	0.872657	0.921341
13849429	13849756	13850184	13851100	13849815	13850118	3R	FBgn0038565	+	11370695	11370865	11371459	11371675	11370919	11371220	III	T28D6.2	-	6e-08	56.8	5e-08	56.8	-0.0356237	-0.181339	0.0641502	-0.0816297	0.0403552	-0.33369	0.117463	0.0373311	0.118319	0.0205054	-0.081147	0.0334473	-0.0632575	-0.104144	1.41006	1.22508	1.71126	0.134887	1.3127	2.62689	2.39838	1.82424	1.97514	0.875566	1.98144	4.5517	0.842997	-0.152025
5556943	5557872	5558868	5558987	5558001	5558525	3R	FBgn0003886	-	9456988	9457121	9458142	9458267	9457722	9458090	X	ZK899.4	-	4e-40	163	5e-40	163	0.18139	0.490889	0.618799	1.10554	2.46312	2.26194	2.48588	1.84263	2.15119	1.92451	2.79313	1.64024	1.75911	1.8304	3.42174	1.67133	2.13704	2.61115	2.11357	0.892477	0.704792	0.515675	1.8763	1.2133	2.13757	1.92239	0.872657	0.921341
5556943	5557872	5558868	5558987	5558001	5558525	3R	FBgn0003886	-	3134723	3135117	3139124	3139213	3137519	3137741	III	C44B11.3	-	2e-42	171	4e-42	171	0.18139	0.490889	0.618799	1.10554	2.46312	2.26194	2.48588	1.84263	2.15119	1.92451	2.79313	1.64024	1.75911	1.8304	3.42174	1.67133	2.13704	2.61115	2.11357	0.892477	0.704792	0.515675	1.8763	1.2133	2.13757	1.92239	0.872657	0.921341
5556943	5557872	5558868	5558987	5558001	5558525	3R	FBgn0003886	-	4016294	4016767	4017436	4017622	4016845	4017363	III	C36E8.5	-	3e-22	105	2e-22	105	0.18139	0.490889	0.618799	1.10554	2.46312	2.26194	2.48588	1.84263	2.15119	1.92451	2.79313	1.64024	1.75911	1.8304	3.42174	1.67133	2.13704	2.61115	2.11357	0.892477	0.704792	0.515675	1.8763	1.2133	2.13757	1.92239	0.872657	0.921341
23795382	23795549	23799830	23800064	23798643	23798872	3R	FBgn0003890	-	4016294	4016767	4017436	4017622	4016845	4017363	III	C36E8.5	-	2e-45	182	5e-46	182	0.0894012	0.183959	0.161742	0.247726	0.00214798	0.000445408	0	1.59677	0.020471	3.55664	4.47903	1.94553	0.00141277	2.82766	0.974016	0.998958	0.215396	2.17116	5.35492e-05	0.730351	0.998107	2.47214	0.0753168	2.24319	2.85583	0.578116	2.1134	2.26466
23794649	23794913	23798643	23798872	23795382	23795549	3R	FBgn0003890	-	4016294	4016767	4017436	4017622	4016845	4017363	III	C36E8.5	-	1e-35	149	2e-36	149	0.549056	0.310656	0.137614	1.76577	2.47576	3.9529	3.798	4.45267	4.10299	4.54086	5.17514	4.94365	5.29343	4.95894	3.33235	2.42692	2.02562	4.6843	1.99146	2.24758	2.22472	3.58411	4.15918	4.77891	3.89289	4.20586	3.97545	4.26435
23795078	23795272	23798643	23798872	23795382	23795549	3R	FBgn0003890	-	4016294	4016767	4017436	4017622	4016845	4017363	III	C36E8.5	-	1e-35	149	2e-36	149	0	0.156146	1.35446e-10	-0.127878	0.749608	-0.125505	0.324544	-2.88734	-1.58934	-1.34365	-1.52455	1.2498	-1.55029	-1.19045	-1.69361	-0.825425	-0.305515	-2.53987	4.13519e-09	0	0	0.411946	0.425291	-0.564871	0.728222	-0.601688	0.550789	0.387112
23794649	23794913	23795382	23795549	23795078	23795272	3R	FBgn0003890	-	4016294	4016767	4017436	4017622	4016845	4017363	III	C36E8.5	-	2e-18	92.5	5e-19	92.5	-0.0065015	-0.203303	-0.447639	-1.23699	-0.000218657	-0.0015522	-2.20123	-2.1525	-2.84338	-3.9497	-4.66526	-4.33737	-2.98694	-3.8628	-1.35753	-0.0350153	-0.00155182	-0.00162906	-0.932774	-1.4952	-1.73534	-3.29773	-3.05841	-3.16531	-3.38299	-0.000711337	-3.02516	-3.25591
20198245	20198353	20198717	20200626	20198416	20198660	2R	FBgn0003888	+	4016294	4016767	4017436	4017622	4016845	4017363	III	C36E8.5	-	6e-43	173	2e-43	173	1.38473	1.93072	-0.0405509	0.555517	0.354978	0.531124	-0.0419285	0.693028	0.259064	1.99863	0.904816	-0.288289	0.412475	0.328532	0.503551	0.847584	0.193952	1.5936	0.281766	-0.0665445	0.202454	-0.245976	0.091338	0.559894	0.468393	1.5076	0.239219	0.593032
19183970	19184573	19185332	19185534	19184633	19185223	2L	FBgn0010097	-	4016294	4016767	4017436	4017622	4016845	4017363	III	C36E8.5	-	8e-07	54	7e-07	54	5.01652	2.39081	1.47034	1.11095	1.04423	0.602083	0.288375	0.691043	0.232847	0.416832	0.148127	0.320557	0.024832	0.0554318	0.300196	0.168869	0.186265	0.0201394	0.179536	0.47535	0.109938	0.33105	0.233103	0.756603	0.100326	0.283449	0.497514	3.72599
5556943	5557872	5558868	5558987	5558001	5558525	3R	FBgn0003886	-	4016294	4016767	4017436	4017606	4016845	4017363	III	C36E8.5	-	3e-22	105	2e-22	105	0.18139	0.490889	0.618799	1.10554	2.46312	2.26194	2.48588	1.84263	2.15119	1.92451	2.79313	1.64024	1.75911	1.8304	3.42174	1.67133	2.13704	2.61115	2.11357	0.892477	0.704792	0.515675	1.8763	1.2133	2.13757	1.92239	0.872657	0.921341
23795382	23795549	23799830	23800064	23798643	23798872	3R	FBgn0003890	-	4016294	4016767	4017436	4017606	4016845	4017363	III	C36E8.5	-	2e-45	182	5e-46	182	0.0894012	0.183959	0.161742	0.247726	0.00214798	0.000445408	0	1.59677	0.020471	3.55664	4.47903	1.94553	0.00141277	2.82766	0.974016	0.998958	0.215396	2.17116	5.35492e-05	0.730351	0.998107	2.47214	0.0753168	2.24319	2.85583	0.578116	2.1134	2.26466
23794649	23794913	23798643	23798872	23795382	23795549	3R	FBgn0003890	-	4016294	4016767	4017436	4017606	4016845	4017363	III	C36E8.5	-	1e-35	149	2e-36	149	0.549056	0.310656	0.137614	1.76577	2.47576	3.9529	3.798	4.45267	4.10299	4.54086	5.17514	4.94365	5.29343	4.95894	3.33235	2.42692	2.02562	4.6843	1.99146	2.24758	2.22472	3.58411	4.15918	4.77891	3.89289	4.20586	3.97545	4.26435
23795078	23795272	23798643	23798872	23795382	23795549	3R	FBgn0003890	-	4016294	4016767	4017436	4017606	4016845	4017363	III	C36E8.5	-	1e-35	149	2e-36	149	0	0.156146	1.35446e-10	-0.127878	0.749608	-0.125505	0.324544	-2.88734	-1.58934	-1.34365	-1.52455	1.2498	-1.55029	-1.19045	-1.69361	-0.825425	-0.305515	-2.53987	4.13519e-09	0	0	0.411946	0.425291	-0.564871	0.728222	-0.601688	0.550789	0.387112
23794649	23794913	23795382	23795549	23795078	23795272	3R	FBgn0003890	-	4016294	4016767	4017436	4017606	4016845	4017363	III	C36E8.5	-	2e-18	92.5	5e-19	92.5	-0.0065015	-0.203303	-0.447639	-1.23699	-0.000218657	-0.0015522	-2.20123	-2.1525	-2.84338	-3.9497	-4.66526	-4.33737	-2.98694	-3.8628	-1.35753	-0.0350153	-0.00155182	-0.00162906	-0.932774	-1.4952	-1.73534	-3.29773	-3.05841	-3.16531	-3.38299	-0.000711337	-3.02516	-3.25591
20198245	20198353	20198717	20200626	20198416	20198660	2R	FBgn0003888	+	4016294	4016767	4017436	4017606	4016845	4017363	III	C36E8.5	-	6e-43	173	2e-43	173	1.38473	1.93072	-0.0405509	0.555517	0.354978	0.531124	-0.0419285	0.693028	0.259064	1.99863	0.904816	-0.288289	0.412475	0.328532	0.503551	0.847584	0.193952	1.5936	0.281766	-0.0665445	0.202454	-0.245976	0.091338	0.559894	0.468393	1.5076	0.239219	0.593032
19183970	19184573	19185332	19185534	19184633	19185223	2L	FBgn0010097	-	4016294	4016767	4017436	4017606	4016845	4017363	III	C36E8.5	-	8e-07	54	7e-07	54	5.01652	2.39081	1.47034	1.11095	1.04423	0.602083	0.288375	0.691043	0.232847	0.416832	0.148127	0.320557	0.024832	0.0554318	0.300196	0.168869	0.186265	0.0201394	0.179536	0.47535	0.109938	0.33105	0.233103	0.756603	0.100326	0.283449	0.497514	3.72599
5556943	5557872	5558868	5558987	5558001	5558525	3R	FBgn0003886	-	3253184	3253282	3254536	3254997	3254315	3254487	X	F40F4.5	+	4e-18	89.7	1e-17	89.7	0.18139	0.490889	0.618799	1.10554	2.46312	2.26194	2.48588	1.84263	2.15119	1.92451	2.79313	1.64024	1.75911	1.8304	3.42174	1.67133	2.13704	2.61115	2.11357	0.892477	0.704792	0.515675	1.8763	1.2133	2.13757	1.92239	0.872657	0.921341
5556943	5557872	5558868	5558987	5558001	5558525	3R	FBgn0003886	-	8993995	8994064	8994973	8995094	8994707	8994929	I	F32H2.9	+	7e-19	92.5	2e-18	92.5	0.18139	0.490889	0.618799	1.10554	2.46312	2.26194	2.48588	1.84263	2.15119	1.92451	2.79313	1.64024	1.75911	1.8304	3.42174	1.67133	2.13704	2.61115	2.11357	0.892477	0.704792	0.515675	1.8763	1.2133	2.13757	1.92239	0.872657	0.921341
5556943	5557872	5558868	5558987	5558001	5558525	3R	FBgn0003886	-	9456789	9456939	9457722	9458090	9456988	9457121	X	ZK899.4	-	1e-19	94	6e-19	94	0.18139	0.490889	0.618799	1.10554	2.46312	2.26194	2.48588	1.84263	2.15119	1.92451	2.79313	1.64024	1.75911	1.8304	3.42174	1.67133	2.13704	2.61115	2.11357	0.892477	0.704792	0.515675	1.8763	1.2133	2.13757	1.92239	0.872657	0.921341
23794649	23794913	23795382	23795549	23795078	23795272	3R	FBgn0003890	-	12261785	12261950	12262596	12263060	12262007	12262528	V	T04H1.9	+	8e-07	54	2e-07	54	-0.0065015	-0.203303	-0.447639	-1.23699	-0.000218657	-0.0015522	-2.20123	-2.1525	-2.84338	-3.9497	-4.66526	-4.33737	-2.98694	-3.8628	-1.35753	-0.0350153	-0.00155182	-0.00162906	-0.932774	-1.4952	-1.73534	-3.29773	-3.05841	-3.16531	-3.38299	-0.000711337	-3.02516	-3.25591
5556943	5557872	5558868	5558987	5558001	5558525	3R	FBgn0003886	-	3252951	3252968	3253184	3253282	3253014	3253137	X	F40F4.5	+	4e-14	75.4	2e-13	75.4	0.18139	0.490889	0.618799	1.10554	2.46312	2.26194	2.48588	1.84263	2.15119	1.92451	2.79313	1.64024	1.75911	1.8304	3.42174	1.67133	2.13704	2.61115	2.11357	0.892477	0.704792	0.515675	1.8763	1.2133	2.13757	1.92239	0.872657	0.921341
2946664	2946860	2949362	2949460	2946997	2947475	3R	FBgn0261238	-	8798317	8798383	8798778	8799033	8798452	8798582	III	F54F2.2	+	5e-14	75.4	2e-13	75.4	2.13164	1.00031	-0.0498351	2.12308	0.604654	2.33895	0.545974	2.60272	1.79112	1.42487	1.43989	1.56795	1.45842	0.0419914	0.0774211	0.969297	0.906188	0.0798041	0.983855	1.33513	0.158429	1.86027	0.726686	1.59659	-0.141631	0.847931	0.390217	1.51912
2946664	2946860	2949626	2949907	2946997	2947475	3R	FBgn0261238	-	8798317	8798383	8798778	8799033	8798452	8798582	III	F54F2.2	+	5e-14	75.4	2e-13	75.4	2.7851	0.949038	1.6722	2.13493	2.23046	2.17036	2.5338	1.76952	1.76484	1.58207	1.48749	1.54881	1.28525	1.22904	1.13231	1.5237	1.62159	0.946694	1.60333	1.60921	1.92352	1.46493	1.22617	1.10283	1.27245	1.34038	1.0443	1.50863
2946664	2946860	2949362	2949460	2946997	2947475	3R	FBgn0261238	-	8798315	8798383	8798778	8799033	8798452	8798582	III	F54F2.2	+	5e-14	75.4	2e-13	75.4	2.13164	1.00031	-0.0498351	2.12308	0.604654	2.33895	0.545974	2.60272	1.79112	1.42487	1.43989	1.56795	1.45842	0.0419914	0.0774211	0.969297	0.906188	0.0798041	0.983855	1.33513	0.158429	1.86027	0.726686	1.59659	-0.141631	0.847931	0.390217	1.51912
2946664	2946860	2949626	2949907	2946997	2947475	3R	FBgn0261238	-	8798315	8798383	8798778	8799033	8798452	8798582	III	F54F2.2	+	5e-14	75.4	2e-13	75.4	2.7851	0.949038	1.6722	2.13493	2.23046	2.17036	2.5338	1.76952	1.76484	1.58207	1.48749	1.54881	1.28525	1.22904	1.13231	1.5237	1.62159	0.946694	1.60333	1.60921	1.92352	1.46493	1.22617	1.10283	1.27245	1.34038	1.0443	1.50863
2946664	2946860	2949362	2949460	2946997	2947475	3R	FBgn0261238	-	8798452	8798582	8799314	8799404	8798778	8799033	III	F54F2.2	+	7e-12	69.7	1e-11	69.7	2.13164	1.00031	-0.0498351	2.12308	0.604654	2.33895	0.545974	2.60272	1.79112	1.42487	1.43989	1.56795	1.45842	0.0419914	0.0774211	0.969297	0.906188	0.0798041	0.983855	1.33513	0.158429	1.86027	0.726686	1.59659	-0.141631	0.847931	0.390217	1.51912
2946664	2946860	2949626	2949907	2946997	2947475	3R	FBgn0261238	-	8798452	8798582	8799314	8799404	8798778	8799033	III	F54F2.2	+	7e-12	69.7	1e-11	69.7	2.7851	0.949038	1.6722	2.13493	2.23046	2.17036	2.5338	1.76952	1.76484	1.58207	1.48749	1.54881	1.28525	1.22904	1.13231	1.5237	1.62159	0.946694	1.60333	1.60921	1.92352	1.46493	1.22617	1.10283	1.27245	1.34038	1.0443	1.50863
19962722	19962860	19963704	19963806	19962972	19963131	2R	FBgn0259209	+	5971545	5971731	5973499	5973614	5972513	5972681	III	T04C9.4	-	3e-14	76.8	2e-14	76.8	2.1405e-05	1.82899e-05	0	1.07634e-11	7.27761e-07	1.06546e-06	1.36244e-11	1.13022e-08	7.86038e-14	0.309716	0.48576	-0.996576	-0.825064	-0.844107	0.333072	0.401675	-0.792234	0.617163	0.62973	1.2893	2.20569	5.24134	5.77127	4.91073	4.60655	2.04094	-0.0455217	3.85776
19962722	19962860	19963704	19963806	19962972	19963131	2R	FBgn0259209	+	5971674	5971731	5972819	5972927	5972513	5972681	III	T04C9.4	-	3e-14	76.8	2e-14	76.8	2.1405e-05	1.82899e-05	0	1.07634e-11	7.27761e-07	1.06546e-06	1.36244e-11	1.13022e-08	7.86038e-14	0.309716	0.48576	-0.996576	-0.825064	-0.844107	0.333072	0.401675	-0.792234	0.617163	0.62973	1.2893	2.20569	5.24134	5.77127	4.91073	4.60655	2.04094	-0.0455217	3.85776
19962722	19962860	19963704	19963806	19962972	19963131	2R	FBgn0259209	+	5971481	5971733	5973499	5973615	5972506	5972681	III	T04C9.4	-	3e-14	76.8	2e-14	76.8	2.1405e-05	1.82899e-05	0	1.07634e-11	7.27761e-07	1.06546e-06	1.36244e-11	1.13022e-08	7.86038e-14	0.309716	0.48576	-0.996576	-0.825064	-0.844107	0.333072	0.401675	-0.792234	0.617163	0.62973	1.2893	2.20569	5.24134	5.77127	4.91073	4.60655	2.04094	-0.0455217	3.85776
19962722	19962860	19963704	19963806	19962972	19963131	2R	FBgn0259209	+	5971478	5971731	5973499	5973615	5972460	5972681	III	T04C9.4	-	4e-14	76.8	2e-14	76.8	2.1405e-05	1.82899e-05	0	1.07634e-11	7.27761e-07	1.06546e-06	1.36244e-11	1.13022e-08	7.86038e-14	0.309716	0.48576	-0.996576	-0.825064	-0.844107	0.333072	0.401675	-0.792234	0.617163	0.62973	1.2893	2.20569	5.24134	5.77127	4.91073	4.60655	2.04094	-0.0455217	3.85776
16264061	16267017	16287098	16287728	16278863	16279169	2L	FBgn0001994	-	9623417	9623692	9624187	9624606	9623746	9623969	III	F58A4.7	+	1e-16	85.4	1e-16	85.4	4.05742	4.67134	4.72321	4.65497	4.33774	4.13712	4.13077	3.83947	3.49582	3.33084	3.82779	3.66434	3.11249	2.50439	2.4423	3.17308	3.10076	2.43737	3.09863	3.42787	3.9232	3.41809	2.72824	2.39893	2.49398	2.59661	2.76086	3.36189
16264061	16267017	16287098	16287728	16278863	16279169	2L	FBgn0001994	-	9623417	9623692	9624187	9624606	9623752	9623969	III	F58A4.7	+	3e-16	84	3e-16	84	4.05742	4.67134	4.72321	4.65497	4.33774	4.13712	4.13077	3.83947	3.49582	3.33084	3.82779	3.66434	3.11249	2.50439	2.4423	3.17308	3.10076	2.43737	3.09863	3.42787	3.9232	3.41809	2.72824	2.39893	2.49398	2.59661	2.76086	3.36189
3012719	3013269	3016443	3016518	3015846	3015988	3R	FBgn0086372	+	3804019	3804294	3805397	3805500	3804782	3805095	I	C32E8.10	-	1e-15	82.5	3e-16	82.5	2.80063	0.00930735	0.00399109	0.0062885	0.00727434	0.00547498	0.00450825	0.00577863	0.00537327	1.68517	0.00996073	1.71444	1.56987	0.00433122	2.03998	0.00849527	1.7592	2.0608	0.00548873	1.73497	0.00870084	0.00561592	0.00478759	0.00566142	1.68751	0.00600473	0.0059452	1.50954
3012723	3013269	3016443	3016518	3015846	3015988	3R	FBgn0086372	+	3804019	3804294	3805397	3805500	3804782	3805095	I	C32E8.10	-	1e-15	82.5	3e-16	82.5	3.68101	2.25347	2.73123	3.10458	3.42889	3.34924	3.75449	3.45074	3.60257	3.29506	3.39804	3.42582	3.3681	3.1406	2.16052	3.53499	3.67791	2.40824	3.96429	3.42857	3.47994	3.39321	3.50143	3.35446	3.2445	3.4453	3.25844	3.61124
3017279	3017400	3017717	3017853	3017458	3017651	3R	FBgn0086372	+	3803014	3803506	3804782	3805095	3804019	3804294	I	C32E8.10	-	3e-22	103	2e-22	103	2.79415	2.03583	1.06802	2.10175	1.97507	2.06585	3.99981	0.4443	3.54783	3.32996	1.5102	2.1042	1.30904	2.23025	2.76058	3.52337	3.79344	2.86351	4.17064	3.64248	0.785318	2.63823	1.83695	1.66187	1.34792	3.38294	0.858938	0.690609
3017279	3017400	3017717	3017853	3017458	3017651	3R	FBgn0086372	+	3803124	3803506	3804782	3805095	3804019	3804294	I	C32E8.10	-	3e-22	103	2e-22	103	2.79415	2.03583	1.06802	2.10175	1.97507	2.06585	3.99981	0.4443	3.54783	3.32996	1.5102	2.1042	1.30904	2.23025	2.76058	3.52337	3.79344	2.86351	4.17064	3.64248	0.785318	2.63823	1.83695	1.66187	1.34792	3.38294	0.858938	0.690609
3017279	3017400	3017717	3017853	3017458	3017651	3R	FBgn0086372	+	3803084	3803506	3804782	3805095	3804019	3804294	I	C32E8.10	-	3e-22	103	2e-22	103	2.79415	2.03583	1.06802	2.10175	1.97507	2.06585	3.99981	0.4443	3.54783	3.32996	1.5102	2.1042	1.30904	2.23025	2.76058	3.52337	3.79344	2.86351	4.17064	3.64248	0.785318	2.63823	1.83695	1.66187	1.34792	3.38294	0.858938	0.690609
3099460	3100080	3102418	3103201	3100717	3101755	3R	FBgn0259172	-	11919930	11920103	11921328	11921414	11920439	11920591	II	W03C9.4	-	2e-17	86.8	2e-16	86.8	0	1.41106e-06	1.16495e-09	3.21937e-07	1.28692e-06	0.0636646	0.0549193	0.286995	-0.245399	0.35628	0.277136	0.351017	0.476662	0.109575	0.656331	1.3355	1.37305	0.157789	0.740281	1.12031	1.18179	0.770099	0.607087	0.432267	0.444736	0.774841	0.783487	0.220881
3099460	3100080	3117586	3117866	3100717	3101755	3R	FBgn0259172	-	11919930	11920103	11921328	11921414	11920439	11920591	II	W03C9.4	-	2e-17	86.8	2e-16	86.8	0	-0.0188182	0.0282595	0.0531588	0.0539701	0.0240842	0.691758	1.19616	1.17813	1.20446	0.902252	0.839578	0.836035	0.410274	1.18829	1.83643	1.29221	0.30965	1.92169	1.90914	2.04282	1.83514	1.32196	1.28295	1.08378	1.02754	1.29178	1.12626
3099460	3100080	3102418	3103201	3100717	3101755	3R	FBgn0259172	-	11919615	11919718	11919930	11920103	11919768	11919868	II	W03C9.4	-	4e-09	58.3	7e-08	58.3	0	1.41106e-06	1.16495e-09	3.21937e-07	1.28692e-06	0.0636646	0.0549193	0.286995	-0.245399	0.35628	0.277136	0.351017	0.476662	0.109575	0.656331	1.3355	1.37305	0.157789	0.740281	1.12031	1.18179	0.770099	0.607087	0.432267	0.444736	0.774841	0.783487	0.220881
3099460	3100080	3117586	3117866	3100717	3101755	3R	FBgn0259172	-	11919615	11919718	11919930	11920103	11919768	11919868	II	W03C9.4	-	4e-09	58.3	7e-08	58.3	0	-0.0188182	0.0282595	0.0531588	0.0539701	0.0240842	0.691758	1.19616	1.17813	1.20446	0.902252	0.839578	0.836035	0.410274	1.18829	1.83643	1.29221	0.30965	1.92169	1.90914	2.04282	1.83514	1.32196	1.28295	1.08378	1.02754	1.29178	1.12626
3099460	3100080	3102418	3103201	3100717	3101755	3R	FBgn0259172	-	4693271	4695339	4696678	4697190	4695387	4696052	I	T04D1.4	-	1e-06	54	1e-06	54	0	1.41106e-06	1.16495e-09	3.21937e-07	1.28692e-06	0.0636646	0.0549193	0.286995	-0.245399	0.35628	0.277136	0.351017	0.476662	0.109575	0.656331	1.3355	1.37305	0.157789	0.740281	1.12031	1.18179	0.770099	0.607087	0.432267	0.444736	0.774841	0.783487	0.220881
3099460	3100080	3117586	3117866	3100717	3101755	3R	FBgn0259172	-	4693271	4695339	4696678	4697190	4695387	4696052	I	T04D1.4	-	1e-06	54	1e-06	54	0	-0.0188182	0.0282595	0.0531588	0.0539701	0.0240842	0.691758	1.19616	1.17813	1.20446	0.902252	0.839578	0.836035	0.410274	1.18829	1.83643	1.29221	0.30965	1.92169	1.90914	2.04282	1.83514	1.32196	1.28295	1.08378	1.02754	1.29178	1.12626
16108769	16108930	16110645	16111208	16109132	16109719	3L	FBgn0010280	+	4693271	4695339	4696678	4697190	4695387	4696052	I	T04D1.4	-	1e-07	56.8	1e-07	56.8	0.250754	1.23919	0.380287	0.0301798	0.495836	0.246739	0.572392	0.750467	0.765947	0.83154	0.168041	0.113589	0.263602	0.0737965	0.190414	0.524615	0.618078	0.0021114	0.450441	0.47971	0.453547	0.111916	-0.216823	0.21244	-0.393063	-0.334227	0.148223	0.521828
3319819	3321257	3322775	3323087	3321655	3322596	3R	FBgn0015577	-	7648059	7648333	7649292	7649629	7648407	7649205	V	F07C4.12	-	5e-07	55.4	4e-07	55.4	2.88933e-06	2.97399e-06	0.0199136	0.0859835	0.199725	0.221667	0.268671	1.67671	2.31161	2.71922	3.40585	2.09799	2.87008	1.22085	1.34266	2.35061	1.39064	2.07912	0.456599	0.581192	0.837716	0.555223	1.17555	1.9979	1.97194	2.37166	1.28672	1.25091
3319819	3321257	3322446	3322596	3321655	3322391	3R	FBgn0015577	-	7648059	7648333	7649292	7649629	7648407	7649205	V	F07C4.12	-	5e-07	55.4	3e-07	55.4	0.034872	0.0396441	0.0154688	8.09465e-06	-6.19335e-05	0.545653	1.0559	1.28647	2.1096	2.66571	3.25617	3.36378	2.55069	1.99726	1.85064	2.2932	2.43533	2.13967	1.22738	1.2642	0.673612	0.993008	1.90416	2.29893	2.2094	2.16163	2.24851	1.72298
21495266	21495409	21496273	21496463	21495564	21496215	3L	FBgn0037090	+	7648059	7648333	7649292	7649629	7648407	7649205	V	F07C4.12	-	2e-07	56.8	1e-07	56.8	0	0.128882	0.208834	1.03025	1.19251	0.761557	0.120854	0.787391	0.484212	0.800608	1.21747	0.475094	1.0919	0.921134	2.4417	2.04568	0.491362	2.01018	0.484146	0.492967	0.429282	-0.0257418	0.455859	0.365988	1.66326	2.56971	1.64684	1.30956
3319819	3321257	3322775	3323087	3321655	3322596	3R	FBgn0015577	-	4432865	4432996	4433577	4433659	4433159	4433403	X	F15A8.6	-	2e-06	51.1	9e-06	51.1	2.88933e-06	2.97399e-06	0.0199136	0.0859835	0.199725	0.221667	0.268671	1.67671	2.31161	2.71922	3.40585	2.09799	2.87008	1.22085	1.34266	2.35061	1.39064	2.07912	0.456599	0.581192	0.837716	0.555223	1.17555	1.9979	1.97194	2.37166	1.28672	1.25091
3319819	3321257	3322446	3322596	3321655	3322391	3R	FBgn0015577	-	4432865	4432996	4433577	4433659	4433159	4433403	X	F15A8.6	-	2e-06	51.1	7e-06	51.1	0.034872	0.0396441	0.0154688	8.09465e-06	-6.19335e-05	0.545653	1.0559	1.28647	2.1096	2.66571	3.25617	3.36378	2.55069	1.99726	1.85064	2.2932	2.43533	2.13967	1.22738	1.2642	0.673612	0.993008	1.90416	2.29893	2.2094	2.16163	2.24851	1.72298
3335065	3336000	3337633	3337945	3336247	3337134	3R	FBgn0015576	-	6674693	6674778	6675114	6675236	6674826	6675034	V	K11G9.2	+	1e-10	65.4	4e-10	65.4	0	0.0219247	0.0181957	0.00100632	0.284277	0.724858	0.741958	0.855061	1.12714	2.33636	2.41295	2.61016	2.45667	2.28346	2.38938	2.41038	1.19619	3.10809	1.55107	1.6437	1.23705	0.81373	1.27309	1.18893	2.47955	3.08324	1.1004	1.36846
19349390	19349559	19350575	19350711	19349621	19350519	3R	FBgn0039084	-	6674693	6674778	6675114	6675236	6674826	6675034	V	K11G9.2	+	1e-07	55.4	4e-07	55.4	0.0291286	0.140039	-0.0236253	0.148275	0.455489	-0.0368524	1.09093	1.09766	3.70133	3.79741	2.40277	3.06336	2.02613	2.91377	0.968397	1.36674	1.25956	2.83921	0.927743	4.27157	1.32389	2.2335	4.70154	2.05864	2.08499	2.19452	2.93463	1.40206
19349390	19349559	19350575	19351322	19349621	19350519	3R	FBgn0039084	-	6674693	6674778	6675114	6675236	6674826	6675034	V	K11G9.2	+	1e-07	55.4	4e-07	55.4	4.64699e-07	4.83931e-07	2.47635e-07	2.78651e-07	8.65974e-15	-0.110128	0.34586	-0.108935	-0.33441	2.12708	0.82951	0.0580828	0.823365	0.271302	0.160592	0.403649	-0.366589	1.26296	-0.437669	2.51621	0.366273	1.00295	0.403271	0.528909	-0.637337	0.901639	0.0768612	-0.39918
9589476	9589585	9590740	9591190	9589656	9590677	2L	FBgn0032131	+	6674693	6674778	6675114	6675236	6674826	6675034	V	K11G9.2	+	7e-07	52.5	3e-06	52.5	0	0.0154639	0.160153	0.247488	0.369458	0.45493	0.53899	0.168858	0.3592	0.739698	1.36576	1.39307	0.939605	1.77867	2.07079	1.29197	1.15188	1.40083	0.851069	1.23725	1.21198	1.75884	1.39463	1.32293	2.52829	2.53264	2.32497	1.99898
3573635	3573915	3574672	3574934	3573976	3574595	3R	FBgn0037513	-	6288768	6288960	6289797	6289905	6289005	6289582	II	F13H8.7	-	2e-36	152	2e-36	152	1.25231	2.764	3.45254	3.77273	3.71306	3.83253	3.65438	3.766	4.22347	4.66018	4.42203	4.35982	3.99289	4.11339	4.17512	3.54128	3.10301	4.732	2.67872	4.03436	3.95338	3.92376	3.99751	3.99556	3.51451	3.14494	3.16055	3.60438
3677021	3677231	3678660	3679622	3677306	3678501	3R	FBgn0085413	+	8636167	8636319	8637367	8637837	8636487	8636838	IV	F42A9.1	+	9e-27	119	3e-26	119	0.0992596	0.164125	0.0971212	0.149801	0.406779	0.469643	0.66679	1.29404	1.46268	1.9022	1.84723	1.6514	2.08001	0.994202	0.460037	0.71937	0.914381	0.334585	0.92767	1.11691	1.50944	1.78257	1.81219	1.8369	1.96606	2.06537	2.14914	0.919356
3677021	3677231	3678660	3680507	3677306	3678501	3R	FBgn0085413	+	8636167	8636319	8637367	8637837	8636487	8636838	IV	F42A9.1	+	9e-27	119	3e-26	119	4.72677e-07	6.65861e-10	0.068293	0.0611471	0.196993	0.124876	0.511923	0.209206	1.04323	0.812333	1.16865	1.75534	0.689417	0.644359	0.0274486	0.203797	0.306056	0.242221	0.700926	0.579969	0.939549	1.06734	1.01536	0.483028	0.706113	0.596907	0.349316	0.12538
19803658	19803933	19805021	19805177	19804672	19804957	3R	FBgn0051140	+	8636167	8636319	8637367	8637837	8636487	8636838	IV	F42A9.1	+	4e-06	51.1	2e-06	51.1	-2.54416e-06	0.0856996	1.93224e-06	0.122744	0.234622	0.985745	2.00396	2.51016	2.64457	2.75392	2.90793	3.0552	2.88622	1.98441	0.88871	1.10307	1.52193	1.10542	1.29205	1.7834	1.75597	2.25124	2.46422	1.57945	1.92036	1.96154	1.69436	1.41407
19803658	19803837	19805021	19805177	19804672	19804957	3R	FBgn0051140	+	8636167	8636319	8637367	8637837	8636487	8636838	IV	F42A9.1	+	4e-06	51.1	2e-06	51.1	0.00696244	0.138186	0.223493	0.708816	1.06457	2.46282	3.36518	4.12566	3.9177	3.97173	3.90643	3.83222	3.86873	2.88292	1.5914	2.61223	2.65742	2.00745	2.64497	3.03975	3.18017	3.73142	3.49756	3.00859	2.78351	2.60796	3.04773	2.29798
3677021	3677231	3678660	3679622	3677306	3678501	3R	FBgn0085413	+	8635474	8635633	8637367	8637837	8636487	8636838	IV	F42A9.1	+	9e-27	119	3e-26	119	0.0992596	0.164125	0.0971212	0.149801	0.406779	0.469643	0.66679	1.29404	1.46268	1.9022	1.84723	1.6514	2.08001	0.994202	0.460037	0.71937	0.914381	0.334585	0.92767	1.11691	1.50944	1.78257	1.81219	1.8369	1.96606	2.06537	2.14914	0.919356
3677021	3677231	3678660	3680507	3677306	3678501	3R	FBgn0085413	+	8635474	8635633	8637367	8637837	8636487	8636838	IV	F42A9.1	+	9e-27	119	3e-26	119	4.72677e-07	6.65861e-10	0.068293	0.0611471	0.196993	0.124876	0.511923	0.209206	1.04323	0.812333	1.16865	1.75534	0.689417	0.644359	0.0274486	0.203797	0.306056	0.242221	0.700926	0.579969	0.939549	1.06734	1.01536	0.483028	0.706113	0.596907	0.349316	0.12538
19803658	19803933	19805021	19805177	19804672	19804957	3R	FBgn0051140	+	8635474	8635633	8637367	8637837	8636487	8636838	IV	F42A9.1	+	4e-06	51.1	2e-06	51.1	-2.54416e-06	0.0856996	1.93224e-06	0.122744	0.234622	0.985745	2.00396	2.51016	2.64457	2.75392	2.90793	3.0552	2.88622	1.98441	0.88871	1.10307	1.52193	1.10542	1.29205	1.7834	1.75597	2.25124	2.46422	1.57945	1.92036	1.96154	1.69436	1.41407
19803658	19803837	19805021	19805177	19804672	19804957	3R	FBgn0051140	+	8635474	8635633	8637367	8637837	8636487	8636838	IV	F42A9.1	+	4e-06	51.1	2e-06	51.1	0.00696244	0.138186	0.223493	0.708816	1.06457	2.46282	3.36518	4.12566	3.9177	3.97173	3.90643	3.83222	3.86873	2.88292	1.5914	2.61223	2.65742	2.00745	2.64497	3.03975	3.18017	3.73142	3.49756	3.00859	2.78351	2.60796	3.04773	2.29798
3746389	3747557	3748269	3749125	3747859	3748183	3R	FBgn0002542	+	6442629	6443568	6445057	6445544	6443912	6444447	I	T23H2.3	-	1e-13	76.8	5e-14	76.8	4.48618	2.99497	4.01606	3.94174	3.43212	2.65381	2.14258	1.59258	1.26315	1.16744	0.978973	1.04874	1.62704	1.69263	2.03965	2.60472	2.81452	1.57433	2.80864	2.90072	3.00766	2.44681	1.92474	1.86367	2.134	2.55522	2.40311	3.27389
3746389	3747557	3748269	3749125	3747859	3748183	3R	FBgn0002542	+	11334182	11334294	11335403	11336127	11334345	11335346	IV	F54E12.2	-	1e-11	71.1	3e-12	71.1	4.48618	2.99497	4.01606	3.94174	3.43212	2.65381	2.14258	1.59258	1.26315	1.16744	0.978973	1.04874	1.62704	1.69263	2.03965	2.60472	2.81452	1.57433	2.80864	2.90072	3.00766	2.44681	1.92474	1.86367	2.134	2.55522	2.40311	3.27389
3841932	3842727	3848340	3848613	3843930	3847671	3R	FBgn0037541	-	7206050	7206699	7208961	7209251	7206747	7208907	V	C13F10.4	-	6e-38	159	7e-38	159	2.09581	1.92995	1.94578	1.59844	2.05036	1.25853	2.09965	0.502938	1.53399	0.977717	1.34635	1.92854	0.768422	1.4717	0.684143	0.943271	1.76801	1.13526	2.32005	1.92082	2.03859	1.96826	1.38693	0.372615	1.08524	0.959875	0.299144	0.54011
3841932	3842727	3848179	3848211	3843930	3847671	3R	FBgn0037541	-	7206050	7206699	7208961	7209251	7206747	7208907	V	C13F10.4	-	6e-38	159	7e-38	159	0.0505352	0.039551	0.830702	0.179362	0.534287	0.447234	1.27131	0.180588	1.08026	0.456134	0.713788	1.44393	0.42438	0.868423	0.498611	0.497725	0.93327	0.216233	1.3012	1.10161	1.56071	1.42453	0.960916	0.23569	0.807756	0.558096	0.227279	0.231132
3842174	3842727	3848179	3848211	3843930	3847671	3R	FBgn0037541	-	7206050	7206699	7208961	7209251	7206747	7208907	V	C13F10.4	-	6e-38	159	7e-38	159	0.147047	0.105874	1.05968	0.589715	1.01155	1.66297	2.1553	2.27623	2.16509	1.79833	1.62258	1.79158	2.08691	1.73587	1.52242	1.71588	1.6298	0.921115	1.46911	1.3658	1.9832	2.30093	2.08842	1.99302	1.99707	1.76874	2.30384	1.92997
3842174	3842727	3848340	3848613	3843930	3847671	3R	FBgn0037541	-	7206050	7206699	7208961	7209251	7206747	7208907	V	C13F10.4	-	6e-38	159	7e-38	159	3.29145	3.02354	2.3277	2.8907	2.92772	2.93973	3.09074	3.21348	2.689	2.65623	2.46265	2.31831	2.68557	2.48609	1.79779	2.42209	2.63187	2.6367	2.57418	2.27856	2.49736	2.8939	2.59727	2.3186	2.33742	2.36968	2.41681	2.70492
3841932	3842727	3848340	3848613	3843930	3847671	3R	FBgn0037541	-	7208961	7209251	7209898	7210149	7209304	7209849	V	C13F10.4	-	1e-16	86.8	6e-16	86.8	2.09581	1.92995	1.94578	1.59844	2.05036	1.25853	2.09965	0.502938	1.53399	0.977717	1.34635	1.92854	0.768422	1.4717	0.684143	0.943271	1.76801	1.13526	2.32005	1.92082	2.03859	1.96826	1.38693	0.372615	1.08524	0.959875	0.299144	0.54011
3841932	3842727	3848179	3848211	3843930	3847671	3R	FBgn0037541	-	7208961	7209251	7209898	7210149	7209304	7209849	V	C13F10.4	-	1e-16	86.8	6e-16	86.8	0.0505352	0.039551	0.830702	0.179362	0.534287	0.447234	1.27131	0.180588	1.08026	0.456134	0.713788	1.44393	0.42438	0.868423	0.498611	0.497725	0.93327	0.216233	1.3012	1.10161	1.56071	1.42453	0.960916	0.23569	0.807756	0.558096	0.227279	0.231132
3842174	3842727	3848179	3848211	3843930	3847671	3R	FBgn0037541	-	7208961	7209251	7209898	7210149	7209304	7209849	V	C13F10.4	-	1e-16	86.8	6e-16	86.8	0.147047	0.105874	1.05968	0.589715	1.01155	1.66297	2.1553	2.27623	2.16509	1.79833	1.62258	1.79158	2.08691	1.73587	1.52242	1.71588	1.6298	0.921115	1.46911	1.3658	1.9832	2.30093	2.08842	1.99302	1.99707	1.76874	2.30384	1.92997
3842174	3842727	3848340	3848613	3843930	3847671	3R	FBgn0037541	-	7208961	7209251	7209898	7210149	7209304	7209849	V	C13F10.4	-	1e-16	86.8	6e-16	86.8	3.29145	3.02354	2.3277	2.8907	2.92772	2.93973	3.09074	3.21348	2.689	2.65623	2.46265	2.31831	2.68557	2.48609	1.79779	2.42209	2.63187	2.6367	2.57418	2.27856	2.49736	2.8939	2.59727	2.3186	2.33742	2.36968	2.41681	2.70492
3856768	3856805	3857504	3857867	3856868	3857433	3R	FBgn0037543	+	4958479	4958890	4959377	4959479	4958995	4959330	III	C27F2.4	-	3e-18	91.1	5e-18	91.1	3.1237	3.47875	3.69448	3.56272	3.59235	3.57283	3.39315	2.66866	2.81904	2.80828	3.34797	3.44421	3.59116	3.17405	2.39198	2.43631	2.76702	2.9225	2.78062	2.42607	2.58334	2.63912	2.42573	2.18936	2.27318	2.4839	2.35121	2.75269
9601104	9601181	9601957	9602278	9601252	9601898	3R	FBgn0038181	+	765191	765235	768903	769215	768553	768854	III	F42G9.9	+	3e-06	51.1	6e-06	51.1	0.164954	0.244424	0.297598	0.349455	0.563179	0.0818407	0.759904	2.88194	4.60879	5.3572	5.55071	5.56914	5.44009	5.5311	5.61161	5.21524	4.20088	6.12829	2.76943	2.29846	0.588374	3.76018	6.43175	6.85123	6.69346	6.12747	5.45661	6.10005
2395660	2395770	2416257	2416454	2415567	2415821	X	FBgn0261451	-	765191	765235	768903	769215	768553	768854	III	F42G9.9	+	5e-20	96.8	3e-20	96.8	0.100532	0.170053	0.163938	0.484413	0.822125	1.24525	2.81319	3.70592	4.6173	5.01382	4.64173	4.56416	3.7473	4.29348	3.89106	4.38422	3.65561	4.63876	3.52119	3.19555	2.05985	2.22019	3.1298	3.01436	3.13332	2.48457	0.860604	2.40069
18798345	18798442	18799940	18800383	18798499	18799871	2R	FBgn0034797	+	765191	765235	768903	769215	768553	768854	III	F42G9.9	+	2e-20	98.3	8e-20	98.3	0.130802	-0.851956	-0.74039	-0.0190938	0.407849	0.710191	0.59245	0.521861	0.466716	0.734516	0.5732	0.338956	0.485811	0.479637	0.827191	0.604454	0.417239	0.630582	0.360412	0.315625	0.0368672	0.221155	0.321578	0.10936	0.199889	1.03705	-0.0372059	0.0395101
9601104	9601181	9601957	9602278	9601252	9601898	3R	FBgn0038181	+	765191	765261	768903	769215	768554	768854	III	F42G9.9	+	3e-06	51.1	6e-06	51.1	0.164954	0.244424	0.297598	0.349455	0.563179	0.0818407	0.759904	2.88194	4.60879	5.3572	5.55071	5.56914	5.44009	5.5311	5.61161	5.21524	4.20088	6.12829	2.76943	2.29846	0.588374	3.76018	6.43175	6.85123	6.69346	6.12747	5.45661	6.10005
2395660	2395770	2416257	2416454	2415567	2415821	X	FBgn0261451	-	765191	765261	768903	769215	768554	768854	III	F42G9.9	+	5e-20	96.8	3e-20	96.8	0.100532	0.170053	0.163938	0.484413	0.822125	1.24525	2.81319	3.70592	4.6173	5.01382	4.64173	4.56416	3.7473	4.29348	3.89106	4.38422	3.65561	4.63876	3.52119	3.19555	2.05985	2.22019	3.1298	3.01436	3.13332	2.48457	0.860604	2.40069
18798345	18798442	18799940	18800383	18798499	18799871	2R	FBgn0034797	+	765191	765261	768903	769215	768554	768854	III	F42G9.9	+	2e-20	98.3	8e-20	98.3	0.130802	-0.851956	-0.74039	-0.0190938	0.407849	0.710191	0.59245	0.521861	0.466716	0.734516	0.5732	0.338956	0.485811	0.479637	0.827191	0.604454	0.417239	0.630582	0.360412	0.315625	0.0368672	0.221155	0.321578	0.10936	0.199889	1.03705	-0.0372059	0.0395101
3953763	3953917	3954212	3954568	3953984	3954145	3R	FBgn0037551	+	14798108	14798269	14798753	14799278	14798318	14798705	IV	Y57G11C.13	+	1e-18	92.5	4e-19	92.5	4.22181	4.64827	4.34984	4.47654	4.66011	4.75695	4.52443	4.05989	3.99889	3.84224	3.64633	3.89824	3.58237	3.62281	3.91097	4.18801	4.47013	3.57883	4.64294	4.37879	4.32619	4.23511	3.81368	3.5272	3.7127	3.51869	3.57636	3.85968
3953763	3953917	3954212	3954568	3953984	3954145	3R	FBgn0037551	+	14798117	14798269	14798753	14798799	14798318	14798705	IV	Y57G11C.13	+	1e-18	92.5	4e-19	92.5	4.22181	4.64827	4.34984	4.47654	4.66011	4.75695	4.52443	4.05989	3.99889	3.84224	3.64633	3.89824	3.58237	3.62281	3.91097	4.18801	4.47013	3.57883	4.64294	4.37879	4.32619	4.23511	3.81368	3.5272	3.7127	3.51869	3.57636	3.85968
6614593	6615703	6616647	6616872	6615762	6616583	3R	FBgn0017577	+	12001457	12001981	12005357	12006221	12003130	12004373	II	Y17G7B.5	-	7e-19	95.4	3e-19	95.4	4.89309	4.08533	5.00456	4.51983	4.0289	3.51129	3.04478	2.45565	1.83098	1.48284	1.18191	1.46032	2.51737	2.36166	2.10456	2.37168	2.51036	1.98149	2.50887	2.94533	2.5921	1.28847	0.966051	1.61126	0.929456	1.00117	1.12812	3.50841
8885385	8885886	8887074	8887410	8885954	8887011	3L	FBgn0020633	+	12001457	12001981	12005357	12006221	12003130	12004373	II	Y17G7B.5	-	2e-46	186	1e-46	186	4.9184	5.31478	1.62996	2.12439	3.05627	3.34279	1.57716	1.21682	1.45801	2.91081	2.03488	0.421063	1.96523	1.4178	1.76844	2.60653	2.75156	2.14889	1.65898	1.71463	0.433918	1.67785	0.556244	1.30566	0.83701	0.954838	0.787257	1.3681
3384462	3384914	3385412	3385783	3384984	3385350	2R	FBgn0015929	-	12001457	12001981	12005357	12006221	12003130	12004373	II	Y17G7B.5	-	5e-09	62.5	1e-09	62.5	4.89945	4.258	5.05648	4.88228	4.30932	3.7403	3.15787	2.82404	2.25035	1.91122	1.80059	1.64617	3.0554	2.68604	2.6399	2.78144	2.77775	2.39111	2.76668	3.27162	3.0645	1.91397	1.58198	2.10144	1.53	1.77494	1.94346	3.64925
6614250	6614538	6615762	6616583	6614593	6615703	3R	FBgn0017577	+	4288825	4289095	4290511	4290626	4289475	4290465	III	R10E4.4	-	1e-42	173	1e-42	173	2.20897	2.55378	1.09765	1.15055	1.48852	1.64112	1.1659	0.765974	0.736181	0.5457	0.898546	0.395111	0.162497	0.735267	0.975591	0.71954	0.146441	1.45942	0.817263	0.628023	0.987845	-0.0762936	0.102306	-0.212296	-0.124051	0.121864	0.0400352	1.10385
6614593	6615703	6616647	6616872	6615762	6616583	3R	FBgn0017577	+	4288825	4289095	4290511	4290626	4289475	4290465	III	R10E4.4	-	1e-60	233	7e-61	233	4.89309	4.08533	5.00456	4.51983	4.0289	3.51129	3.04478	2.45565	1.83098	1.48284	1.18191	1.46032	2.51737	2.36166	2.10456	2.37168	2.51036	1.98149	2.50887	2.94533	2.5921	1.28847	0.966051	1.61126	0.929456	1.00117	1.12812	3.50841
8885385	8885886	8887074	8887410	8885954	8887011	3L	FBgn0020633	+	4288825	4289095	4290511	4290626	4289475	4290465	III	R10E4.4	-	3e-39	162	3e-39	162	4.9184	5.31478	1.62996	2.12439	3.05627	3.34279	1.57716	1.21682	1.45801	2.91081	2.03488	0.421063	1.96523	1.4178	1.76844	2.60653	2.75156	2.14889	1.65898	1.71463	0.433918	1.67785	0.556244	1.30566	0.83701	0.954838	0.787257	1.3681
3385412	3385783	3386832	3387142	3385844	3386772	2R	FBgn0015929	-	2319072	2319285	2321055	2321283	2319335	2320703	I	Y39G10AR.14	-	2e-49	196	1e-49	196	4.61395	3.9096	4.76835	4.61151	4.00218	3.42228	2.93353	2.61903	2.14271	1.63229	1.53169	1.4023	2.64341	2.34983	2.22287	2.49209	2.37952	2.1237	2.43475	2.68841	2.55066	1.50272	1.15375	1.64889	1.30293	1.58027	1.58819	3.31149
3384984	3385350	3385844	3386772	3385412	3385783	2R	FBgn0015929	-	2319072	2319285	2321055	2321283	2319335	2320703	I	Y39G10AR.14	-	1e-26	121	3e-27	121	0.579872	1.4773	0.571761	0.344886	0.769534	0.780237	1.12107	-0.258694	0.428634	-0.936288	-0.302496	0.250978	0.186298	1.63813	-0.124325	1.662	1.21743	1.20725	0.975694	2.18189	0.695239	0.248561	-0.440924	-0.438539	0.0503517	0.914725	-1.34248	0.391312
3384462	3384914	3385412	3385783	3384984	3385350	2R	FBgn0015929	-	2319072	2319285	2321055	2321283	2319335	2320703	I	Y39G10AR.14	-	6e-52	205	1e-52	205	4.89945	4.258	5.05648	4.88228	4.30932	3.7403	3.15787	2.82404	2.25035	1.91122	1.80059	1.64617	3.0554	2.68604	2.6399	2.78144	2.77775	2.39111	2.76668	3.27162	3.0645	1.91397	1.58198	2.10144	1.53	1.77494	1.94346	3.64925
6614250	6614538	6615762	6616583	6614593	6615703	3R	FBgn0017577	+	4347334	4348170	4349326	4349761	4348216	4349264	V	F32D1.10	+	6e-07	55.4	5e-07	55.4	2.20897	2.55378	1.09765	1.15055	1.48852	1.64112	1.1659	0.765974	0.736181	0.5457	0.898546	0.395111	0.162497	0.735267	0.975591	0.71954	0.146441	1.45942	0.817263	0.628023	0.987845	-0.0762936	0.102306	-0.212296	-0.124051	0.121864	0.0400352	1.10385
6614593	6615703	6616647	6616872	6615762	6616583	3R	FBgn0017577	+	4347334	4348170	4349326	4349761	4348216	4349264	V	F32D1.10	+	2e-28	126	1e-28	126	4.89309	4.08533	5.00456	4.51983	4.0289	3.51129	3.04478	2.45565	1.83098	1.48284	1.18191	1.46032	2.51737	2.36166	2.10456	2.37168	2.51036	1.98149	2.50887	2.94533	2.5921	1.28847	0.966051	1.61126	0.929456	1.00117	1.12812	3.50841
8885385	8885886	8887074	8887410	8885954	8887011	3L	FBgn0020633	+	4347334	4348170	4349326	4349761	4348216	4349264	V	F32D1.10	+	7e-121	433	6e-121	433	4.9184	5.31478	1.62996	2.12439	3.05627	3.34279	1.57716	1.21682	1.45801	2.91081	2.03488	0.421063	1.96523	1.4178	1.76844	2.60653	2.75156	2.14889	1.65898	1.71463	0.433918	1.67785	0.556244	1.30566	0.83701	0.954838	0.787257	1.3681
3384462	3384914	3385412	3385783	3384984	3385350	2R	FBgn0015929	-	4347334	4348170	4349326	4349761	4348216	4349264	V	F32D1.10	+	6e-25	115	1e-25	115	4.89945	4.258	5.05648	4.88228	4.30932	3.7403	3.15787	2.82404	2.25035	1.91122	1.80059	1.64617	3.0554	2.68604	2.6399	2.78144	2.77775	2.39111	2.76668	3.27162	3.0645	1.91397	1.58198	2.10144	1.53	1.77494	1.94346	3.64925
6614250	6614538	6615762	6616583	6614593	6615703	3R	FBgn0017577	+	4347334	4348170	4349326	4349530	4348216	4349264	V	F32D1.10	+	6e-07	55.4	5e-07	55.4	2.20897	2.55378	1.09765	1.15055	1.48852	1.64112	1.1659	0.765974	0.736181	0.5457	0.898546	0.395111	0.162497	0.735267	0.975591	0.71954	0.146441	1.45942	0.817263	0.628023	0.987845	-0.0762936	0.102306	-0.212296	-0.124051	0.121864	0.0400352	1.10385
6614593	6615703	6616647	6616872	6615762	6616583	3R	FBgn0017577	+	4347334	4348170	4349326	4349530	4348216	4349264	V	F32D1.10	+	2e-28	126	1e-28	126	4.89309	4.08533	5.00456	4.51983	4.0289	3.51129	3.04478	2.45565	1.83098	1.48284	1.18191	1.46032	2.51737	2.36166	2.10456	2.37168	2.51036	1.98149	2.50887	2.94533	2.5921	1.28847	0.966051	1.61126	0.929456	1.00117	1.12812	3.50841
8885385	8885886	8887074	8887410	8885954	8887011	3L	FBgn0020633	+	4347334	4348170	4349326	4349530	4348216	4349264	V	F32D1.10	+	7e-121	433	6e-121	433	4.9184	5.31478	1.62996	2.12439	3.05627	3.34279	1.57716	1.21682	1.45801	2.91081	2.03488	0.421063	1.96523	1.4178	1.76844	2.60653	2.75156	2.14889	1.65898	1.71463	0.433918	1.67785	0.556244	1.30566	0.83701	0.954838	0.787257	1.3681
3384462	3384914	3385412	3385783	3384984	3385350	2R	FBgn0015929	-	4347334	4348170	4349326	4349530	4348216	4349264	V	F32D1.10	+	6e-25	115	1e-25	115	4.89945	4.258	5.05648	4.88228	4.30932	3.7403	3.15787	2.82404	2.25035	1.91122	1.80059	1.64617	3.0554	2.68604	2.6399	2.78144	2.77775	2.39111	2.76668	3.27162	3.0645	1.91397	1.58198	2.10144	1.53	1.77494	1.94346	3.64925
6614250	6614538	6615762	6616583	6614593	6615703	3R	FBgn0017577	+	9794903	9795188	9798230	9798558	9796739	9798182	III	ZK632.1	+	9e-13	75.4	5e-13	75.4	2.20897	2.55378	1.09765	1.15055	1.48852	1.64112	1.1659	0.765974	0.736181	0.5457	0.898546	0.395111	0.162497	0.735267	0.975591	0.71954	0.146441	1.45942	0.817263	0.628023	0.987845	-0.0762936	0.102306	-0.212296	-0.124051	0.121864	0.0400352	1.10385
6614593	6615703	6616647	6616872	6615762	6616583	3R	FBgn0017577	+	9794903	9795188	9798230	9798558	9796739	9798182	III	ZK632.1	+	2e-24	113	9e-25	113	4.89309	4.08533	5.00456	4.51983	4.0289	3.51129	3.04478	2.45565	1.83098	1.48284	1.18191	1.46032	2.51737	2.36166	2.10456	2.37168	2.51036	1.98149	2.50887	2.94533	2.5921	1.28847	0.966051	1.61126	0.929456	1.00117	1.12812	3.50841
8885385	8885886	8887074	8887410	8885954	8887011	3L	FBgn0020633	+	9794903	9795188	9798230	9798558	9796739	9798182	III	ZK632.1	+	3e-40	166	1e-40	166	4.9184	5.31478	1.62996	2.12439	3.05627	3.34279	1.57716	1.21682	1.45801	2.91081	2.03488	0.421063	1.96523	1.4178	1.76844	2.60653	2.75156	2.14889	1.65898	1.71463	0.433918	1.67785	0.556244	1.30566	0.83701	0.954838	0.787257	1.3681
3384462	3384914	3385412	3385783	3384984	3385350	2R	FBgn0015929	-	9794903	9795188	9798230	9798558	9796739	9798182	III	ZK632.1	+	3e-13	76.8	6e-14	76.8	4.89945	4.258	5.05648	4.88228	4.30932	3.7403	3.15787	2.82404	2.25035	1.91122	1.80059	1.64617	3.0554	2.68604	2.6399	2.78144	2.77775	2.39111	2.76668	3.27162	3.0645	1.91397	1.58198	2.10144	1.53	1.77494	1.94346	3.64925
4138936	4139192	4139675	4139866	4139253	4139619	3R	FBgn0037573	+	631058	631288	636237	636353	633894	634800	I	Y65B4A.6	-	1e-61	236	4e-62	236	4.43853	5.1457	5.15664	5.01143	4.90865	4.89578	4.41469	4.16753	3.79663	3.39315	3.72531	3.62327	3.54588	3.6459	3.24093	3.397	3.40606	3.26086	3.56653	3.51804	3.72663	3.25077	2.93492	2.724	2.92511	3.19077	3.00567	3.69152
4139253	4139619	4139928	4140589	4139675	4139866	3R	FBgn0037573	+	631058	631288	636237	636353	633894	634800	I	Y65B4A.6	-	3e-36	152	4e-37	152	5.12224	5.66279	5.75329	5.54049	5.55102	5.62464	5.05791	5.04083	4.59198	3.93375	4.26068	4.14594	4.50958	4.27657	3.91141	4.01352	4.16317	3.89815	4.13273	4.21751	4.34064	4.13378	3.54997	3.66497	3.41952	3.67872	4.05904	4.53375
5981759	5981835	5984011	5984624	5983010	5983236	2L	FBgn0001942	+	631058	631288	636237	636353	633894	634800	I	Y65B4A.6	-	5e-13	75.4	8e-14	75.4	6.78427	6.97423	6.67853	6.57169	6.6004	6.85989	6.06139	6.83408	6.91307	6.56935	7.30463	6.84608	7.03152	7.00034	6.58329	6.68594	6.94798	6.62097	6.94937	7.09441	7.06543	6.86977	6.64895	6.4687	6.56103	6.44254	6.34068	6.2498
5982524	5982821	5984011	5984624	5983010	5983236	2L	FBgn0001942	+	631058	631288	636237	636353	633894	634800	I	Y65B4A.6	-	5e-13	75.4	8e-14	75.4	4.34843	5.0858	5.29388	4.96081	4.58859	4.08757	3.76985	3.04764	2.8019	2.47234	2.83948	2.92679	2.1686	2.92505	3.62787	4.12569	4.61395	3.04243	4.80202	5.02222	4.38713	4.02904	3.31017	3.43873	3.70441	3.87648	3.7268	2.95043
5983010	5983236	5984719	5984942	5984011	5984624	2L	FBgn0001942	+	631058	631288	636237	636353	633894	634800	I	Y65B4A.6	-	5e-74	278	2e-74	278	6.24908	6.78848	-0.313656	1.09344	6.41374	7.03614	0.596192	3.07164	1.31456	1.24045	6.67629	-6.1402	6.64112	1.12237	5.71671	6.19811	5.63965	5.94773	0.519669	0.207591	-0.53738	-1.11308	-5.30573	5.89675	0.423813	5.71688	1.3085	2.82147
4138936	4139192	4139675	4139866	4139253	4139619	3R	FBgn0037573	+	5866566	5866957	5867797	5868146	5867077	5867748	I	F33D11.10	-	5e-23	108	2e-23	108	4.43853	5.1457	5.15664	5.01143	4.90865	4.89578	4.41469	4.16753	3.79663	3.39315	3.72531	3.62327	3.54588	3.6459	3.24093	3.397	3.40606	3.26086	3.56653	3.51804	3.72663	3.25077	2.93492	2.724	2.92511	3.19077	3.00567	3.69152
4139253	4139619	4139928	4140589	4139675	4139866	3R	FBgn0037573	+	5866566	5866957	5867797	5868146	5867077	5867748	I	F33D11.10	-	3e-28	125	6e-29	125	5.12224	5.66279	5.75329	5.54049	5.55102	5.62464	5.05791	5.04083	4.59198	3.93375	4.26068	4.14594	4.50958	4.27657	3.91141	4.01352	4.16317	3.89815	4.13273	4.21751	4.34064	4.13378	3.54997	3.66497	3.41952	3.67872	4.05904	4.53375
5983010	5983236	5984719	5984942	5984011	5984624	2L	FBgn0001942	+	5866566	5866957	5867797	5868146	5867077	5867748	I	F33D11.10	-	3e-55	215	2e-55	215	6.24908	6.78848	-0.313656	1.09344	6.41374	7.03614	0.596192	3.07164	1.31456	1.24045	6.67629	-6.1402	6.64112	1.12237	5.71671	6.19811	5.63965	5.94773	0.519669	0.207591	-0.53738	-1.11308	-5.30573	5.89675	0.423813	5.71688	1.3085	2.82147
4138936	4139192	4139675	4139866	4139253	4139619	3R	FBgn0037573	+	5866766	5866957	5867797	5868142	5867077	5867748	I	F33D11.10	-	5e-23	108	2e-23	108	4.43853	5.1457	5.15664	5.01143	4.90865	4.89578	4.41469	4.16753	3.79663	3.39315	3.72531	3.62327	3.54588	3.6459	3.24093	3.397	3.40606	3.26086	3.56653	3.51804	3.72663	3.25077	2.93492	2.724	2.92511	3.19077	3.00567	3.69152
4139253	4139619	4139928	4140589	4139675	4139866	3R	FBgn0037573	+	5866766	5866957	5867797	5868142	5867077	5867748	I	F33D11.10	-	3e-28	125	6e-29	125	5.12224	5.66279	5.75329	5.54049	5.55102	5.62464	5.05791	5.04083	4.59198	3.93375	4.26068	4.14594	4.50958	4.27657	3.91141	4.01352	4.16317	3.89815	4.13273	4.21751	4.34064	4.13378	3.54997	3.66497	3.41952	3.67872	4.05904	4.53375
5983010	5983236	5984719	5984942	5984011	5984624	2L	FBgn0001942	+	5866766	5866957	5867797	5868142	5867077	5867748	I	F33D11.10	-	3e-55	215	2e-55	215	6.24908	6.78848	-0.313656	1.09344	6.41374	7.03614	0.596192	3.07164	1.31456	1.24045	6.67629	-6.1402	6.64112	1.12237	5.71671	6.19811	5.63965	5.94773	0.519669	0.207591	-0.53738	-1.11308	-5.30573	5.89675	0.423813	5.71688	1.3085	2.82147
4138936	4139192	4139675	4139866	4139253	4139619	3R	FBgn0037573	+	6930194	6930466	6931023	6931274	6930551	6930970	III	F57B9.6	+	1e-08	59.7	8e-09	59.7	4.43853	5.1457	5.15664	5.01143	4.90865	4.89578	4.41469	4.16753	3.79663	3.39315	3.72531	3.62327	3.54588	3.6459	3.24093	3.397	3.40606	3.26086	3.56653	3.51804	3.72663	3.25077	2.93492	2.724	2.92511	3.19077	3.00567	3.69152
4139253	4139619	4139928	4140589	4139675	4139866	3R	FBgn0037573	+	6930194	6930466	6931023	6931274	6930551	6930970	III	F57B9.6	+	3e-17	88.3	9e-18	88.3	5.12224	5.66279	5.75329	5.54049	5.55102	5.62464	5.05791	5.04083	4.59198	3.93375	4.26068	4.14594	4.50958	4.27657	3.91141	4.01352	4.16317	3.89815	4.13273	4.21751	4.34064	4.13378	3.54997	3.66497	3.41952	3.67872	4.05904	4.53375
5983010	5983236	5984719	5984942	5984011	5984624	2L	FBgn0001942	+	6930194	6930466	6931023	6931274	6930551	6930970	III	F57B9.6	+	9e-51	199	1e-50	199	6.24908	6.78848	-0.313656	1.09344	6.41374	7.03614	0.596192	3.07164	1.31456	1.24045	6.67629	-6.1402	6.64112	1.12237	5.71671	6.19811	5.63965	5.94773	0.519669	0.207591	-0.53738	-1.11308	-5.30573	5.89675	0.423813	5.71688	1.3085	2.82147
4140506	4141085	4142195	4142217	4141144	4142135	3R	FBgn0037574	-	6936089	6936195	6936722	6936843	6936511	6936677	III	F57B9.4	+	5e-07	52.5	3e-06	52.5	3.48034	0.733103	0.90023	1.48779	1.93047	2.34112	2.07318	2.09335	1.92423	1.90532	2.02711	2.07445	2.89713	2.49681	1.68643	1.70792	1.81156	2.11999	1.71335	1.59791	2.09944	2.22881	2.03685	1.93983	2.24961	2.47097	2.52622	2.55705
4184193	4184312	4184731	4184872	4184371	4184676	3R	FBgn0020249	+	5593326	5593438	5593657	5593809	5593489	5593609	X	F14D12.2	+	1e-07	54	3e-07	54	4.75708	4.29203	4.18218	4.39723	4.39873	4.66189	4.4412	5.00401	5.18637	5.61006	5.55045	5.51911	5.02212	4.66218	4.57297	4.60184	4.63372	4.63404	4.56032	4.75605	4.43413	4.3503	4.88647	5.09847	4.55417	4.39439	4.72826	4.78832
4184731	4184872	4185252	4185686	4184929	4185187	3R	FBgn0020249	+	5593657	5593809	5594149	5594273	5593861	5594104	X	F14D12.2	+	4e-29	126	3e-29	126	1.79512	1.92681	2.2664	0.00692264	2.42914	3.17847	2.37488	0.00638237	2.18027	2.64032	3.53101	3.86093	1.5687	1.9735	2.03115	1.95309	4.39635	0.00960514	2.55093	3.34171	3.50513	3.56608	3.55855	1.64282	1.65501	2.21584	0.00654324	2.06531
4184731	4184872	4185252	4185682	4184929	4185187	3R	FBgn0020249	+	5593657	5593809	5594149	5594273	5593861	5594104	X	F14D12.2	+	4e-29	126	3e-29	126	4.27895	3.76872	3.65883	3.9943	3.85302	3.96105	4.18266	4.40149	4.74853	4.99062	4.93932	5.04501	4.51781	4.28045	4.30482	4.25884	2.76325	4.46136	4.21588	4.2312	3.51944	3.60709	4.30322	4.60815	4.09117	3.90162	4.21621	4.15474
4475001	4475141	4476203	4476516	4475200	4476041	3R	FBgn0024326	-	7817023	7817155	7818810	7819060	7818275	7818658	X	R03G5.2	+	2e-35	148	4e-35	148	4.3975	3.57772	4.02421	4.01504	3.91281	3.72879	3.66664	3.39462	3.31204	3.19368	2.99155	3.0816	3.16487	3.28196	2.95649	3.44773	3.63033	3.17936	3.68728	3.4142	3.50719	3.09105	2.915	2.62713	3.01627	2.97337	3.07633	3.61277
12979858	12980078	12980686	12981173	12980445	12980624	X	FBgn0010303	-	7817023	7817155	7818810	7819060	7818275	7818658	X	R03G5.2	+	4e-06	51.1	1e-06	51.1	4.17992	2.01257	2.292	1.67783	3.6773	3.70055	3.67712	0.742213	1.24817	2.09547	2.16829	2.4474	0.88677	2.16104	2.00549	2.07604	2.69256	2.86921	2.03338	1.37256	1.06699	1.76457	0.809203	0.82001	1.67798	2.87346	0.71206	0.61383
12985156	12985574	12986122	12986254	12985645	12986035	X	FBgn0261524	+	7817023	7817155	7818810	7819060	7818275	7818658	X	R03G5.2	+	4e-12	71.1	3e-12	71.1	4.90868	5.04124	3.86656	3.87424	4.06414	3.67688	3.80447	3.89051	3.75734	3.36699	4.13479	3.97846	3.32881	3.49983	2.92014	3.18003	3.22518	3.13869	3.16334	3.07203	3.35365	3.04024	2.83822	2.61377	2.87118	2.7735	2.94933	3.78995
4475001	4475141	4476203	4476516	4475200	4476041	3R	FBgn0024326	-	10028421	10028540	10029019	10029087	10028587	10028766	X	F42G10.2	+	4e-18	89.7	2e-17	89.7	4.3975	3.57772	4.02421	4.01504	3.91281	3.72879	3.66664	3.39462	3.31204	3.19368	2.99155	3.0816	3.16487	3.28196	2.95649	3.44773	3.63033	3.17936	3.68728	3.4142	3.50719	3.09105	2.915	2.62713	3.01627	2.97337	3.07633	3.61277
4475001	4475141	4476203	4476516	4475200	4476041	3R	FBgn0024326	-	10031793	10031912	10032189	10032257	10031965	10032144	X	VZC374L.1	+	3e-08	56.8	1e-07	56.8	4.3975	3.57772	4.02421	4.01504	3.91281	3.72879	3.66664	3.39462	3.31204	3.19368	2.99155	3.0816	3.16487	3.28196	2.95649	3.44773	3.63033	3.17936	3.68728	3.4142	3.50719	3.09105	2.915	2.62713	3.01627	2.97337	3.07633	3.61277
12979858	12980078	12980686	12981173	12980445	12980624	X	FBgn0010303	-	10031793	10031912	10032189	10032257	10031965	10032144	X	VZC374L.1	+	2e-09	61.1	1e-09	61.1	4.17992	2.01257	2.292	1.67783	3.6773	3.70055	3.67712	0.742213	1.24817	2.09547	2.16829	2.4474	0.88677	2.16104	2.00549	2.07604	2.69256	2.86921	2.03338	1.37256	1.06699	1.76457	0.809203	0.82001	1.67798	2.87346	0.71206	0.61383
4475001	4475141	4476203	4476516	4475200	4476041	3R	FBgn0024326	-	10031513	10031629	10031965	10032144	10031793	10031912	X	VZC374L.1	+	8e-07	51.1	8e-06	51.1	4.3975	3.57772	4.02421	4.01504	3.91281	3.72879	3.66664	3.39462	3.31204	3.19368	2.99155	3.0816	3.16487	3.28196	2.95649	3.44773	3.63033	3.17936	3.68728	3.4142	3.50719	3.09105	2.915	2.62713	3.01627	2.97337	3.07633	3.61277
4481309	4481628	4483737	4484109	4481709	4483565	3R	FBgn0263231	-	2770755	2771024	2773759	2774282	2772445	2772773	III	Y71H2AM.19	-	4e-37	153	2e-36	153	5.28602	4.31819	4.8098	5.52241	5.1931	5.30125	4.9699	4.89682	4.52449	4.71519	4.83103	4.52166	5.11409	4.66853	3.89164	4.5516	4.58946	4.56116	4.74224	4.73369	4.94707	4.59387	4.44321	4.68584	4.83064	5.06886	5.08596	5.05604
7818151	7820732	7822827	7824348	7820798	7822589	X	FBgn0029979	-	2770755	2771024	2773759	2774282	2772445	2772773	III	Y71H2AM.19	-	2e-08	58.3	1e-07	58.3	2.06317	1.46322	1.69191	1.87584	2.32682	1.9598	2.71338	0.953089	1.78261	1.37224	1.15131	1.09558	1.20848	1.43488	0.937786	1.69851	2.11554	1.10798	2.5172	2.22419	2.52421	2.3437	1.79904	0.749915	1.42443	1.33761	0.826939	1.14093
4481309	4481628	4483737	4484109	4481709	4483565	3R	FBgn0263231	-	2770617	2771024	2773759	2774282	2772445	2772773	III	Y71H2AM.19	-	4e-37	153	2e-36	153	5.28602	4.31819	4.8098	5.52241	5.1931	5.30125	4.9699	4.89682	4.52449	4.71519	4.83103	4.52166	5.11409	4.66853	3.89164	4.5516	4.58946	4.56116	4.74224	4.73369	4.94707	4.59387	4.44321	4.68584	4.83064	5.06886	5.08596	5.05604
7818151	7820732	7822827	7824348	7820798	7822589	X	FBgn0029979	-	2770617	2771024	2773759	2774282	2772445	2772773	III	Y71H2AM.19	-	2e-08	58.3	1e-07	58.3	2.06317	1.46322	1.69191	1.87584	2.32682	1.9598	2.71338	0.953089	1.78261	1.37224	1.15131	1.09558	1.20848	1.43488	0.937786	1.69851	2.11554	1.10798	2.5172	2.22419	2.52421	2.3437	1.79904	0.749915	1.42443	1.33761	0.826939	1.14093
4481309	4481628	4483737	4484109	4481709	4483565	3R	FBgn0263231	-	2774712	2774813	2778508	2778691	2777075	2777561	III	Y71H2AM.19	-	2e-21	102	6e-21	102	5.28602	4.31819	4.8098	5.52241	5.1931	5.30125	4.9699	4.89682	4.52449	4.71519	4.83103	4.52166	5.11409	4.66853	3.89164	4.5516	4.58946	4.56116	4.74224	4.73369	4.94707	4.59387	4.44321	4.68584	4.83064	5.06886	5.08596	5.05604
15072338	15072627	15073489	15073702	15072687	15073430	2L	FBgn0262526	+	2774712	2774813	2778508	2778691	2777075	2777561	III	Y71H2AM.19	-	7e-16	84	9e-16	84	5.07024	2.12317	1.37419	1.46655	1.56555	1.63623	1.87967	1.36428	1.28285	0.856791	1.27255	1.63397	0.998261	1.02674	0.906257	0.850506	1.16708	1.26792	1.08651	1.30183	1.34971	1.4546	1.38491	1.79697	1.37498	1.78272	1.48464	3.88134
4481309	4481628	4483737	4484109	4481709	4483565	3R	FBgn0263231	-	6855386	6855460	6856808	6856911	6855509	6856759	I	T21G5.3	+	5e-12	72.5	6e-12	72.5	5.28602	4.31819	4.8098	5.52241	5.1931	5.30125	4.9699	4.89682	4.52449	4.71519	4.83103	4.52166	5.11409	4.66853	3.89164	4.5516	4.58946	4.56116	4.74224	4.73369	4.94707	4.59387	4.44321	4.68584	4.83064	5.06886	5.08596	5.05604
15072338	15072627	15073489	15073702	15072687	15073430	2L	FBgn0262526	+	6855386	6855460	6856808	6856911	6855509	6856759	I	T21G5.3	+	1e-17	91.1	6e-18	91.1	5.07024	2.12317	1.37419	1.46655	1.56555	1.63623	1.87967	1.36428	1.28285	0.856791	1.27255	1.63397	0.998261	1.02674	0.906257	0.850506	1.16708	1.26792	1.08651	1.30183	1.34971	1.4546	1.38491	1.79697	1.37498	1.78272	1.48464	3.88134
4481309	4481628	4483737	4484109	4481709	4483565	3R	FBgn0263231	-	6515313	6515387	6516723	6516826	6515432	6516676	I	C55B7.1	+	4e-08	59.7	5e-08	59.7	5.28602	4.31819	4.8098	5.52241	5.1931	5.30125	4.9699	4.89682	4.52449	4.71519	4.83103	4.52166	5.11409	4.66853	3.89164	4.5516	4.58946	4.56116	4.74224	4.73369	4.94707	4.59387	4.44321	4.68584	4.83064	5.06886	5.08596	5.05604
15072338	15072627	15073489	15073702	15072687	15073430	2L	FBgn0262526	+	6515313	6515387	6516723	6516826	6515432	6516676	I	C55B7.1	+	1e-17	91.1	6e-18	91.1	5.07024	2.12317	1.37419	1.46655	1.56555	1.63623	1.87967	1.36428	1.28285	0.856791	1.27255	1.63397	0.998261	1.02674	0.906257	0.850506	1.16708	1.26792	1.08651	1.30183	1.34971	1.4546	1.38491	1.79697	1.37498	1.78272	1.48464	3.88134
4481309	4481628	4483737	4484109	4481709	4483565	3R	FBgn0263231	-	5793066	5793169	5794559	5794912	5793215	5794447	I	B0414.6	-	1e-07	58.3	1e-07	58.3	5.28602	4.31819	4.8098	5.52241	5.1931	5.30125	4.9699	4.89682	4.52449	4.71519	4.83103	4.52166	5.11409	4.66853	3.89164	4.5516	4.58946	4.56116	4.74224	4.73369	4.94707	4.59387	4.44321	4.68584	4.83064	5.06886	5.08596	5.05604
4495251	4495650	4499100	4499453	4497433	4499031	3R	FBgn0037607	+	10243766	10244439	10245345	10245720	10244486	10245260	IV	F01G10.1	+	8e-73	273	1e-72	273	1.37988	0.736547	0.672632	0.275611	1.19868	1.82634	1.2417	0.734289	0.362565	0.282907	1.43225	2.11611	0.611152	1.60843	1.30574	2.00146	2.43762	2.03361	1.54703	2.59553	3.25679	3.09125	3.02873	3.23638	3.92098	4.15125	3.98494	0.880232
4495354	4495650	4499100	4499453	4497433	4499031	3R	FBgn0037607	+	10243766	10244439	10245345	10245720	10244486	10245260	IV	F01G10.1	+	8e-73	273	1e-72	273	5.91043	3.85758	2.67246	4.60354	2.69356	5.72934	1.38394	4.71884	2.46813	4.54215	6.06502	1.62585	3.92281	2.66021	1.33422	3.42337	1.84007	6.38881	1.56963	1.52189	1.54047	1.36619	1.52657	2.78837	4.24575	5.8675	2.04873	6.3174
4496375	4496627	4499100	4499453	4497433	4499031	3R	FBgn0037607	+	10243766	10244439	10245345	10245720	10244486	10245260	IV	F01G10.1	+	8e-73	273	1e-72	273	0.454766	-0.477759	2.29209e-08	0	-0.265043	0.0707071	-0.375046	2.64379e-05	-0.154622	3.74688e-07	0.238632	-0.436623	7.34551e-07	-0.197621	5.83517e-08	6.85092e-09	7.4348e-08	-0.161845	1.01527e-07	-0.163025	-0.212217	0	0	5.17318e-05	-0.151069	0.257217	-1.13631	0.393578
4495251	4495650	4499100	4499453	4497433	4499031	3R	FBgn0037607	+	10243766	10244439	10245345	10245730	10244486	10245260	IV	F01G10.1	+	8e-73	273	1e-72	273	1.37988	0.736547	0.672632	0.275611	1.19868	1.82634	1.2417	0.734289	0.362565	0.282907	1.43225	2.11611	0.611152	1.60843	1.30574	2.00146	2.43762	2.03361	1.54703	2.59553	3.25679	3.09125	3.02873	3.23638	3.92098	4.15125	3.98494	0.880232
4495354	4495650	4499100	4499453	4497433	4499031	3R	FBgn0037607	+	10243766	10244439	10245345	10245730	10244486	10245260	IV	F01G10.1	+	8e-73	273	1e-72	273	5.91043	3.85758	2.67246	4.60354	2.69356	5.72934	1.38394	4.71884	2.46813	4.54215	6.06502	1.62585	3.92281	2.66021	1.33422	3.42337	1.84007	6.38881	1.56963	1.52189	1.54047	1.36619	1.52657	2.78837	4.24575	5.8675	2.04873	6.3174
4496375	4496627	4499100	4499453	4497433	4499031	3R	FBgn0037607	+	10243766	10244439	10245345	10245730	10244486	10245260	IV	F01G10.1	+	8e-73	273	1e-72	273	0.454766	-0.477759	2.29209e-08	0	-0.265043	0.0707071	-0.375046	2.64379e-05	-0.154622	3.74688e-07	0.238632	-0.436623	7.34551e-07	-0.197621	5.83517e-08	6.85092e-09	7.4348e-08	-0.161845	1.01527e-07	-0.163025	-0.212217	0	0	5.17318e-05	-0.151069	0.257217	-1.13631	0.393578
4495251	4495650	4499100	4499453	4497433	4499031	3R	FBgn0037607	+	10243569	10243714	10244486	10245260	10243766	10244439	IV	F01G10.1	+	1e-62	239	3e-62	239	1.37988	0.736547	0.672632	0.275611	1.19868	1.82634	1.2417	0.734289	0.362565	0.282907	1.43225	2.11611	0.611152	1.60843	1.30574	2.00146	2.43762	2.03361	1.54703	2.59553	3.25679	3.09125	3.02873	3.23638	3.92098	4.15125	3.98494	0.880232
4495354	4495650	4499100	4499453	4497433	4499031	3R	FBgn0037607	+	10243569	10243714	10244486	10245260	10243766	10244439	IV	F01G10.1	+	1e-62	239	3e-62	239	5.91043	3.85758	2.67246	4.60354	2.69356	5.72934	1.38394	4.71884	2.46813	4.54215	6.06502	1.62585	3.92281	2.66021	1.33422	3.42337	1.84007	6.38881	1.56963	1.52189	1.54047	1.36619	1.52657	2.78837	4.24575	5.8675	2.04873	6.3174
4496375	4496627	4499100	4499453	4497433	4499031	3R	FBgn0037607	+	10243569	10243714	10244486	10245260	10243766	10244439	IV	F01G10.1	+	1e-62	239	3e-62	239	0.454766	-0.477759	2.29209e-08	0	-0.265043	0.0707071	-0.375046	2.64379e-05	-0.154622	3.74688e-07	0.238632	-0.436623	7.34551e-07	-0.197621	5.83517e-08	6.85092e-09	7.4348e-08	-0.161845	1.01527e-07	-0.163025	-0.212217	0	0	5.17318e-05	-0.151069	0.257217	-1.13631	0.393578
4495251	4495650	4499100	4499453	4497433	4499031	3R	FBgn0037607	+	10243589	10243714	10244486	10245260	10243766	10244439	IV	F01G10.1	+	1e-62	239	3e-62	239	1.37988	0.736547	0.672632	0.275611	1.19868	1.82634	1.2417	0.734289	0.362565	0.282907	1.43225	2.11611	0.611152	1.60843	1.30574	2.00146	2.43762	2.03361	1.54703	2.59553	3.25679	3.09125	3.02873	3.23638	3.92098	4.15125	3.98494	0.880232
4495354	4495650	4499100	4499453	4497433	4499031	3R	FBgn0037607	+	10243589	10243714	10244486	10245260	10243766	10244439	IV	F01G10.1	+	1e-62	239	3e-62	239	5.91043	3.85758	2.67246	4.60354	2.69356	5.72934	1.38394	4.71884	2.46813	4.54215	6.06502	1.62585	3.92281	2.66021	1.33422	3.42337	1.84007	6.38881	1.56963	1.52189	1.54047	1.36619	1.52657	2.78837	4.24575	5.8675	2.04873	6.3174
4496375	4496627	4499100	4499453	4497433	4499031	3R	FBgn0037607	+	10243589	10243714	10244486	10245260	10243766	10244439	IV	F01G10.1	+	1e-62	239	3e-62	239	0.454766	-0.477759	2.29209e-08	0	-0.265043	0.0707071	-0.375046	2.64379e-05	-0.154622	3.74688e-07	0.238632	-0.436623	7.34551e-07	-0.197621	5.83517e-08	6.85092e-09	7.4348e-08	-0.161845	1.01527e-07	-0.163025	-0.212217	0	0	5.17318e-05	-0.151069	0.257217	-1.13631	0.393578
4627275	4627402	4627908	4628727	4627581	4627841	3R	FBgn0037632	+	1872243	1872340	1873478	1874599	1872399	1872920	V	T10B5.5	+	1e-20	99.7	5e-21	99.7	5.36476	4.39975	4.09712	4.63285	4.72444	5.1005	4.89987	4.74153	4.39212	4.0587	4.11711	3.66817	5.15931	5.04876	3.99344	4.3281	4.22699	4.47205	2.77962	4.20604	4.41312	2.15691	1.54446	3.83624	3.4544	3.36732	3.70453	5.13648
4627581	4627841	4628801	4629124	4627908	4628727	3R	FBgn0037632	+	1872243	1872340	1873478	1874599	1872399	1872920	V	T10B5.5	+	7e-25	113	9e-25	113	-0.470876	-1.19562	-1.13711	-1.13268	-0.605397	-0.762307	-1.60007	-0.899929	-0.804112	-1.33048	-1.00715	-1.18929	-0.922042	-1.06668	-0.942319	-0.754493	0.144574	0.118911	-1.44636	-0.94044	-0.401129	-1.21319	-1.53632	-0.76895	-1.09992	0.302756	-1.19655	-1.27396
12473710	12473771	12474423	12475700	12473857	12474356	3R	FBgn0015019	+	1872243	1872340	1873478	1874599	1872399	1872920	V	T10B5.5	+	3e-13	75.4	2e-13	75.4	5.8463	3.75776	4.21051	4.78871	4.87909	5.45257	5.00102	5.11238	4.67936	4.50357	4.53402	3.39449	5.66099	5.36062	4.36292	4.64494	4.61692	5.03529	4.68239	4.67993	2.52468	3.71138	4.19916	4.44793	3.79881	3.96411	4.36365	5.57276
4627275	4627402	4627908	4628727	4627581	4627841	3R	FBgn0037632	+	1872245	1872340	1873478	1874188	1872399	1872920	V	T10B5.5	+	1e-20	99.7	5e-21	99.7	5.36476	4.39975	4.09712	4.63285	4.72444	5.1005	4.89987	4.74153	4.39212	4.0587	4.11711	3.66817	5.15931	5.04876	3.99344	4.3281	4.22699	4.47205	2.77962	4.20604	4.41312	2.15691	1.54446	3.83624	3.4544	3.36732	3.70453	5.13648
4627581	4627841	4628801	4629124	4627908	4628727	3R	FBgn0037632	+	1872245	1872340	1873478	1874188	1872399	1872920	V	T10B5.5	+	7e-25	113	9e-25	113	-0.470876	-1.19562	-1.13711	-1.13268	-0.605397	-0.762307	-1.60007	-0.899929	-0.804112	-1.33048	-1.00715	-1.18929	-0.922042	-1.06668	-0.942319	-0.754493	0.144574	0.118911	-1.44636	-0.94044	-0.401129	-1.21319	-1.53632	-0.76895	-1.09992	0.302756	-1.19655	-1.27396
12473710	12473771	12474423	12475700	12473857	12474356	3R	FBgn0015019	+	1872245	1872340	1873478	1874188	1872399	1872920	V	T10B5.5	+	3e-13	75.4	2e-13	75.4	5.8463	3.75776	4.21051	4.78871	4.87909	5.45257	5.00102	5.11238	4.67936	4.50357	4.53402	3.39449	5.66099	5.36062	4.36292	4.64494	4.61692	5.03529	4.68239	4.67993	2.52468	3.71138	4.19916	4.44793	3.79881	3.96411	4.36365	5.57276
4627275	4627402	4627908	4628727	4627581	4627841	3R	FBgn0037632	+	1872245	1872340	1873478	1874233	1872399	1872920	V	T10B5.5	+	1e-20	99.7	5e-21	99.7	5.36476	4.39975	4.09712	4.63285	4.72444	5.1005	4.89987	4.74153	4.39212	4.0587	4.11711	3.66817	5.15931	5.04876	3.99344	4.3281	4.22699	4.47205	2.77962	4.20604	4.41312	2.15691	1.54446	3.83624	3.4544	3.36732	3.70453	5.13648
4627581	4627841	4628801	4629124	4627908	4628727	3R	FBgn0037632	+	1872245	1872340	1873478	1874233	1872399	1872920	V	T10B5.5	+	7e-25	113	9e-25	113	-0.470876	-1.19562	-1.13711	-1.13268	-0.605397	-0.762307	-1.60007	-0.899929	-0.804112	-1.33048	-1.00715	-1.18929	-0.922042	-1.06668	-0.942319	-0.754493	0.144574	0.118911	-1.44636	-0.94044	-0.401129	-1.21319	-1.53632	-0.76895	-1.09992	0.302756	-1.19655	-1.27396
12473710	12473771	12474423	12475700	12473857	12474356	3R	FBgn0015019	+	1872245	1872340	1873478	1874233	1872399	1872920	V	T10B5.5	+	3e-13	75.4	2e-13	75.4	5.8463	3.75776	4.21051	4.78871	4.87909	5.45257	5.00102	5.11238	4.67936	4.50357	4.53402	3.39449	5.66099	5.36062	4.36292	4.64494	4.61692	5.03529	4.68239	4.67993	2.52468	3.71138	4.19916	4.44793	3.79881	3.96411	4.36365	5.57276
4627581	4627841	4628801	4629124	4627908	4628727	3R	FBgn0037632	+	1872399	1872920	1874889	1875526	1873478	1874188	V	T10B5.5	+	1e-58	226	1e-58	226	-0.470876	-1.19562	-1.13711	-1.13268	-0.605397	-0.762307	-1.60007	-0.899929	-0.804112	-1.33048	-1.00715	-1.18929	-0.922042	-1.06668	-0.942319	-0.754493	0.144574	0.118911	-1.44636	-0.94044	-0.401129	-1.21319	-1.53632	-0.76895	-1.09992	0.302756	-1.19655	-1.27396
4767036	4767038	4767623	4768279	4767130	4767554	3R	FBgn0037643	+	10897607	10898125	10898806	10899021	10898179	10898506	X	F47B10.1	-	5e-47	186	5e-47	186	-1.60971	-3.15256	-2.41325	-1.64405	-1.90218	-2.10349	-3.52038	-1.79115	-2.16913	-2.53987	-3.33947	-5.40212	-1.94122	-3.29286	-2.76598	-2.24768	-2.06503	-1.3796	-3.90046	-3.55928	-4.30419	-4.51415	-4.89421	-2.45912	-3.21143	-0.322422	-2.11593	-2.11991
4767036	4767038	4767623	4767792	4767130	4767554	3R	FBgn0037643	+	10897607	10898125	10898806	10899021	10898179	10898506	X	F47B10.1	-	5e-47	186	5e-47	186	-6.09543	-5.8384	-4.96161	-3.93894	-3.80959	-4.64554	-4.34227	-5.32715	-5.81691	-6.71281	-6.92927	-7.05133	-6.28099	-6.62856	-6.31263	-6.6246	-6.77062	-6.17759	-6.54545	-6.55577	-7.05604	-6.92504	-7.51213	-7.75168	-7.60144	-6.42964	-7.23726	-7.12147
4766644	4766911	4767623	4767792	4767130	4767554	3R	FBgn0037643	+	10897607	10898125	10898806	10899021	10898179	10898506	X	F47B10.1	-	5e-47	186	5e-47	186	5.07029	4.84802	3.68311	2.42436	3.06573	3.68644	3.75193	2.45747	4.89744	5.41592	5.54552	5.50914	5.58822	5.49666	5.16489	5.33008	5.42095	5.49276	5.01809	5.04767	3.25739	5.33905	3.79612	6.77365	5.21637	6.03532	1.81486	6.27186
4767036	4767038	4767623	4768279	4767130	4767554	3R	FBgn0037643	+	10897962	10898125	10898806	10899021	10898179	10898506	X	F47B10.1	-	5e-47	186	5e-47	186	-1.60971	-3.15256	-2.41325	-1.64405	-1.90218	-2.10349	-3.52038	-1.79115	-2.16913	-2.53987	-3.33947	-5.40212	-1.94122	-3.29286	-2.76598	-2.24768	-2.06503	-1.3796	-3.90046	-3.55928	-4.30419	-4.51415	-4.89421	-2.45912	-3.21143	-0.322422	-2.11593	-2.11991
4767036	4767038	4767623	4767792	4767130	4767554	3R	FBgn0037643	+	10897962	10898125	10898806	10899021	10898179	10898506	X	F47B10.1	-	5e-47	186	5e-47	186	-6.09543	-5.8384	-4.96161	-3.93894	-3.80959	-4.64554	-4.34227	-5.32715	-5.81691	-6.71281	-6.92927	-7.05133	-6.28099	-6.62856	-6.31263	-6.6246	-6.77062	-6.17759	-6.54545	-6.55577	-7.05604	-6.92504	-7.51213	-7.75168	-7.60144	-6.42964	-7.23726	-7.12147
4766644	4766911	4767623	4767792	4767130	4767554	3R	FBgn0037643	+	10897962	10898125	10898806	10899021	10898179	10898506	X	F47B10.1	-	5e-47	186	5e-47	186	5.07029	4.84802	3.68311	2.42436	3.06573	3.68644	3.75193	2.45747	4.89744	5.41592	5.54552	5.50914	5.58822	5.49666	5.16489	5.33008	5.42095	5.49276	5.01809	5.04767	3.25739	5.33905	3.79612	6.77365	5.21637	6.03532	1.81486	6.27186
2616096	2616578	2618945	2618995	2617806	2618771	2R	FBgn0010482	-	5224888	5224980	5225609	5225761	5225037	5225559	IV	Y59E9AL.6	-	1e-23	109	1e-18	94	-0.178931	0.0142204	0.170559	-0.197517	-0.63424	-0.696355	-1.50236	-2.12517	-2.43165	-3.28635	-4.1921	-3.81782	-3.18062	-3.8248	-3.69707	-3.32384	-3.01401	-4.09363	-1.89299	-1.59555	-0.764632	2.11549	3.07975	0.804543	1.69523	1.00169	1.30949	3.34105
4808454	4809273	4809777	4809876	4809335	4809719	3R	FBgn0037647	-	11301293	11301442	11302154	11302244	11301498	11302106	II	T24F1.1	+	2e-26	119	7e-27	119	3.64142	3.12767	3.32358	3.27175	3.39363	3.33883	3.48164	1.85106	3.10716	3.03911	2.87436	3.17457	1.83781	2.88663	3.09618	3.13972	3.41602	2.7904	3.50108	3.3011	3.13642	3.0544	2.8831	0.813828	2.67162	2.68291	2.61117	2.87361
4808454	4809273	4809777	4809876	4809335	4809719	3R	FBgn0037647	-	11301295	11301442	11302154	11302244	11301498	11302106	II	T24F1.1	+	2e-26	119	7e-27	119	3.64142	3.12767	3.32358	3.27175	3.39363	3.33883	3.48164	1.85106	3.10716	3.03911	2.87436	3.17457	1.83781	2.88663	3.09618	3.13972	3.41602	2.7904	3.50108	3.3011	3.13642	3.0544	2.8831	0.813828	2.67162	2.68291	2.61117	2.87361
4883652	4883812	4885492	4886252	4884052	4885430	3R	FBgn0037659	+	6454793	6454924	6455600	6455849	6454975	6455551	III	T26A5.5	+	8e-31	133	1e-30	133	2.67673	2.58344	3.14171	2.15669	3.48337	3.25032	3.26362	3.02844	2.58072	1.58214	2.20975	2.66397	2.19342	1.99321	1.86018	2.46873	2.42114	1.82889	2.47346	2.94029	3.34742	2.65645	2.19105	2.06941	2.19801	2.31026	1.33151	1.65963
4897229	4897397	4905467	4905683	4897474	4898751	3R	FBgn0003165	-	5842787	5843283	5843670	5844004	5843329	5843619	X	W06B11.2	+	5e-29	126	2e-28	126	4.79268	4.30339	1.34587	2.156	2.51387	2.67446	3.63365	0.776896	1.24695	2.64038	3.93926	1.51284	1.34725	1.46117	1.7657	1.87592	2.75536	2.42106	1.47461	1.48692	3.41475	1.9925	2.45034	1.31778	2.49902	2.69267	0.586405	0.912388
5068824	5069834	5071130	5071316	5069899	5070936	3R	FBgn0260935	-	11913425	11913815	11915362	11915640	11913882	11914307	II	ZK930.1	-	9e-14	76.8	2e-13	76.8	1.33307	1.25926	1.87914	1.39205	1.4837	2.01092	2.34736	1.09299	1.75268	1.02058	1.10327	1.28342	0.899424	1.52178	1.43301	2.13292	1.56184	1.55427	2.57964	1.5649	0.651548	2.07334	1.51587	0.985774	1.2942	1.75314	0.724854	0.929601
5091008	5091130	5091840	5092251	5091202	5091781	3R	FBgn0010803	-	18852654	18853721	18857740	18858047	18856053	18856538	V	Y80D3A.1	-	1e-26	119	1e-26	119	3.44868	2.01968	2.69672	3.11121	2.9748	3.25032	1.85605	2.99129	2.3841	2.55073	2.69689	1.8285	3.2042	3.022	1.99158	2.4078	0.220897	2.6718	1.36228	2.05486	2.39136	1.96718	2.11568	2.35433	2.63904	2.81375	2.93896	2.99406
5090723	5091130	5091840	5092251	5091202	5091781	3R	FBgn0010803	-	18852654	18853721	18857740	18858047	18856053	18856538	V	Y80D3A.1	-	1e-26	119	1e-26	119	3.41936	2.07726	3.01091	3.0941	3.3229	3.39313	3.58457	2.88696	2.95461	2.27769	2.62084	2.95095	3.30809	3.53797	2.74696	2.58855	3.26582	3.33084	3.06943	2.83986	3.02695	3.36926	3.04878	2.41799	2.81464	2.90384	2.95589	2.84248
5191478	5191548	5192612	5192904	5192104	5192554	3R	FBgn0037684	+	1410356	1410461	1410924	1411067	1410519	1410869	II	Y51H7C.9	-	4e-28	123	5e-28	123	-0.0227606	0.582023	0.885744	0.235315	0.549661	0.0564102	0.375791	-0.00338365	0.116018	0.837856	0.774152	1.37968	0.445177	0.663449	0.630919	0.182284	0.269104	0.371965	0.794656	0.265637	1.34479	0.584256	0.25598	-0.389026	0.161256	0.237576	-0.346694	0.103628
5191919	5192011	5192612	5192904	5192104	5192554	3R	FBgn0037684	+	1410356	1410461	1410924	1411067	1410519	1410869	II	Y51H7C.9	-	4e-28	123	5e-28	123	-0.000188127	2.82221e-05	-0.759769	-2.45206e-05	-5.68106e-05	-8.70761e-05	-5.37074e-05	2.41443e-05	-5.83221e-05	5.30682e-06	-4.32004e-05	-2.91613e-05	-5.5059e-05	-4.65111e-05	-9.02028e-05	-9.80381e-05	-8.15564e-05	-8.12405e-05	-1.09258e-05	-2.15178e-05	3.20005e-05	-0.550026	2.66226e-05	-3.5529e-05	-4.18823e-05	-3.88478e-05	9.47866e-06	-5.1491e-05
5194178	5194360	5194619	5194705	5194421	5194549	3R	FBgn0000723	-	7220111	7220239	7220686	7220819	7220292	7220564	III	R151.4	+	1e-06	52.5	3e-07	52.5	0.132162	3.08678	3.63895	3.31908	2.32966	4.07562	4.1508	1.18865	2.06906	3.73428	3.62928	1.32904	1.50331	3.53694	3.41152	4.01547	4.20713	3.39104	4.05816	3.24294	1.43957	2.12816	2.5299	3.42602	2.84216	4.16956	0.985159	3.41001
16620022	16620292	16621274	16621689	16620602	16621188	3L	FBgn0000017	-	2998654	2998839	3004558	3004892	2999844	3001374	III	Y55D5A.5	-	1e-13	78.3	4e-14	78.3	3.8973	3.8617	2.68351	3.16263	3.42795	3.58564	3.50999	3.79611	3.22777	2.88043	3.34677	3.01498	2.33979	1.79283	1.66176	2.5943	2.60472	1.62783	2.65509	2.99804	3.33841	3.16062	2.32661	2.31531	2.33539	2.35603	2.72935	3.09804
5230097	5230811	5232844	5233579	5231458	5232783	3R	FBgn0037689	+	11292604	11292725	11293179	11293283	11292775	11293106	II	C47G2.4	-	5e-10	64	2e-09	64	0	0	0	0	0	0	0	0	0	0	0	0	0	0	0	0	0	0	0	0	0	0	0	0	0	0	0	0
5230097	5230811	5232844	5233579	5231458	5232783	3R	FBgn0260237	+	11292604	11292725	11293179	11293283	11292775	11293106	II	C47G2.4	-	5e-10	64	2e-09	64	3.66022	2.78155	3.47425	3.52305	3.34526	3.49727	3.34407	3.20524	2.81315	2.46079	2.223	2.26386	2.98205	2.94228	2.80438	3.09182	2.61323	2.62087	2.79491	3.16537	2.67618	2.43245	3.14162	3.01529	3.25214	3.50175	3.76906	3.25181
5556943	5557872	5558868	5558987	5558001	5558525	3R	FBgn0003886	-	3539829	3539991	3541415	3541615	3540044	3540399	III	C54C6.2	-	3e-14	78.3	3e-14	78.3	0.18139	0.490889	0.618799	1.10554	2.46312	2.26194	2.48588	1.84263	2.15119	1.92451	2.79313	1.64024	1.75911	1.8304	3.42174	1.67133	2.13704	2.61115	2.11357	0.892477	0.704792	0.515675	1.8763	1.2133	2.13757	1.92239	0.872657	0.921341
23798643	23798872	23813821	23814089	23799830	23800064	3R	FBgn0003890	-	3539829	3539991	3541415	3541615	3540044	3540399	III	C54C6.2	-	5e-19	94	2e-19	94	0.680676	0.512412	0.445583	2.08352	2.79949	4.13673	4.45986	4.68982	4.54193	4.90199	5.55242	5.5412	5.55338	5.43691	3.60733	2.68104	2.34458	4.90783	2.24432	2.61823	2.57774	4.07493	4.62043	4.87354	4.39258	4.09813	4.13956	4.34184
23795382	23795549	23799830	23800064	23798643	23798872	3R	FBgn0003890	-	3539829	3539991	3541415	3541615	3540044	3540399	III	C54C6.2	-	4e-37	153	2e-37	153	0.0894012	0.183959	0.161742	0.247726	0.00214798	0.000445408	0	1.59677	0.020471	3.55664	4.47903	1.94553	0.00141277	2.82766	0.974016	0.998958	0.215396	2.17116	5.35492e-05	0.730351	0.998107	2.47214	0.0753168	2.24319	2.85583	0.578116	2.1134	2.26466
20198245	20198353	20198717	20200626	20198416	20198660	2R	FBgn0003888	+	3539829	3539991	3541415	3541615	3540044	3540399	III	C54C6.2	-	1e-39	162	5e-40	162	1.38473	1.93072	-0.0405509	0.555517	0.354978	0.531124	-0.0419285	0.693028	0.259064	1.99863	0.904816	-0.288289	0.412475	0.328532	0.503551	0.847584	0.193952	1.5936	0.281766	-0.0665445	0.202454	-0.245976	0.091338	0.559894	0.468393	1.5076	0.239219	0.593032
23795382	23795549	23799830	23800064	23798643	23798872	3R	FBgn0003890	-	10740766	10741259	10742161	10742362	10741310	10742115	III	K01G5.7	-	5e-41	168	1e-41	168	0.0894012	0.183959	0.161742	0.247726	0.00214798	0.000445408	0	1.59677	0.020471	3.55664	4.47903	1.94553	0.00141277	2.82766	0.974016	0.998958	0.215396	2.17116	5.35492e-05	0.730351	0.998107	2.47214	0.0753168	2.24319	2.85583	0.578116	2.1134	2.26466
23794649	23794913	23798643	23798872	23795382	23795549	3R	FBgn0003890	-	10740766	10741259	10742161	10742362	10741310	10742115	III	K01G5.7	-	1e-34	146	2e-35	146	0.549056	0.310656	0.137614	1.76577	2.47576	3.9529	3.798	4.45267	4.10299	4.54086	5.17514	4.94365	5.29343	4.95894	3.33235	2.42692	2.02562	4.6843	1.99146	2.24758	2.22472	3.58411	4.15918	4.77891	3.89289	4.20586	3.97545	4.26435
23795078	23795272	23798643	23798872	23795382	23795549	3R	FBgn0003890	-	10740766	10741259	10742161	10742362	10741310	10742115	III	K01G5.7	-	1e-34	146	2e-35	146	0	0.156146	1.35446e-10	-0.127878	0.749608	-0.125505	0.324544	-2.88734	-1.58934	-1.34365	-1.52455	1.2498	-1.55029	-1.19045	-1.69361	-0.825425	-0.305515	-2.53987	4.13519e-09	0	0	0.411946	0.425291	-0.564871	0.728222	-0.601688	0.550789	0.387112
23792991	23793313	23795382	23795549	23794649	23794913	3R	FBgn0003890	-	10740766	10741259	10742161	10742362	10741310	10742115	III	K01G5.7	-	6e-63	241	1e-63	241	0.500641	0.302759	0.000337555	-0.0364869	1.89034	3.43866	2.95246	4.23839	3.75492	3.51918	3.48545	4.67431e-09	5.00505	3.96019	2.1309	1.96398	1.03349	3.76151	0.129987	0.00754496	2.73231e-05	-0.587466	-0.835412	4.30649	3.10547	2.7143	1.14715	3.91528
23792991	23793313	23795078	23795272	23794649	23794913	3R	FBgn0003890	-	10740766	10741259	10742161	10742362	10741310	10742115	III	K01G5.7	-	6e-63	241	1e-63	241	0	5.60223e-11	-0.0916839	-0.342176	0.348785	0.177686	-1.05351	-0.424028	1.25223	1.01937	0.841582	-0.75871	1.65323	1.19562	0.430426	0	-0.00880837	2.06838	-0.110003	-0.132933	0	0	-0.274462	-0.437402	0.151218	0.437242	-0.712273	-0.659651
20198245	20198353	20198717	20200626	20198416	20198660	2R	FBgn0003888	+	10740766	10741259	10742161	10742362	10741310	10742115	III	K01G5.7	-	4e-43	175	7e-44	175	1.38473	1.93072	-0.0405509	0.555517	0.354978	0.531124	-0.0419285	0.693028	0.259064	1.99863	0.904816	-0.288289	0.412475	0.328532	0.503551	0.847584	0.193952	1.5936	0.281766	-0.0665445	0.202454	-0.245976	0.091338	0.559894	0.468393	1.5076	0.239219	0.593032
19183970	19184573	19185332	19185534	19184633	19185223	2L	FBgn0010097	-	10740766	10741259	10742161	10742362	10741310	10742115	III	K01G5.7	-	1e-09	64	7e-10	64	5.01652	2.39081	1.47034	1.11095	1.04423	0.602083	0.288375	0.691043	0.232847	0.416832	0.148127	0.320557	0.024832	0.0554318	0.300196	0.168869	0.186265	0.0201394	0.179536	0.47535	0.109938	0.33105	0.233103	0.756603	0.100326	0.283449	0.497514	3.72599
23795382	23795549	23799830	23800064	23798643	23798872	3R	FBgn0003890	-	10740882	10741259	10742161	10742333	10741310	10742115	III	K01G5.7	-	5e-41	168	1e-41	168	0.0894012	0.183959	0.161742	0.247726	0.00214798	0.000445408	0	1.59677	0.020471	3.55664	4.47903	1.94553	0.00141277	2.82766	0.974016	0.998958	0.215396	2.17116	5.35492e-05	0.730351	0.998107	2.47214	0.0753168	2.24319	2.85583	0.578116	2.1134	2.26466
23794649	23794913	23798643	23798872	23795382	23795549	3R	FBgn0003890	-	10740882	10741259	10742161	10742333	10741310	10742115	III	K01G5.7	-	1e-34	146	2e-35	146	0.549056	0.310656	0.137614	1.76577	2.47576	3.9529	3.798	4.45267	4.10299	4.54086	5.17514	4.94365	5.29343	4.95894	3.33235	2.42692	2.02562	4.6843	1.99146	2.24758	2.22472	3.58411	4.15918	4.77891	3.89289	4.20586	3.97545	4.26435
23795078	23795272	23798643	23798872	23795382	23795549	3R	FBgn0003890	-	10740882	10741259	10742161	10742333	10741310	10742115	III	K01G5.7	-	1e-34	146	2e-35	146	0	0.156146	1.35446e-10	-0.127878	0.749608	-0.125505	0.324544	-2.88734	-1.58934	-1.34365	-1.52455	1.2498	-1.55029	-1.19045	-1.69361	-0.825425	-0.305515	-2.53987	4.13519e-09	0	0	0.411946	0.425291	-0.564871	0.728222	-0.601688	0.550789	0.387112
23792991	23793313	23795382	23795549	23794649	23794913	3R	FBgn0003890	-	10740882	10741259	10742161	10742333	10741310	10742115	III	K01G5.7	-	6e-63	241	1e-63	241	0.500641	0.302759	0.000337555	-0.0364869	1.89034	3.43866	2.95246	4.23839	3.75492	3.51918	3.48545	4.67431e-09	5.00505	3.96019	2.1309	1.96398	1.03349	3.76151	0.129987	0.00754496	2.73231e-05	-0.587466	-0.835412	4.30649	3.10547	2.7143	1.14715	3.91528
23792991	23793313	23795078	23795272	23794649	23794913	3R	FBgn0003890	-	10740882	10741259	10742161	10742333	10741310	10742115	III	K01G5.7	-	6e-63	241	1e-63	241	0	5.60223e-11	-0.0916839	-0.342176	0.348785	0.177686	-1.05351	-0.424028	1.25223	1.01937	0.841582	-0.75871	1.65323	1.19562	0.430426	0	-0.00880837	2.06838	-0.110003	-0.132933	0	0	-0.274462	-0.437402	0.151218	0.437242	-0.712273	-0.659651
20198245	20198353	20198717	20200626	20198416	20198660	2R	FBgn0003888	+	10740882	10741259	10742161	10742333	10741310	10742115	III	K01G5.7	-	4e-43	175	7e-44	175	1.38473	1.93072	-0.0405509	0.555517	0.354978	0.531124	-0.0419285	0.693028	0.259064	1.99863	0.904816	-0.288289	0.412475	0.328532	0.503551	0.847584	0.193952	1.5936	0.281766	-0.0665445	0.202454	-0.245976	0.091338	0.559894	0.468393	1.5076	0.239219	0.593032
19183970	19184573	19185332	19185534	19184633	19185223	2L	FBgn0010097	-	10740882	10741259	10742161	10742333	10741310	10742115	III	K01G5.7	-	1e-09	64	7e-10	64	5.01652	2.39081	1.47034	1.11095	1.04423	0.602083	0.288375	0.691043	0.232847	0.416832	0.148127	0.320557	0.024832	0.0554318	0.300196	0.168869	0.186265	0.0201394	0.179536	0.47535	0.109938	0.33105	0.233103	0.756603	0.100326	0.283449	0.497514	3.72599
23798643	23798872	23813821	23814089	23799830	23800064	3R	FBgn0003890	-	9435394	9435735	9436621	9436729	9436219	9436445	X	B0272.1	-	2e-09	61.1	2e-09	61.1	0.680676	0.512412	0.445583	2.08352	2.79949	4.13673	4.45986	4.68982	4.54193	4.90199	5.55242	5.5412	5.55338	5.43691	3.60733	2.68104	2.34458	4.90783	2.24432	2.61823	2.57774	4.07493	4.62043	4.87354	4.39258	4.09813	4.13956	4.34184
23795382	23795549	23799830	23800064	23798643	23798872	3R	FBgn0003890	-	9435394	9435735	9436621	9436729	9436219	9436445	X	B0272.1	-	3e-10	64	2e-10	64	0.0894012	0.183959	0.161742	0.247726	0.00214798	0.000445408	0	1.59677	0.020471	3.55664	4.47903	1.94553	0.00141277	2.82766	0.974016	0.998958	0.215396	2.17116	5.35492e-05	0.730351	0.998107	2.47214	0.0753168	2.24319	2.85583	0.578116	2.1134	2.26466
20198245	20198353	20198717	20200626	20198416	20198660	2R	FBgn0003888	+	9435394	9435735	9436621	9436729	9436219	9436445	X	B0272.1	-	6e-37	152	6e-37	152	1.38473	1.93072	-0.0405509	0.555517	0.354978	0.531124	-0.0419285	0.693028	0.259064	1.99863	0.904816	-0.288289	0.412475	0.328532	0.503551	0.847584	0.193952	1.5936	0.281766	-0.0665445	0.202454	-0.245976	0.091338	0.559894	0.468393	1.5076	0.239219	0.593032
23795382	23795549	23799830	23800064	23798643	23798872	3R	FBgn0003890	-	7775134	7775452	7776276	7776403	7775500	7776154	X	ZK154.3	-	6e-33	141	1e-33	141	0.0894012	0.183959	0.161742	0.247726	0.00214798	0.000445408	0	1.59677	0.020471	3.55664	4.47903	1.94553	0.00141277	2.82766	0.974016	0.998958	0.215396	2.17116	5.35492e-05	0.730351	0.998107	2.47214	0.0753168	2.24319	2.85583	0.578116	2.1134	2.26466
23794649	23794913	23798643	23798872	23795382	23795549	3R	FBgn0003890	-	7775134	7775452	7776276	7776403	7775500	7776154	X	ZK154.3	-	9e-34	143	1e-34	143	0.549056	0.310656	0.137614	1.76577	2.47576	3.9529	3.798	4.45267	4.10299	4.54086	5.17514	4.94365	5.29343	4.95894	3.33235	2.42692	2.02562	4.6843	1.99146	2.24758	2.22472	3.58411	4.15918	4.77891	3.89289	4.20586	3.97545	4.26435
23795078	23795272	23798643	23798872	23795382	23795549	3R	FBgn0003890	-	7775134	7775452	7776276	7776403	7775500	7776154	X	ZK154.3	-	9e-34	143	1e-34	143	0	0.156146	1.35446e-10	-0.127878	0.749608	-0.125505	0.324544	-2.88734	-1.58934	-1.34365	-1.52455	1.2498	-1.55029	-1.19045	-1.69361	-0.825425	-0.305515	-2.53987	4.13519e-09	0	0	0.411946	0.425291	-0.564871	0.728222	-0.601688	0.550789	0.387112
23792991	23793313	23795382	23795549	23794649	23794913	3R	FBgn0003890	-	7775134	7775452	7776276	7776403	7775500	7776154	X	ZK154.3	-	6e-27	121	2e-27	121	0.500641	0.302759	0.000337555	-0.0364869	1.89034	3.43866	2.95246	4.23839	3.75492	3.51918	3.48545	4.67431e-09	5.00505	3.96019	2.1309	1.96398	1.03349	3.76151	0.129987	0.00754496	2.73231e-05	-0.587466	-0.835412	4.30649	3.10547	2.7143	1.14715	3.91528
23792991	23793313	23795078	23795272	23794649	23794913	3R	FBgn0003890	-	7775134	7775452	7776276	7776403	7775500	7776154	X	ZK154.3	-	6e-27	121	2e-27	121	0	5.60223e-11	-0.0916839	-0.342176	0.348785	0.177686	-1.05351	-0.424028	1.25223	1.01937	0.841582	-0.75871	1.65323	1.19562	0.430426	0	-0.00880837	2.06838	-0.110003	-0.132933	0	0	-0.274462	-0.437402	0.151218	0.437242	-0.712273	-0.659651
23794649	23794913	23795382	23795549	23795078	23795272	3R	FBgn0003890	-	7775134	7775452	7776276	7776403	7775500	7776154	X	ZK154.3	-	5e-14	78.3	9e-15	78.3	-0.0065015	-0.203303	-0.447639	-1.23699	-0.000218657	-0.0015522	-2.20123	-2.1525	-2.84338	-3.9497	-4.66526	-4.33737	-2.98694	-3.8628	-1.35753	-0.0350153	-0.00155182	-0.00162906	-0.932774	-1.4952	-1.73534	-3.29773	-3.05841	-3.16531	-3.38299	-0.000711337	-3.02516	-3.25591
20198245	20198353	20198717	20200626	20198416	20198660	2R	FBgn0003888	+	7775134	7775452	7776276	7776403	7775500	7776154	X	ZK154.3	-	1e-31	136	3e-32	136	1.38473	1.93072	-0.0405509	0.555517	0.354978	0.531124	-0.0419285	0.693028	0.259064	1.99863	0.904816	-0.288289	0.412475	0.328532	0.503551	0.847584	0.193952	1.5936	0.281766	-0.0665445	0.202454	-0.245976	0.091338	0.559894	0.468393	1.5076	0.239219	0.593032
23792991	23793313	23795382	23795549	23794649	23794913	3R	FBgn0003890	-	4015748	4016238	4016845	4017363	4016294	4016767	III	C36E8.5	-	1e-63	242	5e-64	242	0.500641	0.302759	0.000337555	-0.0364869	1.89034	3.43866	2.95246	4.23839	3.75492	3.51918	3.48545	4.67431e-09	5.00505	3.96019	2.1309	1.96398	1.03349	3.76151	0.129987	0.00754496	2.73231e-05	-0.587466	-0.835412	4.30649	3.10547	2.7143	1.14715	3.91528
23792991	23793313	23795078	23795272	23794649	23794913	3R	FBgn0003890	-	4015748	4016238	4016845	4017363	4016294	4016767	III	C36E8.5	-	1e-63	242	5e-64	242	0	5.60223e-11	-0.0916839	-0.342176	0.348785	0.177686	-1.05351	-0.424028	1.25223	1.01937	0.841582	-0.75871	1.65323	1.19562	0.430426	0	-0.00880837	2.06838	-0.110003	-0.132933	0	0	-0.274462	-0.437402	0.151218	0.437242	-0.712273	-0.659651
23792730	23792923	23794649	23794913	23792991	23793313	3R	FBgn0003890	-	4015748	4016238	4016845	4017363	4016294	4016767	III	C36E8.5	-	8e-44	176	4e-44	176	0.35342	0.454713	0.584284	2.05383	2.58818	3.88191	4.15416	4.44238	4.33789	4.94716	5.70246	5.60703	5.46682	5.44171	3.56278	2.61922	2.09889	4.84522	2.14614	2.81203	2.88829	4.45418	4.59652	4.93963	4.45116	4.27373	4.33379	4.29359
23792991	23793313	23795382	23795549	23794649	23794913	3R	FBgn0003890	-	4015892	4016238	4016845	4017363	4016294	4016767	III	C36E8.5	-	1e-63	242	5e-64	242	0.500641	0.302759	0.000337555	-0.0364869	1.89034	3.43866	2.95246	4.23839	3.75492	3.51918	3.48545	4.67431e-09	5.00505	3.96019	2.1309	1.96398	1.03349	3.76151	0.129987	0.00754496	2.73231e-05	-0.587466	-0.835412	4.30649	3.10547	2.7143	1.14715	3.91528
23792991	23793313	23795078	23795272	23794649	23794913	3R	FBgn0003890	-	4015892	4016238	4016845	4017363	4016294	4016767	III	C36E8.5	-	1e-63	242	5e-64	242	0	5.60223e-11	-0.0916839	-0.342176	0.348785	0.177686	-1.05351	-0.424028	1.25223	1.01937	0.841582	-0.75871	1.65323	1.19562	0.430426	0	-0.00880837	2.06838	-0.110003	-0.132933	0	0	-0.274462	-0.437402	0.151218	0.437242	-0.712273	-0.659651
23792730	23792923	23794649	23794913	23792991	23793313	3R	FBgn0003890	-	4015892	4016238	4016845	4017363	4016294	4016767	III	C36E8.5	-	8e-44	176	4e-44	176	0.35342	0.454713	0.584284	2.05383	2.58818	3.88191	4.15416	4.44238	4.33789	4.94716	5.70246	5.60703	5.46682	5.44171	3.56278	2.61922	2.09889	4.84522	2.14614	2.81203	2.88829	4.45418	4.59652	4.93963	4.45116	4.27373	4.33379	4.29359
23792991	23793313	23795382	23795549	23794649	23794913	3R	FBgn0003890	-	3538280	3538488	3539829	3539991	3539298	3539771	III	C54C6.2	-	5e-55	213	2e-55	213	0.500641	0.302759	0.000337555	-0.0364869	1.89034	3.43866	2.95246	4.23839	3.75492	3.51918	3.48545	4.67431e-09	5.00505	3.96019	2.1309	1.96398	1.03349	3.76151	0.129987	0.00754496	2.73231e-05	-0.587466	-0.835412	4.30649	3.10547	2.7143	1.14715	3.91528
23792991	23793313	23795078	23795272	23794649	23794913	3R	FBgn0003890	-	3538280	3538488	3539829	3539991	3539298	3539771	III	C54C6.2	-	5e-55	213	2e-55	213	0	5.60223e-11	-0.0916839	-0.342176	0.348785	0.177686	-1.05351	-0.424028	1.25223	1.01937	0.841582	-0.75871	1.65323	1.19562	0.430426	0	-0.00880837	2.06838	-0.110003	-0.132933	0	0	-0.274462	-0.437402	0.151218	0.437242	-0.712273	-0.659651
23792730	23792923	23794649	23794913	23792991	23793313	3R	FBgn0003890	-	3538280	3538488	3539829	3539991	3539298	3539771	III	C54C6.2	-	6e-31	133	3e-31	133	0.35342	0.454713	0.584284	2.05383	2.58818	3.88191	4.15416	4.44238	4.33789	4.94716	5.70246	5.60703	5.46682	5.44171	3.56278	2.61922	2.09889	4.84522	2.14614	2.81203	2.88829	4.45418	4.59652	4.93963	4.45116	4.27373	4.33379	4.29359
23792991	23793313	23795382	23795549	23794649	23794913	3R	FBgn0003890	-	7774805	7775086	7775500	7776154	7775134	7775452	X	ZK154.3	-	2e-14	78.3	1e-14	78.3	0.500641	0.302759	0.000337555	-0.0364869	1.89034	3.43866	2.95246	4.23839	3.75492	3.51918	3.48545	4.67431e-09	5.00505	3.96019	2.1309	1.96398	1.03349	3.76151	0.129987	0.00754496	2.73231e-05	-0.587466	-0.835412	4.30649	3.10547	2.7143	1.14715	3.91528
23792991	23793313	23795078	23795272	23794649	23794913	3R	FBgn0003890	-	7774805	7775086	7775500	7776154	7775134	7775452	X	ZK154.3	-	2e-14	78.3	1e-14	78.3	0	5.60223e-11	-0.0916839	-0.342176	0.348785	0.177686	-1.05351	-0.424028	1.25223	1.01937	0.841582	-0.75871	1.65323	1.19562	0.430426	0	-0.00880837	2.06838	-0.110003	-0.132933	0	0	-0.274462	-0.437402	0.151218	0.437242	-0.712273	-0.659651
23792730	23792923	23794649	23794913	23792991	23793313	3R	FBgn0003890	-	7774805	7775086	7775500	7776154	7775134	7775452	X	ZK154.3	-	1e-37	155	1e-37	155	0.35342	0.454713	0.584284	2.05383	2.58818	3.88191	4.15416	4.44238	4.33789	4.94716	5.70246	5.60703	5.46682	5.44171	3.56278	2.61922	2.09889	4.84522	2.14614	2.81203	2.88829	4.45418	4.59652	4.93963	4.45116	4.27373	4.33379	4.29359
23794649	23794913	23798643	23798872	23795382	23795549	3R	FBgn0003890	-	9435237	9435346	9436219	9436445	9435394	9435735	X	B0272.1	-	4e-34	143	1e-34	143	0.549056	0.310656	0.137614	1.76577	2.47576	3.9529	3.798	4.45267	4.10299	4.54086	5.17514	4.94365	5.29343	4.95894	3.33235	2.42692	2.02562	4.6843	1.99146	2.24758	2.22472	3.58411	4.15918	4.77891	3.89289	4.20586	3.97545	4.26435
23795078	23795272	23798643	23798872	23795382	23795549	3R	FBgn0003890	-	9435237	9435346	9436219	9436445	9435394	9435735	X	B0272.1	-	4e-34	143	1e-34	143	0	0.156146	1.35446e-10	-0.127878	0.749608	-0.125505	0.324544	-2.88734	-1.58934	-1.34365	-1.52455	1.2498	-1.55029	-1.19045	-1.69361	-0.825425	-0.305515	-2.53987	4.13519e-09	0	0	0.411946	0.425291	-0.564871	0.728222	-0.601688	0.550789	0.387112
23794649	23794913	23795382	23795549	23795078	23795272	3R	FBgn0003890	-	9435237	9435346	9436219	9436445	9435394	9435735	X	B0272.1	-	6e-17	86.8	2e-17	86.8	-0.0065015	-0.203303	-0.447639	-1.23699	-0.000218657	-0.0015522	-2.20123	-2.1525	-2.84338	-3.9497	-4.66526	-4.33737	-2.98694	-3.8628	-1.35753	-0.0350153	-0.00155182	-0.00162906	-0.932774	-1.4952	-1.73534	-3.29773	-3.05841	-3.16531	-3.38299	-0.000711337	-3.02516	-3.25591
23792991	23793313	23795382	23795549	23794649	23794913	3R	FBgn0003890	-	9434393	9434795	9435237	9435346	9434873	9435186	X	B0272.1	-	3e-15	81.1	2e-15	81.1	0.500641	0.302759	0.000337555	-0.0364869	1.89034	3.43866	2.95246	4.23839	3.75492	3.51918	3.48545	4.67431e-09	5.00505	3.96019	2.1309	1.96398	1.03349	3.76151	0.129987	0.00754496	2.73231e-05	-0.587466	-0.835412	4.30649	3.10547	2.7143	1.14715	3.91528
23792991	23793313	23795078	23795272	23794649	23794913	3R	FBgn0003890	-	9434393	9434795	9435237	9435346	9434873	9435186	X	B0272.1	-	3e-15	81.1	2e-15	81.1	0	5.60223e-11	-0.0916839	-0.342176	0.348785	0.177686	-1.05351	-0.424028	1.25223	1.01937	0.841582	-0.75871	1.65323	1.19562	0.430426	0	-0.00880837	2.06838	-0.110003	-0.132933	0	0	-0.274462	-0.437402	0.151218	0.437242	-0.712273	-0.659651
23792730	23792923	23794649	23794913	23792991	23793313	3R	FBgn0003890	-	9434393	9434795	9435237	9435346	9434873	9435186	X	B0272.1	-	1e-25	115	1e-25	115	0.35342	0.454713	0.584284	2.05383	2.58818	3.88191	4.15416	4.44238	4.33789	4.94716	5.70246	5.60703	5.46682	5.44171	3.56278	2.61922	2.09889	4.84522	2.14614	2.81203	2.88829	4.45418	4.59652	4.93963	4.45116	4.27373	4.33379	4.29359
23794649	23794913	23798643	23798872	23795382	23795549	3R	FBgn0003890	-	3539298	3539771	3540044	3540399	3539829	3539991	III	C54C6.2	-	4e-31	132	4e-31	132	0.549056	0.310656	0.137614	1.76577	2.47576	3.9529	3.798	4.45267	4.10299	4.54086	5.17514	4.94365	5.29343	4.95894	3.33235	2.42692	2.02562	4.6843	1.99146	2.24758	2.22472	3.58411	4.15918	4.77891	3.89289	4.20586	3.97545	4.26435
23795078	23795272	23798643	23798872	23795382	23795549	3R	FBgn0003890	-	3539298	3539771	3540044	3540399	3539829	3539991	III	C54C6.2	-	4e-31	132	4e-31	132	0	0.156146	1.35446e-10	-0.127878	0.749608	-0.125505	0.324544	-2.88734	-1.58934	-1.34365	-1.52455	1.2498	-1.55029	-1.19045	-1.69361	-0.825425	-0.305515	-2.53987	4.13519e-09	0	0	0.411946	0.425291	-0.564871	0.728222	-0.601688	0.550789	0.387112
23794649	23794913	23795382	23795549	23795078	23795272	3R	FBgn0003890	-	3539298	3539771	3540044	3540399	3539829	3539991	III	C54C6.2	-	9e-18	88.3	9e-18	88.3	-0.0065015	-0.203303	-0.447639	-1.23699	-0.000218657	-0.0015522	-2.20123	-2.1525	-2.84338	-3.9497	-4.66526	-4.33737	-2.98694	-3.8628	-1.35753	-0.0350153	-0.00155182	-0.00162906	-0.932774	-1.4952	-1.73534	-3.29773	-3.05841	-3.16531	-3.38299	-0.000711337	-3.02516	-3.25591
23792991	23793313	23795382	23795549	23794649	23794913	3R	FBgn0003890	-	9434873	9435186	9435394	9435735	9435237	9435346	X	B0272.1	-	2e-19	92.5	7e-19	92.5	0.500641	0.302759	0.000337555	-0.0364869	1.89034	3.43866	2.95246	4.23839	3.75492	3.51918	3.48545	4.67431e-09	5.00505	3.96019	2.1309	1.96398	1.03349	3.76151	0.129987	0.00754496	2.73231e-05	-0.587466	-0.835412	4.30649	3.10547	2.7143	1.14715	3.91528
23792991	23793313	23795078	23795272	23794649	23794913	3R	FBgn0003890	-	9434873	9435186	9435394	9435735	9435237	9435346	X	B0272.1	-	2e-19	92.5	7e-19	92.5	0	5.60223e-11	-0.0916839	-0.342176	0.348785	0.177686	-1.05351	-0.424028	1.25223	1.01937	0.841582	-0.75871	1.65323	1.19562	0.430426	0	-0.00880837	2.06838	-0.110003	-0.132933	0	0	-0.274462	-0.437402	0.151218	0.437242	-0.712273	-0.659651
5238586	5239112	5241152	5242214	5239445	5240917	3R	FBgn0011740	+	11931421	11931641	11932082	11932184	11931690	11932034	V	F58H1.1	-	9e-15	79.7	3e-14	79.7	0.469163	0.292628	0.286294	0.013355	0.179235	0.250143	-0.488915	0.627491	0.304062	-0.0755722	-0.120181	-0.327255	0.454356	-0.358187	-0.210468	0.16731	-0.493461	0.300484	-0.258546	-0.316049	-0.519672	-0.640234	-0.372261	0.841272	0.165929	0.839766	0.441655	0.698159
5239445	5240917	5242311	5242986	5241152	5242214	3R	FBgn0011740	+	11927633	11928095	11929928	11930219	11928147	11928897	V	F58H1.1	-	4e-16	85.4	5e-16	85.4	3.40517	1.84376	1.04396	1.40466	1.11525	1.02789	0.261551	1.55092	1.12094	1.54782	0.573778	0.887758	1.07056	1.13501	1.32466	2.32826	1.03704	1.70732	1.2508	1.70464	2.9519	1.47552	0.976184	1.58406	1.27719	2.34799	1.37568	1.90555
5239445	5240917	5242311	5242986	5241152	5242214	3R	FBgn0011740	+	11927813	11928095	11929928	11930219	11928147	11928897	V	F58H1.1	-	4e-16	85.4	5e-16	85.4	3.40517	1.84376	1.04396	1.40466	1.11525	1.02789	0.261551	1.55092	1.12094	1.54782	0.573778	0.887758	1.07056	1.13501	1.32466	2.32826	1.03704	1.70732	1.2508	1.70464	2.9519	1.47552	0.976184	1.58406	1.27719	2.34799	1.37568	1.90555
5381517	5381665	5382327	5382492	5381726	5382260	3R	FBgn0037709	+	12969507	12969837	12971597	12971719	12971139	12971526	III	Y39E4A.3	-	7e-29	126	8e-29	126	3.76968	2.87897	2.07458	1.84724	2.30235	3.81675	3.97916	2.07193	3.41277	2.275	3.4741	1.35209	3.06465	2.17271	3.14856	2.49374	2.45812	4.41346	2.34146	0.845456	0.702242	2.59599	0.783475	1.48991	3.14536	3.05431	1.25964	3.62842
5381517	5381665	5382327	5382492	5381726	5382260	3R	FBgn0037709	+	12969507	12969837	12971597	12971721	12971139	12971526	III	Y39E4A.3	-	7e-29	126	8e-29	126	3.76968	2.87897	2.07458	1.84724	2.30235	3.81675	3.97916	2.07193	3.41277	2.275	3.4741	1.35209	3.06465	2.17271	3.14856	2.49374	2.45812	4.41346	2.34146	0.845456	0.702242	2.59599	0.783475	1.48991	3.14536	3.05431	1.25964	3.62842
18288570	18289008	18289897	18290325	18289065	18289847	3R	FBgn0024832	+	4391200	4391341	4391558	4391642	4391391	4391510	X	R160.1	+	1e-19	94	9e-19	94	0.617831	0	0.295341	0.29664	0.484893	0.770673	0.465957	0.97143	0.530121	0.520233	0.537942	0.881331	0.589207	0.583585	0.181935	0.47193	0.639272	0.383404	0.74189	0	0.887438	1.03066	0.66672	0.769585	0.41421	0.521533	0.388102	0.719507
18288153	18288501	18289065	18289847	18288570	18289008	3R	FBgn0024832	+	4389667	4389832	4390807	4390824	4389882	4390064	X	R160.1	+	4e-24	109	9e-24	109	3.46181	2.29086	3.39849	3.57179	3.46282	3.83783	3.11518	3.23395	3.20618	2.77538	2.85546	2.75837	2.95198	2.69856	2.30557	2.81239	2.79928	2.57093	2.9549	2.8423	2.79798	2.55523	2.43012	2.34488	2.69961	2.77534	2.38341	2.88425
18288153	18288501	18289065	18290325	18288570	18289008	3R	FBgn0024832	+	4389667	4389832	4390807	4390824	4389882	4390064	X	R160.1	+	4e-24	109	9e-24	109	0.00041636	0.00191772	6.49842e-05	0.000170183	0.00465909	3.80065e-06	0.000277533	7.45323e-08	1.12997	0.000123468	2.88241e-05	7.42545e-06	8.99316e-05	2.55923e-06	0.793232	0.000243957	0.000944981	0.00101391	0.00032468	0.00237912	1.4692e-05	0.000759146	9.56749e-05	0.00016837	1.39713e-07	0.167274	4.52604e-06	5.72517e-05
18288313	18288501	18289065	18290325	18288570	18289008	3R	FBgn0024832	+	4389667	4389832	4390807	4390824	4389882	4390064	X	R160.1	+	4e-24	109	9e-24	109	3.82729	2.82504	3.80565	3.93301	3.82519	4.31742	3.87821	3.6348	3.35167	3.53961	3.29978	3.36926	3.55666	3.34432	3.13313	3.5129	3.81516	2.88797	3.9394	3.653	3.82086	3.86017	3.61323	3.33928	3.20909	3.15548	3.39773	3.58679
18288153	18288501	18289065	18289847	18288570	18289008	3R	FBgn0024832	+	4389667	4389832	4391014	4391149	4389882	4390064	X	R160.1	+	4e-24	109	9e-24	109	3.46181	2.29086	3.39849	3.57179	3.46282	3.83783	3.11518	3.23395	3.20618	2.77538	2.85546	2.75837	2.95198	2.69856	2.30557	2.81239	2.79928	2.57093	2.9549	2.8423	2.79798	2.55523	2.43012	2.34488	2.69961	2.77534	2.38341	2.88425
18288153	18288501	18289065	18290325	18288570	18289008	3R	FBgn0024832	+	4389667	4389832	4391014	4391149	4389882	4390064	X	R160.1	+	4e-24	109	9e-24	109	0.00041636	0.00191772	6.49842e-05	0.000170183	0.00465909	3.80065e-06	0.000277533	7.45323e-08	1.12997	0.000123468	2.88241e-05	7.42545e-06	8.99316e-05	2.55923e-06	0.793232	0.000243957	0.000944981	0.00101391	0.00032468	0.00237912	1.4692e-05	0.000759146	9.56749e-05	0.00016837	1.39713e-07	0.167274	4.52604e-06	5.72517e-05
18288313	18288501	18289065	18290325	18288570	18289008	3R	FBgn0024832	+	4389667	4389832	4391014	4391149	4389882	4390064	X	R160.1	+	4e-24	109	9e-24	109	3.82729	2.82504	3.80565	3.93301	3.82519	4.31742	3.87821	3.6348	3.35167	3.53961	3.29978	3.36926	3.55666	3.34432	3.13313	3.5129	3.81516	2.88797	3.9394	3.653	3.82086	3.86017	3.61323	3.33928	3.20909	3.15548	3.39773	3.58679
5401358	5401534	5402490	5402870	5401599	5402429	3R	FBgn0027338	-	7559968	7560446	7561130	7561345	7560490	7561084	IV	F32E10.4	-	4e-72	271	5e-72	271	5.94436	6.38423	3.80744	5.4941	5.54461	5.53015	5.41667	5.60766	5.43497	5.2154	5.80831	1.86261	5.1966	4.99403	4.78012	5.18251	5.24609	4.85656	5.25433	5.05672	2.22282	4.96166	4.81732	4.8016	4.21243	5.05353	5.06948	5.41695
10057821	10058134	10058847	10060095	10058199	10058769	2L	FBgn0011823	+	7559968	7560446	7561130	7561345	7560490	7561084	IV	F32E10.4	-	6e-18	91.1	5e-18	91.1	6.71086	5.90188	2.66837	5.56397	5.15752	4.2191	1.25284	3.00783	2.34778	2.42839	2.2371	1.05154	2.39221	1.94335	2.80097	5.17552	1.24349	3.39675	1.71459	1.76019	2.19668	1.85654	2.00237	6.16349	6.51668	6.78787	6.98286	5.53038
5447241	5448139	5448840	5450798	5448192	5448496	3R	FBgn0037720	+	11590775	11591042	11591281	11591440	11591096	11591232	X	F52D10.2	-	2e-08	56.8	5e-08	56.8	2.01235	3.4747	3.44249	4.0141	3.96057	3.72285	3.5757	3.72324	3.53069	2.55491	3.68605	3.59371	2.06512	2.65397	1.90106	1.21726	2.36789	1.89125	2.79378	1.72383	2.9925	3.31853	3.52902	1.71996	3.2916	2.99694	2.505	1.61491
5454660	5455337	5456171	5456275	5455430	5455902	3R	FBgn0005585	-	6098976	6099397	6100172	6100536	6099453	6100076	V	Y38A10A.5	-	6e-39	161	3e-39	161	6.27914	6.14497	7.03226	7.6135	7.55373	7.69746	2.48167	7.0208	6.53669	6.20359	5.80641	1.50562	6.7671	7.17033	3.77588	4.25592	2.04805	6.8412	2.01878	1.60979	1.04093	1.16309	1.44334	5.65931	6.30077	6.35097	6.61331	6.216
25142442	25142582	25143558	25143691	25142645	25143233	3R	FBgn0015622	-	6098976	6099397	6100172	6100536	6099453	6100076	V	Y38A10A.5	-	9e-19	94	7e-19	94	2.27395	4.07115	1.08399	1.31979	4.56612	1.5805	1.26467	0.558222	0.385739	1.35176	3.81827	0.675046	0.713545	1.95183	2.31389	0.989567	1.08433	4.21773	1.74876	2.15675	1.26094	1.63921	1.15556	0.448525	1.17483	4.64724	0.0917294	0.378197
5454660	5455337	5456171	5456275	5455430	5455902	3R	FBgn0005585	-	6099155	6099397	6100172	6100525	6099453	6100076	V	Y38A10A.5	-	6e-39	161	3e-39	161	6.27914	6.14497	7.03226	7.6135	7.55373	7.69746	2.48167	7.0208	6.53669	6.20359	5.80641	1.50562	6.7671	7.17033	3.77588	4.25592	2.04805	6.8412	2.01878	1.60979	1.04093	1.16309	1.44334	5.65931	6.30077	6.35097	6.61331	6.216
25142442	25142582	25143558	25143691	25142645	25143233	3R	FBgn0015622	-	6099155	6099397	6100172	6100525	6099453	6100076	V	Y38A10A.5	-	9e-19	94	7e-19	94	2.27395	4.07115	1.08399	1.31979	4.56612	1.5805	1.26467	0.558222	0.385739	1.35176	3.81827	0.675046	0.713545	1.95183	2.31389	0.989567	1.08433	4.21773	1.74876	2.15675	1.26094	1.63921	1.15556	0.448525	1.17483	4.64724	0.0917294	0.378197
5487492	5488077	5490072	5490282	5488134	5488520	3R	FBgn0037726	-	4392317	4392709	4393881	4394955	4392797	4393830	I	T21E12.4	+	2e-07	56.8	6e-08	56.8	0	-0.0357514	0.0314234	0.108212	-0.0545175	0.11934	0.410273	0.610341	0.59158	0.400026	-0.0297887	0.403568	0.526374	0.247959	-0.0799739	0.0868539	0.00178423	0.00244148	0.0278142	0.10924	0.143049	0.418555	-0.0671796	0.264561	0.501328	0.758062	0.694152	0.271775
23133821	23134866	23136315	23136431	23135015	23135281	3R	FBgn0039510	-	4392317	4392709	4393881	4394955	4392797	4393830	I	T21E12.4	+	2e-07	56.8	4e-08	56.8	0	0	0	-2.51422e-05	0	0	0	0	-0.0287205	0.0131656	0.0381329	-0.0124024	-0.0148561	0	0	0.0179532	0	-0.0250295	0	-0.016708	-1.43042e-07	0.0511762	-0.127763	0.0341919	0.0188565	0.0584599	-0.109662	1.01022e-05
23133821	23134866	23136315	23137286	23135015	23135281	3R	FBgn0039510	-	4392317	4392709	4393881	4394955	4392797	4393830	I	T21E12.4	+	2e-07	56.8	4e-08	56.8	0	0	0	-0.0174523	0	0	0	-0.0427306	-0.0173016	2.04518e-07	1.23275e-07	-0.0172984	-9.27924e-13	-0.0062621	0	2.70376e-07	0	-1.65579e-12	0	-1.22169e-12	-0.101316	0.092429	0.16629	0.032926	0.266911	0.292773	0.410504	0.0903603
24327967	24328087	24329230	24329757	24328432	24329176	3R	FBgn0013813	+	4392317	4392709	4393881	4394955	4392797	4393830	I	T21E12.4	+	1e-23	111	6e-24	111	1.63248	0.135008	-0.052211	0.0395527	-0.0336288	0.0364077	0.0923869	0.0119101	0.0359506	-0.0874335	0.0583412	-0.0941821	0.0470886	0.00494054	0.0607029	0.971687	0.988584	0.0971821	1.02089	1.59637	1.29957	1.91482	1.70932	1.38307	2.13628	2.37113	1.12992	1.01502
1766228	1766542	1769332	1769512	1766601	1769270	3L	FBgn0013811	-	4392317	4392709	4393881	4394955	4392797	4393830	I	T21E12.4	+	7e-29	128	2e-28	128	0.0188872	0.122542	0.18563	0.28825	0.361354	0.118277	0.19725	0.193003	-0.169724	0.16007	0.15569	0.107672	0.122633	0.0542052	0.286181	0.783608	0.0490965	0.137388	0.564343	1.19079	0.81221	1.23654	0.704737	1.15786	1.01376	2.12497	0.995426	-0.13267
4815493	4816645	4821111	4821266	4816987	4821042	3L	FBgn0261797	-	4392317	4392709	4393881	4394955	4392797	4393830	I	T21E12.4	+	3e-127	455	8e-127	455	2.62461	1.04201	1.73725	1.56529	1.77911	1.39883	2.11847	2.19041	2.09034	1.86408	1.66909	1.84462	1.95425	2.12204	1.88426	2.46462	2.31664	2.21853	2.38611	2.33713	2.79156	2.12314	1.89852	1.35504	1.87169	1.86834	1.88562	2.35867
16461	16907	30303	30469	16954	19761	YHet	FBgn0001315	+	4392317	4392709	4393881	4394955	4392797	4393830	I	T21E12.4	+	1e-35	151	2e-35	151	0	0	0	0	0	0	0	0	0	0	0	0	0	0	0.00759456	0.0920343	0.122145	0	-0.0300975	-0.0395253	0.0130314	0.0469394	-0.04431	-0.225476	0.394798	0.518064	-0.261833	0
34290	35635	39036	39370	35699	37083	YHet	FBgn0001314	+	4392317	4392709	4393881	4394955	4392797	4393830	I	T21E12.4	+	6e-07	55.4	7e-07	55.4	0	0	0	0	0	0	0	0	0	0	0	0	0	0	-0.0165001	0.0346897	0.0286509	0	0.0742236	0.234768	0.224488	0.357443	0.315957	0.0939932	0.453303	0.399621	0.238487	0
138620	139940	141841	145922	140189	141784	YHet	FBgn0001313	+	4392317	4392709	4393881	4394955	4392797	4393830	I	T21E12.4	+	8e-17	88.3	1e-16	88.3	0	0	0	0	0	0	0	0	0	0	0	0	0	0	-0.0131854	0.0339924	0.00690767	0	0.167335	0.138653	0.196526	0.275607	0.178425	-0.0467845	0.416681	0.261955	0.211541	0
17506581	17506734	17508230	17508676	17506875	17508170	2L	FBgn0013810	+	4392317	4392709	4393881	4394955	4392797	4393830	I	T21E12.4	+	2e-12	74	2e-12	74	0.281343	0.175847	0.110667	0.0872251	0.137852	0.18206	0.447987	0.52605	0.412183	0.173071	0.191337	-0.173294	0.0144216	-0.0134355	0.160508	0.939645	0.658182	0.0495367	0.886271	1.52209	1.80914	1.48532	1.75883	1.13945	2.39976	2.60666	1.26897	0.0849627
5516154	5516825	5518289	5518497	5516887	5518226	3R	FBgn0260463	-	19947047	19947214	19948788	19948892	19948567	19948737	V	Y60A3A.9	-	1e-24	111	1e-23	111	1.65869	1.86057	1.46904	1.90014	2.5649	2.71873	2.3556	2.36266	2.33854	2.51207	3.1436	2.308	2.72371	2.55289	2.51057	2.66273	2.18217	3.02908	2.04196	2.57655	2.54684	2.14325	1.46168	2.1921	2.22545	3.41185	1.889	2.15401
5516154	5516825	5518289	5518497	5516887	5518226	3R	FBgn0053105	-	19947047	19947214	19948788	19948892	19948567	19948737	V	Y60A3A.9	-	1e-24	111	1e-23	111	0	0	0	-4.44089e-16	0	0	0	0	0	0	0	-0.000286711	0	-6.81899e-13	0	0	0	0	-6.66134e-16	-1.11939	-0.0739686	-2.00714e-10	-2.66009e-13	0	-1.77858e-13	0	0	0
5515044	5515597	5516887	5517534	5516154	5516825	3R	FBgn0260463	-	10149140	10149360	10149975	10150203	10149691	10149834	X	F09B9.2	+	1e-09	61.1	6e-09	61.1	-1.80017e-08	5.67888e-07	1.9917e-06	3.13855e-06	1.49933e-07	1.37944e-06	3.72199e-06	7.87539e-09	9.504e-08	0	0	0	0	1.35612e-06	2.22045e-16	1.45229e-09	1.55495e-07	6.66134e-15	5.15105e-07	0	0	4.18991e-06	4.27978e-07	0	3.39214e-06	0	1.31895e-06	8.43769e-15
5515744	5515800	5516887	5517534	5516154	5516825	3R	FBgn0260463	-	10149140	10149360	10149975	10150203	10149691	10149834	X	F09B9.2	+	1e-09	61.1	6e-09	61.1	8.88178e-15	0	5.9952e-14	7.74936e-13	1.82077e-14	5.35127e-14	1.65423e-13	0	4.59632e-14	0	0	0	0	1.88516e-13	0	0	2.80664e-13	0	0	0	0	6.88338e-15	0	0	1.64535e-13	0	3.88134e-13	0
5515744	5515800	5516887	5517197	5516154	5516825	3R	FBgn0260463	-	10149140	10149360	10149975	10150203	10149691	10149834	X	F09B9.2	+	1e-09	61.1	6e-09	61.1	1.30239e-08	0	5.60183e-08	4.02025e-06	6.27322e-05	1.74266e-05	3.46848e-06	0.000172105	0.000449198	0.528662	6.15707e-12	0	0.00204205	1.24041e-05	0.000872985	5.7727e-05	0.000110359	4.65081e-05	0	1.13243e-14	0	8.1286e-08	-1.76947e-05	0.25868	1.56574e-05	1.9984e-15	4.62763e-05	0.000232645
5515044	5515597	5516887	5517197	5516154	5516825	3R	FBgn0260463	-	10149140	10149360	10149975	10150203	10149691	10149834	X	F09B9.2	+	1e-09	61.1	6e-09	61.1	-0.640586	-1.29598	-0.944748	-1.25147	-1.16219	-0.964894	-0.912836	-0.571898	-0.811699	-1.24871	-0.915013	-1.24417	-1.01383	-1.79378	-1.63225	-1.47552	-1.49708	-1.49373	-1.47547	-1.68957	-0.906199	-1.00462	-0.366193	-0.0170293	-0.706156	-0.0450372	-0.754528	-1.00868
5515744	5515800	5516887	5518226	5516154	5516825	3R	FBgn0260463	-	10149140	10149360	10149975	10150203	10149691	10149834	X	F09B9.2	+	1e-09	61.1	6e-09	61.1	-0.958515	-2.09843	-1.09785	-1.66507	-1.83257	-1.91701	-2.16423	-2.00637	-1.8183	-1.51936	-0.00287785	-1.86385	-1.73546	-2.08252	-1.73133	-1.50586	-1.83665	-0.816271	-1.71022	-2.70445	-2.22308	-2.30457	-1.89975	-1.66459	-1.80114	-0.0433604	-2.18583	-1.5182
5515744	5515800	5516887	5518226	5516154	5516825	3R	FBgn0053105	-	10149140	10149360	10149975	10150203	10149691	10149834	X	F09B9.2	+	1e-09	61.1	6e-09	61.1	0.0367041	9.04697e-07	0.0539548	0.258256	0.437427	0.261924	0.291086	0.27729	0.270763	0.0869726	1.02487	7.47064e-10	0.890825	0.252172	0.669523	0.918624	0.316911	1.3799	2.70346e-06	0.313929	0.0936622	0.0536371	2.09217e-06	0.545524	0.15262	1.68577	0.187156	0.354764
5523630	5523686	5524773	5525426	5524040	5524711	3R	FBgn0051352	-	10149140	10149360	10149975	10150203	10149691	10149834	X	F09B9.2	+	1e-09	61.1	6e-09	61.1	0.0985874	0.151952	0.25843	0.0482806	0.320796	0.107854	-0.574957	-0.841426	0.310024	-1.62188	1.45554	1.68701	1.38249	-1.43561	-0.891654	1.00205	-0.305575	1.73325	-0.837634	0.778155	1.24971	-1.2109	0.268156	0.0887507	-0.0352354	2.65568	-0.706321	0.254251
5523630	5523686	5524773	5525083	5524040	5524711	3R	FBgn0051352	-	10149140	10149360	10149975	10150203	10149691	10149834	X	F09B9.2	+	1e-09	61.1	6e-09	61.1	0.256172	1.08708	0.440507	0.610628	1.01602	0.695913	1.30503	1.77	1.23486	1.76408	1.83978	-1.715	1.19628	1.77207	1.69923	1.8134	1.11958	2.07778	1.28424	0.250276	0.0237053	1.38946	-0.68023	1.55384	0.491356	2.51957	1.05929	1.25384
5556943	5557872	5558868	5558987	5558001	5558525	3R	FBgn0003886	-	8353404	8353634	8355891	8356120	8355179	8355485	I	F16D3.1	+	5e-38	156	7e-38	156	0.18139	0.490889	0.618799	1.10554	2.46312	2.26194	2.48588	1.84263	2.15119	1.92451	2.79313	1.64024	1.75911	1.8304	3.42174	1.67133	2.13704	2.61115	2.11357	0.892477	0.704792	0.515675	1.8763	1.2133	2.13757	1.92239	0.872657	0.921341
5556943	5557872	5558868	5558987	5558001	5558525	3R	FBgn0003886	-	8994707	8994929	8995249	8995562	8994973	8995094	I	F32H2.9	+	3e-07	52.5	2e-06	52.5	0.18139	0.490889	0.618799	1.10554	2.46312	2.26194	2.48588	1.84263	2.15119	1.92451	2.79313	1.64024	1.75911	1.8304	3.42174	1.67133	2.13704	2.61115	2.11357	0.892477	0.704792	0.515675	1.8763	1.2133	2.13757	1.92239	0.872657	0.921341
5574848	5574969	5575363	5575813	5575028	5575298	3R	FBgn0005777	+	19191587	19191766	19193508	19193756	19192436	19192678	V	Y39B6A.2	+	1e-16	85.4	1e-16	85.4	2.78397	3.61705	3.6399	3.39102	3.93668	3.88569	4.11857	3.80216	3.64348	1.76879	1.14172	2.62407	2.57037	3.0122	3.40846	3.63927	3.9098	3.64486	3.47716	3.68399	2.38654	1.80584	3.40593	3.30796	1.57913	3.77323	2.07485	1.90979
5574848	5574969	5575363	5575813	5575028	5575298	3R	FBgn0005777	+	11858409	11858551	11858862	11858924	11858598	11858807	IV	F38H4.9	+	7e-10	62.5	8e-10	62.5	2.78397	3.61705	3.6399	3.39102	3.93668	3.88569	4.11857	3.80216	3.64348	1.76879	1.14172	2.62407	2.57037	3.0122	3.40846	3.63927	3.9098	3.64486	3.47716	3.68399	2.38654	1.80584	3.40593	3.30796	1.57913	3.77323	2.07485	1.90979
10282476	10282868	10300795	10301138	10300386	10300733	X	FBgn0000711	+	11858409	11858551	11858862	11858924	11858598	11858807	IV	F38H4.9	+	2e-09	61.1	3e-09	61.1	-0.0497017	0	0	-0.0116495	-0.0513879	0	0	0	-0.153168	-0.0881738	0.124786	0.0775138	0.140417	0.0298202	0	0.0572043	-0.172982	0.239786	-0.108824	-0.266798	0.376225	0.334482	0.801984	2.00503	2.0503	2.27087	2.13416	1.50042
10279966	10280596	10300795	10301138	10300386	10300733	X	FBgn0000711	+	11858409	11858551	11858862	11858924	11858598	11858807	IV	F38H4.9	+	2e-09	61.1	3e-09	61.1	2.91971	3.03244	1.79937	1.85164	2.47149	2.42031	2.86796	2.51926	3.21703	3.05829	3.01199	3.17254	2.16676	2.31706	1.7488	2.02556	2.32532	2.01732	2.53301	2.7683	2.42182	2.59239	2.323	2.21388	2.55969	2.48519	2.10998	2.08887
20292114	20293021	20294673	20295045	20293086	20293979	X	FBgn0023177	-	11858409	11858551	11858862	11858924	11858598	11858807	IV	F38H4.9	+	1e-20	98.3	5e-20	98.3	4.81941	5.23239	5.09659	4.99357	4.67257	4.49559	4.00811	3.9148	3.6388	3.1079	3.34709	3.14837	3.14002	3.11491	3.21684	3.53184	3.67988	2.92964	3.78557	3.95218	3.92852	3.20487	2.70988	2.74073	2.60106	2.79135	2.79142	3.53084
20292114	20293021	20294673	20295045	20293086	20294027	X	FBgn0023177	-	11858409	11858551	11858862	11858924	11858598	11858807	IV	F38H4.9	+	1e-20	98.3	6e-20	98.3	1.29245	1.96971	2.08021	2.17998	1.89933	1.74305	1.3108	1.21927	1.12103	0.697647	0.860017	0.91209	1.07334	0.614332	0.59986	0.872176	1.00876	0.678935	0.936995	1.32107	1.42917	1.04592	0.433911	0.905282	0.838982	0.710658	0.492248	0.856141
7827743	7828153	7831469	7831659	7830462	7831025	2L	FBgn0004177	+	11858409	11858551	11858862	11858924	11858598	11858807	IV	F38H4.9	+	3e-32	136	8e-32	136	6.01789	6.29784	6.11897	6.04682	5.99776	5.96998	5.66206	5.4163	5.24528	5.22182	5.1692	5.20325	5.08548	5.12821	5.00594	5.29349	5.57051	4.95635	5.49278	5.37812	5.52532	5.13041	4.94499	5.19194	4.76139	4.62788	4.6859	5.24098
5574848	5574969	5575363	5575813	5575028	5575298	3R	FBgn0005777	+	11858419	11858551	11858862	11858924	11858598	11858807	IV	F38H4.9	+	7e-10	62.5	8e-10	62.5	2.78397	3.61705	3.6399	3.39102	3.93668	3.88569	4.11857	3.80216	3.64348	1.76879	1.14172	2.62407	2.57037	3.0122	3.40846	3.63927	3.9098	3.64486	3.47716	3.68399	2.38654	1.80584	3.40593	3.30796	1.57913	3.77323	2.07485	1.90979
10282476	10282868	10300795	10301138	10300386	10300733	X	FBgn0000711	+	11858419	11858551	11858862	11858924	11858598	11858807	IV	F38H4.9	+	2e-09	61.1	3e-09	61.1	-0.0497017	0	0	-0.0116495	-0.0513879	0	0	0	-0.153168	-0.0881738	0.124786	0.0775138	0.140417	0.0298202	0	0.0572043	-0.172982	0.239786	-0.108824	-0.266798	0.376225	0.334482	0.801984	2.00503	2.0503	2.27087	2.13416	1.50042
10279966	10280596	10300795	10301138	10300386	10300733	X	FBgn0000711	+	11858419	11858551	11858862	11858924	11858598	11858807	IV	F38H4.9	+	2e-09	61.1	3e-09	61.1	2.91971	3.03244	1.79937	1.85164	2.47149	2.42031	2.86796	2.51926	3.21703	3.05829	3.01199	3.17254	2.16676	2.31706	1.7488	2.02556	2.32532	2.01732	2.53301	2.7683	2.42182	2.59239	2.323	2.21388	2.55969	2.48519	2.10998	2.08887
20292114	20293021	20294673	20295045	20293086	20293979	X	FBgn0023177	-	11858419	11858551	11858862	11858924	11858598	11858807	IV	F38H4.9	+	1e-20	98.3	5e-20	98.3	4.81941	5.23239	5.09659	4.99357	4.67257	4.49559	4.00811	3.9148	3.6388	3.1079	3.34709	3.14837	3.14002	3.11491	3.21684	3.53184	3.67988	2.92964	3.78557	3.95218	3.92852	3.20487	2.70988	2.74073	2.60106	2.79135	2.79142	3.53084
20292114	20293021	20294673	20295045	20293086	20294027	X	FBgn0023177	-	11858419	11858551	11858862	11858924	11858598	11858807	IV	F38H4.9	+	1e-20	98.3	6e-20	98.3	1.29245	1.96971	2.08021	2.17998	1.89933	1.74305	1.3108	1.21927	1.12103	0.697647	0.860017	0.91209	1.07334	0.614332	0.59986	0.872176	1.00876	0.678935	0.936995	1.32107	1.42917	1.04592	0.433911	0.905282	0.838982	0.710658	0.492248	0.856141
7827743	7828153	7831469	7831659	7830462	7831025	2L	FBgn0004177	+	11858419	11858551	11858862	11858924	11858598	11858807	IV	F38H4.9	+	3e-32	136	8e-32	136	6.01789	6.29784	6.11897	6.04682	5.99776	5.96998	5.66206	5.4163	5.24528	5.22182	5.1692	5.20325	5.08548	5.12821	5.00594	5.29349	5.57051	4.95635	5.49278	5.37812	5.52532	5.13041	4.94499	5.19194	4.76139	4.62788	4.6859	5.24098
5574848	5574969	5575363	5575813	5575028	5575298	3R	FBgn0005777	+	10498596	10498735	10499589	10499689	10499056	10499541	IV	C02F4.2	-	4e-08	58.3	2e-08	58.3	2.78397	3.61705	3.6399	3.39102	3.93668	3.88569	4.11857	3.80216	3.64348	1.76879	1.14172	2.62407	2.57037	3.0122	3.40846	3.63927	3.9098	3.64486	3.47716	3.68399	2.38654	1.80584	3.40593	3.30796	1.57913	3.77323	2.07485	1.90979
26865707	26866032	26867686	26867797	26867266	26867597	3R	FBgn0010015	+	10498596	10498735	10499589	10499689	10499056	10499541	IV	C02F4.2	-	9e-26	116	5e-26	116	-0.0787336	0	9.79262e-07	0.270911	0.491434	0.0346018	8.12077e-08	0.138606	0.882999	2.68173	2.75207	2.72354	1.78564	1.93091	1.95855	1.97626	1.96632	2.16007	0.827976	0.90158	0.186205	0.48945	2.12115	3.08059	2.02688	2.2153	1.87971	1.75423
26867266	26867597	26868000	26868145	26867686	26867797	3R	FBgn0010015	+	10498596	10498735	10499589	10499689	10499056	10499541	IV	C02F4.2	-	3e-16	85.4	3e-17	85.4	0	0.0546327	0.0268455	0.379443	0.423057	0.115491	0.0599354	0.212453	0.815712	2.66108	3.10085	2.92069	1.84893	2.07316	1.97601	2.20574	1.95957	2.26455	1.12809	0.83413	0.452616	0.518394	2.29569	3.39015	2.45501	2.03201	2.22536	1.99887
7827743	7828153	7831469	7831659	7830462	7831025	2L	FBgn0004177	+	10498596	10498735	10499589	10499689	10499056	10499541	IV	C02F4.2	-	1e-17	89.7	1e-17	89.7	6.01789	6.29784	6.11897	6.04682	5.99776	5.96998	5.66206	5.4163	5.24528	5.22182	5.1692	5.20325	5.08548	5.12821	5.00594	5.29349	5.57051	4.95635	5.49278	5.37812	5.52532	5.13041	4.94499	5.19194	4.76139	4.62788	4.6859	5.24098
5574848	5574969	5575363	5575813	5575028	5575298	3R	FBgn0005777	+	12374077	12374523	12376918	12377041	12375479	12376125	III	Y49E10.3	-	4e-07	55.4	1e-07	55.4	2.78397	3.61705	3.6399	3.39102	3.93668	3.88569	4.11857	3.80216	3.64348	1.76879	1.14172	2.62407	2.57037	3.0122	3.40846	3.63927	3.9098	3.64486	3.47716	3.68399	2.38654	1.80584	3.40593	3.30796	1.57913	3.77323	2.07485	1.90979
20344566	20344914	20345662	20345809	20345318	20345603	3R	FBgn0003134	+	12374077	12374523	12376918	12377041	12375479	12376125	III	Y49E10.3	-	4e-07	55.4	1e-07	55.4	3.02329	1.30208	1.00347	2.18594	0.806663	2.40986	6.613e-05	3.05319	0.140356	2.30937	0.901831	1.58223e-05	2.06419	0.583407	0.210578	0.423035	-0.000754524	0.0112076	0.203877	0.000450806	7.53253e-05	0.491757	1.55857	1.91704	1.953	2.47644	3.20513	2.64531
6265092	6266220	6266685	6266874	6266309	6266596	X	FBgn0003139	-	12374077	12374523	12376918	12377041	12375479	12376125	III	Y49E10.3	-	5e-26	118	1e-26	118	4.70357	4.28967	4.05753	4.05612	4.10955	4.26485	3.84737	3.79785	3.51583	3.20049	3.24975	3.26555	3.77438	3.63217	3.25056	3.46217	3.57528	3.2903	3.56724	3.49166	3.55439	3.36454	3.05328	3.15254	2.97302	2.91536	3.29288	4.10296
10282476	10282868	10300795	10301138	10300386	10300733	X	FBgn0000711	+	12374077	12374523	12376918	12377041	12375479	12376125	III	Y49E10.3	-	2e-11	69.7	7e-12	69.7	-0.0497017	0	0	-0.0116495	-0.0513879	0	0	0	-0.153168	-0.0881738	0.124786	0.0775138	0.140417	0.0298202	0	0.0572043	-0.172982	0.239786	-0.108824	-0.266798	0.376225	0.334482	0.801984	2.00503	2.0503	2.27087	2.13416	1.50042
10279966	10280596	10300795	10301138	10300386	10300733	X	FBgn0000711	+	12374077	12374523	12376918	12377041	12375479	12376125	III	Y49E10.3	-	2e-11	69.7	7e-12	69.7	2.91971	3.03244	1.79937	1.85164	2.47149	2.42031	2.86796	2.51926	3.21703	3.05829	3.01199	3.17254	2.16676	2.31706	1.7488	2.02556	2.32532	2.01732	2.53301	2.7683	2.42182	2.59239	2.323	2.21388	2.55969	2.48519	2.10998	2.08887
20292114	20293021	20294673	20295045	20293086	20293979	X	FBgn0023177	-	12374077	12374523	12376918	12377041	12375479	12376125	III	Y49E10.3	-	8e-80	296	9e-80	296	4.81941	5.23239	5.09659	4.99357	4.67257	4.49559	4.00811	3.9148	3.6388	3.1079	3.34709	3.14837	3.14002	3.11491	3.21684	3.53184	3.67988	2.92964	3.78557	3.95218	3.92852	3.20487	2.70988	2.74073	2.60106	2.79135	2.79142	3.53084
20292114	20293021	20294673	20295045	20293086	20294027	X	FBgn0023177	-	12374077	12374523	12376918	12377041	12375479	12376125	III	Y49E10.3	-	8e-80	296	1e-79	296	1.29245	1.96971	2.08021	2.17998	1.89933	1.74305	1.3108	1.21927	1.12103	0.697647	0.860017	0.91209	1.07334	0.614332	0.59986	0.872176	1.00876	0.678935	0.936995	1.32107	1.42917	1.04592	0.433911	0.905282	0.838982	0.710658	0.492248	0.856141
5574848	5574969	5575363	5575813	5575028	5575298	3R	FBgn0005777	+	12374072	12374523	12376918	12377041	12375862	12376125	III	Y49E10.3	-	1e-07	55.4	1e-07	55.4	2.78397	3.61705	3.6399	3.39102	3.93668	3.88569	4.11857	3.80216	3.64348	1.76879	1.14172	2.62407	2.57037	3.0122	3.40846	3.63927	3.9098	3.64486	3.47716	3.68399	2.38654	1.80584	3.40593	3.30796	1.57913	3.77323	2.07485	1.90979
6265092	6266220	6266685	6266874	6266309	6266596	X	FBgn0003139	-	12374072	12374523	12376918	12377041	12375862	12376125	III	Y49E10.3	-	3e-22	103	3e-22	103	4.70357	4.28967	4.05753	4.05612	4.10955	4.26485	3.84737	3.79785	3.51583	3.20049	3.24975	3.26555	3.77438	3.63217	3.25056	3.46217	3.57528	3.2903	3.56724	3.49166	3.55439	3.36454	3.05328	3.15254	2.97302	2.91536	3.29288	4.10296
10282476	10282868	10300795	10301138	10300386	10300733	X	FBgn0000711	+	12374072	12374523	12376918	12377041	12375862	12376125	III	Y49E10.3	-	7e-12	69.7	7e-12	69.7	-0.0497017	0	0	-0.0116495	-0.0513879	0	0	0	-0.153168	-0.0881738	0.124786	0.0775138	0.140417	0.0298202	0	0.0572043	-0.172982	0.239786	-0.108824	-0.266798	0.376225	0.334482	0.801984	2.00503	2.0503	2.27087	2.13416	1.50042
10279966	10280596	10300795	10301138	10300386	10300733	X	FBgn0000711	+	12374072	12374523	12376918	12377041	12375862	12376125	III	Y49E10.3	-	7e-12	69.7	7e-12	69.7	2.91971	3.03244	1.79937	1.85164	2.47149	2.42031	2.86796	2.51926	3.21703	3.05829	3.01199	3.17254	2.16676	2.31706	1.7488	2.02556	2.32532	2.01732	2.53301	2.7683	2.42182	2.59239	2.323	2.21388	2.55969	2.48519	2.10998	2.08887
20292114	20293021	20294673	20295045	20293086	20293979	X	FBgn0023177	-	12374072	12374523	12376918	12377041	12375862	12376125	III	Y49E10.3	-	8e-34	142	2e-33	142	4.81941	5.23239	5.09659	4.99357	4.67257	4.49559	4.00811	3.9148	3.6388	3.1079	3.34709	3.14837	3.14002	3.11491	3.21684	3.53184	3.67988	2.92964	3.78557	3.95218	3.92852	3.20487	2.70988	2.74073	2.60106	2.79135	2.79142	3.53084
20292114	20293021	20294673	20295045	20293086	20294027	X	FBgn0023177	-	12374072	12374523	12376918	12377041	12375862	12376125	III	Y49E10.3	-	8e-34	142	3e-33	142	1.29245	1.96971	2.08021	2.17998	1.89933	1.74305	1.3108	1.21927	1.12103	0.697647	0.860017	0.91209	1.07334	0.614332	0.59986	0.872176	1.00876	0.678935	0.936995	1.32107	1.42917	1.04592	0.433911	0.905282	0.838982	0.710658	0.492248	0.856141
5574848	5574969	5575363	5575813	5575028	5575298	3R	FBgn0005777	+	14429295	14429444	14429635	14429928	14429494	14429588	V	F23B12.1	+	2e-07	52.5	8e-07	52.5	2.78397	3.61705	3.6399	3.39102	3.93668	3.88569	4.11857	3.80216	3.64348	1.76879	1.14172	2.62407	2.57037	3.0122	3.40846	3.63927	3.9098	3.64486	3.47716	3.68399	2.38654	1.80584	3.40593	3.30796	1.57913	3.77323	2.07485	1.90979
2589426	2589961	2590949	2591317	2590021	2590890	X	FBgn0024992	-	12370353	12370485	12372006	12372524	12370538	12371311	III	Y49E10.1	+	6e-08	58.3	6e-08	58.3	-3.64278	-1.39646	-1.57407	-1.43633	-1.24285	-1.82147	-1.56252	-2.04	-2.22486	-2.3236	-1.87917	-2.02435	-1.72051	-1.89378	-1.60893	-1.66619	-1.03966	-1.87894	-1.51176	-1.51951	-1.6706	-1.80995	-2.23957	-2.14718	-2.1515	-1.98036	-3.34263	-2.54842
2590021	2590291	2590949	2591317	2590354	2590890	X	FBgn0024992	-	12370353	12370485	12372006	12372524	12370538	12371311	III	Y49E10.1	+	6e-08	58.3	3e-08	58.3	3.24668	2.02118	2.02736	1.96924	1.92821	2.1087	1.79852	2.21945	2.41299	2.30551	1.85866	1.8748	2.08887	2.29521	1.87143	1.86691	1.51966	2.37708	1.64587	1.73852	1.94825	2.07149	2.2893	1.99589	2.60934	2.85191	2.6661	2.54556
6183818	6183958	6184872	6184991	6184088	6184808	X	FBgn0028685	-	12370353	12370485	12372006	12372524	12370538	12371311	III	Y49E10.1	+	3e-30	132	2e-30	132	1.33878	3.96765	-0.100984	0.687722	0.149077	0.245894	-0.245015	0.629583	0.0311872	0.749486	3.35835	-0.677841	0.212194	-0.0431078	0.29804	1.00897	-0.249822	1.15542	-0.188174	-0.231343	-0.191333	-0.769337	-0.661431	0.755503	0.323884	3.72872	-0.0563712	0.547491
17802607	17802746	17803814	17804042	17802841	17803702	X	FBgn0027605	+	12370353	12370485	12372006	12372524	12370538	12371311	III	Y49E10.1	+	2e-07	56.8	1e-07	56.8	1.34304	1.29669	0.841832	0.642421	0.868231	1.0986	1.03746	0.92716	1.31265	0.615427	1.1261	0.194414	0.956739	0.853006	1.03548	0.948862	0.593179	1.13415	0.851561	0.934697	0.613689	0.707816	0.978003	0.961148	1.19487	3.83137	0.41528	0.814387
5877976	5878078	5880268	5880422	5878165	5880201	2R	FBgn0261014	+	12370353	12370485	12372006	12372524	12370538	12371311	III	Y49E10.1	+	2e-10	66.8	4e-10	66.8	0.925579	4.93587	2.07311	1.73999	0.853293	0.878821	1.58986	0.720838	1.41897	1.74073	3.54938	1.49795	1.06034	1.96696	1.76922	1.41168	0.315824	0.78689	2.23768	4.96687	5.24256	1.7243	2.14916	1.92379	2.80433	5.2711	0.716368	1.05041
2589426	2589961	2590949	2591317	2590021	2590890	X	FBgn0024992	-	12370355	12370485	12372006	12372356	12370538	12371311	III	Y49E10.1	+	6e-08	58.3	6e-08	58.3	-3.64278	-1.39646	-1.57407	-1.43633	-1.24285	-1.82147	-1.56252	-2.04	-2.22486	-2.3236	-1.87917	-2.02435	-1.72051	-1.89378	-1.60893	-1.66619	-1.03966	-1.87894	-1.51176	-1.51951	-1.6706	-1.80995	-2.23957	-2.14718	-2.1515	-1.98036	-3.34263	-2.54842
2590021	2590291	2590949	2591317	2590354	2590890	X	FBgn0024992	-	12370355	12370485	12372006	12372356	12370538	12371311	III	Y49E10.1	+	6e-08	58.3	3e-08	58.3	3.24668	2.02118	2.02736	1.96924	1.92821	2.1087	1.79852	2.21945	2.41299	2.30551	1.85866	1.8748	2.08887	2.29521	1.87143	1.86691	1.51966	2.37708	1.64587	1.73852	1.94825	2.07149	2.2893	1.99589	2.60934	2.85191	2.6661	2.54556
6183818	6183958	6184872	6184991	6184088	6184808	X	FBgn0028685	-	12370355	12370485	12372006	12372356	12370538	12371311	III	Y49E10.1	+	3e-30	132	2e-30	132	1.33878	3.96765	-0.100984	0.687722	0.149077	0.245894	-0.245015	0.629583	0.0311872	0.749486	3.35835	-0.677841	0.212194	-0.0431078	0.29804	1.00897	-0.249822	1.15542	-0.188174	-0.231343	-0.191333	-0.769337	-0.661431	0.755503	0.323884	3.72872	-0.0563712	0.547491
17802607	17802746	17803814	17804042	17802841	17803702	X	FBgn0027605	+	12370355	12370485	12372006	12372356	12370538	12371311	III	Y49E10.1	+	2e-07	56.8	1e-07	56.8	1.34304	1.29669	0.841832	0.642421	0.868231	1.0986	1.03746	0.92716	1.31265	0.615427	1.1261	0.194414	0.956739	0.853006	1.03548	0.948862	0.593179	1.13415	0.851561	0.934697	0.613689	0.707816	0.978003	0.961148	1.19487	3.83137	0.41528	0.814387
5877976	5878078	5880268	5880422	5878165	5880201	2R	FBgn0261014	+	12370355	12370485	12372006	12372356	12370538	12371311	III	Y49E10.1	+	2e-10	66.8	4e-10	66.8	0.925579	4.93587	2.07311	1.73999	0.853293	0.878821	1.58986	0.720838	1.41897	1.74073	3.54938	1.49795	1.06034	1.96696	1.76922	1.41168	0.315824	0.78689	2.23768	4.96687	5.24256	1.7243	2.14916	1.92379	2.80433	5.2711	0.716368	1.05041
6183818	6183958	6184872	6184991	6184088	6184808	X	FBgn0028685	-	6271983	6272239	6273465	6273661	6272281	6273183	I	C10G11.8	-	2e-22	106	1e-22	106	1.33878	3.96765	-0.100984	0.687722	0.149077	0.245894	-0.245015	0.629583	0.0311872	0.749486	3.35835	-0.677841	0.212194	-0.0431078	0.29804	1.00897	-0.249822	1.15542	-0.188174	-0.231343	-0.191333	-0.769337	-0.661431	0.755503	0.323884	3.72872	-0.0563712	0.547491
7375994	7376334	7377749	7378081	7376401	7377687	3L	FBgn0016983	+	6271983	6272239	6273465	6273661	6272281	6273183	I	C10G11.8	-	1e-06	54	2e-06	54	0.107796	0.10238	-0.101209	-0.143794	0.260598	0.234434	-0.237684	-0.600435	0.352686	-0.295247	-0.00962193	-0.427277	-0.278114	-0.194572	0.387889	-0.650122	0.178574	0.183334	-0.138035	-0.348176	-0.403585	-0.514554	-0.51707	-0.586137	-0.642011	1.04985	-0.727717	-0.509763
17802607	17802746	17803814	17804042	17802841	17803702	X	FBgn0027605	+	8138579	8138904	8139979	8140697	8138951	8139926	II	C41C4.8	+	2e-06	54	1e-06	54	1.34304	1.29669	0.841832	0.642421	0.868231	1.0986	1.03746	0.92716	1.31265	0.615427	1.1261	0.194414	0.956739	0.853006	1.03548	0.948862	0.593179	1.13415	0.851561	0.934697	0.613689	0.707816	0.978003	0.961148	1.19487	3.83137	0.41528	0.814387
5877976	5878078	5880268	5880422	5878165	5880201	2R	FBgn0261014	+	8138579	8138904	8139979	8140697	8138951	8139926	II	C41C4.8	+	0	643	0	643	0.925579	4.93587	2.07311	1.73999	0.853293	0.878821	1.58986	0.720838	1.41897	1.74073	3.54938	1.49795	1.06034	1.96696	1.76922	1.41168	0.315824	0.78689	2.23768	4.96687	5.24256	1.7243	2.14916	1.92379	2.80433	5.2711	0.716368	1.05041
6768409	6769164	6771609	6772396	6769217	6771540	2R	FBgn0033564	+	8138579	8138904	8139979	8140697	8138951	8139926	II	C41C4.8	+	4e-09	62.5	8e-09	62.5	0	0	0	0	0	0	0	0	0	0	0	0	0	0	0	0	0	0	0	0	0	0	0	0	0	0	0	0
6768409	6769164	6771609	6772441	6769217	6771540	2R	FBgn0033564	+	8138579	8138904	8139979	8140697	8138951	8139926	II	C41C4.8	+	4e-09	62.5	8e-09	62.5	0.000338947	0.000389227	0.840088	1.07193	1.56003	0.000268987	0.588039	0.000284582	1.55066	0.316053	0.734198	1.00736	0.827267	1.77721	0.739019	0.413111	1.27059	2.38093	1.78065	1.30595	1.09488	0.000267061	0.256133	0.000285707	1.11821	1.91496	0.0002914	0.262477
6768409	6769164	6771609	6772441	6769217	6771540	2R	FBgn0061356	+	8138579	8138904	8139979	8140697	8138951	8139926	II	C41C4.8	+	4e-09	62.5	8e-09	62.5	0	-2.25131e-12	-0.093516	-0.309429	-1.44928	-6.84164e-12	-0.0138634	-5.96057e-12	-0.719093	-0.000654558	-0.014179	-0.0659446	-0.0089939	-0.956649	-0.0399471	-0.00506666	-0.522505	-1.76992	-1.69221	-1.06478	-0.497401	-5.16054e-12	-8.87454e-05	-4.10338e-13	-0.0495701	-0.95194	-3.38307e-12	-0.000478687
6768409	6769164	6771609	6772396	6769217	6771540	2R	FBgn0061356	+	8138579	8138904	8139979	8140697	8138951	8139926	II	C41C4.8	+	4e-09	62.5	8e-09	62.5	1.76353	1.6146	0.3909	-0.0318775	0.0643301	0.457493	0.795114	0.471708	0.448457	0.572524	0.689307	0.169535	-0.0844794	-0.365199	-0.213547	-0.19651	-0.534813	-0.50985	-0.884433	-0.390572	-0.539332	0.0965878	1.34715	1.38047	0.0162162	0.560426	0.12417	0.178771
3317913	3318332	3318815	3318909	3318457	3318746	2L	FBgn0031519	-	8138579	8138904	8139979	8140697	8138951	8139926	II	C41C4.8	+	8e-08	58.3	2e-08	58.3	2.79207	1.41205	0.739631	0.88977	0.823332	0.553707	0.525448	-0.159628	0.16726	0.195772	0.533118	0.255318	0.188794	0.294972	0.504801	0.447178	0.77496	0.311245	0.287649	0.842087	0.904388	-0.0165786	0.462536	0.462706	0.814395	0.963677	0.654226	1.40403
7376401	7377687	7378150	7378374	7377749	7378081	3L	FBgn0016983	+	13312590	13312773	13316421	13317091	13313784	13314821	II	Y48C3A.7	-	1e-14	81.1	3e-15	81.1	4.85305	5.10256	4.86839	4.58148	4.3448	4.0028	3.81807	3.66343	3.40073	2.99746	3.89272	3.73945	3.27517	3.23442	3.08844	3.51546	3.56347	3.05151	3.49559	3.71265	3.74002	3.27722	2.72227	2.66593	2.75388	2.80002	2.94713	3.96312
14067677	14067873	14068810	14068913	14067936	14068559	3L	FBgn0013563	+	13312590	13312773	13316421	13317091	13313784	13314821	II	Y48C3A.7	-	5e-09	62.5	2e-09	62.5	3.36251	2.10469	2.36946	2.19593	2.0278	1.91568	2.10437	1.94894	2.04593	2.26497	2.4877	2.64858	2.49552	2.39812	2.14669	2.26671	2.48682	2.23454	2.27806	2.23551	2.3325	2.77434	2.50774	3.71825	3.0437	2.20093	2.25619	3.13615
24246893	24247021	24290781	24292305	24251592	24251736	3L	FBgn0011288	+	10261105	10261523	10261994	10262243	10261803	10261947	V	Y22F5A.3	-	4e-13	72.5	3e-13	72.5	0	0.052469	-0.00714058	-0.0431508	0.0709272	0.0725647	0.229432	0.181339	0.797295	0.900397	1.37102	2.1643	1.41017	1.54261	0.483624	0.6906	0.805851	0.827997	0.774865	1.1445	1.45834	2.3598	2.78315	1.86091	2.51853	2.05165	1.60112	1.07845
24246893	24247021	24290781	24292305	24251592	24251736	3L	FBgn0011288	+	10261458	10261523	10261994	10262243	10261803	10261947	V	Y22F5A.3	-	4e-13	72.5	3e-13	72.5	0	0.052469	-0.00714058	-0.0431508	0.0709272	0.0725647	0.229432	0.181339	0.797295	0.900397	1.37102	2.1643	1.41017	1.54261	0.483624	0.6906	0.805851	0.827997	0.774865	1.1445	1.45834	2.3598	2.78315	1.86091	2.51853	2.05165	1.60112	1.07845
5603767	5603918	5604499	5604800	5604341	5604440	3R	FBgn0261599	+	794289	794365	794933	795072	794565	794664	III	B0412.4	+	6e-13	71.1	5e-13	71.1	7.66968	8.33173	8.30591	8.168	8.34704	8.55967	8.50984	7.99828	8.11731	8.04532	8.39041	8.46132	8.27356	8.30493	8.1749	8.04627	8.24439	8.19389	8.13679	8.03638	8.03691	7.92353	7.67127	7.37305	7.26681	7.11152	7.38788	7.74442
5603767	5603918	5604499	5604800	5604341	5604440	3R	FBgn0261599	+	794295	794365	794933	794956	794565	794664	III	B0412.4	+	6e-13	71.1	5e-13	71.1	7.66968	8.33173	8.30591	8.168	8.34704	8.55967	8.50984	7.99828	8.11731	8.04532	8.39041	8.46132	8.27356	8.30493	8.1749	8.04627	8.24439	8.19389	8.13679	8.03638	8.03691	7.92353	7.67127	7.37305	7.26681	7.11152	7.38788	7.74442
5630494	5630740	5631960	5632140	5630822	5631896	3R	FBgn0037760	-	6535143	6535323	6535962	6536152	6535377	6535908	V	K04A8.6	-	1e-47	189	2e-47	189	4.32785	2.79357	3.44111	3.9403	4.00411	3.95507	3.93059	3.76446	3.6131	3.36383	2.83597	2.99559	2.93596	2.51831	2.66056	3.45689	3.83399	2.46533	3.93232	3.96102	3.95966	3.56146	2.9603	2.82254	2.86107	3.00544	3.24969	3.71844
5630494	5630740	5631960	5632140	5630822	5631896	3R	FBgn0037760	-	6534446	6534593	6535143	6535323	6534697	6535002	V	K04A8.6	-	1e-40	165	4e-40	165	4.32785	2.79357	3.44111	3.9403	4.00411	3.95507	3.93059	3.76446	3.6131	3.36383	2.83597	2.99559	2.93596	2.51831	2.66056	3.45689	3.83399	2.46533	3.93232	3.96102	3.95966	3.56146	2.9603	2.82254	2.86107	3.00544	3.24969	3.71844
5630494	5630740	5631960	5632140	5630822	5631896	3R	FBgn0037760	-	6534697	6535002	6535377	6535908	6535143	6535323	V	K04A8.6	-	1e-24	111	9e-24	111	4.32785	2.79357	3.44111	3.9403	4.00411	3.95507	3.93059	3.76446	3.6131	3.36383	2.83597	2.99559	2.93596	2.51831	2.66056	3.45689	3.83399	2.46533	3.93232	3.96102	3.95966	3.56146	2.9603	2.82254	2.86107	3.00544	3.24969	3.71844
5630494	5630740	5631960	5632140	5630822	5631896	3R	FBgn0037760	-	1047492	1047639	1049962	1050358	1048509	1048992	III	BE0003N10.3	-	5e-15	81.1	9e-15	81.1	4.32785	2.79357	3.44111	3.9403	4.00411	3.95507	3.93059	3.76446	3.6131	3.36383	2.83597	2.99559	2.93596	2.51831	2.66056	3.45689	3.83399	2.46533	3.93232	3.96102	3.95966	3.56146	2.9603	2.82254	2.86107	3.00544	3.24969	3.71844
5952523	5954237	5955217	5955368	5954352	5955155	3R	FBgn0004889	-	9754763	9754860	9755221	9755356	9754915	9755171	I	F26E4.1	+	2e-27	121	6e-27	121	2.57613	2.59687	0.61126	0.389095	2.43809	1.99973	2.24285	0.187001	0.294031	0.382941	0.387038	2.35306	0.312663	0.403025	0.459916	3.46359	2.50443	0.381023	3.10008	0.980992	3.14029	2.78105	0.495045	2.29818	2.36095	0.575831	0.483876	0.662299
5952525	5954237	5955217	5955368	5954352	5955155	3R	FBgn0004889	-	9754763	9754860	9755221	9755356	9754915	9755171	I	F26E4.1	+	2e-27	121	6e-27	121	4.8433	3.6318	3.41303	3.05033	1.81284	1.75569	2.24916	2.53766	2.7643	3.01112	2.91107	2.69698	3.0363	3.0018	3.04764	2.14204	3.72568	3.08499	3.66305	3.92421	3.32348	2.77953	3.32917	3.34149	3.12379	3.55983	3.5983	3.99536
5952523	5954237	5955217	5955368	5954352	5955155	3R	FBgn0004889	-	9755604	9755673	9755938	9756062	9755725	9755889	I	F26E4.1	+	1e-21	101	7e-21	101	2.57613	2.59687	0.61126	0.389095	2.43809	1.99973	2.24285	0.187001	0.294031	0.382941	0.387038	2.35306	0.312663	0.403025	0.459916	3.46359	2.50443	0.381023	3.10008	0.980992	3.14029	2.78105	0.495045	2.29818	2.36095	0.575831	0.483876	0.662299
5952525	5954237	5955217	5955368	5954352	5955155	3R	FBgn0004889	-	9755604	9755673	9755938	9756062	9755725	9755889	I	F26E4.1	+	1e-21	101	7e-21	101	4.8433	3.6318	3.41303	3.05033	1.81284	1.75569	2.24916	2.53766	2.7643	3.01112	2.91107	2.69698	3.0363	3.0018	3.04764	2.14204	3.72568	3.08499	3.66305	3.92421	3.32348	2.77953	3.32917	3.34149	3.12379	3.55983	3.5983	3.99536
5982298	5982683	5983218	5983510	5982739	5983152	3R	FBgn0086359	+	13225181	13225292	13225535	13225632	13225338	13225487	III	Y43F4A.1	+	3e-09	59.7	9e-09	59.7	3.30724	2.85063	2.73204	2.56808	2.5058	2.65531	2.7733	3.80677	4.03382	3.32288	2.69073	2.90756	2.73192	3.27691	1.89467	2.84414	3.37362	2.55519	2.67872	3.18284	3.31334	3.1201	3.63934	3.90651	3.71933	3.62543	3.90055	3.61675
5982298	5982683	5983218	5983510	5982739	5983152	3R	FBgn0086359	+	13225338	13225487	13226299	13226388	13225535	13225632	III	Y43F4A.1	+	4e-09	58.3	2e-08	58.3	3.30724	2.85063	2.73204	2.56808	2.5058	2.65531	2.7733	3.80677	4.03382	3.32288	2.69073	2.90756	2.73192	3.27691	1.89467	2.84414	3.37362	2.55519	2.67872	3.18284	3.31334	3.1201	3.63934	3.90651	3.71933	3.62543	3.90055	3.61675
5985118	5985467	5986804	5987050	5985531	5986748	3R	FBgn0037794	-	5271280	5271524	5271980	5272040	5271581	5271922	I	B0261.8	-	1e-06	52.5	4e-06	52.5	2.5796	3.05077	1.93478	1.25541	2.71477	2.43764	2.68974	1.23861	1.41868	1.2374	2.34328	2.31791	1.09118	1.12701	1.24548	0.929281	2.16318	0.91216	2.1878	1.93929	2.43296	2.41887	1.79271	0.700389	1.04424	0.960417	0.385559	0.836823
5990297	5990683	5991846	5991956	5990741	5991497	3R	FBgn0040238	-	13108116	13108623	13109378	13109512	13108679	13109324	IV	B0564.3	-	7e-15	81.1	6e-15	81.1	-1.34155	-2.05272	-1.33748	-1.68194	0.605526	1.83193	0.436601	2.03858	1.99547	-0.141748	0.0267861	0.210364	2.8212	1.60478	0.480084	0.864859	1.69398	2.25875	-0.343131	0.368375	-0.0995386	-2.03552	-1.23598	2.8243	0.731215	2.56041	1.5324	2.55389
5990441	5990683	5991846	5991956	5990741	5991497	3R	FBgn0040238	-	13108116	13108623	13109378	13109512	13108679	13109324	IV	B0564.3	-	7e-15	81.1	6e-15	81.1	3.90215	3.24203	3.56677	2.93212	2.92229	2.42997	2.56804	1.69667	1.85525	2.70938	2.37086	2.91942	1.89942	1.38648	2.15106	2.3313	2.27707	1.35486	2.45348	2.86679	3.06132	3.97049	3.12132	2.48675	2.34126	1.67101	2.42153	3.04086
6241646	6241885	6244471	6244599	6243710	6243817	3L	FBgn0035696	-	13108116	13108623	13109378	13109512	13108679	13109324	IV	B0564.3	-	7e-09	61.1	5e-10	61.1	0	0.541134	0.239444	1.00144	2.01667	2.71051	2.64141	2.88112	3.1314	3.63343	3.80158	3.6116	2.83707	3.0426	2.77042	3.36245	3.22817	3.07042	3.40327	2.76702	3.1334	2.85605	3.24788	3.63244	3.75359	3.79459	4.20302	3.8079
15292226	15292336	15293226	15293417	15292385	15293132	3L	FBgn0036491	+	13108116	13108623	13109378	13109512	13108679	13109324	IV	B0564.3	-	5e-11	68.3	5e-11	68.3	0	0.0165289	0.172173	0.881634	0.918414	0.537824	0.225563	0.203007	0.131919	0.17575	0.106803	0.126989	0.0168187	0	0.701984	0.242721	1.17249	0.0558565	1.02864	1.36953	1.53101	0.576704	1.44632	1.10037	1.31545	1.82197	1.54574	0.0154185
5990297	5990683	5991846	5991956	5990741	5991497	3R	FBgn0040238	-	13108117	13108623	13109378	13109512	13108679	13109324	IV	B0564.3	-	7e-15	81.1	6e-15	81.1	-1.34155	-2.05272	-1.33748	-1.68194	0.605526	1.83193	0.436601	2.03858	1.99547	-0.141748	0.0267861	0.210364	2.8212	1.60478	0.480084	0.864859	1.69398	2.25875	-0.343131	0.368375	-0.0995386	-2.03552	-1.23598	2.8243	0.731215	2.56041	1.5324	2.55389
5990441	5990683	5991846	5991956	5990741	5991497	3R	FBgn0040238	-	13108117	13108623	13109378	13109512	13108679	13109324	IV	B0564.3	-	7e-15	81.1	6e-15	81.1	3.90215	3.24203	3.56677	2.93212	2.92229	2.42997	2.56804	1.69667	1.85525	2.70938	2.37086	2.91942	1.89942	1.38648	2.15106	2.3313	2.27707	1.35486	2.45348	2.86679	3.06132	3.97049	3.12132	2.48675	2.34126	1.67101	2.42153	3.04086
6241646	6241885	6244471	6244599	6243710	6243817	3L	FBgn0035696	-	13108117	13108623	13109378	13109512	13108679	13109324	IV	B0564.3	-	7e-09	61.1	5e-10	61.1	0	0.541134	0.239444	1.00144	2.01667	2.71051	2.64141	2.88112	3.1314	3.63343	3.80158	3.6116	2.83707	3.0426	2.77042	3.36245	3.22817	3.07042	3.40327	2.76702	3.1334	2.85605	3.24788	3.63244	3.75359	3.79459	4.20302	3.8079
15292226	15292336	15293226	15293417	15292385	15293132	3L	FBgn0036491	+	13108117	13108623	13109378	13109512	13108679	13109324	IV	B0564.3	-	5e-11	68.3	5e-11	68.3	0	0.0165289	0.172173	0.881634	0.918414	0.537824	0.225563	0.203007	0.131919	0.17575	0.106803	0.126989	0.0168187	0	0.701984	0.242721	1.17249	0.0558565	1.02864	1.36953	1.53101	0.576704	1.44632	1.10037	1.31545	1.82197	1.54574	0.0154185
5990297	5990683	5991846	5991956	5990741	5991497	3R	FBgn0040238	-	10559208	10559559	10560226	10560520	10559912	10560185	V	F32G8.4	+	5e-14	76.8	1e-13	76.8	-1.34155	-2.05272	-1.33748	-1.68194	0.605526	1.83193	0.436601	2.03858	1.99547	-0.141748	0.0267861	0.210364	2.8212	1.60478	0.480084	0.864859	1.69398	2.25875	-0.343131	0.368375	-0.0995386	-2.03552	-1.23598	2.8243	0.731215	2.56041	1.5324	2.55389
5990441	5990683	5991846	5991956	5990741	5991497	3R	FBgn0040238	-	10559208	10559559	10560226	10560520	10559912	10560185	V	F32G8.4	+	5e-14	76.8	1e-13	76.8	3.90215	3.24203	3.56677	2.93212	2.92229	2.42997	2.56804	1.69667	1.85525	2.70938	2.37086	2.91942	1.89942	1.38648	2.15106	2.3313	2.27707	1.35486	2.45348	2.86679	3.06132	3.97049	3.12132	2.48675	2.34126	1.67101	2.42153	3.04086
15292226	15292336	15293226	15293417	15292385	15293132	3L	FBgn0036491	+	10559208	10559559	10560226	10560520	10559912	10560185	V	F32G8.4	+	3e-12	71.1	6e-12	71.1	0	0.0165289	0.172173	0.881634	0.918414	0.537824	0.225563	0.203007	0.131919	0.17575	0.106803	0.126989	0.0168187	0	0.701984	0.242721	1.17249	0.0558565	1.02864	1.36953	1.53101	0.576704	1.44632	1.10037	1.31545	1.82197	1.54574	0.0154185
5990297	5990683	5991846	5991956	5990741	5991497	3R	FBgn0040238	-	7902076	7902565	7902960	7903070	7902617	7902909	III	ZK688.2	+	5e-14	76.8	1e-13	76.8	-1.34155	-2.05272	-1.33748	-1.68194	0.605526	1.83193	0.436601	2.03858	1.99547	-0.141748	0.0267861	0.210364	2.8212	1.60478	0.480084	0.864859	1.69398	2.25875	-0.343131	0.368375	-0.0995386	-2.03552	-1.23598	2.8243	0.731215	2.56041	1.5324	2.55389
5990441	5990683	5991846	5991956	5990741	5991497	3R	FBgn0040238	-	7902076	7902565	7902960	7903070	7902617	7902909	III	ZK688.2	+	5e-14	76.8	1e-13	76.8	3.90215	3.24203	3.56677	2.93212	2.92229	2.42997	2.56804	1.69667	1.85525	2.70938	2.37086	2.91942	1.89942	1.38648	2.15106	2.3313	2.27707	1.35486	2.45348	2.86679	3.06132	3.97049	3.12132	2.48675	2.34126	1.67101	2.42153	3.04086
5990297	5990683	5991846	5991956	5990741	5991497	3R	FBgn0040238	-	13111496	13111801	13112698	13112832	13112006	13112651	IV	B0564.4	-	1e-12	74	9e-13	74	-1.34155	-2.05272	-1.33748	-1.68194	0.605526	1.83193	0.436601	2.03858	1.99547	-0.141748	0.0267861	0.210364	2.8212	1.60478	0.480084	0.864859	1.69398	2.25875	-0.343131	0.368375	-0.0995386	-2.03552	-1.23598	2.8243	0.731215	2.56041	1.5324	2.55389
5990441	5990683	5991846	5991956	5990741	5991497	3R	FBgn0040238	-	13111496	13111801	13112698	13112832	13112006	13112651	IV	B0564.4	-	1e-12	74	9e-13	74	3.90215	3.24203	3.56677	2.93212	2.92229	2.42997	2.56804	1.69667	1.85525	2.70938	2.37086	2.91942	1.89942	1.38648	2.15106	2.3313	2.27707	1.35486	2.45348	2.86679	3.06132	3.97049	3.12132	2.48675	2.34126	1.67101	2.42153	3.04086
15292226	15292336	15293226	15293417	15292385	15293132	3L	FBgn0036491	+	13111496	13111801	13112698	13112832	13112006	13112651	IV	B0564.4	-	5e-11	68.3	5e-11	68.3	0	0.0165289	0.172173	0.881634	0.918414	0.537824	0.225563	0.203007	0.131919	0.17575	0.106803	0.126989	0.0168187	0	0.701984	0.242721	1.17249	0.0558565	1.02864	1.36953	1.53101	0.576704	1.44632	1.10037	1.31545	1.82197	1.54574	0.0154185
5990297	5990683	5991846	5991956	5990741	5991497	3R	FBgn0040238	-	3757249	3757623	3758300	3758448	3757671	3757835	IV	Y37E11AR.1	+	2e-10	64	9e-10	64	-1.34155	-2.05272	-1.33748	-1.68194	0.605526	1.83193	0.436601	2.03858	1.99547	-0.141748	0.0267861	0.210364	2.8212	1.60478	0.480084	0.864859	1.69398	2.25875	-0.343131	0.368375	-0.0995386	-2.03552	-1.23598	2.8243	0.731215	2.56041	1.5324	2.55389
5990441	5990683	5991846	5991956	5990741	5991497	3R	FBgn0040238	-	3757249	3757623	3758300	3758448	3757671	3757835	IV	Y37E11AR.1	+	2e-10	64	9e-10	64	3.90215	3.24203	3.56677	2.93212	2.92229	2.42997	2.56804	1.69667	1.85525	2.70938	2.37086	2.91942	1.89942	1.38648	2.15106	2.3313	2.27707	1.35486	2.45348	2.86679	3.06132	3.97049	3.12132	2.48675	2.34126	1.67101	2.42153	3.04086
5990297	5990683	5991846	5991956	5990741	5991497	3R	FBgn0040238	-	9686901	9687093	9688426	9688672	9687600	9688048	III	C07A9.8	-	5e-09	61.1	7e-09	61.1	-1.34155	-2.05272	-1.33748	-1.68194	0.605526	1.83193	0.436601	2.03858	1.99547	-0.141748	0.0267861	0.210364	2.8212	1.60478	0.480084	0.864859	1.69398	2.25875	-0.343131	0.368375	-0.0995386	-2.03552	-1.23598	2.8243	0.731215	2.56041	1.5324	2.55389
5990441	5990683	5991846	5991956	5990741	5991497	3R	FBgn0040238	-	9686901	9687093	9688426	9688672	9687600	9688048	III	C07A9.8	-	5e-09	61.1	7e-09	61.1	3.90215	3.24203	3.56677	2.93212	2.92229	2.42997	2.56804	1.69667	1.85525	2.70938	2.37086	2.91942	1.89942	1.38648	2.15106	2.3313	2.27707	1.35486	2.45348	2.86679	3.06132	3.97049	3.12132	2.48675	2.34126	1.67101	2.42153	3.04086
5990297	5990683	5991846	5991956	5990741	5991497	3R	FBgn0040238	-	285333	285568	285924	285993	285633	285875	IV	T21D12.9	+	6e-09	59.7	2e-08	59.7	-1.34155	-2.05272	-1.33748	-1.68194	0.605526	1.83193	0.436601	2.03858	1.99547	-0.141748	0.0267861	0.210364	2.8212	1.60478	0.480084	0.864859	1.69398	2.25875	-0.343131	0.368375	-0.0995386	-2.03552	-1.23598	2.8243	0.731215	2.56041	1.5324	2.55389
5990441	5990683	5991846	5991956	5990741	5991497	3R	FBgn0040238	-	285333	285568	285924	285993	285633	285875	IV	T21D12.9	+	6e-09	59.7	2e-08	59.7	3.90215	3.24203	3.56677	2.93212	2.92229	2.42997	2.56804	1.69667	1.85525	2.70938	2.37086	2.91942	1.89942	1.38648	2.15106	2.3313	2.27707	1.35486	2.45348	2.86679	3.06132	3.97049	3.12132	2.48675	2.34126	1.67101	2.42153	3.04086
15292226	15292336	15293226	15293417	15292385	15293132	3L	FBgn0036491	+	285333	285568	285924	285993	285633	285875	IV	T21D12.9	+	2e-06	51.1	7e-06	51.1	0	0.0165289	0.172173	0.881634	0.918414	0.537824	0.225563	0.203007	0.131919	0.17575	0.106803	0.126989	0.0168187	0	0.701984	0.242721	1.17249	0.0558565	1.02864	1.36953	1.53101	0.576704	1.44632	1.10037	1.31545	1.82197	1.54574	0.0154185
5990297	5990683	5991846	5991956	5990741	5991497	3R	FBgn0040238	-	10830583	10830731	10831042	10831137	10830847	10830993	IV	R13.3	-	2e-08	56.8	1e-07	56.8	-1.34155	-2.05272	-1.33748	-1.68194	0.605526	1.83193	0.436601	2.03858	1.99547	-0.141748	0.0267861	0.210364	2.8212	1.60478	0.480084	0.864859	1.69398	2.25875	-0.343131	0.368375	-0.0995386	-2.03552	-1.23598	2.8243	0.731215	2.56041	1.5324	2.55389
5990441	5990683	5991846	5991956	5990741	5991497	3R	FBgn0040238	-	10830583	10830731	10831042	10831137	10830847	10830993	IV	R13.3	-	2e-08	56.8	1e-07	56.8	3.90215	3.24203	3.56677	2.93212	2.92229	2.42997	2.56804	1.69667	1.85525	2.70938	2.37086	2.91942	1.89942	1.38648	2.15106	2.3313	2.27707	1.35486	2.45348	2.86679	3.06132	3.97049	3.12132	2.48675	2.34126	1.67101	2.42153	3.04086
6241646	6241885	6244471	6244599	6243710	6243817	3L	FBgn0035696	-	10830583	10830731	10831042	10831137	10830847	10830993	IV	R13.3	-	1e-06	51.1	6e-07	51.1	0	0.541134	0.239444	1.00144	2.01667	2.71051	2.64141	2.88112	3.1314	3.63343	3.80158	3.6116	2.83707	3.0426	2.77042	3.36245	3.22817	3.07042	3.40327	2.76702	3.1334	2.85605	3.24788	3.63244	3.75359	3.79459	4.20302	3.8079
5990297	5990683	5991846	5991956	5990741	5991497	3R	FBgn0040238	-	10528	10676	11098	11419	10737	11054	II	C01B12.5	-	2e-07	55.4	3e-07	55.4	-1.34155	-2.05272	-1.33748	-1.68194	0.605526	1.83193	0.436601	2.03858	1.99547	-0.141748	0.0267861	0.210364	2.8212	1.60478	0.480084	0.864859	1.69398	2.25875	-0.343131	0.368375	-0.0995386	-2.03552	-1.23598	2.8243	0.731215	2.56041	1.5324	2.55389
5990441	5990683	5991846	5991956	5990741	5991497	3R	FBgn0040238	-	10528	10676	11098	11419	10737	11054	II	C01B12.5	-	2e-07	55.4	3e-07	55.4	3.90215	3.24203	3.56677	2.93212	2.92229	2.42997	2.56804	1.69667	1.85525	2.70938	2.37086	2.91942	1.89942	1.38648	2.15106	2.3313	2.27707	1.35486	2.45348	2.86679	3.06132	3.97049	3.12132	2.48675	2.34126	1.67101	2.42153	3.04086
5990297	5990683	5991846	5991956	5990741	5991497	3R	FBgn0040238	-	14207038	14207235	14207901	14208049	14207713	14207856	I	ZK849.4	+	6e-08	55.4	3e-07	55.4	-1.34155	-2.05272	-1.33748	-1.68194	0.605526	1.83193	0.436601	2.03858	1.99547	-0.141748	0.0267861	0.210364	2.8212	1.60478	0.480084	0.864859	1.69398	2.25875	-0.343131	0.368375	-0.0995386	-2.03552	-1.23598	2.8243	0.731215	2.56041	1.5324	2.55389
5990441	5990683	5991846	5991956	5990741	5991497	3R	FBgn0040238	-	14207038	14207235	14207901	14208049	14207713	14207856	I	ZK849.4	+	6e-08	55.4	3e-07	55.4	3.90215	3.24203	3.56677	2.93212	2.92229	2.42997	2.56804	1.69667	1.85525	2.70938	2.37086	2.91942	1.89942	1.38648	2.15106	2.3313	2.27707	1.35486	2.45348	2.86679	3.06132	3.97049	3.12132	2.48675	2.34126	1.67101	2.42153	3.04086
6241646	6241885	6244471	6244599	6243710	6243817	3L	FBgn0035696	-	14207038	14207235	14207901	14208049	14207713	14207856	I	ZK849.4	+	2e-08	56.8	1e-08	56.8	0	0.541134	0.239444	1.00144	2.01667	2.71051	2.64141	2.88112	3.1314	3.63343	3.80158	3.6116	2.83707	3.0426	2.77042	3.36245	3.22817	3.07042	3.40327	2.76702	3.1334	2.85605	3.24788	3.63244	3.75359	3.79459	4.20302	3.8079
5990297	5990683	5991846	5991956	5990741	5991497	3R	FBgn0040238	-	10213029	10213515	10213876	10214027	10213575	10213718	III	T20G5.4	+	4e-07	52.5	3e-06	52.5	-1.34155	-2.05272	-1.33748	-1.68194	0.605526	1.83193	0.436601	2.03858	1.99547	-0.141748	0.0267861	0.210364	2.8212	1.60478	0.480084	0.864859	1.69398	2.25875	-0.343131	0.368375	-0.0995386	-2.03552	-1.23598	2.8243	0.731215	2.56041	1.5324	2.55389
5990441	5990683	5991846	5991956	5990741	5991497	3R	FBgn0040238	-	10213029	10213515	10213876	10214027	10213575	10213718	III	T20G5.4	+	4e-07	52.5	3e-06	52.5	3.90215	3.24203	3.56677	2.93212	2.92229	2.42997	2.56804	1.69667	1.85525	2.70938	2.37086	2.91942	1.89942	1.38648	2.15106	2.3313	2.27707	1.35486	2.45348	2.86679	3.06132	3.97049	3.12132	2.48675	2.34126	1.67101	2.42153	3.04086
6241646	6241885	6244471	6244599	6243710	6243817	3L	FBgn0035696	-	10213029	10213515	10213876	10214027	10213575	10213718	III	T20G5.4	+	3e-09	59.7	1e-09	59.7	0	0.541134	0.239444	1.00144	2.01667	2.71051	2.64141	2.88112	3.1314	3.63343	3.80158	3.6116	2.83707	3.0426	2.77042	3.36245	3.22817	3.07042	3.40327	2.76702	3.1334	2.85605	3.24788	3.63244	3.75359	3.79459	4.20302	3.8079
5990297	5990683	5991846	5991956	5990741	5991497	3R	FBgn0040238	-	607693	607765	608299	608376	608027	608257	III	T19C3.1	-	2e-06	51.1	7e-06	51.1	-1.34155	-2.05272	-1.33748	-1.68194	0.605526	1.83193	0.436601	2.03858	1.99547	-0.141748	0.0267861	0.210364	2.8212	1.60478	0.480084	0.864859	1.69398	2.25875	-0.343131	0.368375	-0.0995386	-2.03552	-1.23598	2.8243	0.731215	2.56041	1.5324	2.55389
5990441	5990683	5991846	5991956	5990741	5991497	3R	FBgn0040238	-	607693	607765	608299	608376	608027	608257	III	T19C3.1	-	2e-06	51.1	7e-06	51.1	3.90215	3.24203	3.56677	2.93212	2.92229	2.42997	2.56804	1.69667	1.85525	2.70938	2.37086	2.91942	1.89942	1.38648	2.15106	2.3313	2.27707	1.35486	2.45348	2.86679	3.06132	3.97049	3.12132	2.48675	2.34126	1.67101	2.42153	3.04086
15292226	15292336	15293226	15293417	15292385	15293132	3L	FBgn0036491	+	607693	607765	608299	608376	608027	608257	III	T19C3.1	-	4e-08	56.8	1e-07	56.8	0	0.0165289	0.172173	0.881634	0.918414	0.537824	0.225563	0.203007	0.131919	0.17575	0.106803	0.126989	0.0168187	0	0.701984	0.242721	1.17249	0.0558565	1.02864	1.36953	1.53101	0.576704	1.44632	1.10037	1.31545	1.82197	1.54574	0.0154185
6077893	6078419	6079312	6080641	6078520	6079253	3R	FBgn0037801	+	6051302	6051828	6052147	6052379	6051898	6052100	II	R12C12.1	+	4e-24	109	2e-23	109	-0.0721891	0.893951	1.25771	0.956077	0.966174	1.7751	1.31301	0.959315	1.07414	0.855515	1.17683	0.381386	0.404692	0.968742	1.01357	0.727723	0.827705	1.71349	0.488887	0.342481	0.0810383	-0.643535	0.0755905	-0.69992	0.0224651	0.644904	-0.411274	-0.456013
6078520	6079253	6080703	6081002	6079312	6080641	3R	FBgn0037801	+	6052708	6052926	6053406	6053638	6052974	6053362	II	R12C12.1	+	1e-51	202	3e-51	202	0.183697	0.629996	2.33463	2.21464	1.77756	2.37526	2.62823	2.71573	2.5327	2.51398	2.73928	3.40054	4.07635	3.16456	2.84734	2.87368	3.58005	3.67158	4.06905	2.77123	2.71017	2.04705	1.45238	2.12877	1.87755	0.997642	1.06428	1.72673
6078520	6079253	6080703	6081002	6079312	6080641	3R	FBgn0037801	+	6052433	6052926	6053406	6053638	6052974	6053362	II	R12C12.1	+	1e-51	202	3e-51	202	0.183697	0.629996	2.33463	2.21464	1.77756	2.37526	2.62823	2.71573	2.5327	2.51398	2.73928	3.40054	4.07635	3.16456	2.84734	2.87368	3.58005	3.67158	4.06905	2.77123	2.71017	2.04705	1.45238	2.12877	1.87755	0.997642	1.06428	1.72673
6078520	6079253	6080703	6081002	6079312	6080641	3R	FBgn0037801	+	6052175	6052379	6052974	6053362	6052433	6052926	II	R12C12.1	+	2e-15	82.5	4e-15	82.5	0.183697	0.629996	2.33463	2.21464	1.77756	2.37526	2.62823	2.71573	2.5327	2.51398	2.73928	3.40054	4.07635	3.16456	2.84734	2.87368	3.58005	3.67158	4.06905	2.77123	2.71017	2.04705	1.45238	2.12877	1.87755	0.997642	1.06428	1.72673
6078520	6079253	6080703	6081002	6079312	6080641	3R	FBgn0037801	+	6052433	6052660	6052974	6053362	6052708	6052926	II	R12C12.1	+	7e-16	82.5	4e-15	82.5	0.183697	0.629996	2.33463	2.21464	1.77756	2.37526	2.62823	2.71573	2.5327	2.51398	2.73928	3.40054	4.07635	3.16456	2.84734	2.87368	3.58005	3.67158	4.06905	2.77123	2.71017	2.04705	1.45238	2.12877	1.87755	0.997642	1.06428	1.72673
6078520	6079253	6080703	6081002	6079312	6080641	3R	FBgn0037801	+	6052974	6053362	6053685	6053852	6053406	6053638	II	R12C12.1	+	3e-07	54	2e-06	54	0.183697	0.629996	2.33463	2.21464	1.77756	2.37526	2.62823	2.71573	2.5327	2.51398	2.73928	3.40054	4.07635	3.16456	2.84734	2.87368	3.58005	3.67158	4.06905	2.77123	2.71017	2.04705	1.45238	2.12877	1.87755	0.997642	1.06428	1.72673
6117559	6117776	6118916	6120040	6117838	6118435	3R	FBgn0262617	+	14122193	14122300	14126096	14126228	14122979	14123782	V	H39E23.1	-	7e-08	58.3	4e-08	58.3	2.25703	1.41177	0.950738	1.99711	2.4961	2.55323	3.06366	3.60848	3.68457	3.49317	2.71013	2.69918	2.79022	2.83106	2.36369	3.06324	2.6753	2.8643	3.01307	2.69514	3.03077	3.25726	3.89811	3.64835	3.52894	3.53628	3.49932	2.91004
15920836	15921017	15921389	15921498	15921078	15921323	3L	FBgn0000489	-	14122193	14122300	14126096	14126228	14122979	14123782	V	H39E23.1	-	4e-06	52.5	7e-07	52.5	0.225036	1.40542	1.84705	2.43153	2.32501	1.70672	1.21225	1.72691	3.22995	3.13996	2.45566	2.84698	2.3733	2.34224	2.42526	2.92432	3.94432	2.45519	3.87235	3.73496	3.41896	4.12234	3.58505	3.4254	3.83623	4.04502	4.04143	2.61569
15358102	15358317	15358714	15358995	15358377	15358597	2R	FBgn0260934	+	14122193	14122300	14126096	14126228	14122979	14123782	V	H39E23.1	-	1e-30	133	2e-31	133	4.22709	3.8018	3.41678	3.81689	4.19381	4.17025	4.6837	2.99383	4.3557	4.04964	4.20847	4.46937	3.69243	3.60142	3.20939	3.70437	3.99694	3.35955	4.08747	4.18865	4.02942	3.89869	3.68617	3.9751	3.73257	3.51474	3.53616	3.74475
15358377	15358597	15359057	15359241	15358714	15358995	2R	FBgn0260934	+	14122193	14122300	14126096	14126228	14122979	14123782	V	H39E23.1	-	8e-30	131	2e-30	131	0.2536	3.00902e-05	7.74473e-06	1.90785e-05	2.00352e-05	9.61883e-06	-1.40882e-06	0	2.82122e-05	1.93544e-06	1.96181e-05	-0.000631707	3.13565e-06	1.03683e-05	2.12763e-05	6.44677e-06	5.69331e-05	2.46532e-05	1.72303e-05	3.13695e-05	1.74926e-05	1.60051e-05	-7.42743e-05	0	2.12177e-05	6.24447e-05	0	0
15358377	15358597	15359057	15359250	15358714	15358995	2R	FBgn0260934	+	14122193	14122300	14126096	14126228	14122979	14123782	V	H39E23.1	-	8e-30	131	2e-30	131	0.00353108	9.97508e-06	4.04885e-06	6.17776e-06	8.55904e-06	5.04899e-06	2.46627e-06	0	7.79437e-06	8.50367e-07	7.25686e-06	-4.38715e-06	9.27671e-07	3.59398e-06	8.07621e-06	3.50954e-06	1.28987e-05	8.11175e-06	5.45515e-06	9.16864e-06	5.85193e-06	5.75318e-06	-6.40218e-06	0	7.21714e-06	8.73428e-06	0	0
15358714	15358995	15360324	15360436	15359057	15359241	2R	FBgn0260934	+	14122193	14122300	14126096	14126228	14122979	14123782	V	H39E23.1	-	1e-12	74	2e-13	74	4.12174	3.57858	2.90461	3.28088	3.74399	4.03098	4.42702	4.3884	4.20413	4.23897	4.13429	4.32082	3.79993	3.72421	3.35352	3.82253	4.03382	3.35783	4.08554	4.07918	3.87807	3.7865	3.74485	4.445	3.9341	3.66247	4.03909	4.02882
15358714	15358995	15360324	15360436	15359057	15359250	2R	FBgn0260934	+	14122193	14122300	14126096	14126228	14122979	14123782	V	H39E23.1	-	1e-12	74	2e-13	74	4.01988	3.66759	3.33547	3.81584	3.91296	3.8867	4.05813	3.74137	3.74022	3.63146	3.77395	3.7421	3.36251	2.76018	2.38011	2.95274	2.98402	2.59749	3.07187	3.58574	3.61433	3.18417	2.95442	2.91045	2.82003	2.70664	2.60083	3.11783
6190201	6190503	6191227	6191695	6190689	6191147	3R	FBgn0020379	-	10159006	10159218	10159686	10159762	10159267	10159608	II	F33H1.1	-	2e-17	88.3	3e-17	88.3	2.70205	1.74543	0.48964	1.95015	2.51271	2.2586	1.02626	2.94713	2.17091	2.15691	1.66611	1.52149	2.04546	1.00885	0.961478	1.64644	0.737961	0.820017	0.882187	0.223784	2.05713	0.744755	0.303143	2.14082	1.84611	2.15748	2.77082	2.44136
6190201	6190503	6191227	6191391	6190689	6191147	3R	FBgn0020379	-	10159006	10159218	10159686	10159762	10159267	10159608	II	F33H1.1	-	2e-17	88.3	3e-17	88.3	1.91535	1.23056	0.556988	0.972463	1.24285	1.7155	1.86326	0.00028261	0.000408076	1.67317	1.14832	1.08803	0.233937	0.414063	0.511092	0.543827	1.51453	0.720106	0.998137	1.69976	1.82398	1.65132	1.23689	0.954261	1.69035	1.89237	0.702315	0.179204
6188233	6189019	6189668	6189982	6189089	6189457	3R	FBgn0020379	-	10157462	10158028	10159006	10159218	10158079	10158949	II	F33H1.1	-	5e-19	95.4	1e-19	95.4	2.67731	0.909208	0.885083	1.50639	2.60059	2.57313	0.751951	2.51482	1.69434	1.56645	1.96232	0.41643	1.80531	0.687507	1.20213	1.75403	1.41702	0.404732	1.49662	1.60861	1.61583	1.37013	1.36304	1.9751	2.14816	2.38616	2.5519	1.9754
6188233	6189019	6189668	6189982	6189089	6189457	3R	FBgn0020379	-	10157894	10158028	10159006	10159218	10158079	10158949	II	F33H1.1	-	5e-19	95.4	1e-19	95.4	2.67731	0.909208	0.885083	1.50639	2.60059	2.57313	0.751951	2.51482	1.69434	1.56645	1.96232	0.41643	1.80531	0.687507	1.20213	1.75403	1.41702	0.404732	1.49662	1.60861	1.61583	1.37013	1.36304	1.9751	2.14816	2.38616	2.5519	1.9754
6236501	6237011	6237351	6237520	6237074	6237289	3R	FBgn0024957	-	11340082	11340250	11340486	11340555	11340301	11340438	X	ZK455.1	+	5e-17	85.4	8e-17	85.4	3.81605	2.53239	1.31736	1.02959	1.18935	1.99597	2.6261	3.71341	3.34653	3.3989	3.944	4.08292	4.7727	4.73173	4.31185	4.34219	4.15218	5.21492	4.43295	3.11159	3.17726	3.54361	3.38985	2.71609	3.78706	4.04285	3.62704	3.60019
6236338	6236438	6237074	6237289	6236501	6237011	3R	FBgn0024957	-	11340486	11340555	11341585	11341873	11340728	11341536	X	ZK455.1	+	3e-61	235	2e-61	235	3.93953	2.71442	1.35854	1.11149	1.75246	2.30301	3.17124	3.99271	3.78033	3.4973	3.89823	4.46796	5.23572	5.12889	4.87248	4.52555	4.74691	5.35988	4.95674	3.5329	3.43633	4.07304	4.07165	3.29837	4.16472	4.11415	4.12896	3.98538
18548881	18548981	18549840	18550009	18549044	18549773	3R	FBgn0024958	-	11340486	11340555	11341585	11341873	11340728	11341536	X	ZK455.1	+	2e-59	229	1e-59	229	1.06191	3.4323	1.92134	2.38481	1.49683	1.23775	1.81432	2.13038	0.906902	2.73269	2.78795	0.865514	1.38014	1.54373	2.7425	3.81931	0.857167	3.25601	1.44064	1.66082	3.38218	2.97571	1.12098	1.51377	1.09776	3.05928	1.73051	3.35117
6234661	6235379	6236162	6236278	6235439	6236093	3R	FBgn0024957	-	11340728	11341536	11341921	11342499	11341585	11341873	X	ZK455.1	+	2e-39	161	5e-39	161	0.898163	2.39569	0.654983	0.463359	1.423	1.24134	2.75179	0.601185	0.934456	1.83315	1.39518	2.40714	0.459731	1.90491	1.48173	1.22144	1.3887	1.96419	1.88035	1.29056	1.23166	2.06023	3.21974	-0.403043	1.1675	1.41343	-0.709961	-0.000439864
6337481	6337539	6346794	6346942	6339990	6340066	3R	FBgn0001235	-	4504961	4505106	4509865	4510134	4505815	4505891	V	T28F12.2	+	3e-10	61.1	3e-10	61.1	1.07567	3.83385	3.20845	3.1311	2.5994	4.65749	3.42642	4.42508	2.13513	2.20679	3.72391	3.92096	3.80602	3.25735	1.70174	3.77096	3.96789	1.19432	3.3851	3.99429	4.60646	3.26359	3.69065	3.50276	3.25144	3.02212	2.11413	2.97627
6337481	6337539	6346794	6346942	6339990	6340066	3R	FBgn0001235	-	4505345	4505502	4509865	4510134	4505815	4505891	V	T28F12.2	+	3e-10	61.1	3e-10	61.1	1.07567	3.83385	3.20845	3.1311	2.5994	4.65749	3.42642	4.42508	2.13513	2.20679	3.72391	3.92096	3.80602	3.25735	1.70174	3.77096	3.96789	1.19432	3.3851	3.99429	4.60646	3.26359	3.69065	3.50276	3.25144	3.02212	2.11413	2.97627
6502164	6502310	6502792	6502892	6502372	6502716	3R	FBgn0037818	-	7828251	7828407	7829087	7829151	7828473	7828973	IV	C06A6.4	-	2e-12	72.5	1e-12	72.5	-0.122737	0.940006	0.997515	1.47635	1.87965	2.2394	0.77466	0.8544	0.636059	0.760358	1.91432	1.00769	1.79325	0.819181	1.07446	1.01677	1.65882	2.26985	-0.144335	0.439038	0.572707	0.415425	0.651473	1.34947	0.7695	2.95486	0.544904	1.15194
6502164	6502310	6502792	6502892	6502372	6502716	3R	FBgn0037818	-	9374958	9375022	9375621	9375777	9375072	9375572	IV	C10C5.3	+	5e-12	71.1	3e-12	71.1	-0.122737	0.940006	0.997515	1.47635	1.87965	2.2394	0.77466	0.8544	0.636059	0.760358	1.91432	1.00769	1.79325	0.819181	1.07446	1.01677	1.65882	2.26985	-0.144335	0.439038	0.572707	0.415425	0.651473	1.34947	0.7695	2.95486	0.544904	1.15194
18917585	18917683	18918323	18918740	18917778	18918269	3R	FBgn0039049	+	9374958	9375022	9375621	9375777	9375072	9375572	IV	C10C5.3	+	2e-15	82.5	1e-15	82.5	3.04176	2.9817	2.26672	1.6454	1.5986	2.2431	2.34636	2.98095	3.05011	3.43279	4.04146	2.84769	4.85853	4.98192	5.20425	4.54801	1.58816	4.98753	3.11403	1.37363	1.5735	0.834437	1.43286	4.3881	4.71771	4.69184	5.11126	4.60065
18917499	18917683	18918323	18918740	18917778	18918269	3R	FBgn0039049	+	9374958	9375022	9375621	9375777	9375072	9375572	IV	C10C5.3	+	2e-15	82.5	1e-15	82.5	2.73635	2.46487	1.627	0.691667	1.3186	1.41104	1.4215	1.05389	1.65748	1.47635	2.56845	2.64841	3.14299	3.53529	3.25548	2.91374	2.31368	3.48667	2.26111	1.44347	1.80155	1.87442	1.74384	2.75345	3.12292	3.16297	3.12876	3.02582
6502164	6502310	6502792	6502892	6502372	6502716	3R	FBgn0037818	-	9381621	9381685	9382358	9382514	9381809	9382309	IV	C10C5.5	+	1e-11	69.7	7e-12	69.7	-0.122737	0.940006	0.997515	1.47635	1.87965	2.2394	0.77466	0.8544	0.636059	0.760358	1.91432	1.00769	1.79325	0.819181	1.07446	1.01677	1.65882	2.26985	-0.144335	0.439038	0.572707	0.415425	0.651473	1.34947	0.7695	2.95486	0.544904	1.15194
18917585	18917683	18918323	18918740	18917778	18918269	3R	FBgn0039049	+	9381621	9381685	9382358	9382514	9381809	9382309	IV	C10C5.5	+	2e-15	82.5	1e-15	82.5	3.04176	2.9817	2.26672	1.6454	1.5986	2.2431	2.34636	2.98095	3.05011	3.43279	4.04146	2.84769	4.85853	4.98192	5.20425	4.54801	1.58816	4.98753	3.11403	1.37363	1.5735	0.834437	1.43286	4.3881	4.71771	4.69184	5.11126	4.60065
18917499	18917683	18918323	18918740	18917778	18918269	3R	FBgn0039049	+	9381621	9381685	9382358	9382514	9381809	9382309	IV	C10C5.5	+	2e-15	82.5	1e-15	82.5	2.73635	2.46487	1.627	0.691667	1.3186	1.41104	1.4215	1.05389	1.65748	1.47635	2.56845	2.64841	3.14299	3.53529	3.25548	2.91374	2.31368	3.48667	2.26111	1.44347	1.80155	1.87442	1.74384	2.75345	3.12292	3.16297	3.12876	3.02582
6525607	6525817	6526724	6528561	6525941	6526412	3R	FBgn0020385	+	8084731	8084948	8085915	8086088	8085414	8085792	X	K07E3.3	-	5e-13	74	5e-13	74	2.78949	3.11154	2.79114	1.71233	2.72064	2.43121	1.98407	3.24252	2.94599	3.31955	3.84907	3.79236	4.33041	4.0425	4.15506	4.28163	3.92425	4.73767	4.38647	3.00469	2.95032	3.25325	0.463577	1.63082	3.6882	3.05389	1.08682	3.58235
6525941	6526412	6528628	6529038	6526724	6528561	3R	FBgn0020385	+	8080823	8081126	8082315	8082568	8081314	8082262	X	K07E3.4	-	1e-57	223	2e-57	223	1.95249	2.56002	2.94845	2.64464	2.58653	3.26217	3.10764	2.51552	1.77633	1.56176	3.60279	1.33506	4.08988	1.49145	2.67809	2.49183	1.92759	4.75832	1.21198	1.2589	1.587	1.29556	0.998845	3.12812	3.43535	3.39356	3.46776	3.1912
6525941	6526412	6528628	6529038	6526724	6528561	3R	FBgn0020385	+	8080966	8081126	8082315	8082568	8081314	8082262	X	K07E3.4	-	1e-57	223	2e-57	223	1.95249	2.56002	2.94845	2.64464	2.58653	3.26217	3.10764	2.51552	1.77633	1.56176	3.60279	1.33506	4.08988	1.49145	2.67809	2.49183	1.92759	4.75832	1.21198	1.2589	1.587	1.29556	0.998845	3.12812	3.43535	3.39356	3.46776	3.1912
6525941	6526412	6528628	6529038	6526724	6528561	3R	FBgn0020385	+	8082315	8082568	8083134	8083232	8082628	8083084	X	K07E3.4	-	1e-50	199	3e-50	199	1.95249	2.56002	2.94845	2.64464	2.58653	3.26217	3.10764	2.51552	1.77633	1.56176	3.60279	1.33506	4.08988	1.49145	2.67809	2.49183	1.92759	4.75832	1.21198	1.2589	1.587	1.29556	0.998845	3.12812	3.43535	3.39356	3.46776	3.1912
6612203	6613109	6613495	6613770	6613197	6613426	3R	FBgn0037834	-	20267213	20267725	20269404	20269682	20268729	20269349	V	Y113G7B.17	-	2e-08	59.7	5e-09	59.7	5.62911	5.47198	4.83007	4.79909	4.76717	4.42076	4.3399	4.17877	3.71616	2.90287	3.42431	3.45771	4.7971	4.22459	3.8874	4.09503	4.37073	3.8916	4.307	4.27311	4.27178	3.50367	2.81282	3.37315	2.89897	3.05127	3.45578	4.92509
4277696	4278669	4279084	4279315	4278796	4279025	2L	FBgn0031592	-	20267213	20267725	20269404	20269682	20268729	20269349	V	Y113G7B.17	-	4e-07	55.4	9e-08	55.4	0.23113	0.876742	1.20341	0.113178	0.0592743	0.158812	-0.122143	0.0242846	0.0233301	0.0408162	-0.112426	0.0584645	0.109348	0.0305934	0.659537	1.01713	0.835092	0.243717	1.01927	0.940787	1.25081	1.26852	1.12269	0.848705	1.42164	1.86035	1.3726	0.0397942
6612203	6613109	6613495	6613770	6613197	6613426	3R	FBgn0037834	-	20267473	20267725	20269404	20269682	20268729	20269349	V	Y113G7B.17	-	2e-08	59.7	5e-09	59.7	5.62911	5.47198	4.83007	4.79909	4.76717	4.42076	4.3399	4.17877	3.71616	2.90287	3.42431	3.45771	4.7971	4.22459	3.8874	4.09503	4.37073	3.8916	4.307	4.27311	4.27178	3.50367	2.81282	3.37315	2.89897	3.05127	3.45578	4.92509
4277696	4278669	4279084	4279315	4278796	4279025	2L	FBgn0031592	-	20267473	20267725	20269404	20269682	20268729	20269349	V	Y113G7B.17	-	4e-07	55.4	9e-08	55.4	0.23113	0.876742	1.20341	0.113178	0.0592743	0.158812	-0.122143	0.0242846	0.0233301	0.0408162	-0.112426	0.0584645	0.109348	0.0305934	0.659537	1.01713	0.835092	0.243717	1.01927	0.940787	1.25081	1.26852	1.12269	0.848705	1.42164	1.86035	1.3726	0.0397942
6612203	6613109	6613495	6613770	6613197	6613426	3R	FBgn0037834	-	20267570	20267725	20269404	20269680	20268729	20269349	V	Y113G7B.17	-	2e-08	59.7	5e-09	59.7	5.62911	5.47198	4.83007	4.79909	4.76717	4.42076	4.3399	4.17877	3.71616	2.90287	3.42431	3.45771	4.7971	4.22459	3.8874	4.09503	4.37073	3.8916	4.307	4.27311	4.27178	3.50367	2.81282	3.37315	2.89897	3.05127	3.45578	4.92509
4277696	4278669	4279084	4279315	4278796	4279025	2L	FBgn0031592	-	20267570	20267725	20269404	20269680	20268729	20269349	V	Y113G7B.17	-	4e-07	55.4	9e-08	55.4	0.23113	0.876742	1.20341	0.113178	0.0592743	0.158812	-0.122143	0.0242846	0.0233301	0.0408162	-0.112426	0.0584645	0.109348	0.0305934	0.659537	1.01713	0.835092	0.243717	1.01927	0.940787	1.25081	1.26852	1.12269	0.848705	1.42164	1.86035	1.3726	0.0397942
6614593	6615703	6616647	6616872	6615762	6616583	3R	FBgn0017577	+	15057109	15057761	15059231	15059323	15057815	15059179	V	C25D7.6	-	4e-20	99.7	2e-20	99.7	4.89309	4.08533	5.00456	4.51983	4.0289	3.51129	3.04478	2.45565	1.83098	1.48284	1.18191	1.46032	2.51737	2.36166	2.10456	2.37168	2.51036	1.98149	2.50887	2.94533	2.5921	1.28847	0.966051	1.61126	0.929456	1.00117	1.12812	3.50841
5217881	5219388	5219760	5220771	5219452	5219685	X	FBgn0024332	+	15057109	15057761	15059231	15059323	15057815	15059179	V	C25D7.6	-	2e-11	71.1	2e-12	71.1	4.93102	4.17	5.11699	4.02548	4.43604	3.99078	3.02985	1.26664	1.60873	1.1891	1.11094	1.49583	2.67643	2.66357	2.6467	2.22226	2.77638	2.44496	2.57373	3.24428	3.00126	1.5302	1.05928	1.00617	0.124814	1.23509	0.561048	1.19032
3384462	3384914	3385412	3385783	3384984	3385350	2R	FBgn0015929	-	15057109	15057761	15059231	15059323	15057815	15059179	V	C25D7.6	-	1e-13	78.3	2e-14	78.3	4.89945	4.258	5.05648	4.88228	4.30932	3.7403	3.15787	2.82404	2.25035	1.91122	1.80059	1.64617	3.0554	2.68604	2.6399	2.78144	2.77775	2.39111	2.76668	3.27162	3.0645	1.91397	1.58198	2.10144	1.53	1.77494	1.94346	3.64925
6702282	6702315	6703151	6703369	6702622	6703091	3R	FBgn0022359	+	10087464	10087649	10087976	10088224	10087699	10087925	V	R04B5.5	+	2e-12	71.1	4e-12	71.1	0.558288	0.231742	0.616971	0.144356	0.236814	0.392464	0.088671	0.077889	0.425584	-0.223858	0.618741	0.216129	0.290394	-0.106304	0.415078	0.503003	0.171767	1.16284	-0.00422845	0.345024	0.636218	-0.243685	-0.0810039	-0.0109405	-0.103017	1.35257	-0.00477969	0.215831
21168616	21168804	21171895	21172398	21170191	21171828	2L	FBgn0010100	+	7974523	7974781	7976033	7976554	7974851	7975973	III	F54H12.1	+	0	688	0	688	0.304916	0.836158	0.270551	0.275657	0.168411	0.385767	0.277588	0.259213	-0.164753	0.407959	0.669078	0.074581	-0.117723	-0.00615673	0.121913	0.486825	-0.546493	0.274396	-0.213164	-0.378148	-0.361159	-0.660029	0.0230374	-0.366178	-0.00781875	0.277737	-0.584216	-0.231278
21168616	21168804	21171895	21172398	21170191	21171828	2L	FBgn0010100	+	7974498	7974781	7976033	7976554	7974851	7975973	III	F54H12.1	+	0	688	0	688	0.304916	0.836158	0.270551	0.275657	0.168411	0.385767	0.277588	0.259213	-0.164753	0.407959	0.669078	0.074581	-0.117723	-0.00615673	0.121913	0.486825	-0.546493	0.274396	-0.213164	-0.378148	-0.361159	-0.660029	0.0230374	-0.366178	-0.00781875	0.277737	-0.584216	-0.231278
21168616	21168804	21171895	21172398	21170191	21171828	2L	FBgn0010100	+	7974572	7974781	7976033	7976554	7974851	7975973	III	F54H12.1	+	0	688	0	688	0.304916	0.836158	0.270551	0.275657	0.168411	0.385767	0.277588	0.259213	-0.164753	0.407959	0.669078	0.074581	-0.117723	-0.00615673	0.121913	0.486825	-0.546493	0.274396	-0.213164	-0.378148	-0.361159	-0.660029	0.0230374	-0.366178	-0.00781875	0.277737	-0.584216	-0.231278
21168616	21168804	21171895	21172398	21170191	21171828	2L	FBgn0010100	+	7974523	7974646	7976033	7976554	7975052	7975973	III	F54H12.1	+	1e-156	552	2e-156	552	0.304916	0.836158	0.270551	0.275657	0.168411	0.385767	0.277588	0.259213	-0.164753	0.407959	0.669078	0.074581	-0.117723	-0.00615673	0.121913	0.486825	-0.546493	0.274396	-0.213164	-0.378148	-0.361159	-0.660029	0.0230374	-0.366178	-0.00781875	0.277737	-0.584216	-0.231278
21170191	21171828	21172460	21172895	21171895	21172398	2L	FBgn0010100	+	7974851	7975973	7976628	7977260	7976033	7976554	III	F54H12.1	+	3e-65	248	2e-65	248	4.95872	4.72756	4.1953	4.21591	4.31548	4.71584	4.84683	5.22788	5.40107	5.44041	5.64622	5.49956	6.05499	6.08216	5.25946	4.83853	4.62972	6.05053	4.40831	4.16164	4.1609	5.26548	6.57432	6.81767	6.79213	6.56128	6.13712	6.56775
21170191	21171828	21172460	21173017	21171895	21172398	2L	FBgn0010100	+	7974851	7975973	7976628	7977260	7976033	7976554	III	F54H12.1	+	3e-65	248	2e-65	248	1.70844	1.62664	1.98899	1.68908	2.14971	0.899852	2.57601	0.331292	2.64626	2.04197	2.37137	3.99761	0.602781	3.28652	2.44394	1.9883	1.84728	2.89971	2.39869	2.33009	2.54332	2.32196	2.72422	1.16196	3.69605	4.03959	0.78533	0.680112
21170191	21171828	21172460	21172895	21171895	21172398	2L	FBgn0010100	+	7974851	7975973	7976628	7976893	7976033	7976554	III	F54H12.1	+	3e-65	248	2e-65	248	4.95872	4.72756	4.1953	4.21591	4.31548	4.71584	4.84683	5.22788	5.40107	5.44041	5.64622	5.49956	6.05499	6.08216	5.25946	4.83853	4.62972	6.05053	4.40831	4.16164	4.1609	5.26548	6.57432	6.81767	6.79213	6.56128	6.13712	6.56775
21170191	21171828	21172460	21173017	21171895	21172398	2L	FBgn0010100	+	7974851	7975973	7976628	7976893	7976033	7976554	III	F54H12.1	+	3e-65	248	2e-65	248	1.70844	1.62664	1.98899	1.68908	2.14971	0.899852	2.57601	0.331292	2.64626	2.04197	2.37137	3.99761	0.602781	3.28652	2.44394	1.9883	1.84728	2.89971	2.39869	2.33009	2.54332	2.32196	2.72422	1.16196	3.69605	4.03959	0.78533	0.680112
21170191	21171828	21172460	21172895	21171895	21172398	2L	FBgn0010100	+	7975052	7975973	7976628	7976893	7976033	7976554	III	F54H12.1	+	3e-65	248	2e-65	248	4.95872	4.72756	4.1953	4.21591	4.31548	4.71584	4.84683	5.22788	5.40107	5.44041	5.64622	5.49956	6.05499	6.08216	5.25946	4.83853	4.62972	6.05053	4.40831	4.16164	4.1609	5.26548	6.57432	6.81767	6.79213	6.56128	6.13712	6.56775
21170191	21171828	21172460	21173017	21171895	21172398	2L	FBgn0010100	+	7975052	7975973	7976628	7976893	7976033	7976554	III	F54H12.1	+	3e-65	248	2e-65	248	1.70844	1.62664	1.98899	1.68908	2.14971	0.899852	2.57601	0.331292	2.64626	2.04197	2.37137	3.99761	0.602781	3.28652	2.44394	1.9883	1.84728	2.89971	2.39869	2.33009	2.54332	2.32196	2.72422	1.16196	3.69605	4.03959	0.78533	0.680112
7048283	7048451	7049580	7049969	7048810	7049252	3R	FBgn0020910	+	3867833	3868208	3868610	3869050	3868426	3868561	III	F13B10.2	+	1e-15	81.1	4e-15	81.1	2.14381	2.49866	2.49883	2.78491	2.23896	2.52214	3.35748	0.230774	2.29553	3.18155	3.02636	-0.633788	3.20596	3.52895	0.221116	3.27115	2.4138	2.34165	0.841498	1.58738	-0.624235	-0.202699	0.10502	1.60459	2.27478	1.60669	2.69227	2.35841
7048283	7048451	7049580	7049969	7049117	7049252	3R	FBgn0020910	+	3867833	3868208	3868610	3869050	3868426	3868561	III	F13B10.2	+	1e-15	81.1	8e-16	81.1	7.12062	7.4623	7.7578	7.7748	7.63807	7.80502	7.85136	7.36959	7.34466	7.57462	7.33501	7.64412	7.57197	7.71298	7.02207	7.05249	7.11161	7.17967	7.22558	6.88501	6.69536	6.86638	6.89981	6.4793	6.48131	6.20138	6.42104	7.1715
7048283	7048451	7049580	7049969	7048810	7049252	3R	FBgn0020910	+	3867835	3868208	3868754	3869050	3868426	3868561	III	F13B10.2	+	1e-15	81.1	4e-15	81.1	2.14381	2.49866	2.49883	2.78491	2.23896	2.52214	3.35748	0.230774	2.29553	3.18155	3.02636	-0.633788	3.20596	3.52895	0.221116	3.27115	2.4138	2.34165	0.841498	1.58738	-0.624235	-0.202699	0.10502	1.60459	2.27478	1.60669	2.69227	2.35841
7048283	7048451	7049580	7049969	7049117	7049252	3R	FBgn0020910	+	3867835	3868208	3868754	3869050	3868426	3868561	III	F13B10.2	+	1e-15	81.1	8e-16	81.1	7.12062	7.4623	7.7578	7.7748	7.63807	7.80502	7.85136	7.36959	7.34466	7.57462	7.33501	7.64412	7.57197	7.71298	7.02207	7.05249	7.11161	7.17967	7.22558	6.88501	6.69536	6.86638	6.89981	6.4793	6.48131	6.20138	6.42104	7.1715
7048283	7048451	7049580	7049969	7048810	7049252	3R	FBgn0020910	+	3867835	3868208	3868610	3869050	3868426	3868561	III	F13B10.2	+	1e-15	81.1	4e-15	81.1	2.14381	2.49866	2.49883	2.78491	2.23896	2.52214	3.35748	0.230774	2.29553	3.18155	3.02636	-0.633788	3.20596	3.52895	0.221116	3.27115	2.4138	2.34165	0.841498	1.58738	-0.624235	-0.202699	0.10502	1.60459	2.27478	1.60669	2.69227	2.35841
7048283	7048451	7049580	7049969	7049117	7049252	3R	FBgn0020910	+	3867835	3868208	3868610	3869050	3868426	3868561	III	F13B10.2	+	1e-15	81.1	8e-16	81.1	7.12062	7.4623	7.7578	7.7748	7.63807	7.80502	7.85136	7.36959	7.34466	7.57462	7.33501	7.64412	7.57197	7.71298	7.02207	7.05249	7.11161	7.17967	7.22558	6.88501	6.69536	6.86638	6.89981	6.4793	6.48131	6.20138	6.42104	7.1715
7048283	7048451	7049580	7049969	7048810	7049252	3R	FBgn0020910	+	3867833	3867933	3868610	3869050	3868445	3868561	III	F13B10.2	+	2e-11	66.8	7e-11	66.8	2.14381	2.49866	2.49883	2.78491	2.23896	2.52214	3.35748	0.230774	2.29553	3.18155	3.02636	-0.633788	3.20596	3.52895	0.221116	3.27115	2.4138	2.34165	0.841498	1.58738	-0.624235	-0.202699	0.10502	1.60459	2.27478	1.60669	2.69227	2.35841
7048283	7048451	7049580	7049969	7049117	7049252	3R	FBgn0020910	+	3867833	3867933	3868610	3869050	3868445	3868561	III	F13B10.2	+	2e-11	66.8	2e-11	66.8	7.12062	7.4623	7.7578	7.7748	7.63807	7.80502	7.85136	7.36959	7.34466	7.57462	7.33501	7.64412	7.57197	7.71298	7.02207	7.05249	7.11161	7.17967	7.22558	6.88501	6.69536	6.86638	6.89981	6.4793	6.48131	6.20138	6.42104	7.1715
7048810	7049252	7050213	7050666	7049580	7049969	3R	FBgn0020910	+	3868426	3868561	3869186	3869449	3868610	3869050	III	F13B10.2	+	8e-75	279	5e-75	279	2.0865	3.19162	3.70759	4.13629	4.01146	4.22125	4.18817	3.85965	3.51956	3.1362	4.04063	4.01201	4.83835	4.13071	3.24102	2.8956	3.31052	3.9806	3.32999	3.52153	3.29337	3.13103	2.95517	3.20087	2.64026	2.83331	3.13537	4.20059
7049117	7049252	7050213	7050666	7049580	7049969	3R	FBgn0020910	+	3868426	3868561	3869186	3869449	3868610	3869050	III	F13B10.2	+	8e-75	279	5e-75	279	0.794622	1.68599	0.208655	0.463904	0.481569	0.383284	-0.236988	1.83593	1.75408	1.1183	1.54426	0.0270666	1.34319	0.197186	0.869202	0.880043	0.468201	1.47314	0.32197	0.533601	1.04445	0.124724	0.0846936	1.42628	0.529163	1.44121	0.760773	3.65466
7048810	7049252	7050213	7050666	7049580	7049969	3R	FBgn0020910	+	3868445	3868561	3869186	3869527	3868610	3869050	III	F13B10.2	+	8e-75	279	5e-75	279	2.0865	3.19162	3.70759	4.13629	4.01146	4.22125	4.18817	3.85965	3.51956	3.1362	4.04063	4.01201	4.83835	4.13071	3.24102	2.8956	3.31052	3.9806	3.32999	3.52153	3.29337	3.13103	2.95517	3.20087	2.64026	2.83331	3.13537	4.20059
7049117	7049252	7050213	7050666	7049580	7049969	3R	FBgn0020910	+	3868445	3868561	3869186	3869527	3868610	3869050	III	F13B10.2	+	8e-75	279	5e-75	279	0.794622	1.68599	0.208655	0.463904	0.481569	0.383284	-0.236988	1.83593	1.75408	1.1183	1.54426	0.0270666	1.34319	0.197186	0.869202	0.880043	0.468201	1.47314	0.32197	0.533601	1.04445	0.124724	0.0846936	1.42628	0.529163	1.44121	0.760773	3.65466
7048810	7049252	7050213	7050666	7049580	7049969	3R	FBgn0020910	+	3868445	3868561	3869186	3869451	3868610	3869050	III	F13B10.2	+	8e-75	279	5e-75	279	2.0865	3.19162	3.70759	4.13629	4.01146	4.22125	4.18817	3.85965	3.51956	3.1362	4.04063	4.01201	4.83835	4.13071	3.24102	2.8956	3.31052	3.9806	3.32999	3.52153	3.29337	3.13103	2.95517	3.20087	2.64026	2.83331	3.13537	4.20059
7049117	7049252	7050213	7050666	7049580	7049969	3R	FBgn0020910	+	3868445	3868561	3869186	3869451	3868610	3869050	III	F13B10.2	+	8e-75	279	5e-75	279	0.794622	1.68599	0.208655	0.463904	0.481569	0.383284	-0.236988	1.83593	1.75408	1.1183	1.54426	0.0270666	1.34319	0.197186	0.869202	0.880043	0.468201	1.47314	0.32197	0.533601	1.04445	0.124724	0.0846936	1.42628	0.529163	1.44121	0.760773	3.65466
7048810	7049252	7050213	7050666	7049580	7049969	3R	FBgn0020910	+	3868426	3868561	3869186	3869482	3868610	3869050	III	F13B10.2	+	8e-75	279	5e-75	279	2.0865	3.19162	3.70759	4.13629	4.01146	4.22125	4.18817	3.85965	3.51956	3.1362	4.04063	4.01201	4.83835	4.13071	3.24102	2.8956	3.31052	3.9806	3.32999	3.52153	3.29337	3.13103	2.95517	3.20087	2.64026	2.83331	3.13537	4.20059
7049117	7049252	7050213	7050666	7049580	7049969	3R	FBgn0020910	+	3868426	3868561	3869186	3869482	3868610	3869050	III	F13B10.2	+	8e-75	279	5e-75	279	0.794622	1.68599	0.208655	0.463904	0.481569	0.383284	-0.236988	1.83593	1.75408	1.1183	1.54426	0.0270666	1.34319	0.197186	0.869202	0.880043	0.468201	1.47314	0.32197	0.533601	1.04445	0.124724	0.0846936	1.42628	0.529163	1.44121	0.760773	3.65466
7048810	7049252	7050213	7050666	7049580	7049969	3R	FBgn0020910	+	3868426	3868561	3869186	3869466	3868754	3869050	III	F13B10.2	+	1e-46	185	1e-46	185	2.0865	3.19162	3.70759	4.13629	4.01146	4.22125	4.18817	3.85965	3.51956	3.1362	4.04063	4.01201	4.83835	4.13071	3.24102	2.8956	3.31052	3.9806	3.32999	3.52153	3.29337	3.13103	2.95517	3.20087	2.64026	2.83331	3.13537	4.20059
7049117	7049252	7050213	7050666	7049580	7049969	3R	FBgn0020910	+	3868426	3868561	3869186	3869466	3868754	3869050	III	F13B10.2	+	1e-46	185	1e-46	185	0.794622	1.68599	0.208655	0.463904	0.481569	0.383284	-0.236988	1.83593	1.75408	1.1183	1.54426	0.0270666	1.34319	0.197186	0.869202	0.880043	0.468201	1.47314	0.32197	0.533601	1.04445	0.124724	0.0846936	1.42628	0.529163	1.44121	0.760773	3.65466
7071461	7071605	7072180	7072586	7071810	7072115	3R	FBgn0037891	+	6707037	6707412	6708058	6708428	6707557	6708007	V	W02F12.5	-	2e-37	155	1e-37	155	5.16407	4.86843	3.83748	2.88231	3.33305	4.53655	4.7422	5.67418	5.75814	5.68457	5.71298	5.60416	6.38718	6.0117	5.13943	4.74627	4.49919	6.0226	4.47811	4.5777	4.7228	5.32581	6.23911	7.06711	6.50594	6.26675	6.36463	6.73919
7071461	7071605	7072180	7072586	7071810	7072115	3R	FBgn0037891	+	6707278	6707412	6708058	6708428	6707557	6708007	V	W02F12.5	-	2e-37	155	1e-37	155	5.16407	4.86843	3.83748	2.88231	3.33305	4.53655	4.7422	5.67418	5.75814	5.68457	5.71298	5.60416	6.38718	6.0117	5.13943	4.74627	4.49919	6.0226	4.47811	4.5777	4.7228	5.32581	6.23911	7.06711	6.50594	6.26675	6.36463	6.73919
7197035	7202939	7217251	7217395	7203757	7203911	3R	FBgn0004595	+	8069067	8069289	8070339	8070483	8069451	8069922	III	K12H4.1	+	7e-22	103	1e-22	103	0.0126404	0.220924	0.197933	0.612205	0.494343	0.284377	0.247192	0.0488137	0.345751	0.499254	0.407581	0.455683	0.762742	0.326875	1.04776	2.36795	2.26387	0.269383	2.0517	2.22079	1.96312	1.91476	1.33011	0.605393	1.66859	2.03101	0.21651	1.24983
7202044	7202939	7217251	7217395	7203757	7203911	3R	FBgn0004595	+	8069067	8069289	8070339	8070483	8069451	8069922	III	K12H4.1	+	7e-22	103	1e-22	103	3.90536e-09	2.08722e-14	0	0	0	0	0	1.73627	1.09874	1.09505	0.97754	3.47379e-06	1.21664	0.318528	6.47789e-09	0.90744	0.000452263	0.517798	2.92968e-05	1.38041	0.852349	0.31068	0.161714	1.11945	0.829425	0.938651	1.61258	0.534506
7198510	7202939	7217251	7217395	7203757	7203911	3R	FBgn0004595	+	8069067	8069289	8070339	8070483	8069451	8069922	III	K12H4.1	+	7e-22	103	1e-22	103	0.791502	3.03598	3.50566	4.32898	3.95849	3.35886	3.28971	0.3109	2.62651	2.4664	2.08482	1.79337	1.858	1.16763	0.9894	1.78511	1.36569	1.04592	1.68674	1.70402	1.73795	1.33207	0.848481	0.357465	1.01015	1.27581	0.227241	0.555442
7202044	7202998	7217251	7217395	7203729	7203911	3R	FBgn0004595	+	8069067	8069289	8070339	8070483	8069451	8069922	III	K12H4.1	+	7e-22	103	2e-22	103	0.770997	2.76609	3.15021	3.90267	3.54097	2.7345	2.71873	1.97634	2.14422	1.88801	1.33645	1.32284	1.05607	0.765054	0.491404	0.976106	1.24446	0.462324	1.2887	1.22473	1.31677	1.07132	0.245742	0.45212	0.575391	0.901502	0.770646	0.304647
1269580	1269788	1270729	1272890	1269895	1270220	X	FBgn0023169	+	16799634	16799797	16800616	16800734	16799973	16800441	X	T01C8.1	+	6e-22	103	3e-22	103	4.39589	3.76844	3.70347	4.04369	3.98722	4.25605	4.02496	2.79537	3.69041	4.25444	4.20723	4.16085	2.13806	3.68494	3.85241	4.01891	3.63975	3.73604	3.79557	3.91195	3.13005	3.81096	3.81418	1.45073	4.26989	4.38583	1.71583	3.17288
1269580	1269788	1270729	1272890	1269903	1270220	X	FBgn0023169	+	16799634	16799797	16800616	16800734	16799973	16800441	X	T01C8.1	+	6e-22	103	3e-22	103	0.36839	0.376124	0	6.61704e-10	0.223671	4.36047e-06	0.267848	0.236296	0	5.1291e-07	0.288512	0.231645	0.2027	2.50738e-08	8.11157e-07	0.244418	0.263221	1.16628e-10	2.21663e-06	0.583083	4.80701e-07	0.342312	0.454769	0.000105311	0.194542	0.317305	0.242403	0.353806
15899737	15899952	15902025	15902251	15901808	15901958	3L	FBgn0036544	-	16799634	16799797	16800616	16800734	16799973	16800441	X	T01C8.1	+	5e-09	61.1	9e-10	61.1	0	3.48803e-05	0.020045	0.198492	1.1106	1.7028	2.08177	2.26494	2.19513	2.22487	1.94357	1.65723	1.94269	0.974911	0.322915	0.557174	1.00798	0.189584	1.07	1.61152	1.40649	1.59883	0.881194	1.76366	1.56076	1.39745	1.4595	1.20036
15920836	15921017	15921389	15921498	15921078	15921323	3L	FBgn0000489	-	16799634	16799797	16800616	16800734	16799973	16800441	X	T01C8.1	+	1e-08	59.7	5e-09	59.7	0.225036	1.40542	1.84705	2.43153	2.32501	1.70672	1.21225	1.72691	3.22995	3.13996	2.45566	2.84698	2.3733	2.34224	2.42526	2.92432	3.94432	2.45519	3.87235	3.73496	3.41896	4.12234	3.58505	3.4254	3.83623	4.04502	4.04143	2.61569
1269580	1269788	1270729	1272890	1269895	1270220	X	FBgn0023169	+	16799632	16799797	16800616	16800734	16799973	16800441	X	T01C8.1	+	6e-22	103	3e-22	103	4.39589	3.76844	3.70347	4.04369	3.98722	4.25605	4.02496	2.79537	3.69041	4.25444	4.20723	4.16085	2.13806	3.68494	3.85241	4.01891	3.63975	3.73604	3.79557	3.91195	3.13005	3.81096	3.81418	1.45073	4.26989	4.38583	1.71583	3.17288
1269580	1269788	1270729	1272890	1269903	1270220	X	FBgn0023169	+	16799632	16799797	16800616	16800734	16799973	16800441	X	T01C8.1	+	6e-22	103	3e-22	103	0.36839	0.376124	0	6.61704e-10	0.223671	4.36047e-06	0.267848	0.236296	0	5.1291e-07	0.288512	0.231645	0.2027	2.50738e-08	8.11157e-07	0.244418	0.263221	1.16628e-10	2.21663e-06	0.583083	4.80701e-07	0.342312	0.454769	0.000105311	0.194542	0.317305	0.242403	0.353806
15899737	15899952	15902025	15902251	15901808	15901958	3L	FBgn0036544	-	16799632	16799797	16800616	16800734	16799973	16800441	X	T01C8.1	+	5e-09	61.1	9e-10	61.1	0	3.48803e-05	0.020045	0.198492	1.1106	1.7028	2.08177	2.26494	2.19513	2.22487	1.94357	1.65723	1.94269	0.974911	0.322915	0.557174	1.00798	0.189584	1.07	1.61152	1.40649	1.59883	0.881194	1.76366	1.56076	1.39745	1.4595	1.20036
15920836	15921017	15921389	15921498	15921078	15921323	3L	FBgn0000489	-	16799632	16799797	16800616	16800734	16799973	16800441	X	T01C8.1	+	1e-08	59.7	5e-09	59.7	0.225036	1.40542	1.84705	2.43153	2.32501	1.70672	1.21225	1.72691	3.22995	3.13996	2.45566	2.84698	2.3733	2.34224	2.42526	2.92432	3.94432	2.45519	3.87235	3.73496	3.41896	4.12234	3.58505	3.4254	3.83623	4.04502	4.04143	2.61569
1952354	1953451	1953998	1954061	1953508	1953794	X	FBgn0025625	-	10644591	10644913	10645318	10645606	10644961	10645271	I	B0511.4	+	6e-08	56.8	4e-08	56.8	0.10081	-0.241922	0.12982	0.0571335	0.203444	0.861421	1.35727	0.18672	0.808423	0.293363	1.08437	1.963	0.533232	0.716175	0.669142	0.715094	1.26293	0.103308	0.974221	0.690117	2.41626	1.08036	1.99029	0.179973	0.946969	-0.0860978	0.0376544	0.331483
470997	471135	473244	473370	471816	472080	4	FBgn0016126	+	10644591	10644913	10645318	10645606	10644961	10645271	I	B0511.4	+	1e-06	52.5	8e-07	52.5	2.41161	1.42292	1.17806	1.93391	0.723611	1.51348	0.880638	0.726779	1.89477	1.40203	1.51149	0.513865	2.02545	2.27582	2.83085	2.5725	0.63115	3.87863	1.1594	1.51903	1.05481	1.10223	0.565245	1.95471	1.70292	3.80059	1.13249	2.15157
6131286	6131688	6132113	6132484	6131748	6132058	2L	FBgn0031784	+	10644591	10644913	10645318	10645606	10644961	10645271	I	B0511.4	+	3e-06	51.1	3e-06	51.1	0.0539544	0.465397	0.843643	0.26527	0.422319	0.73531	0.627344	0.0526176	0.0332834	0.0452868	-0.041051	-0.0252733	0	0.0255957	1.76777	2.48446	2.68641	0.26341	2.53778	3.16136	3.51169	3.80175	3.8806	3.81919	4.30477	4.48173	4.63381	-0.0451745
7385612	7386514	7388822	7389011	7386574	7386927	3R	FBgn0037912	-	9851767	9851831	9852491	9853009	9851879	9852148	III	K11H3.3	+	1e-16	85.4	1e-16	85.4	1.9984e-15	0	6.69564e-10	0.044834	2.62013e-14	4.87299e-12	0.183033	0.120821	0.0708141	5.32907e-15	0	0.139058	0.167763	0.0324366	0	0	-0.0553025	1.13087e-12	-0.00686058	-0.024583	-0.0288132	0.106662	0.036093	2.93829e-11	0.026485	0.0301349	3.58595e-10	4.61853e-14
7385612	7386514	7387923	7388017	7386574	7386927	3R	FBgn0037912	-	9851767	9851831	9852491	9853009	9851879	9852148	III	K11H3.3	+	1e-16	85.4	1e-16	85.4	1.38406	1.66362	0.835406	1.30483	1.76886	2.80074	2.8134	2.78847	3.06322	3.03685	4.21525	5.02035	4.14935	3.57963	2.04855	1.2319	0.936164	3.46075	0.779522	0.874118	0.995512	1.63894	1.10072	1.66241	2.17952	2.80999	2.05091	1.8632
7385612	7386514	7388948	7389004	7386574	7386927	3R	FBgn0037912	-	9851767	9851831	9852491	9853009	9851879	9852148	III	K11H3.3	+	1e-16	85.4	1e-16	85.4	1.96954e-13	4.66294e-13	0.0524233	0.208533	0.138416	0.797345	0.958024	1.65835	1.39979	1.06574	1.48931	1.47715	1.8762	1.17061	0.328598	0.23329	0.295441	0.537636	0.291731	0.531669	0.643522	1.10405	0.545098	0.268544	0.501537	0.734596	0.755418	0.351992
7385612	7386514	7390162	7390433	7386574	7386927	3R	FBgn0037912	-	9851767	9851831	9852491	9853009	9851879	9852148	III	K11H3.3	+	1e-16	85.4	1e-16	85.4	3.96962	3.5451	2.66146	2.91344	3.39286	4.21903	4.00084	4.87023	4.92707	4.95416	4.81391	3.84688	5.07673	5.46077	4.49442	3.73667	3.10096	5.45703	3.28199	3.70025	3.56	4.31578	3.71665	4.48095	4.8738	4.72604	4.81028	4.90856
7385612	7386514	7390162	7390433	7386574	7386927	3R	FBgn0037913	-	9851767	9851831	9852491	9853009	9851879	9852148	III	K11H3.3	+	1e-16	85.4	1e-16	85.4	-5.23721	-1.43104	-2.26678	-2.18567	-2.69742	-3.55006	-3.59901	-4.16717	-4.35449	-3.87973	-0.000479404	-4.06018	-4.33955	-5.03208	-6.25985	-5.76929	-5.48356	-5.4711	-5.30552	-5.8803	-5.60307	-4.69555	-4.45994	-5.37987	-5.28595	-4.77263	-5.3086	-5.94327
7397337	7397527	7399652	7401293	7397990	7399584	3R	FBgn0263316	+	19680439	19681212	19685119	19685432	19682689	19683129	V	Y43F8C.12	+	3e-17	88.3	1e-16	88.3	0.162051	1.01205	1.18394	0.853274	1.70681	1.76242	1.37683	3.57105	3.4945	2.22592	1.35886	0.980219	1.91007	0.724807	0.529986	0.858849	0.160047	1.49882	0.735519	0.687022	0.365004	0.0151387	0.679663	0.891952	1.27941	1.56698	1.13152	1.48576
[truncated: 6,934 more rows]
[truncated: 41 more columns]
